# Supplementary material for: Mitochondrial introgression by ancient admixture between two distant lacustrine fishes in Sulawesi Island
Source: PLoS One. 2021 Jun 10;16(6):e0245316. doi: 10.1371/journal.pone.0245316 (PMC8192020; doi:10.1371/journal.pone.0245316)
Supplement: S1 File — (FAS) [file pone.0245316.s010.fas]

>O_eve-01
ATGAACCCTTACATCCTCTGCACCCTTCTGATAAGCCTAGGCTTAGGGACCACTATCACATTTGCCAGCTCCCATTGATTATTGGCATGAATGGGTTTGGAGATAAACACATTAGCCATTCTACCACTAATAGCCCAACACCACCACCCCCGAGCCGTAGAAGCCACAACAAAGTACTTTTTAGTCCAATCAGCAGCAGCCGCTACCATTTTGTTCGCTAGCTCAACCAATGCTTGAATAACAGGACAATGGGGCATTCACGATATTACTCACCCTTTACCACTATCCCTACTCACCATCGCACTATTTCTAAAAATTGGTTTAGCACCCCTCCATGCCTGAATACCAGAGATTCTACAAGGGTTGGACTTAACCACAGGTCTAATTGTGTCAACCTGACAGAAACTTGCCCCATTTGCATTAATTGTTCAGGTGATTCCAGATATACCAGCCCTACTTATTAGCCTGGGAGTCCTTTCAATACTAGTAGGCGGGTGAGGCGGCCTTAACCACACACAACTGCGGAAAATTCTAGCATACTCTTCAATCGCCCATCTCGGCTGAATAATTATTGTTCTACAATTTTCCCCAAATTTGACAGCCCTTACACTCCTACTCTACATTATTATGACAACATCAGTATTTCTACTCTTTAAAGTCCTTAAAACCACTAATATGAACAAACTGGCAATCTCGTGGTCAAAAATTCCAACTGTTACAGCACTCACCCCTCTTATTCTGCTATCCTTGGGCGGCCTACCCCCTCTTTCTGGTTTTATACCAAAATGATTTATTATTCAAGAACTTACCAAGCAAGAACTTGGAGTAATCGCAACCTTAGCAGCATTATCGGCGCTATTAAGCCTATTCTTCTACCTACGGATCTGTTTTTCTCTAACACTTACCTCCTCACCAAATAACATCTTAGGAGTGATATCATGACACTTGACTAACAAGCAAAATATCCTCCTTCTAAGCACTTCTACATCACTTTCTATACTACTGCTACCTTTAGCACCCGCCATAATAGCCCTCACTGTAATATTACAGTAG
>O_eve-02
ATGAACCCTTACATCCTCTGCACCCTTCTGATAAGCCTAGGCTTAGGGACCACTATCACATTTGCCAGCTCCCATTGATTATTGGCATGAATGGGTTTGGAGATAAACACATTAGCCATTCTACCACTAATAGCCCAACACCACCACCCCCGAGCCGTAGAAGCCACAACAAAGTACTTTTTAGTCCAATCAGCAGCAGCCGCTACCATTTTGTTCGCTAGCTCAACCAATGCTTGAATAACAGGACAATGGGGCATTCACGATATTACTCACCCTTTACCACTATCCCTACTCACCATCGCACTATTTCTAAAAATTGGTTTAGCACCCCTCCATGCCTGAATACCAGAGATTCTACAAGGGTTGGACTTAACCACAGGTCTAATTGTGTCAACCTGACAGAAACTTGCCCCATTTGCATTAATTGTTCAGGTGATTCCAGATATACCAGCCCTACTTATTAGCCTGGGAGTCCTTTCAATACTAGTAGGCGGGTGAGGCGGCCTTAACCACACACAACTGCGGAAAATTCTAGCATACTCTTCAATCGCCCATCTCGGCTGAATAATTATTGTTCTACAATTTTCCCCAAATTTGACAGCCCTTACACTCCTACTCTACATTATTATGACAACATCAGTATTTCTACTCTTTAAAGTCCTTAAAACCACTAATATGAACAAACTGGCAATCTCGTGGTCAAAAATTCCAACTGTTACAGCACTCACCCCTCTTATTCTGCTATCCTTGGGCGGCCTACCCCCTCTTTCTGGTTTTATACCAAAATGATTTATTATTCAAGAACTTACCAAGCAAGAACTTGGAGTAATCGCAACCTTAGCAGCATTATCGGCGCTATTAAGCCTATTCTTCTACCTACGGATCTGTTTTTCTCTAACACTTACCTCCTCACCAAATAACATCTTAGGAGTGATATCATGACACTTGACTAACAAGCAAAATATCCTCCTTCTAAGCACTTCTACATCACTTTCTATACTACTGCTACCTTTAGCACCCGCCATAATAGCCCTCACTGTAATATTACAGTAG
>O_eve-03
ATGAACCCTTACATCCTCTGCACCCTTCTGATAAGCCTAGGCTTAGGGACCACTATCACATTTGCCAGCTCCCATTGATTATTGGCATGAATGGGTTTGGAGATAAACACATTAGCCATTCTACCACTAATAGCCCAACACCACCACCCCCGAGCCGTAGAAGCCACAACAAAGTACTTTTTAGTCCAATCAGCAGCAGCCGCTACCATTTTGTTCGCTAGCTCAACCAATGCTTGAATAACAGGACAATGGGGCATTCACGATATTACTCACCCTTTACCACTATCCCTACTCACCATCGCACTATTTCTAAAAATTGGTTTAGCACCCCTCCATGCCTGAATACCAGAGATTCTACAAGGGTTGGACTTAACCACAGGTCTAATTGTGTCAACCTGACAGAAACTTGCCCCATTTGCATTAATTGTTCAGGTGATTCCAGATATACCAGCCCTACTTATTAGCCTGGGAGTCCTTTCAATACTAGTAGGCGGGTGAGGCGGCCTTAACCACACACAACTGCGGAAAATTCTAGCATACTCTTCAATCGCCCATCTCGGCTGAATAATTATTGTTCTACAATTTTCCCCAAATTTGACAGCCCTTACACTCCTACTCTACATTATTATGACAACATCAGTATTTCTACTCTTTAAAGTCCTTAAAACCACTAATATGAACAAACTGGCAATCTCGTGGTCAAAAATTCCAACTGTTACAGCACTCACCCCTCTTATTCTGCTATCCTTGGGCGGCCTACCCCCTCTTTCTGGTTTTATACCAAAATGATTTATTATTCAAGAACTTACCAAGCAAGAACTTGGAGTAATCGCAACCTTAGCAGCATTATCGGCGCTATTAAGCCTATTCTTCTACCTACGGATCTGTTTTTCTCTAACACTTACCTCCTCACCAAATAACATCTTAGGAGTGATATCATGACACTTGACTAACAAGCAAAATATCCTCCTTCTAAGCACTTCTACATCACTTTCTATACTACTGCTACCTTTAGCACCCGCCATAATAGCCCTCACTGTAATATTACAGTAG
>O_eve-04
ATGAACCCTTACATCCTCTGCACCCTTCTGATAAGCCTAGGCTTAGGGACCACTATCACATTTGCCAGCTCCCATTGATTATTGGCATGAATGGGTTTGGAGATAAACACATTAGCCATTCTACCACTAATAGCCCAACACCACCACCCCCGAGCCGTAGAAGCCACAACAAAGTACTTTTTAGTCCAATCAGCAGCAGCCGCTACCATTTTGTTCGCTAGCTCAACCAATGCTTGAATAACAGGACAATGGGGCATTCACGATATTACTCACCCTTTACCACTATCCCTACTCACCATCGCACTATTTCTAAAAATTGGTTTAGCACCCCTCCATGCCTGAATACCAGAGATTCTACAAGGGTTGGACTTAACCACAGGTCTAATTGTGTCAACCTGACAGAAACTTGCCCCATTTGCATTAATTGTTCAGGTGATTCCAGATATACCAGCCCTACTTATTAGCCTGGGAGTCCTTTCAATACTAGTAGGCGGGTGAGGCGGCCTTAACCACACACAACTGCGGAAAATTCTAGCATACTCTTCAATCGCCCATCTCGGCTGAATAATTATTGTTCTACAATTTTCCCCAAATTTGACAGCCCTTACACTCCTACTCTACATTATTATGACAACATCAGTATTTCTACTCTTTAAAGTCCTTAAAACCACTAATATGAACAAACTGGCAATCTCGTGGTCAAAAATTCCAACTGTTACAGCACTCACCCCTCTTATTCTGCTATCCTTGGGCGGCCTACCCCCTCTTTCTGGTTTTATACCAAAATGATTTATTATTCAAGAACTTACCAAGCAAGAACTTGGAGTAATCGCAACCTTAGCAGCATTATCGGCGCTATTAAGCCTATTCTTCTACCTACGGATCTGTTTTTCTCTAACACTTACCTCCTCACCAAATAACATCTTAGGAGTGATATCATGACACTTGACTAACAAGCAAAATATCCTCCTTCTAAGCACTTCTACATCACTTTCTATACTACTGCTACCTTTAGCACCCGCCATAATAGCCCTCACTGTAATATTACAGTAG
>O_eve-05
ATGAACCCTTACATCCTCTGCACCCTTCTGATAAGCCTAGGCTTAGGGACCACTATCACATTTGCCAGCTCCCATTGATTATTGGCATGAATGGGTTTGGAGATAAACACATTAGCCATTCTACCACTAATAGCCCAACACCACCACCCCCGAGCCGTAGAAGCCACAACAAAGTACTTTTTAGTCCAATCAGCAGCAGCGGCTACCATTTTGTTCGCTAGCTCAACCAATGCTTGAATAACAGGACAATGGGGCATTCACGATATTACTCACCCTTTACCACTATCCCTACTCACCATCGCACTATTTCTAAAAATTGGTTTAGCACCCCTCCATGCCTGAATACCAGAGATTCTACAAGGGTTGGACTTAACCACAGGTCTAATTGTGTCAACCTGACAGAAACTTGCCCCATTTGCATTAATTGTTCAGGTGATTCCAGATATACCAGCCCTACTTATTAGCCTGGGAGTCCTTTCAATACTAGTAGGCGGGTGAGGCGGCCTTAACCACACACAACTGCGGAAAATTCTAGCATACTCTTCAATCGCCCATCTCGGCTGAATAATTATTGTTCTACAATTTTCCCCAAATTTGACAGCCCTTACACTCCTACTCTACATTATTATGACAACATCAGTATTTCTACTCTTTAAAGTCCTTAAAACCACTAATATGAACAAACTGGCAATCTCGTGGTCAAAAATTCCAACTGTTACAGCACTCACCCCTCTTATTCTGCTATCCTTGGGCGGCCTACCCCCTCTTTCTGGTTTTATACCAAAATGATTTATTATTCAAGAACTTACCAAGCAAGAACTTGGAGTAATCGCAACCTTAGCAGCATTATCGGCGCTATTAAGCCTATTCTTCTACCTACGGATCTGTTTTTCTCTAACACTTACCTCCTCACCAAATAACATCTTAGGAGTGATATCATGACACTTGACTAACAAGCAAAATATCCTCCTTCTAAGCACTTCTACATCACTTTCTATACTACTGCTACCTTTAGCACCCGCCATAATAGCCCTCACTGTAATATTACAGTAG
>O_eve-06
ATGAACCCTTACATCCTCTGCACCCTTCTGATAAGCCTAGGCTTAGGGACCACTATCACATTTGCCAGCTCCCATTGATTATTGGCATGAATGGGTTTGGAGATAAACACATTAGCCATTCTACCACTAATAGCCCAACACCACCACCCCCGAGCCGTAGAAGCCACAACAAAGTACTTTTTAGTCCAATCAGCAGCAGCCGCTACCATTTTGTTCGCTAGCTCAACCAATGCTTGAATAACAGGACAATGGGGCATTCACGATATTACTCACCCTTTACCACTATCCCTACTCACCATCGCACTATTTCTAAAAATTGGTTTAGCACCCCTCCATGCCTGAATACCAGAGATTCTACAAGGGTTGGACTTAACCACAGGTCTAATTGTGTCAACCTGACAGAAACTTGCCCCATTTGCATTAATTGTTCAGGTGATTCCAGATATACCAGCCCTACTTATTAGCCTGGGAGTCCTTTCAATACTAGTAGGCGGGTGAGGCGGCCTTAACCACACACAACTGCGGAAAATTCTAGCATACTCTTCAATCGCCCATCTCGGCTGAATAATTATTGTTCTACAATTTTCCCCAAATTTGACAGCCCTTACACTCCTACTCTACATTATTATGACAACATCAGTATTTCTACTCTTTAAAGTCCTTAAAACCACTAATATGAACAAACTGGCAATCTCGTGGTCAAAAATTCCAACTGTTACAGCACTCACCCCTCTTATTCTGCTATCCTTGGGCGGCCTACCCCCTCTTTCTGGTTTTATACCAAAATGATTTATTATTCAAGAACTTACCAAGCAAGAACTTGGAGTAATCGCAACCTTAGCAGCATTATCGGCGCTATTAAGCCTATTCTTCTACCTACGGATCTGTTTTTCTCTAACACTTACCTCCTCACCAAATAACATCTTAGGAGTGATATCATGACACTTGACTAACAAGCAAAATATCCTCCTTCTAAGCACTTCTACATCACTTTCTATACTACTGCTACCTTTAGCACCCGCCATAATAGCCCTCACTGTAATATTACAGTAG
>O_eve-07
ATGAACCCTTACATCCTCTGCACCCTTCTGATAAGCCTAGGCTTAGGGACCACTATCACATTTGCCAGCTCCCATTGATTATTGGCATGAATGGGTTTGGAGATAAACACATTAGCCATTCTACCACTAATAGCCCAACACCACCACCCCCGAGCCGTAGAAGCCACAACAAAGTACTTTTTAGTCCAATCAGCAGCAGCCGCTACCATTTTGTTCGCTAGCTCAACCAATGCTTGAATAACAGGACAATGGGGCATTCACGATATTACTCACCCTTTACCACTATCCCTACTCACCATCGCACTATTTCTAAAAATTGGTTTAGCACCCCTCCATGCCTGAATACCAGAGATTCTACAAGGGTTGGACTTAACCACAGGTCTAATTGTGTCAACCTGACAGAAACTTGCCCCATTTGCATTAATTGTTCAGGTGATTCCAGATATACCAGCCCTACTTATTAGCCTGGGAGTCCTTTCAATACTAGTAGGCGGGTGAGGCGGCCTTAACCACACACAACTGCGGAAAATTCTAGCATACTCTTCAATCGCCCATCTCGGCTGAATAATTATTGTTCTACAATTTTCCCCAAATTTGACAGCCCTTACACTCCTACTCTACATTATTATGACAACATCAGTATTTCTACTCTTTAAAGTCCTTAAAACCACTAATATGAACAAACTGGCAATCTCGTGGTCAAAAATTCCAACTGTTACAGCACTCACCCCTCTTATTCTGCTATCCTTGGGCGGCCTACCCCCTCTTTCTGGTTTTATACCAAAATGATTTATTATTCAAGAACTTACCAAGCAAGAACTTGGAGTAATCGCAACCTTAGCAGCATTATCGGCGCTATTAAGCCTATTCTTCTACCTACGGATCTGTTTTTCTCTAACACTTACCTCCTCACCAAATAACATCTTAGGAGTGATATCATGACACTTGACTAACAAGCAAAATATCCTCCTTCTAAGCACTTCTACATCACTTTCTATACTACTGCTACCTTTAGCACCCGCCATAATAGCCCTCACTGTAATATTACAGTAG
>O_eve-08
ATGAACCCTTACATCCTCTGCACCCTTCTGATAAGCCTAGGCTTAGGGACCACTATCACATTTGCCAGCTCCCATTGATTATTGGCATGAATGGGTTTGGAGATAAACACATTAGCCATTCTACCACTAATAGCCCAACACCACCACCCCCGAGCCGTAGAAGCCACAACAAAGTACTTTTTAGTCCAATCAGCAGCAGCCGCTACCATTTTGTTCGCTAGCTCAACCAATGCTTGAATAACAGGACAATGGGGCATTCACGATATTACTCACCCTTTACCACTATCCCTACTCACCATCGCACTATTTCTAAAAATTGGTTTAGCACCCCTCCATGCCTGAATACCAGAGATTCTACAAGGGTTGGACTTAACCACAGGTCTAATTGTGTCAACCTGACAGAAACTTGCCCCATTTGCATTAATTGTTCAGGTGATTCCAGATATACCAGCCCTACTTATTAGCCTGGGAGTCCTTTCAATACTAGTAGGCGGGTGAGGCGGCCTTAACCACACACAACTGCGGAAAATTCTAGCATACTCTTCAATCGCCCATCTCGGCTGAATAATTATTGTTCTACAATTTTCCCCAAATTTGACAGCCCTTACACTCCTACTCTACATTATTATGACAACATCAGTATTTCTACTCTTTAAAGTCCTTAAAACCACTAATATGAACAAACTGGCAATCTCGTGGTCAAAAATTCCAACTGTTACAGCACTCACCCCTCTTATTCTGCTATCCTTGGGCGGCCTACCCCCTCTTTCTGGTTTTATACCAAAATGATTTATTATTCAAGAACTTACCAAGCAAGAACTTGGAGTAATCGCAACCTTAGCAGCATTATCGGCGCTATTAAGCCTATTCTTCTACCTACGGATCTGTTTTTCTCTAACACTTACCTCCTCACCAAATAACATCTTAGGAGTGATATCATGACACTTGACTAACAAGCAAAATATCCTCCTTCTAAGCACTTCTACATCACTTTCAATACTACTGCTACCTTTAGCACCCGCCATAATAGCCCTCACTGTAATATTACAGTAG
>O_eve-09
ATGAACCCTTACATCCTCTGCACCCTTCTGATAAGCCTAGGCTTAGGGACCACTATCACATTTGCCAGCTCCCATTGATTATTGGCATGAATGGGTTTGGAGATAAACACATTAGCCATTCTACCACTAATAGCCCAACACCACCACCCCCGAGCCGTAGAAGCCACAACAAAGTACTTTTTAGTCCAATCAGCAGCAGCCGCTACCATTTTGTTCGCTAGCTCAACCAATGCTTGAATAACAGGACAATGGGGCATTCACGATATTACTCACCCTTTACCACTATCCCTACTCACCATCGCACTATTTCTAAAAATTGGTTTAGCACCCCTCCATGCCTGAATACCAGAGATTCTACAAGGGTTGGACTTAACCACAGGTCTAATTGTGTCAACCTGACAGAAACTTGCCCCATTTGCATTAATTGTTCAGGTGATTCCAGATATACCAGCCCTACTTATTAGCCTGGGAGTCCTTTCAATACTAGTAGGCGGGTGAGGCGGCCTTAACCACACACAACTGCGGAAAATTCTAGCATACTCTTCAATCGCCCATCTCGGCTGAATAATTATTGTTCTACAATTTTCCCCAAATTTGACAGCCCTTACACTCCTACTCTACATTATTATGACAACATCAGTATTTCTACTCTTTAAAGTCCTTAAAACCACTAATATGAACAAACTGGCAATCTCGTGGTCAAAAATTCCAACTGTTACAGCACTCACCCCTCTTATTCTGCTATCCTTGGGCGGCCTACCCCCTCTTTCTGGTTTTATACCAAAATGATTTATTATTCAAGAACTTACCAAGCAAGAACTTGGAGTAATCGCAACCTTAGCAGCATTATCGGCGCTATTAAGCCTATTCTTCTACCTACGGATCTGTTTTTCTCTAACACTTACCTCCTCACCAAATAACATCTTAGGAGTGATATCATGACACTTGACTAACAAGCAAAATATCCTCCTTCTAAGCACTTCTACATCACTTTCTATACTACTGCTACCTTTAGCACCCGCCATAATAGCCCTCACTGTAATATTACAGTAG
>O_eve-10
ATGAACCCTTACATCCTCTGCACCCTTCTGATAAGCCTAGGCTTAGGGACCACTATCACATTTGCCAGCTCCCATTGATTATTGGCATGAATGGGTTTGGAGATAAACACATTAGCCATTCTACCACTAATAGCCCAACACCACCACCCCCGAGCCGTAGAAGCCACAACAAAGTACTTTTTAGTCCAATCAGCAGCAGCCGCTACCATTTTGTTCGCTAGCTCAACCAATGCTTGAATAACAGGACAATGGGGCATTCACGATATTACTCACCCTTTACCACTATCCCTACTCACCATCGCACTATTTCTAAAAATTGGTTTAGCACCCCTCCATGCCTGAATACCAGAGATTCTACAAGGGTTGGACTTAACCACAGGTCTAATTGTGTCAACCTGACAGAAACTTGCCCCATTTGCATTAATTGTTCAGGTGATTCCAGATATACCAGCCCTACTTATTAGCCTGGGAGTCCTTTCAATACTAGTAGGCGGGTGAGGCGGCCTTAACCACACACAACTGCGGAAAATTCTAGCATACTCTTCAATCGCCCATCTCGGCTGAATAATTATTGTTCTACAATTTTCCCCAAATTTGACAGCCCTTACACTCCTACTCTACATTATTATGACAACATCAGTATTTCTACTCTTTAAAGTCCTTAAAACCACTAATATGAACAAACTGGCAATCTCGTGGTCAAAAATTCCAACTGTTACAGCACTCACCCCTCTTATTCTGCTATCCTTGGGCGGCCTACCCCCTCTTTCTGGTTTTATACCAAAATGATTTATTATTCAAGAACTTACCAAGCAAGAACTTGGAGTAATCGCAACCTTAGCAGCATTATCGGCGCTATTAAGCCTATTCTTCTACCTACGGATCTGTTTTTCTCTAACACTTACCTCCTCACCAAATAACATCTTAGGAGTGATATCATGACACTTGACTAACAAGCAAAATATCCTCCTTCTAAGCACTTCTACATCACTTTCTATACTACTGCTACCTTTAGCACCCGCCATAATAGCCCTCACTGTAATATTACAGTAG
>LC051693_O_eve_TR_A
atgaacccttacatcctctgcacccttctgataagcctaggcttagggaccactatcaca
tttgccagctcccattgattattggcatgaatgggtttggagataaacacattagccatt
ctaccactaatagcccaacaccaccacccccgagccgtagaagccacaacaaagtacttt
ttagtccaatcagcagcagccgctaccattttgttcgctagctcaaccaatgcttgaata
acaggacaatggggcattcacgatattactcaccctttaccactatccctactcaccatc
gcactatttctaaaaattggtttagcacccctccatgcctgaataccagagattctacaa
gggttggacttaaccacaggtctaattgtgtcaacctgacagaaacttgccccatttgca
ttaattgttcaggtgattccagatataccagccctacttattagcctgggagtcctttca
atactagtaggcgggtgaggcggccttaaccacacacaactgcggaaaattctagcatac
tcttcaatcgcccatctcggctgaataattattgttctacaattttccccaaatttgaca
gcccttacactcctactctacattattatgacaacatcagtatttctactctttaaagtc
cttaaaaccactaatatgaacaaactggcaatctcgtggtcaaaaattccaactgttaca
gcactcacccctcttattctgctatccttgggcggcctaccccctctttctggttttata
ccaaaatgatttattattcaagaacttaccaagcaagaacttggagtaatcgcaacctta
gcagcattatcggcgctattaagcctattcttctacctacggatctgtttttctctaaca
cttacctcctcaccaaataacatcttaggagtgatatcatgacacttgactaacaagcaa
aatatcctccttctaagcacttctacatcactttctatactactgctacctttagcaccc
gccataatagccctcactgtaatattacagtag
>LC051694_O_eve_TR_B
atgaacccttacatcctctgcacccttctgataagcctaggcttagggaccactatcaca
tttgccagctcccattgattattggcatgaatgggtttggagataaacacattagccatt
ctaccactaatagcccaacaccaccacccccgagccgtagaagccacaacaaagtacttt
ttagtccaatcagcagcagccgctaccattttgttcgctagctcaaccaatgcttgaata
acaggacaatggggcattcacgatattactcaccctttaccactatccctactcaccatc
gcactatttctaaaaattggtttagcacccctccatgcctgaataccagagattctacaa
gggttggacttaaccacaggtctaattgtgtcaacctgacagaaacttgccccatttgca
ttaattgttcaggtgattccagatataccagccctacttattagcctgggagtcctttca
atactagtaggcgggtgaggcggccttaaccacacacaactgcggaaaattctagcatac
tcttcaatcgcccatctcggctgaataattattgttctacaattttccccaaatttgaca
gcccttacactcctactctacattattatgacaacatcagtatttctactctttaaagtc
cttaaaaccactaatatgaacaaactggcaatctcgtggtcaaaaattccaactgttaca
gcactcacccctcttattctgctatccttgggcggcctaccccctctttctggttttata
ccaaaatgatttattattcaagaacttaccaagcaagaacttggagtaatcgcaacctta
gcagcattatcggcgctattaagcctattcttctacctacggatctgtttttctctaaca
cttacctcctcaccaaataacatcttaggagtgatatcatgacacttgactaacaagcaa
aatatcctccttctaagcacttctacatcactttctatactactgctacctttagcaccc
gccataatagccctcactgtaatattacagtag
>O_sar-01
ATGAACCCTTACATCCTCTGCACCCTTCTGATAGGCCTAGGCTTAGGGACCACTATCACATTTGCCAGCTCCCATTGATTATTGGCATGAATGGGTTTGGAGATAAATACATTAGCCATTCTACCACTAATAGCCCAACACCACCACCCCCGAGCCGTAGAAGCCACAACAAAGTACTTTTTAGTCCAATCAGCAGCAGCCGCTACCATTTTGTTCGCTAGCTCAACCAATGCTTGAATAACAGGACAATGGGGCATTCACGATATTACTCACCCTTTACCACTATCCCTACTCACCATCGCACTATTTCTAAAAATTGGTTTAGCACCCCTCCATGCCTGAATACCAGAGATTCTACAAGGGTTGGACTTAACCACAGGTCTAATTGTGTCAACCTGACAGAAACTTGCCCCATTTGCATTAATTGTTCAGGTGATTCCAGATATACCAGCCCTACTTATTAGCCTGGGAGTCCTTTCAATACTAGTAGGCGGGTGAGGCGGCCTTAACCACACACAACTGCGGAAAATTCTAGCATACTCTTCAATCGCCCATCTCGGCTGAATAATTATTGTTCTACAATTTTCCCCAAATTTGACAACCCTTACACTCCTACTCTACATTATTATGACAACATCAGTATTTCTACTCTTTAAACTCCTTAAAACCACTAATATGAATAAACTGGCAATCTCGTGGTCAAAAATTCCAACTGTTACAGCACTCACCCCTCTTATTCTGCTATCCTTGGGCGGCCTACCCCCTCTTTCTGGTTTTATACCAAAATGATTTATTATTCAAGAACTTACCAAGCAAGAACTTGGAGTAATCGCAACCTTAGCAGCATTATCGGCACTATTAAGCCTATTCTTCTACCTACGGATCTGTTTTTCTCTAACACTTACCTCCTCACCAAATAACATCTTAGGAGTGATATCATGACGCTTGACTAACAAGCAAAATATCCTCCTTCTAAGCACTTCTACATCACTTTCTATACTACTGCTACCTTTAGCACCCGCCATATTATCCCTCACTGTAATATTACAGTAG
>O_sar-02
ATGAACCCTTACATCCTCTGCACCCTTCTGATAGGCCTAGGCTTAGGGACCACTATCACATTTGCCAGCTCCCATTGATTATTGGCATGAATGGGTTTGGAGATAAATACATTAGCCATTCTACCACTAATAGCCCAACACCACCACCCCCGAGCCGTAGAAGCCACAACAAAGTACTTTTTAGTCCAATCAGCAGCAGCCGCTACCATTTTGTTCGCTAGCTCAACCAATGCTTGAATAACAGGACAATGGGGCATTCACGATATTACTCACCCTTTACCACTATCCCTACTCACCATCGCACTATTTCTAAAAATTGGTTTAGCACCCCTCCATGCCTGAATACCAGAGATTCTACAAGGGTTGGACTTAACCACAGGTCTAATTGTGTCAACCTGACAGAAACTTGCCCCATTTGCATTAATTGTTCAGGTGATTCCAGATATACCAGCCCTACTTATTAGCCTGGGAGTCCTTTCAATACTAGTAGGCGGGTGAGGCGGCCTTAACCACACACAACTGCGGAAAATTCTAGCATACTCTTCAATCGCCCATCTCGGCTGAATAATTATTGTTCTACAATTTTCCCCAAATTTGACAACCCTTACACTCCTACTCTACATTATTATGACAACATCAGTATTTCTACTCTTTAAAGTCCTTAAAACCACTAATATGAATAAACTGGCAATCTCGTGGTCAAAAATTCCAACTGTTACAGCACTCACCCCTCTTATTCTGCTATCCTTGGGCGGCCTACCCCCTCTTTCTGGTTTTATACCAAAATGATTTATTATTCAAGAACTTACCAAGCAAGAACTTGGAGTAATCGCAACCTTAGCAGCATTATCGGCACTATTAAGCCTATTCTTCTACCTACGGATCTGTTTTTCTCTAACACTTACCTCCTCACCAAATAACATCTTAGGAGTGATATCATGACGCTTGACTAACAAGCAAAATATCCTCCTTCTAAGCACTTCTACATCACTTTCTATACTACTGCTACCTTTAGCACCCGCCATATTATCCCTCACTGTAATATTACAGTAG
>O_sar-03
ATGAACCCTTACATCCTCTGCACCCTTCTGATAGGTTTAGGCTTAGGGACCACTGTCACATTTGCCAGCTCCCATTGATTATTGGCATGAATGGGTTTGGAGATAAACACATTAGCCATTCTGCCACTAATAGCCCAACACCACCACCCCCGAGCCGTAGAAGCCACAACAAAGTACTTTTTAGTCCAATCAGCAGCAGCCGCTACCATTTTGTTCGCTAGCTCAACCAATGCTTGAATAACAGGACAATGGGGCATTCACGATATTACTCACCCCCTACCACTATCCCTACTCACCATCGCACTATTTCTAAAAATTGGTTTAGCACCCCTCCATGCCTGAATACCAGAGATTCTACAAGGGTTGGACTTAACCACAGGTTTAATTGTGTCAACCTGACAGAAACTTGCCCCATTTGCATTAATTGTTCAGGTAATTCCAGATATGCCAGCCCTACTTATTAGCCTGGGAGTCCTTTCAATACTAGTAGGCGGGTGGGGCGGCCTTAACCACACACAACTGCGAAAAATTCTAGCATACTCTTCAATCGCCCATCTCGGCTGAATAATTATTGTACTACAATTTTCCCCAAATTTAACAGCCCTCACACTCCTACTCTACATTATTATGACAACATCAGTATTTCTACTCTTTAAAGTCCTTAAAACCACTAATATGAACAAACTGGCAATCTCCTGGTCAAAAATCCCAACTGTCACAGCACTCACTCCTCTTATTCTGCTATCCTTGGGCGGCCTGCCCCCTCTTTCTGGTTTCATACCAAAATGATTTATTATTCAAGAACTTACCAAGCAAGAACTTGGTGTAATCGCAACCTTAGCAGCATTATCAGCGCTATTAAGCCTATTCTTCTACCTACGGATCTGTTTTTCTCTGACACTTACCTCCTCACCAAATAACATCTTAGGAGTAATATCATGACGCTTGACTAGCAACCAAAATATCCTCCTTCTAAGCACTTCTACATCACTTTCTATACTACTACTACCTTTAGCCCCCGCCATATTATCTCTCACTGTAATATTACAGTAG
>O_sar-04
ATGAACCCTTACATCCTCTGCACCCTTCTGATAGGTTTAGGCTTAGGGACCACTGTTACATTTGCCAGCTCCCATTGATTATTGGCATGAATGGGTTTGGAGATAAACACATTAGCCATTCTGCCACTAATAGCCCAACACCACCACCCCCGAGCCGTAGAAGCCACAACAAAGTACTTTTTAGTCCAATCAGCAGCAGCCGCTACCATTTTGTTCGCTAGCTCAACCAATGCTTGAATAACAGGACAATGGGGCATTCACGATATTACTCACCCCCTACCACTATCCCTACTCACCATCGCACTATTTCTAAAAATTGGTTTAGCACCCCTCCATGCCTGAATACCAGAGATTCTACAAGGGTTGGACTTAACCACAGGTTTAATTGTGTCAACCTGACAGAAACTTGCCCCATTTGCATTAATTGTTCAGGTAATTCCAGATATGCCAGCCCTACTTATTAGCCTGGGAGTCCTTTCAATACTAGTAGGCGGGTGGGGCGGCCTTAACCACACACAACTGCGAAAAATTCTAGCATACTCTTCAATCGCCCATCTCGGCTGAATAATTATTGTACTACAATTTTCCCCAAATTTAACAGCCCTCACACTCCTACTCTACATTATTATGACAACATCAGTATTTCTACTCTTTAAAGCCCTTAAAACCACTAATATGAACAAACTGGCAATCTCCTGGTCAAAAATCCCAACTGTTACAGCACTCACTCCTCTTATTCTGCTATCCTTGGGCGGCCTGCCCCCTCTTTCTGGTTTCATACCAAAATGATTAATTATTCAAGAACTTACCAAGCAAGAACTTGGTGTAATCGCAACCTTAGCAGCATTATCAGCGCTATTAAGCCTATTCTTCTACCTACGGATCTGTTTTTCTCTGACACTTACCTCCTCACCAAATAACATCTTAGGAGTAATATCATGACGCTTGACTAGCAACCAAAATATCCTCCTTCTAAGCACTTCTACATCACTTTCTATACTACTACTACCTTTAGCCCCCGCCATATTATCTCTCACTGTAATATTACAGTAG
>O_sar-05
ATGAACCCTTACATCCTCTGCACCCTTCTGATAGGTTTAGGCTTAGGGACCACTGTTACATTTGCCAGCTCCCATTGATTATTGGCATGAATGGGTTTGGAGATAAACACATTAGCCATTCTGCCACTAATAGCCCAACACCACCACCCCCGAGCCGTAGAAGCCACAACAAAGTACTTTTTAGTCCAATCAGCAGCAGCCGCTACCATTTTGTTCGCTAGCTCAACCAATGCTTGAATAACAGGACAATGGGGCATTCACGATATTACTCACCCCCTACCACTATCCCTACTCACCATCGCACTATTTCTAAAAATTGGTTTAGCACCCCTCCATGCCTGAATACCAGAGATTCTACAAGGGTTGGACTTAACCACAGGTTTAATTGTGTCAACCTGACAGAAACTTGCCCCATTTGCATTAATTGTTCAGGTAATTCCAGATATGCCAGCCCTACTTATTAGCCTGGGAGTCCTTTCAATACTAGTAGGCGGGTGGGGCGGCCTTAACCACACACAACTGCGAAAAATTCTAGCATACTCTTCAATCGCCCATCTCGGCTGAATAATTATTGTACTACAATTTTCCCCAAATTTAACAGCCCTCACACTCCTACTCTACATTATTATGACAACATCAGTATTTCTACTCTTTAAAGTCCTTAAAACCACTAATATGAACAAACTGGCAATCTCCTGGTCAAAAATCCCAACTGTTACAGCACTCACTCCTCTTATTCTGCTATCCTTGGGCGGCCTGCCCCCTCTTTCTGGTTTCATACCAAAATGATTAATTATTCAAGAACTAACCAAGCAAGAACTTGGTGTAATCGCAACCTTAGCAGCATTATCAGCGCTATTAAGCCTATTCTTCTACCTACGGATCTGTTTTTCTCTGACACTTACCTCCTCACCAAATAACATCTTAGGAGTAATATCATGACGCTTGACTAGCAACCAAAATATCCTCCTTCTAAGCACTTCTACATCACTTTCTATACTACTACTACCTTTAGCCCCCGCCATATTATCTCTCACTGTAATATTACAGTAG
>O_sar-06
ATGAACCCTTACATCCTCTGCACCCTTCTGATAGGCCTAGGCTTAGGGACCACTATCACATTTGCCAGCTCCCATTGATTATTGGCATGAATGGGTTTGGAGATAAATACATTAGCCATTCTACCACTAATAGCCCAACACCACCACCCCCGAGCCGTAGAAGCCACAACAAAGTACTTTTTAGTCCAATCAGCAGCAGCCGCTACCATTTTGTTCGCTAGCTCAACCAATGCTTGAATAACAGGACAATGGGGCATTCACGATATTACTCACCCTTTACCACTATCCCTACTCACCATCGCACTATTTCTAAAAATTGGTTTAGCACCCCTCCATGCCTGAATACCAGAGATTCTACAAGGGTTGGACTTAACCACAGGTCTAATTGTGTCAACCTGACAGAAACTTGCCCCATTTGCATTAATTGTTCAGGTGATTCCAGATATACCAGCCCTACTTATTAGCCTGGGAGTCCTTTCAATACTAGTAGGCGGGTGAGGCGGCCTTAACCACACACAACTGCGGAAAATTCTAGCATACTCTTCAATCGCCCATCTCGGCTGAATAATTATTGTTCTACAATTTTCCCCAAATTTGACAACCCTTACACTCCTACTCTACATTATTATGACAACATCAGTATTTCTACTCTTTAAAGTCCTTAAAACCACTAATATGAATAAACTGGCAATCTCGTGGTCAAAAATTCCAACTGTTACAGCACTCACCCCTCTTATTCTGCTATCCTTGGGCGGCCTACCCCCTCTTTCTGGTTTTATACCAAAATGATTTATTATTCAAGAACTTACCAAGCAAGAACTTGGAGTAATCGCAACCTTAGCAGCATTATCGGCACTATTAAGCCTATTCTTCTACCTACGGATCTGTTTTTCTCTAACACTTACCTCCTCACCAAATAACATCTTAGGAGTGATATCATGACGCTTGACTAACAAGCAAAATATCCTCCTTCTAAGCACTTCTACATCACTTTCTATACTACTGCTACCTTTAGCACCCGCCATATTATCCCTCACTGTAATATTACAGTAG
>O_sar-07
ATGAACCCTTACATCCTCTGCACCCTTCTGATAGGTTTAGGCTTAGGGACCACTGTTACATTTGCCAGCTCCCATTGATTATTGGCATGAATGGGTTTGGAGATAAACACATTAGCCATTCTGCCACTAATAGCCCAACACCACCACCCCCGAGCCGTAGAAGCCACAACAAAGTACTTTTTAGTCCAATCAGCAGCAGCCGCTACCATTTTGTTCGCTAGCTCAACCAATGCTTGAATAACAGGACAATGGGGCATTCACGATATTACTCACCCCCTACCACTATCCCTACTCACCATCGCACTATTTCTAAAAATTGGTTTAGCACCCCTCCATGCCTGAATACCAGAGATTCTACAAGGGTTGGACTTAACCACAGGTTTAATTGTGTCAACCTGACAGAAACTTGCCCCATTTGCATTAATTGTTCAGGTAATTCCAGATATGCCAGCCCTACTTATTAGCCTGGGAGTCCTTTCAATACTAGTAGGCGGGTGGGGCGGCCTTAACCACACACAACTGCGAAAAATTCTAGCATACTCTTCAATCGCCCATCTCGGCTGAATAATTATTGTACTACAATTTTCCCCAAATTTAACAGCCCTCACACTCCTACTCTACATTATTATGACAACATCAGTATTTCTACTCTTTAAAGTCCTTAAAACCACTAATATGAACAAACTGGCAATCTCCTGGTCAAAAATCCCAACTGTTACAGCACTCACTCCTCTTATTCTGCTATCCTTGGGCGGCCTGCCCCCTCTTTCTGGTTTCATACCAAAATGATTAATTATTCAAGAACTTACCAAGCAAGAACTTGGTGTAATCGCAACCTTAGCAGCATTATCAGCGCTATTAAGCCTATTCTTCTACCTACGGATCTGTTTTTCTCTGACACTTACCTCCTCACCAAATAACATCTTAGGAGTAATATCATGACGCTTGACTAGCAACCAAAATATCCTCCTTCTAAGCACTTCTACATCACTTTCTATACTACTACTACCTTTAGCCCCCGCCATATTATCTCTCACTGTAATATTACAGTAG
>O_sar-08
ATGAACCCTTACATCCTCTGCACCCTTCTGATAGGCCTAGGCTTAGGGACCACTATCACATTTGCCAGCTCCCATTGATTATTGGCATGAATGGGTTTGGAGATAAATACATTAGCCATTCTACCACTAATAGCCCAACACCACCACCCCCGAGCCGTAGAAGCCACAACAAAGTACTTTTTAGTCCAATCAGCAGCAGCCGCTACCATTTTGTTCGCTAGCTCAACCAATGCTTGAATAACAGGACAATGGGGCATTCACGATATTACTCACCCTTTACCACTATCCCTACTCACCATCGCACTATTTCTAAAAATTGGTTTAGCACCCCTCCATGCCTGAATACCAGAGATTCTACAAGGGTTGGACTTAACCACAGGTCTAATTGTGTCAACCTGACAGAAACTTGCCCCATTTGCATTAATTGTTCAGGTGATTCCAGATATACCAGCCCTACTTATTAGCCTGGGAGTCCTTTCAATACTAGTAGGCGGGTGAGGCGGCCTTAACCACACACAACTGCGGAAAATTCTAGCATACTCTTCAATCGCCCATCTCGGCTGAATAATTATTGTTCTACAATTTTCCCCAAATTTGACAACCCTTACACTCCTACTCTACATTATTATGACAACATCAGTATTTCTACTCTTTAAAGTCCTTAAAACCACTAATATGAATAAACTGGCAATCTCGTGGTCAAAAATTCCAACTGTTACAGCACTCACCCCTCTTATTCTGCTATCCTTGGGCGGCCTACCCCCTCTTTCTGGTTTTATACCAAAATGATTTATTATTCAAGAACTTACCAAGCAAGAACTTGGAGTAATCGCAACCTTAGCAGCATTATCGGCACTATTAAGCCTATTCTTCTACCTACGGATCTGTTTTTCTCTAACACTTACCTCCTCACCAAATAACATCTTAGGAGTGATATCATGACGCTTGACTAACAAGCAAAATATCCTCCTTCTAAGCACTTCTACATCACTTTCTATACTACTGCTACCTTTAGCACCCGCCATATTATCCCTCACTGTAATATTACAGTAG
>O_sar-09
ATGAACCCTTACATCCTCTGCACCCTTCTGATAGGCCTAGGCTTAGGGACCACTATCACATTTGCCAGCTCCCATTGATTATTGGCATGAATGGGTTTGGAGATAAATACATTAGCCATTCTACCACTAATAGCCCAACACCACCACCCCCGAGCCGTAGAAGCCACAACAAAGTACTTTTTAGTCCAATCAGCAGCAGCCGCTACCATTTTGTTCGCTAGCTCAACCAATGCTTGAATAACAGGACAATGGGGCATTCACGATATTACTCACCCTTTACCACTATCCCTACTCACCATCGCACTATTTCTAAAAATTGGTTTAGCACCCCTCCATGCCTGAATACCAGAGATTCTACAAGGGTTGGACTTAACCACAGGTCTAATTGTGTCAACCTGACAGAAACTTGCCCCATTTGCATTAATTGTTCAGGTGATTCCAGATATACCAGCCCTACTTATTAGCCTGGGAGTCCTTTCAATACTAGTAGGCGGGTGAGGCGGCCTTAACCACACACAACTGCGGAAAATTCTAGCATACTCTTCAATCGCCCATCTCGGCTGAATAATTATTGTTCTACAATTTTCCCCAAATTTGACAACCCTTACACTCCTACTCTACATTATTATGACAACATCAGTATTTCTACTCTTTAAAGTCCTTAAAACCACTAATATGAATAAACTGGCAATCTCGTGGTCAAAAATTCCAACTGTTACAGCACTCACCCCTCTTATTCTGCTATCCTTGGGCGGCCTACCCCCTCTTTCTGGTTTTATACCAAAATGATTTATTATTCAAGAACTTACCAAGCAAGAACTTGGAGTAATCGCAACCTTAGCAGCATTATCGGCACTATTAAGCCTATTCTTCTACCTACGGATCTGTTTTTCTCTAACACTTACCTCCTCACCAAATAACATCTTAGGAGTGATATCATGACGCTTGACTAACAAGCAAAATATCCTCCTTCTAAGCACTTCTACATCACTTTCTATACTACTGCTACCTTTAGCACCCGCCATATTATCCCTCACTGTAATATTACAGTAG
>O_sar-10
ATGAACCCTTACATCCTCTGCACCCTTCTGATAGGTTTAGGCTTAGGGACCACTGTCACATTTGCCAGCTCCCATTGATTATTGGCATGAATGGGTTTGGAGATAAACACATTAGCCATTCTGCCACTAATAGCCCAACACCACCACCCCCGAGCCGTAGAAGCCACAACAAAGTACTTTTTAGTCCAATCAGCAGCAGCCGCTACCATTTTGTTCGCTAGCTCAACCAATGCTTGAATAACAGGACAATGGGGCATTCACGATATTACTCACCCCCTACCACTATCCCTACTCACCATCGCACTATTTCTAAAAATTGGTTTAGCACCCCTCCATGCCTGAATACCAGAGATTCTACAAGGGTTGGACTTAACCACAGGTTTAATTGTGTCAACCTGACAGAAACTTGCCCCATTTGCATTAATTGTTCAGGTAATTCCAGATATGCCAGCCCTACTTATTAGCCTGGGAGTCCTTTCAATACTAGTAGGCGGGTGGGGCGGCCTTAACCACACACAACTGCGAAAAATTCTAGCATACTCTTCAATCGCCCATCTCGGCTGAATAATTATTGTACTACAATTTTCCCCAAATTTAACAGCCCTCACACTCCTACTCTACATTATTATGACAACATCAGTATTTCTACTCTTTAAAGTCCTTAAAACCACTAATATGAACAAACTGGCAATCTCCTGGTCAAAAATCCCAACTGTTACAGCACTCACTCCTCTTATTCTGCTATCCTTGGGCGGCCTGCCCCCTCTTTCTGGTTTCATACCAAAATGATTTATTATTCAAGAACTTACCAAGCAAGAACTTGGTGTAATCGCAACCTTAGCAGCATTATCAGCGCTATTAAGCCTATTCTTCTACCTACGGATCTGTTTTTCTCTGACACTTACCTCCTCACCAAATAACATCTTAGGAGTAATATCATGACGCTTGACTAGCAACCAAAATATCCTCCTTCTAAGCACTTCTACATCACTTTCTATACTACTACTACCTTTAGCCCCCGCCATATTATCTCTCACTGTAATATTACAGTAG
>LC051692_O_sar_LD_B
atgaacccttacatcctctgcacccttctgataggcctaggcttagggaccactatcaca
tttgccagctcccattgattattggcatgaatgggtttggagataaatacattagccatt
ctaccactaatagcccaacaccaccacccccgagccgtagaagccacaacaaagtacttt
ttagtccaatcagcagcagccgctaccattttgttcgctagctcaaccaatgcttgaata
acaggacaatggggcattcacgatattactcaccctttaccactatccctactcaccatc
gcactatttctaaaaattggtttagcacccctccatgcctgaataccagagattctacaa
gggttggacttaaccacaggtctaattgtgtcaacctgacagaaacttgccccatttgca
ttaattgttcaggtgattccagatataccagccctacttattagcctgggagtcctttca
atactagtaggcgggtgaggcggccttaaccacacacaactgcggaaaattctagcatac
tcttcaatcgcccatctcggctgaataattattgttctacaattttccccaaatttgaca
acccttacactcctactctacattattatgacaacatcagtatttctactctttaaagtc
cttaaaaccactaatatgaataaactggcaatctcgtggtcaaaaattccaactgttaca
gcactcacccctcttattctgctatccttgggcggcctaccccctctttctggttttata
ccaaaatgatttattattcaagaacttaccaagcaagaacttggagtaatcgcaacctta
gcagcattatccgcactattaagcctattcttctacctacggatctgtttttctctaaca
cttacctcctcaccaaataacatcttaggagtgatatcatgacgcttgactaacaagcaa
aatatcctccttctaagcacttctacatcactttctatactactgctacctttagcaccc
gccatattatccctcactgtaatattacagtag
>LC051691_O_sar_LD_A
atgaacccttacatcctctgcacccttctgataggtttaggcttagggaccactgttaca
tttgccagctcccattgattattggcatgaatgggtttggagataaacacattagccatt
ctgccactaatagcccaacaccaccacccccgagccgtagaagccacaacaaagtacttt
ttagtccaatcagcagcagccgctaccattttgttcgctagctcaaccaatgcttgaata
acaggacaatggggcattcacgatattactcaccccctaccactatccctactcaccatc
gcactatttctaaaaattggtttagcacccctccatgcctgaataccagagattctacaa
gggttggacttaaccacaggtttaattgtgtcaacctgacagaaacttgccccatttgca
ttaattgttcaggtaattccagatatgccagccctacttattagcctgggagtcctttca
atactagtaggcgggtggggcggccttaaccacacacaactgcgaaaaattctagcatac
tcttcaatcgcccatctcggctgaataattattgtactacaattttccccaaatttaaca
gccctcacactcctactctacattattatgacaacatcagtatttctactctttaaagtc
cttaaaaccactaatatgaacaaactggcaatctcctggtcaaaaatcccaactgttaca
gcactcactcctcttattctgctatccttgggcggcctgccccctctttctggtttcata
ccaaaatgattaattattcaagaacttaccaagcaagaacttggtgtaatcgcaacctta
gcagcattatcagcgctattaagcctattcttctacctacggatctgtttttctctgaca
cttacctcctcaccaaataacatcttaggagtaatatcatgacgcttgactagcaaccaa
aatatcctccttctaagcacttctacatcactttctatactactactacctttagccccc
gccatattatctctcactgtaatattacagtag
>Dop_Dop2-F01
atGAacCCTTACaTCCTCTGCACCCTTCTAATAGGTTTAGGCTTAGGGACCACTATCACATTTGCCAGCTCCCATTGATTATTGGCATGAATAGGTTTGGAGATAAACACACTAGCCATTCTACCACTAATAGCTCAACACCATCACCCCCGAGCTGTAGAAGCCACAACAAAATACTTTTTAGTCCAATCAGCAGCAGCCGCTACCATTTTGTTCGCTAGCTCAACCAATGCTTGAATAACAGGACAATGGGATATTCACCATATTATTCACCCCTTACCACTATCGCTACTCACCATCGCACTATTTCTAAAAATTGGTTTAGCACCCCTCCATGCATGAATACCAGAGGTTCTACAAGGATTGGACTTAACCACAGGTTTAATTATATCAACCTGACAGAAACTTGCCCCATTTGCATTAATTGTTCAGGTAGTCCCTGATATGCCAACCCTACTTATTAGTCTAGGAGTCCTTTCAATACTAGTAGGCGGGTGGGGAGGCCTTAACCACACACAACTGCGCAAAATTCTAGCGTACTCTTCAATCGCCCATCTCGGCTGAATAGTTATTGTTGTACAATTCTCCCCAAATTTAACAGCACTCACACTCCTACTCTACATTATTATGACAACATCAGTATTTCTACTCTTTAAAGTCCTTAAAACCACTAATATGAACAAACTGGCAATCTCCTGGTCAAAAATCCCAACTGTTACAGCACTCACCCCTCTTATTCTGTTATCCTTAGGCGGCCTACCCCCTCTTTCTGGTTTCATACCAAAATGATTTATTATCCAAGAACTTACCAAGCAAGAACTTGGTGTAATCGCAACCTTAGCAGCATTGTCGGCACTATTAAGCCTATTCTTTTACCTACGGGTCTGTTTTTCTCTGACACTTACCTCCTCACCAAATAATATCTTAGGAGCAATGTCATGACGCTTGACTAGCAAGCAAAACATCCTTCTTCTAAGCACTTCTACATCACTTTCTGTTCTTCTACTACCTTTAGCACCCGCCATATTATCTCTCACTGTAATACTACAGTAG
>Dop_Dop2-F02
ATGAACCCTTACATCCTCTGCACCCTTCTAATAGGTTTAGGCTTAGGGACCACTATCACATTTGCCAGCTCCCATTGATTATTGGCATGAATAGGTTTGGAGATAAACACACTAGCCATTCTACCACTAATAGCTCAACACCATCACCCCCGAGCTGTAGAAGCCACAACAAAATACTTTTTAGTCCAATCAGCAGCAGCCGCTACCATTTTGTTCGCTAGCTCAACCAATGCTTGAATAACAGGACAATGGGATATTCACCATATTATTCACCCCTTACCACTATCGCTACTCACCATCGCACTATTTCTAAAAATTGGTTTAGCACCCCTCCATGCATGAATACCAGAGGTTCTACAAGGATTGGACTTAACCACAGGTTTAATTATATCAACCTGACAGAAACTTGCCCCATTTGCATTAATTGTTCAGGTAGTCCCTGATATGCCAACCCTACTTATTAGTCTAGGAGTCCTTTCAATACTAGTAGGCGGGTGGGGAGGCCTTAACCACACACAACTGCGCAAAATTCTAGCGTACTCTTCAATCGCCCATCTCGGCTGAATAGTTATTGTTGTACAATTCTCCCCAAATTTAACAGCACTCACACTCCTACTCTACATTATTATGACAACATCAGTATTTCTACTCTTTAAAGTCCTTAAAACCACTAATATGAACAAACTGGCAATCTCCTGGTCAAAAATCCCAACTGTTACAGCACTCACCCCTCTTATTCTGTTATCCTTAGGCGGCCTACCCCCTCTTTCTGGTTTCATACCAAAATGATTTATTATCCAAGAACTTACCAAGCAAGAACTTGGTGTAATCGCAACCTTAGCAGCATTGTCGGCACTATTAAGCCTATTCTTTTACCTACGGGTCTGTTTTTCTCTGACACTTACCTCCTCACCAAATAATATCTTAGGAGCAATGTCATGACGCTTGACTAGCAAGCAAAACATCCTTCTTCTAAGCACTTCTACATCACTTTCTGTTCTTCTACTACCTTTAGCACCCGCCATATTATCTCTCACTGTAATACTACAGTAG
>Dop_Dop2-F03
ATGAACCCTTACATCCTCTGCACCCTTCTAATAGGTTTAGGCTTAGGGACCACTATCACATTTGCCAGCTCCCATTGATTATTGGCATGAATAGGTTTGGAGATAAACACACTAGCCATTCTACCACTAATAGCTCAACACCATCACCCCCGAGCTGTAGAAGCCACAACAAAATACTTTTTAGTCCAATCAGCAGCAGCCGCTACCATTTTGTTCGCTAGCTCAACCAATGCTTGAATAACAGGACAATGGGATATTCACCATATTATTCACCCCTTACCACTATCGCTACTCACCATCGCACTATTTCTAAAAATTGGTTTAGCACCCCTCCATGCATGAATACCAGAGGTTCTACAAGGATTGGACTTAACCACAGGTTTAATTATATCAACCTGACAGAAACTTGCCCCATTTGCATTAATTGTTCAGGTAGTCCCTGATATGCCAACCCTACTTATTAGTCTAGGAGTCCTTTCAATACTAGTAGGCGGGTGGGGAGGCCTTAACCACACACAACTGCGCAAAATTCTAGCGTACTCTTCAATCGCCCATCTCGGCTGAATAGTTATTGTTGTACAATTCTCCCCAAATTTAACAGCACTCACACTCCTACTCTACATTATTATGACAACATCAGTATTTCTACTCTTTAAAGTCCTTAAAACCACTAATATGAACAAACTGGCAATCTCCTGGTCAAAAATCCCAACTGTTACAGCACTCACCCCTCTTATTCTGTTATCCTTAGGCGGCCTACCCCCTCTTTCTGGTTTCATACCAAAATGATTTATTATCCAAGAACTTACCAAGCAAGAACTTGGTGTAATCGCAACCTTAGCAGCATTGTCGGCACTATTAAGCCTATTCTTTTACCTACGGGTCTGTTTTTCTCTGACACTTACCTCCTCACCAAATAATATCTTAGGAGCAATGTCATGACGCTTGACTAGCAAGCAAAACATCCTTCTTCTAAGCACTTCTACATCACTTTCTGTTCTTCTACTACCTTTAGCACCCGCCATATTATCTCTCACTGTAATACTACAGTAG
>Dop_Dop2-F04
ATGAACCCTTACATCCTCTGCACCCTTCTAATAGGTTTAGGCTTAGGGACCACTATCACATTTGCCAGCTCCCATTGATTATTGGCATGAATAGGTTTGGAGATAAACACACTAGCCATTCTACCACTAATAGCTCAACACCATCACCCCCGAGCTGTAGAAGCCACAACAAAATACTTTTTAGTCCAATCAGCAGCAGCCGCTACCATTTTGTTCGCTAGCTCAACCAATGCTTGAATAACAGGACAATGGGATATTCACCATATTATTCACCCCTTACCACTATCGCTACTCACCATCGCACTATTTCTAAAAATTGGTTTAGCACCCCTCCATGCATGAATACCAGAGGTTCTACAAGGATTGGACTTAACCACAGGTTTAATTATATCAACCTGACAGAAACTTGCCCCATTTGCATTAATTGTTCAGGTAGTCCCTGATATGCCAACCCTACTTATTAGTCTAGGAGTCCTTTCAATACTAGTAGGCGGGTGGGGAGGCCTTAACCACACACAACTGCGCAAAATTCTAGCGTACTCTTCAATCGCCCATCTCGGCTGAATAGTTATTGTTGTACAATTCTCCCCAAATTTAACAGCACTCACACTCCTACTCTACATTATTATGACAACATCAGTATTTCTACTCTTTAAAGTCCTTAAAACCACTAATATGAACAAACTGGCAATCTCCTGGTCAAAAATCCCAACTGTTACAGCACTCACCCCTCTTATTCTGTTATCCTTAGGCGGCCTACCCCCTCTTTCTGGTTTCATACCAAAATGATTTATTATCCAAGAACTTACCAAGCAAGAACTTGGTGTAATCGCAACCTTAGCAGCATTGTCGGCACTATTAAGCCTATTCTTTTACCTACGGGTCTGTTTTTCTCTGACACTTACCTCCTCACCAAATAATATCTTAGGAGCAATGTCATGACGCTTGACTAGCAAGCAAAACATCCTTCTTCTAAGCACTTCTACATCACTTTCTGTTCTTCTACTACCTTTAGCACCCGCCATATTATCTCTCACTGTAATACTACAGTAG
>Dop_Dop2-F05
ATGAACCCTTACATCCTCTGCACCCTTCTAATAGGTTTAGGCTTAGGGACCACTATCACATTTGCCAGCTCCCATTGATTATTGGCATGAATAGGTTTGGAGATAAACACACTAGCCATTCTACCACTAATAGCTCAACACCATCACCCCCGAGCTGTAGAAGCCACAACAAAATACTTTTTAGTCCAATCAGCAGCAGCCGCTACCATTTTGTTCGCTAGCTCAACCAATGCTTGAATAACAGGACAATGGGATATTCACCATATTATTCACCCCTTACCACTATCGCTACTCACCATCGCACTATTTCTAAAAATTGGTTTAGCACCCCTCCATGCATGAATACCAGAGGTTCTACAAGGATTGGACTTAACCACAGGTTTAATTATATCAACCTGACAGAAACTTGCCCCATTTGCATTAATTGTTCAGGTAGTCCCTGATATGCCAACCCTACTTATTAGTCTAGGAGTCCTTTCAATACTAGTAGGCGGGTGGGGAGGCCTTAACCACACACAACTGCGCAAAATTCTAGCGTACTCTTCAATCGCCCATCTCGGCTGAATAGTTATTGTTGTACAATTCTCCCCAAATTTAACAGCACTCACACTCCTACTCTACATTATTATGACAACATCAGTATTTCTACTCTTTAAAGTCCTTAAAACCACTAATATGAACAAACTGGCAATCTCCTGGTCAAAAATCCCAACTGTTACAGCACTCACCCCTCTTATTCTGTTATCCTTAGGCGGCCTACCCCCTCTTTCTGGTTTCATACCAAAATGATTTATTATCCAAGAACTTACCAAGCAAGAACTTGGTGTAATCGCAACCTTAGCAGCATTGTCGGCACTATTAAGCCTATTCTTTTACCTACGGGTCTGTTTTTCTCTGACACTTACCTCCTCACCAAATAATATCTTAGGAGCAATGTCATGACGCTTGACTAGCAAGCAAAACATCCTTCTTCTAAGCACTTCTACATCACTTTCTGTTCTTCTACTACCTTTAGCACCCGCCATATTATCTCTCACTGTAATACTACAGTAG
>Dop_Dop2-M01
ATGAACCCTTACATCCTCTGCACCCTTCTAATAGGTTTAGGCTTAGGGACCACTATCACATTTGCCAGCTCCCATTGATTATTGGCATGAATAGGTTTGGAGATAAACACACTAGCCATTCTACCACTAATAGCTCAACACCATCACCCCCGAGCTGTAGAAGCCACAACAAAATACTTTTTAGTCCAATCAGCAGCAGCCGCTACCATTTTGTTCGCTAGCTCAACCAATGCTTGAATAACAGGACAATGGGATATTCACCATATTATTCACCCCTTACCACTATCGCTACTCACCATCGCACTATTTCTAAAAATTGGTTTAGCACCCCTCCATGCATGAATACCAGAGGTTCTACAAGGATTGGACTTAACCACAGGTTTAATTATATCAACCTGACAGAAACTTGCCCCATTTGCATTAATTGTTCAGGTAGTCCCTGATATGCCAACCCTACTTATTAGTCTAGGAGTCCTTTCAATACTAGTAGGCGGGTGGGGAGGCCTTAACCACACACAACTGCGCAAAATTCTAGCGTACTCTTCAATCGCCCATCTCGGCTGAATAGTTATTGTTGTACAATTCTCCCCAAATTTAACAGCACTCACACTCCTACTCTACATTATTATGACAACATCAGTATTTCTACTCTTTAAAGTCCTTAAAACCACTAATATGAACAAACTGGCAATCTCCTGGTCAAAAATCCCAACTGTTACAGCACTCACCCCTCTTATTCTGTTATCCTTAGGCGGCCTACCCCCTCTTTCTGGTTTCATACCAAAATGATTTATTATCCAAGAACTTACCAAGCAAGAACTTGGTGTAATCGCAACCTTAGCAGCATTGTCGGCACTATTAAGCCTATTCTTTTACCTACGGGTCTGTTTTTCTCTGACACTTACCTCCTCACCAAATAATATCTTAGGAGCAATGTCATGACGCTTGACTAGCAAGCAAAACATCCTTCTTCTAAGCACTTCTACATCACTTTCTGTTCTTCTACTACCTTTAGCACCCGCCATATTATCTCTCACTGTAATACTACAGTAG
>Dop_Dop2-M02
ATGAACCCTTACATCCTCTGCACCCTTCTAATAGGTTTAGGCTTAGGGACCACTATCACATTTGCCAGCTCCCATTGATTATTGGCATGAATAGGTTTGGAGATAAACACACTAGCCATTCTACCACTAATAGCTCAACACCATCACCCCCGAGCTGTAGAAGCCACAACAAAATACTTTTTAGTCCAATCAGCAGCAGCCGCTACCATTTTGTTCGCTAGCTCAACCAATGCTTGAATAACAGGACAATGGGATATTCACCATATTATTCACCCCTTACCACTATCGCTACTCACCATCGCACTATTTCTAAAAATTGGTTTAGCACCCCTCCATGCATGAATACCAGAGGTTCTACAAGGATTGGACTTAACCACAGGTTTAATTATATCAACCTGACAGAAACTTGCCCCATTTGCATTAATTGTTCAGGTAGTCCCTGATATGCCAACCCTACTTATTAGTCTAGGAGTCCTTTCAATACTAGTAGGCGGGTGGGGAGGCCTTAACCACACACAACTGCGCAAAATTCTAGCGTACTCTTCAATCGCCCATCTCGGCTGAATAGTTATTGTTGTACAATTCTCCCCAAATTTAACAGCACTCACACTCCTACTCTACATTATTATGACAACATCAGTATTTCTACTCTTTAAAGTCCTTAAAACCACTAATATGAACAAACTGGCAATCTCCTGGTCAAAAATCCCAACTGTTACAGCACTCACCCCTCTTATTCTGTTATCCTTAGGCGGCCTACCCCCTCTTTCTGGTTTCATACCAAAATGATTTATTATCCAAGAACTTACCAAGCAAGAACTTGGTGTAATCGCAACCTTAGCAGCATTGTCGGCACTATTAAGCCTATTCTTTTACCTACGGGTCTGTTTTTCTCTGACACTTACCTCCTCACCAAATAATATCTTAGGAGCAATGTCATGACGCTTGACTAGCAAGCAAAACATCCTTCTTCTAAGCACTTCTACATCACTTTCTGTTCTTCTACTACCTTTAGCACCCGCCATATTATCTCTCACTGTAATACTACAGTAG
>Dop_Dop2-M03
ATGAACCCTTACATCCTCTGCACCCTTCTAATAGGTTTAGGCTTAGGGACCACTATCACATTTGCCAGCTCCCATTGATTATTGGCATGAATAGGTTTGGAGATAAACACACTAGCCATTCTACCACTAATAGCTCAACACCATCACCCCCGAGCTGTAGAAGCCACAACAAAATACTTTTTAGTCCAATCAGCAGCAGCCGCTACCATTTTGTTCGCTAGCTCAACCAATGCTTGAATAACAGGACAATGGGATATTCACCATATTATTCACCCCTTACCACTATCGCTACTCACCATCGCACTATTTCTAAAAATTGGTTTAGCACCCCTCCATGCATGAATACCAGAGGTTCTACAAGGATTGGACTTAACCACAGGTTTAATTATATCAACCTGACAGAAACTTGCCCCATTTGCATTAATTGTTCAGGTAGTCCCTGATATGCCAACCCTACTTATTAGTCTAGGAGTCCTTTCAATACTAGTAGGCGGGTGGGGAGGCCTTAACCACACACAACTGCGCAAAATTCTAGCGTACTCTTCAATCGCCCATCTCGGCTGAATAGTTATTGTTGTACAATTCTCCCCAAATTTAACAGCACTCACACTCCTACTCTACATTATTATGACAACATCAGTATTTCTACTCTTTAAAGTCCTTAAAACCACTAATATGAACAAACTGGCAATCTCCTGGTCAAAAATCCCAACTGTTACAGCACTCACCCCTCTTATTCTGTTATCCTTAGGCGGCCTACCCCCTCTTTCTGGTTTCATACCAAAATGATTTATTATCCAAGAACTTACCAAGCAAGAACTTGGTGTAATCGCAACCTTAGCAGCATTGTCGGCACTATTAAGCCTATTCTTTTACCTACGGGTCTGTTTTTCTCTGACACTTACCTCCTCACCAAATAATATCTTAGGAGCAATGTCATGACGCTTGACTAGCAAGCAAAACATCCTTCTTCTAAGCACTTCTACATCACTTTCTGTTCTTCTACTACCTTTAGCACCCGCCATATTATCTCTCACTGTAATACTACAGTAG
>Dop_Dop2-M04
ATGAACCCTTACATCCTCTGCACCCTTCTAATAGGTTTAGGCTTAGGGACCACTATCACATTTGCCAGCTCCCATTGATTATTGGCATGAATAGGTTTGGAGATAAACACACTAGCCATTCTACCACTAATAGCTCAACACCATCACCCCCGAGCTGTAGAAGCCACAACAAAATACTTTTTAGTCCAATCAGCAGCAGCCGCTACCATTTTGTTCGCTAGCTCAACCAATGCTTGAATAACAGGACAATGGGATATTCACCATATTATTCACCCCTTACCACTATCGCTACTCACCATCGCACTATTTCTAAAAATTGGTTTAGCACCCCTCCATGCATGAATACCAGAGGTTCTACAAGGATTGGACTTAACCACAGGTTTAATTATATCAACCTGACAGAAACTTGCCCCATTTGCATTAATTGTTCAGGTAGTCCCTGATATGCCAACCCTACTTATTAGTCTAGGAGTCCTTTCAATACTAGTAGGCGGGTGGGGAGGCCTTAACCACACACAACTGCGCAAAATTCTAGCGTACTCTTCAATCGCCCATCTCGGCTGAATAGTTATTGTTGTACAATTCTCCCCAAATTTAACAGCACTCACACTCCTACTCTACATTATTATGACAACATCAGTATTTCTACTCTTTAAAGTCCTTAAAACCACTAATATGAACAAACTGGCAATCTCCTGGTCAAAAATCCCAACTGTTACAGCACTCACCCCTCTTATTCTGTTATCCTTAGGCGGCCTACCCCCTCTTTCTGGTTTCATACCAAAATGATTTATTATCCAAGAACTTACCAAGCAAGAACTTGGTGTAATCGCAACCTTAGCAGCATTGTCGGCACTATTAAGCCTATTCTTTTACCTACGGGTCTGTTTTTCTCTGACACTTACCTCCTCACCAAATAATATCTTAGGAGCAATGTCATGACGCTTGACTAGCAAGCAAAACATCCTTCTTCTAAGCACTTCTACATCACTTTCTGTTCTTCTACTACCTTTAGCACCCGCCATATTATCTCTCACTGTAATACTACAGTAG
>Dop_Dop2-M05
ATGAACCCTTACATCCTCTGCACCCTTCTAATAGGTTTAGGCTTAGGGACCACTATCACATTTGCCAGCTCCCATTGATTATTGGCATGAATAGGTTTGGAGATAAACACACTAGCCATTCTACCACTAATAGCTCAACACCATCACCCCCGAGCTGTAGAAGCCACAACAAAATACTTTTTAGTCCAATCAGCAGCAGCCGCTACCATTTTGTTCGCTAGCTCAACCAATGCTTGAATAACAGGACAATGGGATATTCACCATATTATTCACCCCTTACCACTATCGCTACTCACCATCGCACTATTTCTAAAAATTGGTTTAGCACCCCTCCATGCATGAATACCAGAGGTTCTACAAGGATTGGACTTAACCACAGGTTTAATTATATCAACCTGACAGAAACTTGCCCCATTTGCATTAATTGTTCAGGTAGTCCCTGATATGCCAACCCTACTTATTAGTCTAGGAGTCCTTTCAATACTAGTAGGCGGGTGGGGAGGCCTTAACCACACACAACTGCGCAAAATTCTAGCGTACTCTTCAATCGCCCATCTCGGCTGAATAGTTATTGTTGTACAATTCTCCCCAAATTTAACAGCACTCACACTCCTACTCTACATTATTATGACAACATCAGTATTTCTACTCTTTAAAGTCCTTAAAACCACTAATATGAACAAACTGGCAATCTCCTGGTCAAAAATCCCAACTGTTACAGCACTCACCCCTCTTATTCTGTTATCCTTAGGCGGCCTACCCCCTCTTTCTGGTTTCATACCAAAATGATTTATTATCCAAGAACTTACCAAGCAAGAACTTGGTGTAATCGCAACCTTAGCAGCATTGTCGGCACTATTAAGCCTATTCTTTTACCTACGGGTCTGTTTTTCTCTGACACTTACCTCCTCACCAAATAATATCTTAGGAGCAATGTCATGACGCTTGACTAGCAAGCAAAACATCCTTCTTCTAAGCACTTCTACATCACTTTCTGTTCTTCTACTACCTTTAGCACCCGCCATATTATCTCTCACTGTAATACTACAGTAG
>LC051715_O_sp_DP_A
atgaacccttacatcctctgcacccttctaataggtttaggcttagggaccactatcaca
tttgccagctcccattgattattggcatgaataggtttggagataaacacactagccatt
ctaccactaatagctcaacaccatcacccccgagctgtagaagccacaacaaaatacttt
ttagtccaatcagcagcagccgctaccattttgttcgctagctcaaccaatgcttgaata
acaggacaatgggatattcaccatattattcaccccttaccactatcgctactcaccatc
gcactatttctaaaaattggtttagcacccctccatgcatgaataccagaggttctacaa
ggattggacttaaccacaggtttaattatatcaacctgacagaaacttgccccatttgca
ttaattgttcaggtagtccctgatatgccaaccctacttattagtctaggagtcctttca
atactagtaggcgggtggggaggccttaaccacacacaactgcgcaaaattctagcgtac
tcttcaatcgcccatctcggctgaatagttattgttgtacaattctccccaaatttaaca
gcactcacactcctactctacattattatgacaacatcagtatttctactctttaaagtc
cttaaaaccactaatatgaacaaactggcaatctcctggtcaaaaatcccaactgttaca
gcactcacccctcttattctgttatccttaggcggcctaccccctctttctggtttcata
ccaaaatgatttattatccaagaacttaccaagcaagaacttggtgtaatcgcaacctta
gcagcattgtcggcactattaagcctattcttttacctacgggtctgtttttctctgaca
cttacctcctcaccaaataatatcttaggagcaatgtcatgacgcttgactagcaagcaa
aacatccttcttctaagcacttctacatcactttctgttcttctactacctttagcaccc
gccatattatctctcactgtaatactacagtag
>LC051716_O_sp_DP_B
atgaacccttacatcctctgcacccttctaataggtttaggcttagggaccactatcaca
tttgccagctcccattgattattggcatgaataggtttggagataaacacactagccatt
ctaccactaatagctcaacaccatcacccccgagctgtagaagccacaacaaaatacttt
ttagtccaatcagcagcagccgctaccattttgttcgctagctcaaccaatgcttgaata
acaggacaatgggatattcaccatattattcaccccttaccactatcgctactcaccatc
gcactatttctaaaaattggtttagcacccctccatgcatgaataccagaggttctacaa
ggattggacttaaccacaggtttaattatatcaacctgacagaaacttgccccatttgca
ttaattgttcaggtagtccctgatatgccaaccctacttattagtctaggagtcctttca
atactagtaggcgggtggggaggccttaaccacacacaactgcgcaaaattctagcgtac
tcttcaatcgcccatctcggctgaatagttattgttgtacaattctccccaaatttaaca
gcactcacactcctactctacattattatgacaacatcagtatttctactctttaaagtc
cttaaaaccactaatatgaacaaactggcaatctcctggtcaaaaatcccaactgttaca
gcactcacccctcttattctgttatccttaggcggcctaccccctctttctggtttcata
ccaaaatgatttattatccaagaacttaccaagcaagaacttggtgtaatcgcaacctta
gcagcattgtcggcactattaagcctattcttttacctacgggtctgtttttctctgaca
cttacctcctcaccaaataatatcttaggagcaatgtcatgacgcttgactagcaagcaa
aacatccttcttctaagcacttctacatcactttctgttcttctactacctttagcaccc
gccatattatctctcactgtaatactacagtag
