# Supplementary material for: Mitochondrial introgression by ancient admixture between two distant lacustrine fishes in Sulawesi Island
Source: PLoS One. 2021 Jun 10;16(6):e0245316. doi: 10.1371/journal.pone.0245316 (PMC8192020; doi:10.1371/journal.pone.0245316)
Supplement: S2 File — (PHYLIP) [file pone.0245316.s011.phylip]

DNA	p1=1-51
DNA	p2=52-102
DNA	p3=103-153
DNA	p4=154-204
DNA	p5=205-255
DNA	p6=256-306
DNA	p7=307-357
DNA	p8=358-408
DNA	p9=409-459
DNA	p10=460-510
DNA	p11=511-561
DNA	p12=562-612
DNA	p13=613-663
DNA	p14=664-714
DNA	p15=715-765
DNA	p16=766-816
DNA	p17=817-867
DNA	p18=868-918
DNA	p19=919-969
DNA	p20=970-1020
DNA	p21=1021-1071
DNA	p22=1072-1122
DNA	p23=1123-1173
DNA	p24=1174-1224
DNA	p25=1225-1275
DNA	p26=1276-1326
DNA	p27=1327-1377
DNA	p28=1378-1428
DNA	p29=1429-1479
DNA	p30=1480-1530
DNA	p31=1531-1581
DNA	p32=1582-1632
DNA	p33=1633-1683
DNA	p34=1684-1734
DNA	p35=1735-1785
DNA	p36=1786-1836
DNA	p37=1837-1887
DNA	p38=1888-1938
DNA	p39=1939-1989
DNA	p40=1990-2040
DNA	p41=2041-2091
DNA	p42=2092-2142
DNA	p43=2143-2193
DNA	p44=2194-2244
DNA	p45=2245-2295
DNA	p46=2296-2346
DNA	p47=2347-2397
DNA	p48=2398-2448
DNA	p49=2449-2499
DNA	p50=2500-2550
DNA	p51=2551-2601
DNA	p52=2602-2652
DNA	p53=2653-2703
DNA	p54=2704-2754
DNA	p55=2755-2805
DNA	p56=2806-2856
DNA	p57=2857-2907
DNA	p58=2908-2958
DNA	p59=2959-3009
DNA	p60=3010-3060
DNA	p61=3061-3111
DNA	p62=3112-3162
DNA	p63=3163-3213
DNA	p64=3214-3264
DNA	p65=3265-3315
DNA	p66=3316-3366
DNA	p67=3367-3417
DNA	p68=3418-3468
DNA	p69=3469-3519
DNA	p70=3520-3570
DNA	p71=3571-3621
DNA	p72=3622-3672
DNA	p73=3673-3723
DNA	p74=3724-3774
DNA	p75=3775-3825
DNA	p76=3826-3876
DNA	p77=3877-3927
DNA	p78=3928-3978
DNA	p79=3979-4029
DNA	p80=4030-4080
DNA	p81=4081-4131
DNA	p82=4132-4182
DNA	p83=4183-4233
DNA	p84=4234-4284
DNA	p85=4285-4335
DNA	p86=4336-4386
DNA	p87=4387-4437
DNA	p88=4438-4488
DNA	p89=4489-4539
DNA	p90=4540-4590
DNA	p91=4591-4641
DNA	p92=4642-4692
DNA	p93=4693-4743
DNA	p94=4744-4794
DNA	p95=4795-4845
DNA	p96=4846-4896
DNA	p97=4897-4947
DNA	p98=4948-4998
DNA	p99=4999-5049
DNA	p100=5050-5100
DNA	p101=5101-5151
DNA	p102=5152-5202
DNA	p103=5203-5253
DNA	p104=5254-5304
DNA	p105=5305-5355
DNA	p106=5356-5406
DNA	p107=5407-5457
DNA	p108=5458-5508
DNA	p109=5509-5559
DNA	p110=5560-5610
DNA	p111=5611-5661
DNA	p112=5662-5712
DNA	p113=5713-5763
DNA	p114=5764-5814
DNA	p115=5815-5865
DNA	p116=5866-5916
DNA	p117=5917-5967
DNA	p118=5968-6018
DNA	p119=6019-6069
DNA	p120=6070-6120
DNA	p121=6121-6171
DNA	p122=6172-6222
DNA	p123=6223-6273
DNA	p124=6274-6324
DNA	p125=6325-6375
DNA	p126=6376-6426
DNA	p127=6427-6477
DNA	p128=6478-6528
DNA	p129=6529-6579
DNA	p130=6580-6630
DNA	p131=6631-6681
DNA	p132=6682-6732
DNA	p133=6733-6783
DNA	p134=6784-6834
DNA	p135=6835-6885
DNA	p136=6886-6936
DNA	p137=6937-6987
DNA	p138=6988-7038
DNA	p139=7039-7089
DNA	p140=7090-7140
DNA	p141=7141-7191
DNA	p142=7192-7242
DNA	p143=7243-7293
DNA	p144=7294-7344
DNA	p145=7345-7395
DNA	p146=7396-7446
DNA	p147=7447-7497
DNA	p148=7498-7548
DNA	p149=7549-7599
DNA	p150=7600-7650
DNA	p151=7651-7701
DNA	p152=7702-7752
DNA	p153=7753-7803
DNA	p154=7804-7854
DNA	p155=7855-7905
DNA	p156=7906-7956
DNA	p157=7957-8007
DNA	p158=8008-8058
DNA	p159=8059-8109
DNA	p160=8110-8160
DNA	p161=8161-8211
DNA	p162=8212-8262
DNA	p163=8263-8313
DNA	p164=8314-8364
DNA	p165=8365-8415
DNA	p166=8416-8466
DNA	p167=8467-8517
DNA	p168=8518-8568
DNA	p169=8569-8619
DNA	p170=8620-8670
DNA	p171=8671-8721
DNA	p172=8722-8772
DNA	p173=8773-8823
DNA	p174=8824-8874
DNA	p175=8875-8925
DNA	p176=8926-8976
DNA	p177=8977-9027
DNA	p178=9028-9078
DNA	p179=9079-9129
DNA	p180=9130-9180
DNA	p181=9181-9231
DNA	p182=9232-9282
DNA	p183=9283-9333
DNA	p184=9334-9384
DNA	p185=9385-9435
DNA	p186=9436-9486
DNA	p187=9487-9537
DNA	p188=9538-9588
DNA	p189=9589-9639
DNA	p190=9640-9690
DNA	p191=9691-9741
DNA	p192=9742-9792
DNA	p193=9793-9843
DNA	p194=9844-9894
DNA	p195=9895-9945
DNA	p196=9946-9996
DNA	p197=9997-10047
DNA	p198=10048-10098
DNA	p199=10099-10149
DNA	p200=10150-10200
DNA	p201=10201-10251
DNA	p202=10252-10302
DNA	p203=10303-10353
DNA	p204=10354-10404
DNA	p205=10405-10455
DNA	p206=10456-10506
DNA	p207=10507-10557
DNA	p208=10558-10608
DNA	p209=10609-10659
DNA	p210=10660-10710
DNA	p211=10711-10761
DNA	p212=10762-10812
DNA	p213=10813-10863
DNA	p214=10864-10914
DNA	p215=10915-10965
DNA	p216=10966-11016
DNA	p217=11017-11067
DNA	p218=11068-11118
DNA	p219=11119-11169
DNA	p220=11170-11220
DNA	p221=11221-11271
DNA	p222=11272-11322
DNA	p223=11323-11373
DNA	p224=11374-11424
DNA	p225=11425-11475
DNA	p226=11476-11526
DNA	p227=11527-11577
DNA	p228=11578-11628
DNA	p229=11629-11679
DNA	p230=11680-11730
DNA	p231=11731-11781
DNA	p232=11782-11832
DNA	p233=11833-11883
DNA	p234=11884-11934
DNA	p235=11935-11985
DNA	p236=11986-12036
DNA	p237=12037-12087
DNA	p238=12088-12138
DNA	p239=12139-12189
DNA	p240=12190-12240
DNA	p241=12241-12291
DNA	p242=12292-12342
DNA	p243=12343-12393
DNA	p244=12394-12444
DNA	p245=12445-12495
DNA	p246=12496-12546
DNA	p247=12547-12597
DNA	p248=12598-12648
DNA	p249=12649-12699
DNA	p250=12700-12750
DNA	p251=12751-12801
DNA	p252=12802-12852
DNA	p253=12853-12903
DNA	p254=12904-12954
DNA	p255=12955-13005
DNA	p256=13006-13056
DNA	p257=13057-13107
DNA	p258=13108-13158
DNA	p259=13159-13209
DNA	p260=13210-13260
DNA	p261=13261-13311
DNA	p262=13312-13362
DNA	p263=13363-13413
DNA	p264=13414-13464
DNA	p265=13465-13515
DNA	p266=13516-13566
DNA	p267=13567-13617
DNA	p268=13618-13668
DNA	p269=13669-13719
DNA	p270=13720-13770
DNA	p271=13771-13821
DNA	p272=13822-13872
DNA	p273=13873-13923
DNA	p274=13924-13974
DNA	p275=13975-14025
DNA	p276=14026-14076
DNA	p277=14077-14127
DNA	p278=14128-14178
DNA	p279=14179-14229
DNA	p280=14230-14280
DNA	p281=14281-14331
DNA	p282=14332-14382
DNA	p283=14383-14433
DNA	p284=14434-14484
DNA	p285=14485-14535
DNA	p286=14536-14586
DNA	p287=14587-14637
DNA	p288=14638-14688
DNA	p289=14689-14739
DNA	p290=14740-14790
DNA	p291=14791-14841
DNA	p292=14842-14892
DNA	p293=14893-14943
DNA	p294=14944-14994
DNA	p295=14995-15045
DNA	p296=15046-15096
DNA	p297=15097-15147
DNA	p298=15148-15198
DNA	p299=15199-15249
DNA	p300=15250-15300
DNA	p301=15301-15351
DNA	p302=15352-15402
DNA	p303=15403-15453
DNA	p304=15454-15504
DNA	p305=15505-15555
DNA	p306=15556-15606
DNA	p307=15607-15657
DNA	p308=15658-15708
DNA	p309=15709-15759
DNA	p310=15760-15810
DNA	p311=15811-15861
DNA	p312=15862-15912
DNA	p313=15913-15963
DNA	p314=15964-16014
DNA	p315=16015-16065
DNA	p316=16066-16116
DNA	p317=16117-16167
DNA	p318=16168-16218
DNA	p319=16219-16269
DNA	p320=16270-16320
DNA	p321=16321-16371
DNA	p322=16372-16422
DNA	p323=16423-16473
DNA	p324=16474-16524
DNA	p325=16525-16575
DNA	p326=16576-16626
DNA	p327=16627-16677
DNA	p328=16678-16728
DNA	p329=16729-16779
DNA	p330=16780-16830
DNA	p331=16831-16881
DNA	p332=16882-16932
DNA	p333=16933-16983
DNA	p334=16984-17034
DNA	p335=17035-17085
DNA	p336=17086-17136
DNA	p337=17137-17187
DNA	p338=17188-17238
DNA	p339=17239-17289
DNA	p340=17290-17340
DNA	p341=17341-17391
DNA	p342=17392-17442
DNA	p343=17443-17493
DNA	p344=17494-17544
DNA	p345=17545-17595
DNA	p346=17596-17646
DNA	p347=17647-17697
DNA	p348=17698-17748
DNA	p349=17749-17799
DNA	p350=17800-17850
DNA	p351=17851-17901
DNA	p352=17902-17952
DNA	p353=17953-18003
DNA	p354=18004-18054
DNA	p355=18055-18105
DNA	p356=18106-18156
DNA	p357=18157-18207
DNA	p358=18208-18258
DNA	p359=18259-18309
DNA	p360=18310-18360
DNA	p361=18361-18411
DNA	p362=18412-18462
DNA	p363=18463-18513
DNA	p364=18514-18564
DNA	p365=18565-18615
DNA	p366=18616-18666
DNA	p367=18667-18717
DNA	p368=18718-18768
DNA	p369=18769-18819
DNA	p370=18820-18870
DNA	p371=18871-18921
DNA	p372=18922-18972
DNA	p373=18973-19023
DNA	p374=19024-19074
DNA	p375=19075-19125
DNA	p376=19126-19176
DNA	p377=19177-19227
DNA	p378=19228-19278
DNA	p379=19279-19329
DNA	p380=19330-19380
DNA	p381=19381-19431
DNA	p382=19432-19482
DNA	p383=19483-19533
DNA	p384=19534-19584
DNA	p385=19585-19635
DNA	p386=19636-19686
DNA	p387=19687-19737
DNA	p388=19738-19788
DNA	p389=19789-19839
DNA	p390=19840-19890
DNA	p391=19891-19941
DNA	p392=19942-19992
DNA	p393=19993-20043
DNA	p394=20044-20094
DNA	p395=20095-20145
DNA	p396=20146-20196
DNA	p397=20197-20247
DNA	p398=20248-20298
DNA	p399=20299-20349
DNA	p400=20350-20400
DNA	p401=20401-20451
DNA	p402=20452-20502
DNA	p403=20503-20553
DNA	p404=20554-20604
DNA	p405=20605-20655
DNA	p406=20656-20706
DNA	p407=20707-20757
DNA	p408=20758-20808
DNA	p409=20809-20859
DNA	p410=20860-20910
DNA	p411=20911-20961
DNA	p412=20962-21012
DNA	p413=21013-21063
DNA	p414=21064-21114
DNA	p415=21115-21165
DNA	p416=21166-21216
DNA	p417=21217-21267
DNA	p418=21268-21318
DNA	p419=21319-21369
DNA	p420=21370-21420
DNA	p421=21421-21471
DNA	p422=21472-21522
DNA	p423=21523-21573
DNA	p424=21574-21624
DNA	p425=21625-21675
DNA	p426=21676-21726
DNA	p427=21727-21777
DNA	p428=21778-21828
DNA	p429=21829-21879
DNA	p430=21880-21930
DNA	p431=21931-21981
DNA	p432=21982-22032
DNA	p433=22033-22083
DNA	p434=22084-22134
DNA	p435=22135-22185
DNA	p436=22186-22236
DNA	p437=22237-22287
DNA	p438=22288-22338
DNA	p439=22339-22389
DNA	p440=22390-22440
DNA	p441=22441-22491
DNA	p442=22492-22542
DNA	p443=22543-22593
DNA	p444=22594-22644
DNA	p445=22645-22695
DNA	p446=22696-22746
DNA	p447=22747-22797
DNA	p448=22798-22848
DNA	p449=22849-22899
DNA	p450=22900-22950
DNA	p451=22951-23001
DNA	p452=23002-23052
DNA	p453=23053-23103
DNA	p454=23104-23154
DNA	p455=23155-23205
DNA	p456=23206-23256
DNA	p457=23257-23307
DNA	p458=23308-23358
DNA	p459=23359-23409
DNA	p460=23410-23460
DNA	p461=23461-23511
DNA	p462=23512-23562
DNA	p463=23563-23613
DNA	p464=23614-23664
DNA	p465=23665-23715
DNA	p466=23716-23766
DNA	p467=23767-23817
DNA	p468=23818-23868
DNA	p469=23869-23919
DNA	p470=23920-23970
DNA	p471=23971-24021
DNA	p472=24022-24072
DNA	p473=24073-24123
DNA	p474=24124-24174
DNA	p475=24175-24225
DNA	p476=24226-24276
DNA	p477=24277-24327
DNA	p478=24328-24378
DNA	p479=24379-24429
DNA	p480=24430-24480
DNA	p481=24481-24531
DNA	p482=24532-24582
DNA	p483=24583-24633
DNA	p484=24634-24684
DNA	p485=24685-24735
DNA	p486=24736-24786
DNA	p487=24787-24837
DNA	p488=24838-24888
DNA	p489=24889-24939
DNA	p490=24940-24990
DNA	p491=24991-25041
DNA	p492=25042-25092
DNA	p493=25093-25143
DNA	p494=25144-25194
DNA	p495=25195-25245
DNA	p496=25246-25296
DNA	p497=25297-25347
DNA	p498=25348-25398
DNA	p499=25399-25449
DNA	p500=25450-25500
DNA	p501=25501-25551
DNA	p502=25552-25602
DNA	p503=25603-25653
DNA	p504=25654-25704
DNA	p505=25705-25755
DNA	p506=25756-25806
DNA	p507=25807-25857
DNA	p508=25858-25908
DNA	p509=25909-25959
DNA	p510=25960-26010
DNA	p511=26011-26061
DNA	p512=26062-26112
DNA	p513=26113-26163
DNA	p514=26164-26214
DNA	p515=26215-26265
DNA	p516=26266-26316
DNA	p517=26317-26367
DNA	p518=26368-26418
DNA	p519=26419-26469
DNA	p520=26470-26520
DNA	p521=26521-26571
DNA	p522=26572-26622
DNA	p523=26623-26673
DNA	p524=26674-26724
DNA	p525=26725-26775
DNA	p526=26776-26826
DNA	p527=26827-26877
DNA	p528=26878-26928
DNA	p529=26929-26979
DNA	p530=26980-27030
DNA	p531=27031-27081
DNA	p532=27082-27132
DNA	p533=27133-27183
DNA	p534=27184-27234
DNA	p535=27235-27285
DNA	p536=27286-27336
DNA	p537=27337-27387
DNA	p538=27388-27438
DNA	p539=27439-27489
DNA	p540=27490-27540
DNA	p541=27541-27591
DNA	p542=27592-27642
DNA	p543=27643-27693
DNA	p544=27694-27744
DNA	p545=27745-27795
DNA	p546=27796-27846
DNA	p547=27847-27897
DNA	p548=27898-27948
DNA	p549=27949-27999
DNA	p550=28000-28050
DNA	p551=28051-28101
DNA	p552=28102-28152
DNA	p553=28153-28203
DNA	p554=28204-28254
DNA	p555=28255-28305
DNA	p556=28306-28356
DNA	p557=28357-28407
DNA	p558=28408-28458
DNA	p559=28459-28509
DNA	p560=28510-28560
DNA	p561=28561-28611
DNA	p562=28612-28662
DNA	p563=28663-28713
DNA	p564=28714-28764
DNA	p565=28765-28815
DNA	p566=28816-28866
DNA	p567=28867-28917
DNA	p568=28918-28968
DNA	p569=28969-29019
DNA	p570=29020-29070
DNA	p571=29071-29121
DNA	p572=29122-29172
DNA	p573=29173-29223
DNA	p574=29224-29274
DNA	p575=29275-29325
DNA	p576=29326-29376
DNA	p577=29377-29427
DNA	p578=29428-29478
DNA	p579=29479-29529
DNA	p580=29530-29580
DNA	p581=29581-29631
DNA	p582=29632-29682
DNA	p583=29683-29733
DNA	p584=29734-29784
DNA	p585=29785-29835
DNA	p586=29836-29886
DNA	p587=29887-29937
DNA	p588=29938-29988
DNA	p589=29989-30039
DNA	p590=30040-30090
DNA	p591=30091-30141
DNA	p592=30142-30192
DNA	p593=30193-30243
DNA	p594=30244-30294
DNA	p595=30295-30345
DNA	p596=30346-30396
DNA	p597=30397-30447
DNA	p598=30448-30498
DNA	p599=30499-30549
DNA	p600=30550-30600
DNA	p601=30601-30651
DNA	p602=30652-30702
DNA	p603=30703-30753
DNA	p604=30754-30804
DNA	p605=30805-30855
DNA	p606=30856-30906
DNA	p607=30907-30957
DNA	p608=30958-31008
DNA	p609=31009-31059
DNA	p610=31060-31110
DNA	p611=31111-31161
DNA	p612=31162-31212
DNA	p613=31213-31263
DNA	p614=31264-31314
DNA	p615=31315-31365
DNA	p616=31366-31416
DNA	p617=31417-31467
DNA	p618=31468-31518
DNA	p619=31519-31569
DNA	p620=31570-31620
DNA	p621=31621-31671
DNA	p622=31672-31722
DNA	p623=31723-31773
DNA	p624=31774-31824
DNA	p625=31825-31875
DNA	p626=31876-31926
DNA	p627=31927-31977
DNA	p628=31978-32028
DNA	p629=32029-32079
DNA	p630=32080-32130
DNA	p631=32131-32181
DNA	p632=32182-32232
DNA	p633=32233-32283
DNA	p634=32284-32334
DNA	p635=32335-32385
DNA	p636=32386-32436
DNA	p637=32437-32487
DNA	p638=32488-32538
DNA	p639=32539-32589
DNA	p640=32590-32640
DNA	p641=32641-32691
DNA	p642=32692-32742
DNA	p643=32743-32793
DNA	p644=32794-32844
DNA	p645=32845-32895
DNA	p646=32896-32946
DNA	p647=32947-32997
DNA	p648=32998-33048
DNA	p649=33049-33099
DNA	p650=33100-33150
DNA	p651=33151-33201
DNA	p652=33202-33252
DNA	p653=33253-33303
DNA	p654=33304-33354
DNA	p655=33355-33405
DNA	p656=33406-33456
DNA	p657=33457-33507
DNA	p658=33508-33558
DNA	p659=33559-33609
DNA	p660=33610-33660
DNA	p661=33661-33711
DNA	p662=33712-33762
DNA	p663=33763-33813
DNA	p664=33814-33864
DNA	p665=33865-33915
DNA	p666=33916-33966
DNA	p667=33967-34017
DNA	p668=34018-34068
DNA	p669=34069-34119
DNA	p670=34120-34170
DNA	p671=34171-34221
DNA	p672=34222-34272
DNA	p673=34273-34323
DNA	p674=34324-34374
DNA	p675=34375-34425
DNA	p676=34426-34476
DNA	p677=34477-34527
DNA	p678=34528-34578
DNA	p679=34579-34629
DNA	p680=34630-34680
DNA	p681=34681-34731
DNA	p682=34732-34782
DNA	p683=34783-34833
DNA	p684=34834-34884
DNA	p685=34885-34935
DNA	p686=34936-34986
DNA	p687=34987-35037
DNA	p688=35038-35088
DNA	p689=35089-35139
DNA	p690=35140-35190
DNA	p691=35191-35241
DNA	p692=35242-35292
DNA	p693=35293-35343
DNA	p694=35344-35394
DNA	p695=35395-35445
DNA	p696=35446-35496
DNA	p697=35497-35547
DNA	p698=35548-35598
DNA	p699=35599-35649
DNA	p700=35650-35700
DNA	p701=35701-35751
DNA	p702=35752-35802
DNA	p703=35803-35853
DNA	p704=35854-35904
DNA	p705=35905-35955
DNA	p706=35956-36006
DNA	p707=36007-36057
DNA	p708=36058-36108
DNA	p709=36109-36159
DNA	p710=36160-36210
DNA	p711=36211-36261
DNA	p712=36262-36312
DNA	p713=36313-36363
DNA	p714=36364-36414
DNA	p715=36415-36465
DNA	p716=36466-36516
DNA	p717=36517-36567
DNA	p718=36568-36618
DNA	p719=36619-36669
DNA	p720=36670-36720
DNA	p721=36721-36771
DNA	p722=36772-36822
DNA	p723=36823-36873
DNA	p724=36874-36924
DNA	p725=36925-36975
DNA	p726=36976-37026
DNA	p727=37027-37077
DNA	p728=37078-37128
DNA	p729=37129-37179
DNA	p730=37180-37230
DNA	p731=37231-37281
DNA	p732=37282-37332
DNA	p733=37333-37383
DNA	p734=37384-37434
DNA	p735=37435-37485
DNA	p736=37486-37536
DNA	p737=37537-37587
DNA	p738=37588-37638
DNA	p739=37639-37689
DNA	p740=37690-37740
DNA	p741=37741-37791
DNA	p742=37792-37842
DNA	p743=37843-37893
DNA	p744=37894-37944
DNA	p745=37945-37995
DNA	p746=37996-38046
DNA	p747=38047-38097
DNA	p748=38098-38148
DNA	p749=38149-38199
DNA	p750=38200-38250
DNA	p751=38251-38301
DNA	p752=38302-38352
DNA	p753=38353-38403
DNA	p754=38404-38454
DNA	p755=38455-38505
DNA	p756=38506-38556
DNA	p757=38557-38607
DNA	p758=38608-38658
DNA	p759=38659-38709
DNA	p760=38710-38760
DNA	p761=38761-38811
DNA	p762=38812-38862
DNA	p763=38863-38913
DNA	p764=38914-38964
DNA	p765=38965-39015
DNA	p766=39016-39066
DNA	p767=39067-39117
DNA	p768=39118-39168
DNA	p769=39169-39219
DNA	p770=39220-39270
DNA	p771=39271-39321
DNA	p772=39322-39372
DNA	p773=39373-39423
DNA	p774=39424-39474
DNA	p775=39475-39525
DNA	p776=39526-39576
DNA	p777=39577-39627
DNA	p778=39628-39678
DNA	p779=39679-39729
DNA	p780=39730-39780
DNA	p781=39781-39831
DNA	p782=39832-39882
DNA	p783=39883-39933
DNA	p784=39934-39984
DNA	p785=39985-40035
DNA	p786=40036-40086
DNA	p787=40087-40137
DNA	p788=40138-40188
DNA	p789=40189-40239
DNA	p790=40240-40290
DNA	p791=40291-40341
DNA	p792=40342-40392
DNA	p793=40393-40443
DNA	p794=40444-40494
DNA	p795=40495-40545
DNA	p796=40546-40596
DNA	p797=40597-40647
DNA	p798=40648-40698
DNA	p799=40699-40749
DNA	p800=40750-40800
DNA	p801=40801-40851
DNA	p802=40852-40902
DNA	p803=40903-40953
DNA	p804=40954-41004
DNA	p805=41005-41055
DNA	p806=41056-41106
DNA	p807=41107-41157
DNA	p808=41158-41208
DNA	p809=41209-41259
DNA	p810=41260-41310
DNA	p811=41311-41361
DNA	p812=41362-41412
DNA	p813=41413-41463
DNA	p814=41464-41514
DNA	p815=41515-41565
DNA	p816=41566-41616
DNA	p817=41617-41667
DNA	p818=41668-41718
DNA	p819=41719-41769
DNA	p820=41770-41820
DNA	p821=41821-41871
DNA	p822=41872-41922
DNA	p823=41923-41973
DNA	p824=41974-42024
DNA	p825=42025-42075
DNA	p826=42076-42126
DNA	p827=42127-42177
DNA	p828=42178-42228
DNA	p829=42229-42279
DNA	p830=42280-42330
DNA	p831=42331-42381
DNA	p832=42382-42432
DNA	p833=42433-42483
DNA	p834=42484-42534
DNA	p835=42535-42585
DNA	p836=42586-42636
DNA	p837=42637-42687
DNA	p838=42688-42738
DNA	p839=42739-42789
DNA	p840=42790-42840
DNA	p841=42841-42891
DNA	p842=42892-42942
DNA	p843=42943-42993
DNA	p844=42994-43044
DNA	p845=43045-43095
DNA	p846=43096-43146
DNA	p847=43147-43197
DNA	p848=43198-43248
DNA	p849=43249-43299
DNA	p850=43300-43350
DNA	p851=43351-43401
DNA	p852=43402-43452
DNA	p853=43453-43503
DNA	p854=43504-43554
DNA	p855=43555-43605
DNA	p856=43606-43656
DNA	p857=43657-43707
DNA	p858=43708-43758
DNA	p859=43759-43809
DNA	p860=43810-43860
DNA	p861=43861-43911
DNA	p862=43912-43962
DNA	p863=43963-44013
DNA	p864=44014-44064
DNA	p865=44065-44115
DNA	p866=44116-44166
DNA	p867=44167-44217
DNA	p868=44218-44268
DNA	p869=44269-44319
DNA	p870=44320-44370
DNA	p871=44371-44421
DNA	p872=44422-44472
DNA	p873=44473-44523
DNA	p874=44524-44574
DNA	p875=44575-44625
DNA	p876=44626-44676
DNA	p877=44677-44727
DNA	p878=44728-44778
DNA	p879=44779-44829
DNA	p880=44830-44880
DNA	p881=44881-44931
DNA	p882=44932-44982
DNA	p883=44983-45033
DNA	p884=45034-45084
DNA	p885=45085-45135
DNA	p886=45136-45186
DNA	p887=45187-45237
DNA	p888=45238-45288
DNA	p889=45289-45339
DNA	p890=45340-45390
DNA	p891=45391-45441
DNA	p892=45442-45492
DNA	p893=45493-45543
DNA	p894=45544-45594
DNA	p895=45595-45645
DNA	p896=45646-45696
DNA	p897=45697-45747
DNA	p898=45748-45798
DNA	p899=45799-45849
DNA	p900=45850-45900
DNA	p901=45901-45951
DNA	p902=45952-46002
DNA	p903=46003-46053
DNA	p904=46054-46104
DNA	p905=46105-46155
DNA	p906=46156-46206
DNA	p907=46207-46257
DNA	p908=46258-46308
DNA	p909=46309-46359
DNA	p910=46360-46410
DNA	p911=46411-46461
DNA	p912=46462-46512
DNA	p913=46513-46563
DNA	p914=46564-46614
DNA	p915=46615-46665
DNA	p916=46666-46716
DNA	p917=46717-46767
DNA	p918=46768-46818
DNA	p919=46819-46869
DNA	p920=46870-46920
DNA	p921=46921-46971
DNA	p922=46972-47022
DNA	p923=47023-47073
DNA	p924=47074-47124
DNA	p925=47125-47175
DNA	p926=47176-47226
DNA	p927=47227-47277
DNA	p928=47278-47328
DNA	p929=47329-47379
DNA	p930=47380-47430
DNA	p931=47431-47481
DNA	p932=47482-47532
DNA	p933=47533-47583
DNA	p934=47584-47634
DNA	p935=47635-47685
DNA	p936=47686-47736
DNA	p937=47737-47787
DNA	p938=47788-47838
DNA	p939=47839-47889
DNA	p940=47890-47940
DNA	p941=47941-47991
DNA	p942=47992-48042
DNA	p943=48043-48093
DNA	p944=48094-48144
DNA	p945=48145-48195
DNA	p946=48196-48246
DNA	p947=48247-48297
DNA	p948=48298-48348
DNA	p949=48349-48399
DNA	p950=48400-48450
DNA	p951=48451-48501
DNA	p952=48502-48552
DNA	p953=48553-48603
DNA	p954=48604-48654
DNA	p955=48655-48705
DNA	p956=48706-48756
DNA	p957=48757-48807
DNA	p958=48808-48858
DNA	p959=48859-48909
DNA	p960=48910-48960
DNA	p961=48961-49011
DNA	p962=49012-49062
DNA	p963=49063-49113
DNA	p964=49114-49164
DNA	p965=49165-49215
DNA	p966=49216-49266
DNA	p967=49267-49317
DNA	p968=49318-49368
DNA	p969=49369-49419
DNA	p970=49420-49470
DNA	p971=49471-49521
DNA	p972=49522-49572
DNA	p973=49573-49623
DNA	p974=49624-49674
DNA	p975=49675-49725
DNA	p976=49726-49776
DNA	p977=49777-49827
DNA	p978=49828-49878
DNA	p979=49879-49929
DNA	p980=49930-49980
DNA	p981=49981-50031
DNA	p982=50032-50082
DNA	p983=50083-50133
DNA	p984=50134-50184
DNA	p985=50185-50235
DNA	p986=50236-50286
DNA	p987=50287-50337
DNA	p988=50338-50388
DNA	p989=50389-50439
DNA	p990=50440-50490
DNA	p991=50491-50541
DNA	p992=50542-50592
DNA	p993=50593-50643
DNA	p994=50644-50694
DNA	p995=50695-50745
DNA	p996=50746-50796
DNA	p997=50797-50847
DNA	p998=50848-50898
DNA	p999=50899-50949
DNA	p1000=50950-51000
DNA	p1001=51001-51051
DNA	p1002=51052-51102
DNA	p1003=51103-51153
DNA	p1004=51154-51204
DNA	p1005=51205-51255
DNA	p1006=51256-51306
DNA	p1007=51307-51357
DNA	p1008=51358-51408
DNA	p1009=51409-51459
DNA	p1010=51460-51510
DNA	p1011=51511-51561
DNA	p1012=51562-51612
DNA	p1013=51613-51663
DNA	p1014=51664-51714
DNA	p1015=51715-51765
DNA	p1016=51766-51816
DNA	p1017=51817-51867
DNA	p1018=51868-51918
DNA	p1019=51919-51969
DNA	p1020=51970-52020
DNA	p1021=52021-52071
DNA	p1022=52072-52122
DNA	p1023=52123-52173
DNA	p1024=52174-52224
DNA	p1025=52225-52275
DNA	p1026=52276-52326
DNA	p1027=52327-52377
DNA	p1028=52378-52428
DNA	p1029=52429-52479
DNA	p1030=52480-52530
DNA	p1031=52531-52581
DNA	p1032=52582-52632
DNA	p1033=52633-52683
DNA	p1034=52684-52734
DNA	p1035=52735-52785
DNA	p1036=52786-52836
DNA	p1037=52837-52887
DNA	p1038=52888-52938
DNA	p1039=52939-52989
DNA	p1040=52990-53040
DNA	p1041=53041-53091
DNA	p1042=53092-53142
DNA	p1043=53143-53193
DNA	p1044=53194-53244
DNA	p1045=53245-53295
DNA	p1046=53296-53346
DNA	p1047=53347-53397
DNA	p1048=53398-53448
DNA	p1049=53449-53499
DNA	p1050=53500-53550
DNA	p1051=53551-53601
DNA	p1052=53602-53652
DNA	p1053=53653-53703
DNA	p1054=53704-53754
DNA	p1055=53755-53805
DNA	p1056=53806-53856
DNA	p1057=53857-53907
DNA	p1058=53908-53958
DNA	p1059=53959-54009
DNA	p1060=54010-54060
DNA	p1061=54061-54111
DNA	p1062=54112-54162
DNA	p1063=54163-54213
DNA	p1064=54214-54264
DNA	p1065=54265-54315
DNA	p1066=54316-54366
DNA	p1067=54367-54417
DNA	p1068=54418-54468
DNA	p1069=54469-54519
DNA	p1070=54520-54570
DNA	p1071=54571-54621
DNA	p1072=54622-54672
DNA	p1073=54673-54723
DNA	p1074=54724-54774
DNA	p1075=54775-54825
DNA	p1076=54826-54876
DNA	p1077=54877-54927
DNA	p1078=54928-54978
DNA	p1079=54979-55029
DNA	p1080=55030-55080
DNA	p1081=55081-55131
DNA	p1082=55132-55182
DNA	p1083=55183-55233
DNA	p1084=55234-55284
DNA	p1085=55285-55335
DNA	p1086=55336-55386
DNA	p1087=55387-55437
DNA	p1088=55438-55488
DNA	p1089=55489-55539
DNA	p1090=55540-55590
DNA	p1091=55591-55641
DNA	p1092=55642-55692
DNA	p1093=55693-55743
DNA	p1094=55744-55794
DNA	p1095=55795-55845
DNA	p1096=55846-55896
DNA	p1097=55897-55947
DNA	p1098=55948-55998
DNA	p1099=55999-56049
DNA	p1100=56050-56100
DNA	p1101=56101-56151
DNA	p1102=56152-56202
DNA	p1103=56203-56253
DNA	p1104=56254-56304
DNA	p1105=56305-56355
DNA	p1106=56356-56406
DNA	p1107=56407-56457
DNA	p1108=56458-56508
DNA	p1109=56509-56559
DNA	p1110=56560-56610
DNA	p1111=56611-56661
DNA	p1112=56662-56712
DNA	p1113=56713-56763
DNA	p1114=56764-56814
DNA	p1115=56815-56865
DNA	p1116=56866-56916
DNA	p1117=56917-56967
DNA	p1118=56968-57018
DNA	p1119=57019-57069
DNA	p1120=57070-57120
DNA	p1121=57121-57171
DNA	p1122=57172-57222
DNA	p1123=57223-57273
DNA	p1124=57274-57324
DNA	p1125=57325-57375
DNA	p1126=57376-57426
DNA	p1127=57427-57477
DNA	p1128=57478-57528
DNA	p1129=57529-57579
DNA	p1130=57580-57630
DNA	p1131=57631-57681
DNA	p1132=57682-57732
DNA	p1133=57733-57783
DNA	p1134=57784-57834
DNA	p1135=57835-57885
DNA	p1136=57886-57936
DNA	p1137=57937-57987
DNA	p1138=57988-58038
DNA	p1139=58039-58089
DNA	p1140=58090-58140
DNA	p1141=58141-58191
DNA	p1142=58192-58242
DNA	p1143=58243-58293
DNA	p1144=58294-58344
DNA	p1145=58345-58395
DNA	p1146=58396-58446
DNA	p1147=58447-58497
DNA	p1148=58498-58548
DNA	p1149=58549-58599
DNA	p1150=58600-58650
DNA	p1151=58651-58701
DNA	p1152=58702-58752
DNA	p1153=58753-58803
DNA	p1154=58804-58854
DNA	p1155=58855-58905
DNA	p1156=58906-58956
DNA	p1157=58957-59007
DNA	p1158=59008-59058
DNA	p1159=59059-59109
DNA	p1160=59110-59160
DNA	p1161=59161-59211
DNA	p1162=59212-59262
DNA	p1163=59263-59313
DNA	p1164=59314-59364
DNA	p1165=59365-59415
DNA	p1166=59416-59466
DNA	p1167=59467-59517
DNA	p1168=59518-59568
DNA	p1169=59569-59619
DNA	p1170=59620-59670
DNA	p1171=59671-59721
DNA	p1172=59722-59772
DNA	p1173=59773-59823
DNA	p1174=59824-59874
DNA	p1175=59875-59925
DNA	p1176=59926-59976
DNA	p1177=59977-60027
DNA	p1178=60028-60078
DNA	p1179=60079-60129
DNA	p1180=60130-60180
DNA	p1181=60181-60231
DNA	p1182=60232-60282
DNA	p1183=60283-60333
DNA	p1184=60334-60384
DNA	p1185=60385-60435
DNA	p1186=60436-60486
DNA	p1187=60487-60537
DNA	p1188=60538-60588
DNA	p1189=60589-60639
DNA	p1190=60640-60690
DNA	p1191=60691-60741
DNA	p1192=60742-60792
DNA	p1193=60793-60843
DNA	p1194=60844-60894
DNA	p1195=60895-60945
DNA	p1196=60946-60996
DNA	p1197=60997-61047
DNA	p1198=61048-61098
DNA	p1199=61099-61149
DNA	p1200=61150-61200
DNA	p1201=61201-61251
DNA	p1202=61252-61302
DNA	p1203=61303-61353
DNA	p1204=61354-61404
DNA	p1205=61405-61455
DNA	p1206=61456-61506
DNA	p1207=61507-61557
DNA	p1208=61558-61608
DNA	p1209=61609-61659
DNA	p1210=61660-61710
DNA	p1211=61711-61761
DNA	p1212=61762-61812
DNA	p1213=61813-61863
DNA	p1214=61864-61914
DNA	p1215=61915-61965
DNA	p1216=61966-62016
DNA	p1217=62017-62067
DNA	p1218=62068-62118
DNA	p1219=62119-62169
DNA	p1220=62170-62220
DNA	p1221=62221-62271
DNA	p1222=62272-62322
DNA	p1223=62323-62373
DNA	p1224=62374-62424
DNA	p1225=62425-62475
DNA	p1226=62476-62526
DNA	p1227=62527-62577
DNA	p1228=62578-62628
DNA	p1229=62629-62679
DNA	p1230=62680-62730
DNA	p1231=62731-62781
DNA	p1232=62782-62832
DNA	p1233=62833-62883
DNA	p1234=62884-62934
DNA	p1235=62935-62985
DNA	p1236=62986-63036
DNA	p1237=63037-63087
DNA	p1238=63088-63138
DNA	p1239=63139-63189
DNA	p1240=63190-63240
DNA	p1241=63241-63291
DNA	p1242=63292-63342
DNA	p1243=63343-63393
DNA	p1244=63394-63444
DNA	p1245=63445-63495
DNA	p1246=63496-63546
DNA	p1247=63547-63597
DNA	p1248=63598-63648
DNA	p1249=63649-63699
DNA	p1250=63700-63750
DNA	p1251=63751-63801
DNA	p1252=63802-63852
DNA	p1253=63853-63903
DNA	p1254=63904-63954
DNA	p1255=63955-64005
DNA	p1256=64006-64056
DNA	p1257=64057-64107
DNA	p1258=64108-64158
DNA	p1259=64159-64209
DNA	p1260=64210-64260
DNA	p1261=64261-64311
DNA	p1262=64312-64362
DNA	p1263=64363-64413
DNA	p1264=64414-64464
DNA	p1265=64465-64515
DNA	p1266=64516-64566
DNA	p1267=64567-64617
DNA	p1268=64618-64668
DNA	p1269=64669-64719
DNA	p1270=64720-64770
DNA	p1271=64771-64821
DNA	p1272=64822-64872
DNA	p1273=64873-64923
DNA	p1274=64924-64974
DNA	p1275=64975-65025
DNA	p1276=65026-65076
DNA	p1277=65077-65127
DNA	p1278=65128-65178
DNA	p1279=65179-65229
DNA	p1280=65230-65280
DNA	p1281=65281-65331
DNA	p1282=65332-65382
DNA	p1283=65383-65433
DNA	p1284=65434-65484
DNA	p1285=65485-65535
DNA	p1286=65536-65586
DNA	p1287=65587-65637
DNA	p1288=65638-65688
DNA	p1289=65689-65739
DNA	p1290=65740-65790
DNA	p1291=65791-65841
DNA	p1292=65842-65892
DNA	p1293=65893-65943
DNA	p1294=65944-65994
DNA	p1295=65995-66045
DNA	p1296=66046-66096
DNA	p1297=66097-66147
DNA	p1298=66148-66198
DNA	p1299=66199-66249
DNA	p1300=66250-66300
DNA	p1301=66301-66351
DNA	p1302=66352-66402
DNA	p1303=66403-66453
DNA	p1304=66454-66504
DNA	p1305=66505-66555
DNA	p1306=66556-66606
DNA	p1307=66607-66657
DNA	p1308=66658-66708
DNA	p1309=66709-66759
DNA	p1310=66760-66810
DNA	p1311=66811-66861
DNA	p1312=66862-66912
DNA	p1313=66913-66963
DNA	p1314=66964-67014
DNA	p1315=67015-67065
DNA	p1316=67066-67116
DNA	p1317=67117-67167
DNA	p1318=67168-67218
DNA	p1319=67219-67269
DNA	p1320=67270-67320
DNA	p1321=67321-67371
DNA	p1322=67372-67422
DNA	p1323=67423-67473
DNA	p1324=67474-67524
DNA	p1325=67525-67575
DNA	p1326=67576-67626
DNA	p1327=67627-67677
DNA	p1328=67678-67728
DNA	p1329=67729-67779
DNA	p1330=67780-67830
DNA	p1331=67831-67881
DNA	p1332=67882-67932
DNA	p1333=67933-67983
DNA	p1334=67984-68034
DNA	p1335=68035-68085
DNA	p1336=68086-68136
DNA	p1337=68137-68187
DNA	p1338=68188-68238
DNA	p1339=68239-68289
DNA	p1340=68290-68340
DNA	p1341=68341-68391
DNA	p1342=68392-68442
DNA	p1343=68443-68493
DNA	p1344=68494-68544
DNA	p1345=68545-68595
DNA	p1346=68596-68646
DNA	p1347=68647-68697
DNA	p1348=68698-68748
DNA	p1349=68749-68799
DNA	p1350=68800-68850
DNA	p1351=68851-68901
DNA	p1352=68902-68952
DNA	p1353=68953-69003
DNA	p1354=69004-69054
DNA	p1355=69055-69105
DNA	p1356=69106-69156
DNA	p1357=69157-69207
DNA	p1358=69208-69258
DNA	p1359=69259-69309
DNA	p1360=69310-69360
DNA	p1361=69361-69411
DNA	p1362=69412-69462
DNA	p1363=69463-69513
DNA	p1364=69514-69564
DNA	p1365=69565-69615
DNA	p1366=69616-69666
DNA	p1367=69667-69717
DNA	p1368=69718-69768
DNA	p1369=69769-69819
DNA	p1370=69820-69870
DNA	p1371=69871-69921
DNA	p1372=69922-69972
DNA	p1373=69973-70023
DNA	p1374=70024-70074
DNA	p1375=70075-70125
DNA	p1376=70126-70176
DNA	p1377=70177-70227
DNA	p1378=70228-70278
DNA	p1379=70279-70329
DNA	p1380=70330-70380
DNA	p1381=70381-70431
DNA	p1382=70432-70482
DNA	p1383=70483-70533
DNA	p1384=70534-70584
DNA	p1385=70585-70635
DNA	p1386=70636-70686
DNA	p1387=70687-70737
DNA	p1388=70738-70788
DNA	p1389=70789-70839
DNA	p1390=70840-70890
DNA	p1391=70891-70941
DNA	p1392=70942-70992
DNA	p1393=70993-71043
DNA	p1394=71044-71094
DNA	p1395=71095-71145
DNA	p1396=71146-71196
DNA	p1397=71197-71247
DNA	p1398=71248-71298
DNA	p1399=71299-71349
DNA	p1400=71350-71400
DNA	p1401=71401-71451
DNA	p1402=71452-71502
DNA	p1403=71503-71553
DNA	p1404=71554-71604
DNA	p1405=71605-71655
DNA	p1406=71656-71706
DNA	p1407=71707-71757
DNA	p1408=71758-71808
DNA	p1409=71809-71859
DNA	p1410=71860-71910
DNA	p1411=71911-71961
DNA	p1412=71962-72012
DNA	p1413=72013-72063
DNA	p1414=72064-72114
DNA	p1415=72115-72165
DNA	p1416=72166-72216
DNA	p1417=72217-72267
DNA	p1418=72268-72318
DNA	p1419=72319-72369
DNA	p1420=72370-72420
DNA	p1421=72421-72471
DNA	p1422=72472-72522
DNA	p1423=72523-72573
DNA	p1424=72574-72624
DNA	p1425=72625-72675
DNA	p1426=72676-72726
DNA	p1427=72727-72777
DNA	p1428=72778-72828
DNA	p1429=72829-72879
DNA	p1430=72880-72930
DNA	p1431=72931-72981
DNA	p1432=72982-73032
DNA	p1433=73033-73083
DNA	p1434=73084-73134
DNA	p1435=73135-73185
DNA	p1436=73186-73236
DNA	p1437=73237-73287
DNA	p1438=73288-73338
DNA	p1439=73339-73389
DNA	p1440=73390-73440
DNA	p1441=73441-73491
DNA	p1442=73492-73542
DNA	p1443=73543-73593
DNA	p1444=73594-73644
DNA	p1445=73645-73695
DNA	p1446=73696-73746
DNA	p1447=73747-73797
DNA	p1448=73798-73848
DNA	p1449=73849-73899
DNA	p1450=73900-73950
DNA	p1451=73951-74001
DNA	p1452=74002-74052
DNA	p1453=74053-74103
DNA	p1454=74104-74154
DNA	p1455=74155-74205
DNA	p1456=74206-74256
DNA	p1457=74257-74307
DNA	p1458=74308-74358
DNA	p1459=74359-74409
DNA	p1460=74410-74460
DNA	p1461=74461-74511
DNA	p1462=74512-74562
DNA	p1463=74563-74613
DNA	p1464=74614-74664
DNA	p1465=74665-74715
DNA	p1466=74716-74766
DNA	p1467=74767-74817
DNA	p1468=74818-74868
DNA	p1469=74869-74919
DNA	p1470=74920-74970
DNA	p1471=74971-75021
DNA	p1472=75022-75072
DNA	p1473=75073-75123
DNA	p1474=75124-75174
DNA	p1475=75175-75225
DNA	p1476=75226-75276
DNA	p1477=75277-75327
DNA	p1478=75328-75378
DNA	p1479=75379-75429
DNA	p1480=75430-75480
DNA	p1481=75481-75531
DNA	p1482=75532-75582
DNA	p1483=75583-75633
DNA	p1484=75634-75684
DNA	p1485=75685-75735
DNA	p1486=75736-75786
DNA	p1487=75787-75837
DNA	p1488=75838-75888
DNA	p1489=75889-75939
DNA	p1490=75940-75990
DNA	p1491=75991-76041
DNA	p1492=76042-76092
DNA	p1493=76093-76143
DNA	p1494=76144-76194
DNA	p1495=76195-76245
DNA	p1496=76246-76296
DNA	p1497=76297-76347
DNA	p1498=76348-76398
DNA	p1499=76399-76449
DNA	p1500=76450-76500
DNA	p1501=76501-76551
DNA	p1502=76552-76602
DNA	p1503=76603-76653
DNA	p1504=76654-76704
DNA	p1505=76705-76755
DNA	p1506=76756-76806
DNA	p1507=76807-76857
DNA	p1508=76858-76908
DNA	p1509=76909-76959
DNA	p1510=76960-77010
DNA	p1511=77011-77061
DNA	p1512=77062-77112
DNA	p1513=77113-77163
DNA	p1514=77164-77214
DNA	p1515=77215-77265
DNA	p1516=77266-77316
DNA	p1517=77317-77367
DNA	p1518=77368-77418
DNA	p1519=77419-77469
DNA	p1520=77470-77520
DNA	p1521=77521-77571
DNA	p1522=77572-77622
DNA	p1523=77623-77673
DNA	p1524=77674-77724
DNA	p1525=77725-77775
DNA	p1526=77776-77826
DNA	p1527=77827-77877
DNA	p1528=77878-77928
DNA	p1529=77929-77979
DNA	p1530=77980-78030
DNA	p1531=78031-78081
DNA	p1532=78082-78132
DNA	p1533=78133-78183
DNA	p1534=78184-78234
DNA	p1535=78235-78285
DNA	p1536=78286-78336
DNA	p1537=78337-78387
DNA	p1538=78388-78438
DNA	p1539=78439-78489
DNA	p1540=78490-78540
DNA	p1541=78541-78591
DNA	p1542=78592-78642
DNA	p1543=78643-78693
DNA	p1544=78694-78744
DNA	p1545=78745-78795
DNA	p1546=78796-78846
DNA	p1547=78847-78897
DNA	p1548=78898-78948
DNA	p1549=78949-78999
DNA	p1550=79000-79050
DNA	p1551=79051-79101
DNA	p1552=79102-79152
DNA	p1553=79153-79203
DNA	p1554=79204-79254
DNA	p1555=79255-79305
DNA	p1556=79306-79356
DNA	p1557=79357-79407
DNA	p1558=79408-79458
DNA	p1559=79459-79509
DNA	p1560=79510-79560
DNA	p1561=79561-79611
DNA	p1562=79612-79662
DNA	p1563=79663-79713
DNA	p1564=79714-79764
DNA	p1565=79765-79815
DNA	p1566=79816-79866
DNA	p1567=79867-79917
DNA	p1568=79918-79968
DNA	p1569=79969-80019
DNA	p1570=80020-80070
DNA	p1571=80071-80121
DNA	p1572=80122-80172
DNA	p1573=80173-80223
DNA	p1574=80224-80274
DNA	p1575=80275-80325
DNA	p1576=80326-80376
DNA	p1577=80377-80427
DNA	p1578=80428-80478
DNA	p1579=80479-80529
DNA	p1580=80530-80580
DNA	p1581=80581-80631
DNA	p1582=80632-80682
DNA	p1583=80683-80733
DNA	p1584=80734-80784
DNA	p1585=80785-80835
DNA	p1586=80836-80886
DNA	p1587=80887-80937
DNA	p1588=80938-80988
DNA	p1589=80989-81039
DNA	p1590=81040-81090
DNA	p1591=81091-81141
DNA	p1592=81142-81192
DNA	p1593=81193-81243
DNA	p1594=81244-81294
DNA	p1595=81295-81345
DNA	p1596=81346-81396
DNA	p1597=81397-81447
DNA	p1598=81448-81498
DNA	p1599=81499-81549
DNA	p1600=81550-81600
DNA	p1601=81601-81651
DNA	p1602=81652-81702
DNA	p1603=81703-81753
DNA	p1604=81754-81804
DNA	p1605=81805-81855
DNA	p1606=81856-81906
DNA	p1607=81907-81957
DNA	p1608=81958-82008
DNA	p1609=82009-82059
DNA	p1610=82060-82110
DNA	p1611=82111-82161
DNA	p1612=82162-82212
DNA	p1613=82213-82263
DNA	p1614=82264-82314
DNA	p1615=82315-82365
DNA	p1616=82366-82416
DNA	p1617=82417-82467
DNA	p1618=82468-82518
DNA	p1619=82519-82569
DNA	p1620=82570-82620
DNA	p1621=82621-82671
DNA	p1622=82672-82722
DNA	p1623=82723-82773
DNA	p1624=82774-82824
DNA	p1625=82825-82875
DNA	p1626=82876-82926
DNA	p1627=82927-82977
DNA	p1628=82978-83028
DNA	p1629=83029-83079
DNA	p1630=83080-83130
DNA	p1631=83131-83181
DNA	p1632=83182-83232
DNA	p1633=83233-83283
DNA	p1634=83284-83334
DNA	p1635=83335-83385
DNA	p1636=83386-83436
DNA	p1637=83437-83487
DNA	p1638=83488-83538
DNA	p1639=83539-83589
DNA	p1640=83590-83640
DNA	p1641=83641-83691
DNA	p1642=83692-83742
DNA	p1643=83743-83793
DNA	p1644=83794-83844
DNA	p1645=83845-83895
DNA	p1646=83896-83946
DNA	p1647=83947-83997
DNA	p1648=83998-84048
DNA	p1649=84049-84099
DNA	p1650=84100-84150
DNA	p1651=84151-84201
DNA	p1652=84202-84252
DNA	p1653=84253-84303
DNA	p1654=84304-84354
DNA	p1655=84355-84405
DNA	p1656=84406-84456
DNA	p1657=84457-84507
DNA	p1658=84508-84558
DNA	p1659=84559-84609
DNA	p1660=84610-84660
DNA	p1661=84661-84711
DNA	p1662=84712-84762
DNA	p1663=84763-84813
DNA	p1664=84814-84864
DNA	p1665=84865-84915
DNA	p1666=84916-84966
DNA	p1667=84967-85017
DNA	p1668=85018-85068
DNA	p1669=85069-85119
DNA	p1670=85120-85170
DNA	p1671=85171-85221
DNA	p1672=85222-85272
DNA	p1673=85273-85323
DNA	p1674=85324-85374
DNA	p1675=85375-85425
DNA	p1676=85426-85476
DNA	p1677=85477-85527
DNA	p1678=85528-85578
DNA	p1679=85579-85629
DNA	p1680=85630-85680
DNA	p1681=85681-85731
DNA	p1682=85732-85782
DNA	p1683=85783-85833
DNA	p1684=85834-85884
DNA	p1685=85885-85935
DNA	p1686=85936-85986
DNA	p1687=85987-86037
DNA	p1688=86038-86088
DNA	p1689=86089-86139
DNA	p1690=86140-86190
DNA	p1691=86191-86241
DNA	p1692=86242-86292
DNA	p1693=86293-86343
DNA	p1694=86344-86394
DNA	p1695=86395-86445
DNA	p1696=86446-86496
DNA	p1697=86497-86547
DNA	p1698=86548-86598
DNA	p1699=86599-86649
DNA	p1700=86650-86700
DNA	p1701=86701-86751
DNA	p1702=86752-86802
DNA	p1703=86803-86853
DNA	p1704=86854-86904
DNA	p1705=86905-86955
DNA	p1706=86956-87006
DNA	p1707=87007-87057
DNA	p1708=87058-87108
DNA	p1709=87109-87159
DNA	p1710=87160-87210
DNA	p1711=87211-87261
DNA	p1712=87262-87312
DNA	p1713=87313-87363
DNA	p1714=87364-87414
DNA	p1715=87415-87465
DNA	p1716=87466-87516
DNA	p1717=87517-87567
DNA	p1718=87568-87618
DNA	p1719=87619-87669
DNA	p1720=87670-87720
DNA	p1721=87721-87771
DNA	p1722=87772-87822
DNA	p1723=87823-87873
DNA	p1724=87874-87924
DNA	p1725=87925-87975
DNA	p1726=87976-88026
DNA	p1727=88027-88077
DNA	p1728=88078-88128
DNA	p1729=88129-88179
DNA	p1730=88180-88230
DNA	p1731=88231-88281
DNA	p1732=88282-88332
DNA	p1733=88333-88383
DNA	p1734=88384-88434
DNA	p1735=88435-88485
DNA	p1736=88486-88536
DNA	p1737=88537-88587
DNA	p1738=88588-88638
DNA	p1739=88639-88689
DNA	p1740=88690-88740
DNA	p1741=88741-88791
DNA	p1742=88792-88842
DNA	p1743=88843-88893
DNA	p1744=88894-88944
DNA	p1745=88945-88995
DNA	p1746=88996-89046
DNA	p1747=89047-89097
DNA	p1748=89098-89148
DNA	p1749=89149-89199
DNA	p1750=89200-89250
DNA	p1751=89251-89301
DNA	p1752=89302-89352
DNA	p1753=89353-89403
DNA	p1754=89404-89454
DNA	p1755=89455-89505
DNA	p1756=89506-89556
DNA	p1757=89557-89607
DNA	p1758=89608-89658
DNA	p1759=89659-89709
DNA	p1760=89710-89760
DNA	p1761=89761-89811
DNA	p1762=89812-89862
DNA	p1763=89863-89913
DNA	p1764=89914-89964
DNA	p1765=89965-90015
DNA	p1766=90016-90066
DNA	p1767=90067-90117
DNA	p1768=90118-90168
DNA	p1769=90169-90219
DNA	p1770=90220-90270
DNA	p1771=90271-90321
DNA	p1772=90322-90372
DNA	p1773=90373-90423
DNA	p1774=90424-90474
DNA	p1775=90475-90525
DNA	p1776=90526-90576
DNA	p1777=90577-90627
DNA	p1778=90628-90678
DNA	p1779=90679-90729
DNA	p1780=90730-90780
DNA	p1781=90781-90831
DNA	p1782=90832-90882
DNA	p1783=90883-90933
DNA	p1784=90934-90984
DNA	p1785=90985-91035
DNA	p1786=91036-91086
DNA	p1787=91087-91137
DNA	p1788=91138-91188
DNA	p1789=91189-91239
DNA	p1790=91240-91290
DNA	p1791=91291-91341
DNA	p1792=91342-91392
DNA	p1793=91393-91443
DNA	p1794=91444-91494
DNA	p1795=91495-91545
DNA	p1796=91546-91596
DNA	p1797=91597-91647
DNA	p1798=91648-91698
DNA	p1799=91699-91749
DNA	p1800=91750-91800
DNA	p1801=91801-91851
DNA	p1802=91852-91902
DNA	p1803=91903-91953
DNA	p1804=91954-92004
DNA	p1805=92005-92055
DNA	p1806=92056-92106
DNA	p1807=92107-92157
DNA	p1808=92158-92208
DNA	p1809=92209-92259
DNA	p1810=92260-92310
DNA	p1811=92311-92361
DNA	p1812=92362-92412
DNA	p1813=92413-92463
DNA	p1814=92464-92514
DNA	p1815=92515-92565
DNA	p1816=92566-92616
DNA	p1817=92617-92667
DNA	p1818=92668-92718
DNA	p1819=92719-92769
DNA	p1820=92770-92820
DNA	p1821=92821-92871
DNA	p1822=92872-92922
DNA	p1823=92923-92973
DNA	p1824=92974-93024
DNA	p1825=93025-93075
DNA	p1826=93076-93126
DNA	p1827=93127-93177
DNA	p1828=93178-93228
DNA	p1829=93229-93279
DNA	p1830=93280-93330
DNA	p1831=93331-93381
DNA	p1832=93382-93432
DNA	p1833=93433-93483
DNA	p1834=93484-93534
DNA	p1835=93535-93585
DNA	p1836=93586-93636
DNA	p1837=93637-93687
DNA	p1838=93688-93738
DNA	p1839=93739-93789
DNA	p1840=93790-93840
DNA	p1841=93841-93891
DNA	p1842=93892-93942
DNA	p1843=93943-93993
DNA	p1844=93994-94044
DNA	p1845=94045-94095
DNA	p1846=94096-94146
DNA	p1847=94147-94197
DNA	p1848=94198-94248
DNA	p1849=94249-94299
DNA	p1850=94300-94350
DNA	p1851=94351-94401
DNA	p1852=94402-94452
DNA	p1853=94453-94503
DNA	p1854=94504-94554
DNA	p1855=94555-94605
DNA	p1856=94606-94656
DNA	p1857=94657-94707
DNA	p1858=94708-94758
DNA	p1859=94759-94809
DNA	p1860=94810-94860
DNA	p1861=94861-94911
DNA	p1862=94912-94962
DNA	p1863=94963-95013
DNA	p1864=95014-95064
DNA	p1865=95065-95115
DNA	p1866=95116-95166
DNA	p1867=95167-95217
DNA	p1868=95218-95268
DNA	p1869=95269-95319
DNA	p1870=95320-95370
DNA	p1871=95371-95421
DNA	p1872=95422-95472
DNA	p1873=95473-95523
DNA	p1874=95524-95574
DNA	p1875=95575-95625
DNA	p1876=95626-95676
DNA	p1877=95677-95727
DNA	p1878=95728-95778
DNA	p1879=95779-95829
DNA	p1880=95830-95880
DNA	p1881=95881-95931
DNA	p1882=95932-95982
DNA	p1883=95983-96033
DNA	p1884=96034-96084
DNA	p1885=96085-96135
DNA	p1886=96136-96186
DNA	p1887=96187-96237
DNA	p1888=96238-96288
DNA	p1889=96289-96339
DNA	p1890=96340-96390
DNA	p1891=96391-96441
DNA	p1892=96442-96492
DNA	p1893=96493-96543
DNA	p1894=96544-96594
DNA	p1895=96595-96645
DNA	p1896=96646-96696
DNA	p1897=96697-96747
DNA	p1898=96748-96798
DNA	p1899=96799-96849
DNA	p1900=96850-96900
DNA	p1901=96901-96951
DNA	p1902=96952-97002
DNA	p1903=97003-97053
DNA	p1904=97054-97104
DNA	p1905=97105-97155
DNA	p1906=97156-97206
DNA	p1907=97207-97257
DNA	p1908=97258-97308
DNA	p1909=97309-97359
DNA	p1910=97360-97410
DNA	p1911=97411-97461
DNA	p1912=97462-97512
DNA	p1913=97513-97563
DNA	p1914=97564-97614
DNA	p1915=97615-97665
DNA	p1916=97666-97716
DNA	p1917=97717-97767
DNA	p1918=97768-97818
DNA	p1919=97819-97869
DNA	p1920=97870-97920
DNA	p1921=97921-97971
DNA	p1922=97972-98022
DNA	p1923=98023-98073
DNA	p1924=98074-98124
DNA	p1925=98125-98175
DNA	p1926=98176-98226
DNA	p1927=98227-98277
DNA	p1928=98278-98328
DNA	p1929=98329-98379
DNA	p1930=98380-98430
DNA	p1931=98431-98481
DNA	p1932=98482-98532
DNA	p1933=98533-98583
DNA	p1934=98584-98634
DNA	p1935=98635-98685
DNA	p1936=98686-98736
DNA	p1937=98737-98787
DNA	p1938=98788-98838
DNA	p1939=98839-98889
DNA	p1940=98890-98940
DNA	p1941=98941-98991
DNA	p1942=98992-99042
DNA	p1943=99043-99093
DNA	p1944=99094-99144
DNA	p1945=99145-99195
DNA	p1946=99196-99246
DNA	p1947=99247-99297
DNA	p1948=99298-99348
DNA	p1949=99349-99399
DNA	p1950=99400-99450
DNA	p1951=99451-99501
DNA	p1952=99502-99552
DNA	p1953=99553-99603
DNA	p1954=99604-99654
DNA	p1955=99655-99705
DNA	p1956=99706-99756
DNA	p1957=99757-99807
DNA	p1958=99808-99858
DNA	p1959=99859-99909
DNA	p1960=99910-99960
DNA	p1961=99961-100011
DNA	p1962=100012-100062
DNA	p1963=100063-100113
DNA	p1964=100114-100164
DNA	p1965=100165-100215
DNA	p1966=100216-100266
DNA	p1967=100267-100317
DNA	p1968=100318-100368
DNA	p1969=100369-100419
DNA	p1970=100420-100470
DNA	p1971=100471-100521
DNA	p1972=100522-100572
DNA	p1973=100573-100623
DNA	p1974=100624-100674
DNA	p1975=100675-100725
DNA	p1976=100726-100776
DNA	p1977=100777-100827
DNA	p1978=100828-100878
DNA	p1979=100879-100929
DNA	p1980=100930-100980
DNA	p1981=100981-101031
DNA	p1982=101032-101082
DNA	p1983=101083-101133
DNA	p1984=101134-101184
DNA	p1985=101185-101235
DNA	p1986=101236-101286
DNA	p1987=101287-101337
DNA	p1988=101338-101388
DNA	p1989=101389-101439
DNA	p1990=101440-101490
DNA	p1991=101491-101541
DNA	p1992=101542-101592
DNA	p1993=101593-101643
DNA	p1994=101644-101694
DNA	p1995=101695-101745
DNA	p1996=101746-101796
DNA	p1997=101797-101847
DNA	p1998=101848-101898
DNA	p1999=101899-101949
DNA	p2000=101950-102000
[truncated: 1,790 more rows]
