# Supplementary material for: Mitochondrial introgression by ancient admixture between two distant lacustrine fishes in Sulawesi Island
Source: PLoS One. 2021 Jun 10;16(6):e0245316. doi: 10.1371/journal.pone.0245316 (PMC8192020; doi:10.1371/journal.pone.0245316)
Supplement: S3 File — (VCF) [file pone.0245316.s012.vcf]

##fileformat=VCFv4.2
##fileDate=20200827
##source="Stacks v1.48"
##INFO=<ID=NS,Number=1,Type=Integer,Description="Number of Samples With Data">
##INFO=<ID=AF,Number=.,Type=Float,Description="Allele Frequency">
##FORMAT=<ID=GT,Number=1,Type=String,Description="Genotype">
##FORMAT=<ID=DP,Number=1,Type=Integer,Description="Read Depth">
##FORMAT=<ID=AD,Number=1,Type=Integer,Description="Allele Depth">
##FORMAT=<ID=GL,Number=.,Type=Float,Description="Genotype Likelihood">
##INFO=<ID=locori,Number=1,Type=Character,Description="Orientation the corresponding Stacks locus aligns in">
#CHROM	POS	ID	REF	ALT	QUAL	FILTER	INFO	FORMAT	OF2eveTil	OF5eveTil	OF6eveTil	OF9eveTil	OM10eveTil	OM3eveTil	OM4eveTil	OM8eveTil	ON1eveTil	ON7eveTil	OF2sarALin	OF3sarBLin	OF5sarBLin	OF6sarALin	OM1sarALin	OM4sarBLin	OM7sarBLin	OM8sarALin	OM9sarALin	ON10sarBLin
PrmScf037	300034	79_29	T	G	.	PASS	NS=20;AF=0.025;locori=m	GT:DP:AD	0/0:80:80,0	0/0:35:35,0	0/0:19:19,0	0/0:21:21,0	0/0:36:36,0	0/0:125:125,0	0/0:21:21,0	0/0:34:34,0	0/0:17:17,0	0/0:56:56,0	0/0:37:37,0	0/0:27:27,0	0/0:47:47,0	0/0:41:41,0	0/0:29:29,0	0/0:24:24,0	0/1:59:21,38	0/0:46:46,0	0/0:40:40,0	0/0:58:58,0
PrmScf037	353432	97_18	C	T	.	PASS	NS=20;AF=0.050;locori=p	GT:DP:AD	0/0:137:137,0	0/0:45:45,0	0/0:45:45,0	0/0:23:23,0	0/0:60:60,0	0/0:185:185,0	0/0:43:43,0	0/0:38:38,0	0/0:40:40,0	0/0:106:106,0	0/0:61:61,0	1/1:58:0,58	0/0:67:67,0	0/0:74:74,0	0/0:73:73,0	0/0:35:35,0	0/0:121:121,0	0/0:84:84,0	0/0:125:125,0	0/0:76:76,0
PrmScf037	577195	108_15	A	G	.	PASS	NS=20;AF=0.250;locori=m	GT:DP:AD	1/1:68:0,68	0/1:16:7,9	0/0:29:29,0	0/0:24:24,0	0/1:22:13,9	0/1:84:43,41	0/1:15:6,9	1/1:22:0,22	0/1:15:8,7	0/0:31:31,0	0/0:54:54,0	0/0:72:72,0	0/0:37:37,0	0/0:69:69,0	0/0:44:44,0	0/0:26:26,0	0/0:89:89,0	0/0:73:73,0	0/0:41:41,0	0/1:68:49,19
PrmScf037	594736	110_35	C	T	.	PASS	NS=20;AF=0.475;locori=m	GT:DP:AD	1/1:39:0,39	0/1:28:14,14	0/0:17:17,0	0/0:19:19,0	0/1:18:6,12	0/1:23:8,15	0/1:11:6,5	1/1:20:0,20	0/1:15:11,4	0/0:24:24,0	0/1:24:17,7	0/1:61:26,35	0/1:37:14,23	0/1:29:14,15	0/1:32:22,10	0/1:37:25,12	0/1:50:33,17	0/1:48:20,28	0/0:28:28,0	1/1:19:0,19
PrmScf037	1048948	2_38	T	G	.	PASS	NS=20;AF=0.150;locori=p	GT:DP:AD	0/0:1322:1322,0	0/0:518:518,0	0/0:384:384,0	0/0:352:352,0	0/0:708:708,0	0/0:453:453,0	0/0:386:386,0	0/0:378:378,0	0/0:392:392,0	0/0:1159:1159,0	0/1:832:375,457	0/1:716:314,402	0/1:598:288,310	0/0:680:680,0	0/0:599:599,0	0/0:420:420,0	1/1:1136:0,1136	0/1:933:456,477	0/0:706:706,0	0/0:739:739,0
PrmScf037	1062201	3_35	A	G	.	PASS	NS=20;AF=0.500;locori=p	GT:DP:AD	0/0:207:207,0	0/0:67:67,0	0/0:63:63,0	0/0:45:45,0	0/0:99:99,0	0/0:207:207,0	0/0:65:65,0	0/0:51:51,0	0/0:49:49,0	0/0:141:141,0	1/1:100:0,100	1/1:68:0,68	1/1:83:0,83	1/1:111:0,111	1/1:82:0,82	1/1:46:0,46	1/1:158:0,158	1/1:160:0,160	1/1:131:0,131	1/1:122:0,122
PrmScf037	1389412	8_8	C	T	.	PASS	NS=20;AF=0.175;locori=m	GT:DP:AD	0/0:450:450,0	0/0:153:153,0	0/0:131:131,0	0/0:147:147,0	0/0:291:291,0	0/0:402:402,0	0/0:152:152,0	0/0:151:151,0	0/0:134:134,0	0/0:434:434,0	0/0:342:342,0	0/1:297:162,135	0/1:251:120,131	0/0:281:281,0	0/1:286:146,140	0/1:128:66,62	1/1:525:0,525	0/1:413:211,202	0/0:317:317,0	0/0:350:350,0
PrmScf037	1392068	9_27	C	T	.	PASS	NS=20;AF=0.100;locori=p	GT:DP:AD	0/0:352:352,0	0/0:90:90,0	0/0:92:92,0	0/0:103:103,0	0/0:137:137,0	0/0:271:271,0	0/0:100:100,0	0/0:90:90,0	0/0:91:91,0	0/0:256:256,0	0/0:162:162,0	0/0:138:138,0	0/1:134:65,69	0/0:206:206,0	0/1:130:65,65	0/0:93:93,0	1/1:316:0,316	0/0:240:240,0	0/0:275:275,0	0/0:180:180,0
PrmScf037	1800770	27_27	T	C	.	PASS	NS=20;AF=0.500;locori=m	GT:DP:AD	0/0:59:59,0	0/0:50:50,0	0/0:66:66,0	0/0:34:34,0	0/0:44:44,0	0/0:20:20,0	0/0:35:35,0	0/0:46:46,0	0/0:47:47,0	0/0:88:88,0	1/1:25:0,25	1/1:57:0,57	1/1:39:0,39	1/1:41:0,41	1/1:33:0,33	1/1:46:0,46	1/1:42:0,42	1/1:35:0,35	1/1:31:0,31	1/1:22:0,22
PrmScf037	1907731	30_49	C	T	.	PASS	NS=20;AF=0.025;locori=m	GT:DP:AD	0/0:1842:1842,0	0/0:496:496,0	0/0:386:386,0	0/0:447:447,0	0/0:710:710,0	0/0:544:544,0	0/0:449:449,0	0/0:514:514,0	0/0:444:444,0	0/0:1367:1367,0	0/0:870:870,0	0/1:704:330,374	0/0:653:653,0	0/0:976:976,0	0/0:721:721,0	0/0:403:403,0	0/0:1380:1380,0	0/0:1216:1216,0	0/0:1332:1332,0	0/0:872:872,0
PrmScf037	1907763	30_17	G	A	.	PASS	NS=20;AF=0.075;locori=m	GT:DP:AD	0/0:1842:1842,0	0/0:496:496,0	0/0:386:386,0	0/0:447:447,0	0/0:710:710,0	0/0:544:544,0	0/0:449:449,0	0/0:514:514,0	0/0:444:444,0	0/0:1367:1367,0	0/1:870:447,423	0/0:704:704,0	0/0:653:653,0	0/0:976:976,0	0/1:721:351,370	0/0:403:403,0	0/0:1380:1380,0	0/0:1216:1216,0	0/1:1332:685,647	0/0:872:872,0
PrmScf037	1907773	30_7	T	C	.	PASS	NS=20;AF=0.225;locori=m	GT:DP:AD	0/0:1842:1842,0	0/0:496:496,0	0/0:386:386,0	0/0:447:447,0	0/0:710:710,0	0/0:544:544,0	0/0:449:449,0	0/0:514:514,0	0/0:444:444,0	0/0:1367:1367,0	1/1:870:0,870	0/0:704:704,0	0/1:653:294,359	0/0:976:976,0	1/1:721:0,721	0/1:403:195,208	0/0:1380:1380,0	0/0:1216:1216,0	1/1:1332:0,1332	0/1:872:452,420
PrmScf037	1940235	36_36	T	C	.	PASS	NS=20;AF=0.450;locori=m	GT:DP:AD	0/0:480:480,0	0/0:162:162,0	0/0:107:107,0	0/0:103:103,0	0/0:220:220,0	0/0:401:401,0	0/0:141:141,0	0/0:136:136,0	0/0:111:111,0	0/0:356:356,0	1/1:129:0,129	1/1:96:0,96	1/1:91:0,91	1/1:242:0,242	1/1:110:0,110	0/0:46:46,0	1/1:196:0,196	1/1:307:0,307	1/1:166:0,166	1/1:257:0,257
PrmScf037	2005049	41_22	A	C	.	PASS	NS=20;AF=0.050;locori=p	GT:DP:AD	0/0:352:352,0	0/0:339:339,0	0/0:138:138,0	0/0:243:243,0	0/0:290:290,0	0/0:460:460,0	0/0:174:174,0	0/0:225:225,0	0/0:151:151,0	0/0:862:862,0	0/0:1992:1992,0	0/0:1490:1490,0	0/0:882:882,0	0/0:23:23,0	0/0:556:556,0	0/0:157:157,0	0/1:964:628,336	0/0:1361:1361,0	0/1:316:181,135	0/0:1037:1037,0
PrmScf037	2005053	41_26	T	C	.	PASS	NS=20;AF=0.050;locori=p	GT:DP:AD	0/0:352:352,0	0/0:339:339,0	0/0:138:138,0	0/0:243:243,0	0/0:290:290,0	0/0:460:460,0	0/0:174:174,0	0/0:225:225,0	0/0:151:151,0	0/0:862:862,0	0/0:1992:1992,0	0/0:1490:1490,0	0/0:882:882,0	0/0:23:23,0	0/0:556:556,0	0/0:157:157,0	0/1:964:628,336	0/0:1361:1361,0	0/1:316:181,135	0/0:1037:1037,0
PrmScf037	2005062	41_35	G	A	.	PASS	NS=20;AF=0.125;locori=p	GT:DP:AD	0/0:352:352,0	0/0:339:339,0	0/0:138:138,0	0/0:243:243,0	0/0:290:290,0	0/0:460:460,0	0/0:174:174,0	0/0:225:225,0	0/0:151:151,0	0/0:862:862,0	0/0:1992:1992,0	0/0:1490:1490,0	0/1:882:702,180	0/0:23:23,0	0/1:556:382,174	0/0:157:157,0	0/1:964:701,263	0/0:1361:1361,0	0/1:316:216,100	0/1:1037:654,383
PrmScf037	2005065	41_38	G	A	.	PASS	NS=20;AF=0.025;locori=p	GT:DP:AD	0/0:352:352,0	0/0:339:339,0	0/0:138:138,0	0/0:243:243,0	0/0:290:290,0	0/0:460:460,0	0/0:174:174,0	0/0:225:225,0	0/0:151:151,0	0/0:862:862,0	0/0:1992:1992,0	0/0:1490:1490,0	0/0:882:882,0	0/0:23:23,0	0/0:556:556,0	0/0:157:157,0	0/0:964:964,0	0/1:1361:1040,321	0/0:316:316,0	0/0:1037:1037,0
PrmScf037	2005068	41_41	T	G	.	PASS	NS=20;AF=0.175;locori=p	GT:DP:AD	0/0:352:352,0	0/0:339:339,0	0/0:138:138,0	0/0:243:243,0	0/0:290:290,0	0/0:460:460,0	0/0:174:174,0	0/0:225:225,0	0/0:151:151,0	0/0:862:862,0	0/0:1992:1992,0	0/1:1490:893,597	0/1:882:481,401	0/0:23:23,0	1/1:556:0,556	0/0:157:157,0	0/1:964:687,277	0/0:1361:1361,0	0/1:316:139,177	0/1:1037:652,385
PrmScf037	2005403	44_37	C	T	.	PASS	NS=20;AF=0.100;locori=m	GT:DP:AD	0/0:78:78,0	0/0:96:96,0	0/1:42:29,13	0/1:77:60,17	0/0:48:48,0	0/0:223:223,0	0/0:79:79,0	0/1:51:38,13	0/0:44:44,0	0/1:105:80,25	0/0:139:139,0	0/0:131:131,0	0/0:133:133,0	0/0:92:92,0	0/0:97:97,0	0/0:93:93,0	0/0:123:123,0	0/0:151:151,0	0/0:99:99,0	0/0:64:64,0
PrmScf037	2148915	58_48	T	A	.	PASS	NS=20;AF=0.050;locori=m	GT:DP:AD	0/0:2555:2555,0	0/0:1632:1632,0	0/0:1265:1265,0	0/0:1220:1220,0	0/0:2230:2230,0	0/0:1315:1315,0	0/0:1632:1632,0	0/0:1651:1651,0	0/0:1314:1314,0	0/0:3095:3095,0	0/1:5208:2912,2296	0/0:2437:2437,0	0/0:2260:2260,0	0/0:1339:1339,0	0/1:3476:2060,1416	0/0:1822:1822,0	0/0:2636:2636,0	0/0:2205:2205,0	0/0:1555:1555,0	0/0:2282:2282,0
PrmScf037	2148918	58_45	A	T	.	PASS	NS=20;AF=0.050;locori=m	GT:DP:AD	0/0:2555:2555,0	0/0:1632:1632,0	0/0:1265:1265,0	0/0:1220:1220,0	0/0:2230:2230,0	0/0:1315:1315,0	0/0:1632:1632,0	0/0:1651:1651,0	0/0:1314:1314,0	0/0:3095:3095,0	0/0:5208:5208,0	0/1:2437:1814,623	0/0:2260:2260,0	0/1:1339:1054,285	0/0:3476:3476,0	0/0:1822:1822,0	0/0:2636:2636,0	0/0:2205:2205,0	0/0:1555:1555,0	0/0:2282:2282,0
PrmScf037	2148952	58_11	A	C	.	PASS	NS=20;AF=0.025;locori=m	GT:DP:AD	0/0:2555:2555,0	0/0:1632:1632,0	0/0:1265:1265,0	0/0:1220:1220,0	0/0:2230:2230,0	0/0:1315:1315,0	0/0:1632:1632,0	0/0:1651:1651,0	0/0:1314:1314,0	0/0:3095:3095,0	0/0:5208:5208,0	0/0:2437:2437,0	0/0:2260:2260,0	0/0:1339:1339,0	0/0:3476:3476,0	0/0:1822:1822,0	0/0:2636:2636,0	0/0:2205:2205,0	0/0:1555:1555,0	0/1:2282:1607,675
PrmScf037	2293486	62_28	T	G	.	PASS	NS=20;AF=0.200;locori=p	GT:DP:AD	0/1:43:19,24	0/1:35:14,21	0/1:19:8,11	0/0:16:16,0	1/1:13:0,13	0/1:18:7,11	0/0:11:11,0	0/0:19:19,0	1/1:22:0,22	0/0:23:23,0	0/0:13:13,0	0/0:41:41,0	0/0:23:23,0	0/0:23:23,0	0/0:24:24,0	0/0:23:23,0	0/0:24:24,0	0/0:31:31,0	0/0:29:29,0	0/0:17:17,0
PrmScf037	2414650	66_13	G	A	.	PASS	NS=20;AF=0.475;locori=m	GT:DP:AD	0/0:75:75,0	0/0:33:33,0	0/0:22:22,0	0/0:21:21,0	0/0:31:31,0	0/0:162:162,0	0/0:17:17,0	0/0:20:20,0	0/0:26:26,0	0/0:49:49,0	1/1:39:0,39	1/1:34:0,34	1/1:43:0,43	1/1:48:0,48	1/1:24:0,24	0/1:18:5,13	1/1:64:0,64	1/1:71:0,71	1/1:89:0,89	1/1:30:0,30
PrmScf037	2525457	72_8	T	C	.	PASS	NS=20;AF=0.025;locori=m	GT:DP:AD	0/0:206:206,0	0/0:16:16,0	0/0:18:18,0	0/0:14:14,0	0/0:43:43,0	0/0:31:31,0	0/0:14:14,0	0/0:26:26,0	0/0:27:27,0	0/0:45:45,0	0/0:20:20,0	0/0:142:142,0	0/0:18:18,0	0/0:22:22,0	0/0:28:28,0	0/1:13:4,9	0/0:10:10,0	0/0:29:29,0	0/0:19:19,0	0/0:47:47,0
PrmScf039	507710	207_14	A	G	.	PASS	NS=20;AF=0.500;locori=p	GT:DP:AD	1/1:219:0,219	1/1:83:0,83	1/1:64:0,64	1/1:30:0,30	1/1:99:0,99	1/1:367:0,367	1/1:76:0,76	1/1:72:0,72	1/1:45:0,45	1/1:197:0,197	0/0:140:140,0	0/0:101:101,0	0/0:104:104,0	0/0:120:120,0	0/0:122:122,0	0/0:59:59,0	0/0:209:209,0	0/0:172:172,0	0/0:143:143,0	0/0:159:159,0
PrmScf039	901331	221_17	A	G	.	PASS	NS=20;AF=0.125;locori=p	GT:DP:AD	1/1:126:0,126	0/0:75:75,0	0/0:53:53,0	0/0:57:57,0	0/1:75:36,39	0/0:180:180,0	0/0:67:67,0	0/1:51:24,27	0/1:43:25,18	0/0:145:145,0	0/0:89:89,0	0/0:62:62,0	0/0:87:87,0	0/0:77:77,0	0/0:83:83,0	0/0:52:52,0	0/0:95:95,0	0/0:98:98,0	0/0:94:94,0	0/0:75:75,0
PrmScf039	1982076	163_16	A	C	.	PASS	NS=20;AF=0.500;locori=p	GT:DP:AD	0/0:125:125,0	0/0:57:57,0	0/0:47:47,0	0/0:38:38,0	0/0:58:58,0	0/0:178:178,0	0/0:52:52,0	0/0:59:59,0	0/0:50:50,0	0/0:120:120,0	1/1:79:0,79	1/1:63:0,63	1/1:71:0,71	1/1:72:0,72	1/1:63:0,63	1/1:43:0,43	1/1:117:0,117	1/1:89:0,89	1/1:87:0,87	1/1:87:0,87
PrmScf039	2022814	164_34	T	C	.	PASS	NS=20;AF=0.500;locori=m	GT:DP:AD	1/1:860:0,860	1/1:228:0,228	1/1:192:0,192	1/1:216:0,216	1/1:344:0,344	1/1:425:0,425	1/1:203:0,203	1/1:206:0,206	1/1:196:0,196	1/1:613:0,613	0/0:377:377,0	0/0:311:311,0	0/0:353:353,0	0/0:513:513,0	0/0:318:318,0	0/0:187:187,0	0/0:634:634,0	0/0:692:692,0	0/0:786:786,0	0/0:415:415,0
PrmScf039	2548843	181_44	G	T	.	PASS	NS=20;AF=0.150;locori=m	GT:DP:AD	0/0:373:373,0	0/0:132:132,0	0/0:110:110,0	0/0:97:97,0	0/0:205:205,0	0/0:317:317,0	0/0:131:131,0	0/0:133:133,0	0/0:147:147,0	0/0:375:375,0	0/0:251:251,0	0/0:189:189,0	0/1:225:103,122	0/0:240:240,0	0/1:216:94,122	1/1:99:0,99	0/0:362:362,0	0/1:362:171,191	0/1:298:153,145	0/0:248:248,0
PrmScf039	2712291	188_33	G	A	.	PASS	NS=20;AF=0.500;locori=m	GT:DP:AD	0/0:1547:1547,0	0/0:589:589,0	0/0:450:450,0	0/0:481:481,0	0/0:931:931,0	0/0:582:582,0	0/0:650:650,0	0/0:575:575,0	0/0:572:572,0	0/0:1602:1602,0	1/1:1161:0,1161	1/1:822:0,822	1/1:921:0,921	1/1:985:0,985	1/1:851:0,851	1/1:464:0,464	1/1:1459:0,1459	1/1:1316:0,1316	1/1:918:0,918	1/1:1043:0,1043
PrmScf050	47427	243_1	G	A	.	PASS	NS=20;AF=0.025;locori=p	GT:DP:AD	0/0:194:194,0	0/0:71:71,0	0/0:66:66,0	0/0:52:52,0	0/0:108:108,0	0/0:369:369,0	0/0:68:68,0	0/0:66:66,0	0/0:60:60,0	0/0:185:185,0	0/1:113:64,49	0/0:88:88,0	0/0:87:87,0	0/0:89:89,0	0/0:102:102,0	0/0:57:57,0	0/0:157:157,0	0/0:152:152,0	0/0:106:106,0	0/0:85:85,0
PrmScf050	652835	246_15	T	C	.	PASS	NS=20;AF=0.175;locori=m	GT:DP:AD	0/0:1817:1817,0	0/0:554:554,0	0/0:600:600,0	0/0:362:362,0	0/0:828:828,0	0/0:851:851,0	0/0:488:488,0	0/0:560:560,0	0/0:346:346,0	0/0:1470:1470,0	0/1:1314:366,948	0/0:531:531,0	0/1:641:278,363	0/0:690:690,0	0/1:1307:571,736	0/1:743:347,396	0/1:2542:1020,1522	0/1:2791:884,1907	0/0:969:969,0	0/1:2159:760,1399
PrmScf057	171491	267_18	C	T	.	PASS	NS=20;AF=0.275;locori=p	GT:DP:AD	0/0:225:225,0	0/0:79:79,0	0/0:73:73,0	0/0:59:59,0	0/0:91:91,0	0/0:326:326,0	0/0:92:92,0	0/0:76:76,0	0/0:76:76,0	0/0:219:219,0	0/1:135:75,60	0/1:104:62,42	1/1:128:0,128	1/1:136:0,136	0/1:116:59,57	1/1:64:0,64	0/0:223:223,0	0/1:198:101,97	0/0:211:211,0	0/1:155:70,85
PrmScf057	198409	268_7	A	G	.	PASS	NS=20;AF=0.050;locori=p	GT:DP:AD	0/0:30:30,0	0/0:15:15,0	0/0:12:12,0	0/0:13:13,0	0/0:19:19,0	0/0:69:69,0	0/0:15:15,0	0/0:10:10,0	0/0:12:12,0	0/0:36:36,0	0/1:21:14,7	0/0:16:16,0	0/0:22:22,0	0/0:22:22,0	0/0:15:15,0	0/0:11:11,0	0/0:29:29,0	0/0:30:30,0	0/0:24:24,0	0/1:21:6,15
PrmScf057	481665	277_3	C	T	.	PASS	NS=20;AF=0.225;locori=p	GT:DP:AD	0/0:55:55,0	0/0:25:25,0	0/0:11:11,0	0/0:18:18,0	0/0:48:48,0	0/0:139:139,0	0/0:18:18,0	0/0:22:22,0	0/0:20:20,0	0/0:60:60,0	0/1:46:17,29	0/1:39:21,18	1/1:24:0,24	1/1:45:0,45	0/0:37:37,0	0/1:24:13,11	0/1:56:30,26	0/0:56:56,0	0/1:71:38,33	0/0:39:39,0
PrmScf057	481693	277_31	G	T	.	PASS	NS=20;AF=0.500;locori=p	GT:DP:AD	1/1:55:0,55	1/1:25:0,25	1/1:11:0,11	1/1:18:0,18	1/1:48:0,48	1/1:139:0,139	1/1:18:0,18	1/1:22:0,22	1/1:20:0,20	1/1:60:0,60	0/0:46:46,0	0/0:39:39,0	0/0:24:24,0	0/0:45:45,0	0/0:37:37,0	0/0:24:24,0	0/0:56:56,0	0/0:56:56,0	0/0:71:71,0	0/0:39:39,0
PrmScf057	481709	277_47	A	C	.	PASS	NS=20;AF=0.200;locori=p	GT:DP:AD	0/0:55:55,0	0/0:25:25,0	0/0:11:11,0	0/0:18:18,0	0/0:48:48,0	0/0:139:139,0	0/0:18:18,0	0/0:22:22,0	0/0:20:20,0	0/0:60:60,0	0/1:46:17,29	0/1:39:21,18	1/1:24:0,24	1/1:45:0,45	0/0:37:37,0	0/1:24:13,11	0/0:56:56,0	0/0:56:56,0	0/1:71:38,33	0/0:39:39,0
PrmScf067	410371	366_15	A	G	.	PASS	NS=20;AF=0.375;locori=p	GT:DP:AD	0/0:72:72,0	0/0:31:31,0	0/0:21:21,0	0/0:21:21,0	0/0:26:26,0	0/0:102:102,0	0/0:18:18,0	0/0:15:15,0	0/0:23:23,0	0/0:44:44,0	0/1:33:18,15	1/1:19:0,19	0/1:32:20,12	0/1:51:29,22	0/1:30:19,11	1/1:20:0,20	0/1:60:31,29	1/1:60:0,60	1/1:82:0,82	1/1:26:0,26
PrmScf080	215237	409_46	A	T	.	PASS	NS=20;AF=0.025;locori=m	GT:DP:AD	0/0:104:104,0	0/0:11:11,0	0/0:32:32,0	0/0:29:29,0	0/0:89:89,0	0/0:266:266,0	0/0:18:18,0	0/0:35:35,0	0/0:50:50,0	0/0:59:59,0	0/0:153:153,0	0/0:177:177,0	0/0:147:147,0	0/0:120:120,0	0/0:138:138,0	0/0:90:90,0	0/0:202:202,0	0/0:155:155,0	0/1:195:155,40	0/0:164:164,0
PrmScf081	67803	419_11	A	G	.	PASS	NS=20;AF=0.075;locori=p	GT:DP:AD	0/0:1655:1655,0	0/0:65:65,0	0/0:36:36,0	0/0:20:20,0	0/0:41:41,0	0/0:32:32,0	0/0:283:283,0	0/0:77:77,0	0/0:44:44,0	0/0:97:97,0	0/0:49:49,0	0/0:656:656,0	1/1:447:0,447	0/0:84:84,0	0/0:68:68,0	0/0:28:28,0	0/0:84:84,0	0/0:126:126,0	0/1:1142:626,516	0/0:49:49,0
PrmScf081	67832	419_40	G	C	.	PASS	NS=20;AF=0.450;locori=p	GT:DP:AD	0/0:1655:1655,0	0/1:65:25,40	0/1:36:15,21	0/1:20:8,12	0/1:41:23,18	0/1:32:8,24	0/0:283:283,0	0/1:77:22,55	0/1:44:17,27	0/1:97:42,55	0/1:49:11,38	1/1:656:0,656	0/0:447:447,0	0/1:84:28,56	1/1:68:0,68	0/1:28:8,20	0/1:84:21,63	0/1:126:43,83	0/0:1142:1142,0	0/1:49:11,38
PrmScf081	137855	418_13	C	A	.	PASS	NS=20;AF=0.200;locori=m	GT:DP:AD	0/1:954:416,538	0/0:154:154,0	0/0:188:188,0	0/1:355:108,247	0/1:364:107,257	0/1:1033:810,223	0/1:537:160,377	0/0:158:158,0	0/1:391:93,298	1/1:1182:0,1182	0/0:164:164,0	0/0:347:347,0	0/0:151:151,0	0/0:202:202,0	0/0:159:159,0	0/0:145:145,0	0/0:346:346,0	0/0:264:264,0	0/0:485:485,0	0/0:202:202,0
PrmScf094	43832	448_37	G	A	.	PASS	NS=20;AF=0.025;locori=p	GT:DP:AD	0/0:81:81,0	0/0:17:17,0	0/0:10:10,0	0/0:14:14,0	0/0:35:35,0	0/0:22:22,0	0/0:36:36,0	0/0:19:19,0	0/0:11:11,0	0/0:38:38,0	0/0:57:57,0	0/0:48:48,0	0/0:51:51,0	0/0:64:64,0	0/0:37:37,0	0/0:15:15,0	0/0:124:124,0	0/1:74:54,20	0/0:72:72,0	0/0:52:52,0
PrmScf094	43842	448_47	A	T	.	PASS	NS=20;AF=0.150;locori=p	GT:DP:AD	0/0:81:81,0	0/0:17:17,0	0/0:10:10,0	0/0:14:14,0	0/0:35:35,0	0/0:22:22,0	0/0:36:36,0	0/0:19:19,0	0/0:11:11,0	0/0:38:38,0	0/1:57:37,20	0/0:48:48,0	0/1:51:30,21	0/1:64:43,21	0/0:37:37,0	0/1:15:6,9	0/0:124:124,0	0/1:74:51,23	0/0:72:72,0	0/1:52:41,11
PrmScf104	56994	461_48	G	A	.	PASS	NS=20;AF=0.200;locori=m	GT:DP:AD	0/0:390:390,0	0/0:105:105,0	0/0:100:100,0	0/0:97:97,0	0/1:135:104,31	0/0:651:651,0	0/1:91:69,22	0/1:67:53,14	0/0:92:92,0	0/1:227:178,49	0/0:84:84,0	0/1:106:81,25	0/1:68:44,24	0/0:76:76,0	0/0:65:65,0	0/1:47:33,14	0/1:97:75,22	0/0:136:136,0	0/0:156:156,0	0/0:119:119,0
PrmScf104	57025	461_17	C	T	.	PASS	NS=20;AF=0.125;locori=m	GT:DP:AD	0/0:390:390,0	0/0:105:105,0	0/0:100:100,0	0/0:97:97,0	0/1:135:104,31	0/0:651:651,0	0/1:91:69,22	0/1:67:53,14	0/0:92:92,0	0/1:227:179,48	0/0:84:84,0	0/0:106:106,0	0/0:68:68,0	0/0:76:76,0	0/0:65:65,0	0/1:47:33,14	0/0:97:97,0	0/0:136:136,0	0/0:156:156,0	0/0:119:119,0
PrmScf117	25839	480_12	C	T	.	PASS	NS=20;AF=0.050;locori=p	GT:DP:AD	0/0:136:136,0	0/0:39:39,0	0/0:43:43,0	0/1:48:37,11	0/0:77:77,0	0/0:266:266,0	0/0:45:45,0	0/0:64:64,0	0/1:41:32,9	0/0:162:162,0	0/0:65:65,0	0/0:70:70,0	0/0:98:98,0	0/0:90:90,0	0/0:65:65,0	0/0:35:35,0	0/0:80:80,0	0/0:106:106,0	0/0:84:84,0	0/0:73:73,0
PrmScf123	11107	487_16	G	A	.	PASS	NS=20;AF=0.175;locori=p	GT:DP:AD	0/1:398:256,142	0/0:81:81,0	0/1:121:88,33	0/1:126:90,36	0/1:140:96,44	0/0:29:29,0	0/0:102:102,0	0/1:129:90,39	0/1:117:88,29	0/1:327:214,113	0/0:256:256,0	0/0:228:228,0	0/0:287:287,0	0/0:348:348,0	0/0:221:221,0	0/0:173:173,0	0/0:433:433,0	0/0:418:418,0	0/0:678:678,0	0/0:328:328,0
PrmScf123	11120	487_29	G	A	.	PASS	NS=20;AF=0.250;locori=p	GT:DP:AD	0/0:398:398,0	0/0:81:81,0	0/0:121:121,0	0/0:126:126,0	0/0:140:140,0	0/0:29:29,0	0/0:102:102,0	0/0:129:129,0	0/0:117:117,0	0/0:327:327,0	0/1:256:161,95	0/1:228:157,71	0/1:287:178,109	0/1:348:227,121	0/1:221:155,66	0/1:173:115,58	0/1:433:271,162	0/1:418:257,161	0/1:678:372,306	0/1:328:223,105
PrmScf123	11130	487_39	A	G	.	PASS	NS=20;AF=0.175;locori=p	GT:DP:AD	0/1:398:256,142	0/0:81:81,0	0/1:121:87,34	0/1:126:90,36	0/1:140:97,43	0/0:29:29,0	0/0:102:102,0	0/1:129:91,38	0/1:117:88,29	0/1:327:214,113	0/0:256:256,0	0/0:228:228,0	0/0:287:287,0	0/0:348:348,0	0/0:221:221,0	0/0:173:173,0	0/0:433:433,0	0/0:418:418,0	0/0:678:678,0	0/0:328:328,0
PrmScf123	11536	488_39	G	A	.	PASS	NS=20;AF=0.050;locori=p	GT:DP:AD	0/0:499:499,0	0/0:141:141,0	0/0:136:136,0	0/0:120:120,0	0/0:257:257,0	0/0:38:38,0	0/0:173:173,0	0/1:197:153,44	0/0:163:163,0	0/1:413:322,91	0/0:513:513,0	0/0:241:241,0	0/0:323:323,0	0/0:452:452,0	0/0:470:470,0	0/0:189:189,0	0/0:610:610,0	0/0:707:707,0	0/0:859:859,0	0/0:350:350,0
PrmScf151	17417	513_42	G	A	.	PASS	NS=20;AF=0.050;locori=p	GT:DP:AD	0/0:123:123,0	0/0:69:69,0	0/0:98:98,0	0/0:40:40,0	0/0:120:120,0	0/0:138:138,0	0/0:43:43,0	0/0:62:62,0	0/0:52:52,0	0/0:114:114,0	0/0:74:74,0	0/0:113:113,0	0/0:25:25,0	0/0:41:41,0	0/0:78:78,0	0/0:42:42,0	0/0:92:92,0	1/1:587:0,587	0/0:54:54,0	0/0:209:209,0
PrmScf227	15022	567_18	T	C	.	PASS	NS=20;AF=0.325;locori=m	GT:DP:AD	0/0:601:601,0	0/0:210:210,0	0/0:186:186,0	0/0:141:141,0	0/0:304:304,0	0/0:364:364,0	0/0:191:191,0	0/0:130:130,0	0/0:161:161,0	0/0:488:488,0	0/1:292:153,139	0/1:309:148,161	0/1:265:133,132	0/0:331:331,0	0/1:263:113,150	1/1:166:0,166	0/1:444:211,233	1/1:523:0,523	1/1:458:0,458	1/1:406:0,406
PrmScf252	47664	575_48	C	G	.	PASS	NS=20;AF=0.275;locori=m	GT:DP:AD	0/1:140:107,33	0/0:24:24,0	0/0:28:28,0	0/0:47:47,0	0/0:89:89,0	0/0:189:189,0	0/0:43:43,0	0/0:47:47,0	0/1:76:59,17	0/1:119:91,28	0/1:270:205,65	0/0:224:224,0	0/1:213:168,45	0/1:181:136,45	0/1:234:167,67	0/0:98:98,0	0/1:305:221,84	0/1:283:183,100	0/1:293:208,85	0/1:306:220,86
PrmScf252	47701	575_11	A	G	.	PASS	NS=20;AF=0.150;locori=m	GT:DP:AD	0/0:140:140,0	0/0:24:24,0	0/1:28:20,8	0/1:47:33,14	0/1:89:67,22	0/0:189:189,0	0/0:43:43,0	0/0:47:47,0	0/1:76:57,19	0/0:119:119,0	0/0:270:270,0	0/1:224:176,48	0/0:213:213,0	0/0:181:181,0	0/0:234:234,0	0/1:98:78,20	0/0:305:305,0	0/0:283:283,0	0/0:293:293,0	0/0:306:306,0
PrmScf252	47702	575_10	C	G	.	PASS	NS=20;AF=0.050;locori=m	GT:DP:AD	0/0:140:140,0	0/0:24:24,0	0/0:28:28,0	0/0:47:47,0	0/0:89:89,0	0/1:189:151,38	0/1:43:34,9	0/0:47:47,0	0/0:76:76,0	0/0:119:119,0	0/0:270:270,0	0/0:224:224,0	0/0:213:213,0	0/0:181:181,0	0/0:234:234,0	0/0:98:98,0	0/0:305:305,0	0/0:283:283,0	0/0:293:293,0	0/0:306:306,0
PrmScf266	47725	579_3	A	G	.	PASS	NS=20;AF=0.075;locori=p	GT:DP:AD	0/0:582:582,0	0/0:343:343,0	0/0:129:129,0	0/0:251:251,0	0/0:471:471,0	0/0:335:335,0	0/0:220:220,0	0/0:229:229,0	0/0:244:244,0	0/0:528:528,0	0/1:803:557,246	0/0:418:418,0	0/0:741:741,0	0/0:331:331,0	0/1:661:516,145	0/0:245:245,0	0/0:855:855,0	0/0:423:423,0	0/0:477:477,0	0/1:99:63,36
PrmScf266	47729	579_7	G	T	.	PASS	NS=20;AF=0.125;locori=p	GT:DP:AD	0/0:582:582,0	0/0:343:343,0	0/0:129:129,0	0/0:251:251,0	0/0:471:471,0	0/0:335:335,0	0/0:220:220,0	0/0:229:229,0	0/0:244:244,0	0/0:528:528,0	0/1:803:536,267	0/0:418:418,0	0/0:741:741,0	0/0:331:331,0	0/1:661:486,175	0/0:245:245,0	0/0:855:855,0	0/0:423:423,0	0/1:477:367,110	1/1:99:0,99
PrmScf266	47731	579_9	T	C	.	PASS	NS=20;AF=0.125;locori=p	GT:DP:AD	0/0:582:582,0	0/0:343:343,0	0/0:129:129,0	0/0:251:251,0	0/0:471:471,0	0/0:335:335,0	0/0:220:220,0	0/0:229:229,0	0/0:244:244,0	0/0:528:528,0	0/1:803:536,267	0/0:418:418,0	0/0:741:741,0	0/0:331:331,0	0/1:661:486,175	0/0:245:245,0	0/0:855:855,0	0/0:423:423,0	0/1:477:367,110	1/1:99:0,99
PrmScf266	47736	579_14	C	T	.	PASS	NS=20;AF=0.025;locori=p	GT:DP:AD	0/0:582:582,0	0/0:343:343,0	0/0:129:129,0	0/0:251:251,0	0/0:471:471,0	0/0:335:335,0	0/0:220:220,0	0/0:229:229,0	0/0:244:244,0	0/0:528:528,0	0/0:803:803,0	0/0:418:418,0	0/0:741:741,0	0/0:331:331,0	0/0:661:661,0	0/0:245:245,0	0/0:855:855,0	0/0:423:423,0	0/0:477:477,0	0/1:99:56,43
PrmScf266	47745	579_23	G	T	.	PASS	NS=20;AF=0.075;locori=p	GT:DP:AD	0/0:582:582,0	0/0:343:343,0	0/0:129:129,0	0/0:251:251,0	0/0:471:471,0	0/0:335:335,0	0/0:220:220,0	0/0:229:229,0	0/0:244:244,0	0/0:528:528,0	0/1:803:571,232	0/0:418:418,0	0/0:741:741,0	0/0:331:331,0	0/1:661:523,138	0/0:245:245,0	0/0:855:855,0	0/0:423:423,0	0/0:477:477,0	0/1:99:63,36
PrmScf266	47753	579_31	G	C	.	PASS	NS=20;AF=0.025;locori=p	GT:DP:AD	0/0:582:582,0	0/0:343:343,0	0/0:129:129,0	0/0:251:251,0	0/0:471:471,0	0/0:335:335,0	0/0:220:220,0	0/0:229:229,0	0/0:244:244,0	0/0:528:528,0	0/0:803:803,0	0/0:418:418,0	0/0:741:741,0	0/0:331:331,0	0/0:661:661,0	0/0:245:245,0	0/0:855:855,0	0/0:423:423,0	0/0:477:477,0	0/1:99:71,28
PrmScf266	47762	579_40	T	G	.	PASS	NS=20;AF=0.075;locori=p	GT:DP:AD	0/0:582:582,0	0/0:343:343,0	0/0:129:129,0	0/0:251:251,0	0/0:471:471,0	0/0:335:335,0	0/0:220:220,0	0/0:229:229,0	0/0:244:244,0	0/0:528:528,0	0/1:803:557,246	0/0:418:418,0	0/0:741:741,0	0/0:331:331,0	0/1:661:516,145	0/0:245:245,0	0/0:855:855,0	0/0:423:423,0	0/0:477:477,0	0/1:99:63,36
PrmScf309	1855	592_18	G	T	.	PASS	NS=20;AF=0.025;locori=m	GT:DP:AD	0/0:35:35,0	0/0:10:10,0	0/0:30:30,0	0/0:17:17,0	0/0:40:40,0	0/0:39:39,0	0/1:10:7,3	0/0:35:35,0	0/0:25:25,0	0/0:44:44,0	0/0:38:38,0	0/0:50:50,0	0/0:45:45,0	0/0:19:19,0	0/0:49:49,0	0/0:31:31,0	0/0:58:58,0	0/0:34:34,0	0/0:35:35,0	0/0:66:66,0
PrmScf312	47691	595_31	T	G	.	PASS	NS=20;AF=0.175;locori=m	GT:DP:AD	0/0:122:122,0	0/1:17:9,8	0/1:42:30,12	0/0:33:33,0	0/1:56:44,12	0/0:70:70,0	0/0:29:29,0	0/0:27:27,0	0/0:42:42,0	0/1:68:51,17	0/0:58:58,0	0/1:58:46,12	0/0:69:69,0	0/0:64:64,0	0/1:62:44,18	0/0:40:40,0	0/0:102:102,0	0/0:100:100,0	0/1:100:80,20	0/0:120:120,0
PrmScf410	38083	609_17	G	A	.	PASS	NS=20;AF=0.025;locori=p	GT:DP:AD	0/0:128:128,0	0/0:39:39,0	0/0:39:39,0	0/0:27:27,0	0/0:53:53,0	0/0:147:147,0	0/0:15:15,0	0/0:30:30,0	0/0:35:35,0	0/0:67:67,0	0/0:35:35,0	0/0:22:22,0	0/0:21:21,0	0/1:34:20,14	0/0:33:33,0	0/0:14:14,0	0/0:47:47,0	0/0:35:35,0	0/0:33:33,0	0/0:58:58,0
PrmScf453	17311	627_2	A	G	.	PASS	NS=20;AF=0.250;locori=m	GT:DP:AD	0/0:127:127,0	0/0:39:39,0	0/0:35:35,0	0/0:39:39,0	0/0:49:49,0	0/0:217:217,0	0/0:39:39,0	0/0:40:40,0	0/0:42:42,0	0/0:74:74,0	0/1:27:16,11	0/1:31:21,10	0/0:72:72,0	0/1:47:28,19	1/1:10:0,10	0/0:35:35,0	1/1:54:0,54	0/1:43:21,22	0/1:61:38,23	0/1:25:13,12
PrmScf484	20547	633_3	T	A	.	PASS	NS=20;AF=0.075;locori=p	GT:DP:AD	0/0:378:378,0	0/0:253:253,0	0/0:226:226,0	0/0:138:138,0	0/0:253:253,0	0/0:2013:2013,0	0/0:130:130,0	0/0:327:327,0	0/0:167:167,0	0/0:482:482,0	0/0:924:924,0	0/0:442:442,0	0/0:614:614,0	0/0:377:377,0	0/0:619:619,0	0/1:305:232,73	0/1:804:599,205	0/1:863:537,326	0/0:497:497,0	0/0:856:856,0
chr10	1858172	921_7	C	G	.	PASS	NS=20;AF=0.025;locori=p	GT:DP:AD	0/0:119:119,0	0/0:35:35,0	0/0:27:27,0	0/0:26:26,0	0/0:51:51,0	0/0:186:186,0	0/0:37:37,0	0/0:27:27,0	0/0:40:40,0	0/0:77:77,0	0/0:60:60,0	0/0:54:54,0	0/1:60:36,24	0/0:55:55,0	0/0:44:44,0	0/0:28:28,0	0/0:90:90,0	0/0:76:76,0	0/0:104:104,0	0/0:54:54,0
chr10	1919952	936_13	A	G	.	PASS	NS=20;AF=0.225;locori=m	GT:DP:AD	0/0:93:93,0	0/0:48:48,0	0/0:29:29,0	0/0:21:21,0	0/0:60:60,0	0/0:154:154,0	0/0:26:26,0	0/0:25:25,0	0/0:32:32,0	0/0:93:93,0	1/1:42:0,42	0/1:46:21,25	0/1:36:22,14	0/1:59:36,23	0/0:49:49,0	1/1:20:0,20	0/0:75:75,0	0/0:62:62,0	0/0:75:75,0	1/1:56:0,56
chr10	2159994	1009_25	T	G	.	PASS	NS=20;AF=0.025;locori=m	GT:DP:AD	0/0:49:49,0	0/0:25:25,0	0/0:15:15,0	0/0:14:14,0	0/0:26:26,0	0/0:112:112,0	0/0:22:22,0	0/0:12:12,0	0/0:10:10,0	0/0:35:35,0	0/0:27:27,0	0/0:31:31,0	0/0:21:21,0	0/0:24:24,0	0/0:17:17,0	0/1:16:6,10	0/0:50:50,0	0/0:36:36,0	0/0:49:49,0	0/0:32:32,0
chr10	2160001	1009_18	A	T	.	PASS	NS=20;AF=0.025;locori=m	GT:DP:AD	0/0:49:49,0	0/0:25:25,0	0/0:15:15,0	0/0:14:14,0	0/0:26:26,0	0/0:112:112,0	0/0:22:22,0	0/0:12:12,0	0/0:10:10,0	0/0:35:35,0	0/0:27:27,0	0/0:31:31,0	0/0:21:21,0	0/0:24:24,0	0/0:17:17,0	0/1:16:6,10	0/0:50:50,0	0/0:36:36,0	0/0:49:49,0	0/0:32:32,0
chr10	2832644	1250_10	G	T	.	PASS	NS=20;AF=0.375;locori=m	GT:DP:AD	0/0:84:84,0	0/0:39:39,0	0/0:40:40,0	0/0:19:19,0	0/0:46:46,0	0/0:166:166,0	0/0:27:27,0	0/0:27:27,0	0/0:30:30,0	0/0:69:69,0	0/1:53:24,29	1/1:50:0,50	0/1:41:16,25	1/1:34:0,34	1/1:49:0,49	1/1:21:0,21	1/1:66:0,66	0/0:57:57,0	1/1:57:0,57	0/1:54:22,32
chr10	3041702	1255_8	T	C	.	PASS	NS=20;AF=0.500;locori=m	GT:DP:AD	0/0:64:64,0	0/0:23:23,0	0/0:23:23,0	0/0:19:19,0	0/0:62:62,0	0/0:283:283,0	0/0:29:29,0	0/0:26:26,0	0/0:17:17,0	0/0:76:76,0	1/1:56:0,56	1/1:31:0,31	1/1:35:0,35	1/1:39:0,39	1/1:53:0,53	1/1:20:0,20	1/1:79:0,79	1/1:65:0,65	1/1:28:0,28	1/1:37:0,37
chr10	3322241	1269_22	G	A	.	PASS	NS=20;AF=0.100;locori=m	GT:DP:AD	0/0:382:382,0	0/0:174:174,0	0/0:146:146,0	0/0:125:125,0	0/0:221:221,0	0/0:314:314,0	0/0:157:157,0	0/0:132:132,0	0/0:136:136,0	0/0:394:394,0	0/0:217:217,0	0/1:235:116,119	0/0:198:198,0	0/0:252:252,0	0/1:160:76,84	0/0:118:118,0	0/1:390:192,198	0/0:313:313,0	0/0:220:220,0	0/1:254:103,151
chr10	3701851	1281_28	T	C	.	PASS	NS=20;AF=0.475;locori=p	GT:DP:AD	0/0:380:380,0	0/0:165:165,0	0/0:144:144,0	0/0:147:147,0	0/0:241:241,0	0/0:322:322,0	0/0:176:176,0	0/0:134:134,0	0/0:164:164,0	0/0:464:464,0	1/1:253:0,253	1/1:179:0,179	1/1:206:0,206	1/1:179:0,179	1/1:179:0,179	1/1:133:0,133	0/1:312:183,129	1/1:306:0,306	1/1:217:0,217	1/1:255:0,255
chr10	3719788	1282_13	C	A	.	PASS	NS=20;AF=0.500;locori=m	GT:DP:AD	0/0:153:153,0	0/0:67:67,0	0/0:54:54,0	0/0:76:76,0	0/0:99:99,0	0/0:200:200,0	0/0:65:65,0	0/0:70:70,0	0/0:43:43,0	0/0:127:127,0	1/1:77:0,77	1/1:88:0,88	1/1:108:0,108	1/1:115:0,115	1/1:82:0,82	1/1:62:0,62	1/1:121:0,121	1/1:121:0,121	1/1:103:0,103	1/1:112:0,112
chr10	4643940	1304_9	A	G	.	PASS	NS=20;AF=0.475;locori=p	GT:DP:AD	1/1:419:0,419	0/1:285:134,151	1/1:161:0,161	1/1:170:0,170	1/1:325:0,325	1/1:396:0,396	1/1:279:0,279	1/1:212:0,212	1/1:252:0,252	1/1:670:0,670	0/0:555:555,0	0/0:503:503,0	0/0:342:342,0	0/0:478:478,0	0/0:339:339,0	0/0:297:297,0	0/0:871:871,0	0/0:632:632,0	0/0:540:540,0	0/0:554:554,0
chr10	5637808	1329_22	A	G	.	PASS	NS=20;AF=0.175;locori=m	GT:DP:AD	0/0:666:666,0	0/0:256:256,0	0/0:217:217,0	0/0:232:232,0	0/0:352:352,0	0/0:419:419,0	0/0:205:205,0	0/0:250:250,0	0/0:209:209,0	0/0:620:620,0	0/1:398:195,203	0/1:311:157,154	0/1:313:147,166	0/0:350:350,0	0/1:372:170,202	0/0:240:240,0	0/1:582:307,275	0/1:452:212,240	0/0:315:315,0	0/1:429:228,201
chr10	6149502	1343_20	T	A	.	PASS	NS=20;AF=0.075;locori=m	GT:DP:AD	0/1:142:71,71	0/0:61:61,0	0/0:58:58,0	0/1:35:22,13	0/1:80:33,47	0/0:225:225,0	0/0:53:53,0	0/0:55:55,0	0/0:39:39,0	0/0:145:145,0	0/0:82:82,0	0/0:86:86,0	0/0:53:53,0	0/0:84:84,0	0/0:62:62,0	0/0:58:58,0	0/0:111:111,0	0/0:120:120,0	0/0:128:128,0	0/0:80:80,0
chr10	6488883	1356_22	G	A	.	PASS	NS=20;AF=0.500;locori=m	GT:DP:AD	0/0:555:555,0	0/0:274:274,0	0/0:203:203,0	0/0:201:201,0	0/0:396:396,0	0/0:347:347,0	0/0:251:251,0	0/0:231:231,0	0/0:212:212,0	0/0:646:646,0	1/1:467:0,467	1/1:384:0,384	1/1:386:0,386	1/1:395:0,395	1/1:334:0,334	1/1:186:0,186	1/1:547:0,547	1/1:485:0,485	1/1:369:0,369	1/1:563:0,563
chr10	7377649	1383_50	A	G	.	PASS	NS=20;AF=0.450;locori=p	GT:DP:AD	0/0:192:192,0	0/0:84:84,0	0/0:60:60,0	0/0:59:59,0	0/0:86:86,0	0/0:192:192,0	0/0:59:59,0	0/0:76:76,0	0/0:65:65,0	0/0:165:165,0	1/1:89:0,89	0/1:100:45,55	1/1:89:0,89	1/1:109:0,109	1/1:93:0,93	1/1:64:0,64	0/1:141:69,72	1/1:134:0,134	1/1:106:0,106	1/1:109:0,109
chr10	7843206	1395_7	A	G	.	PASS	NS=20;AF=0.075;locori=p	GT:DP:AD	0/0:57:57,0	0/0:34:34,0	0/0:24:24,0	0/0:24:24,0	0/0:53:53,0	0/0:276:276,0	0/0:23:23,0	0/0:42:42,0	0/0:33:33,0	0/0:68:68,0	0/1:99:64,35	0/0:88:88,0	0/1:51:25,26	0/0:53:53,0	0/1:87:57,30	0/0:18:18,0	0/0:165:165,0	0/0:41:41,0	0/0:35:35,0	0/0:56:56,0
chr10	7843212	1395_13	C	T	.	PASS	NS=20;AF=0.475;locori=p	GT:DP:AD	0/0:57:57,0	0/0:34:34,0	0/0:24:24,0	0/0:24:24,0	0/0:53:53,0	0/0:276:276,0	0/0:23:23,0	0/0:42:42,0	0/0:33:33,0	0/0:68:68,0	1/1:99:0,99	1/1:88:0,88	1/1:51:0,51	1/1:53:0,53	1/1:87:0,87	1/1:18:0,18	1/1:165:0,165	1/1:41:0,41	1/1:35:0,35	0/1:56:28,28
chr10	7843240	1395_41	C	T	.	PASS	NS=20;AF=0.025;locori=p	GT:DP:AD	0/0:57:57,0	0/0:34:34,0	0/0:24:24,0	0/0:24:24,0	0/0:53:53,0	0/0:276:276,0	0/0:23:23,0	0/0:42:42,0	0/0:33:33,0	0/0:68:68,0	0/0:99:99,0	0/0:88:88,0	0/0:51:51,0	0/0:53:53,0	0/0:87:87,0	0/0:18:18,0	0/1:165:103,62	0/0:41:41,0	0/0:35:35,0	0/0:56:56,0
chr10	8040690	1401_43	C	A	.	PASS	NS=20;AF=0.025;locori=p	GT:DP:AD	0/0:1017:1017,0	0/0:443:443,0	0/0:337:337,0	0/0:357:357,0	0/1:541:266,275	0/0:468:468,0	0/0:442:442,0	0/0:359:359,0	0/0:315:315,0	0/0:913:913,0	0/0:646:646,0	0/0:460:460,0	0/0:525:525,0	0/0:438:438,0	0/0:513:513,0	0/0:316:316,0	0/0:752:752,0	0/0:650:650,0	0/0:435:435,0	0/0:543:543,0
chr10	8345299	1409_3	A	C	.	PASS	NS=20;AF=0.200;locori=p	GT:DP:AD	0/0:123:123,0	0/0:37:37,0	0/0:37:37,0	0/0:33:33,0	0/0:71:71,0	0/0:169:169,0	0/0:46:46,0	0/0:28:28,0	0/0:32:32,0	0/0:122:122,0	0/1:73:30,43	0/1:71:41,30	0/1:62:26,36	0/0:93:93,0	1/1:60:0,60	0/1:40:18,22	0/0:130:130,0	0/1:98:37,61	0/1:92:41,51	0/0:73:73,0
chr10	8568618	1412_40	A	T	.	PASS	NS=20;AF=0.050;locori=p	GT:DP:AD	0/0:67:67,0	0/0:21:21,0	0/0:17:17,0	0/0:21:21,0	0/0:30:30,0	0/0:113:113,0	0/0:13:13,0	0/0:15:15,0	0/0:17:17,0	0/0:61:61,0	0/0:36:36,0	0/0:17:17,0	0/0:24:24,0	0/1:31:12,19	0/0:26:26,0	0/0:22:22,0	0/0:39:39,0	0/0:39:39,0	0/0:28:28,0	0/1:24:9,15
chr10	8924078	1422_1	T	C	.	PASS	NS=20;AF=0.175;locori=m	GT:DP:AD	0/0:29:29,0	0/0:28:28,0	0/0:25:25,0	0/0:19:19,0	0/0:19:19,0	0/0:19:19,0	0/0:15:15,0	0/0:11:11,0	0/0:18:18,0	0/0:23:23,0	0/0:18:18,0	0/0:24:24,0	0/1:44:16,28	0/1:21:8,13	1/1:24:0,24	0/1:27:8,19	0/1:34:13,21	0/0:27:27,0	0/0:25:25,0	0/1:17:7,10
chr10	9334499	1435_43	G	A	.	PASS	NS=20;AF=0.475;locori=m	GT:DP:AD	0/0:432:432,0	0/0:198:198,0	0/0:184:184,0	0/0:165:165,0	0/0:289:289,0	0/0:247:247,0	0/0:203:203,0	0/0:241:241,0	0/0:174:174,0	0/0:501:501,0	1/1:336:0,336	1/1:323:0,323	1/1:275:0,275	1/1:333:0,333	0/1:296:143,153	1/1:167:0,167	1/1:443:0,443	1/1:391:0,391	1/1:284:0,284	1/1:302:0,302
chr10	9527259	1440_6	G	A	.	PASS	NS=20;AF=0.100;locori=m	GT:DP:AD	0/0:1710:1710,0	0/0:609:609,0	0/0:410:410,0	0/0:437:437,0	0/0:879:879,0	0/1:557:251,306	0/0:423:423,0	0/0:500:500,0	0/0:452:452,0	0/0:1314:1314,0	0/1:1028:480,548	0/1:812:378,434	0/0:724:724,0	0/0:1085:1085,0	0/0:797:797,0	0/0:411:411,0	0/1:1417:746,671	0/0:1251:1251,0	0/0:1180:1180,0	0/0:946:946,0
chr10	10275278	656_22	G	A	.	PASS	NS=20;AF=0.500;locori=m	GT:DP:AD	1/1:86:0,86	1/1:18:0,18	1/1:13:0,13	1/1:23:0,23	1/1:34:0,34	1/1:157:0,157	1/1:13:0,13	1/1:22:0,22	1/1:14:0,14	1/1:54:0,54	0/0:34:34,0	0/0:32:32,0	0/0:21:21,0	0/0:44:44,0	0/0:31:31,0	0/0:17:17,0	0/0:47:47,0	0/0:54:54,0	0/0:59:59,0	0/0:42:42,0
chr10	10453916	659_12	C	T	.	PASS	NS=20;AF=0.075;locori=m	GT:DP:AD	0/0:58:58,0	0/0:43:43,0	0/0:30:30,0	0/0:24:24,0	0/0:40:40,0	0/0:81:81,0	0/0:32:32,0	0/0:28:28,0	0/0:25:25,0	0/0:67:67,0	0/0:48:48,0	1/1:41:0,41	0/0:40:40,0	0/0:36:36,0	0/0:31:31,0	0/0:28:28,0	0/1:57:36,21	0/0:45:45,0	0/0:38:38,0	0/0:50:50,0
chr10	10934450	670_7	A	G	.	PASS	NS=20;AF=0.500;locori=p	GT:DP:AD	0/0:1998:1998,0	0/0:440:440,0	0/0:383:383,0	0/0:364:364,0	0/0:717:717,0	0/0:650:650,0	0/0:495:495,0	0/0:475:475,0	0/0:408:408,0	0/0:1304:1304,0	1/1:783:0,783	1/1:585:0,585	1/1:588:0,588	1/1:984:0,984	1/1:685:0,685	1/1:374:0,374	1/1:1213:0,1213	1/1:1275:0,1275	1/1:1338:0,1338	1/1:859:0,859
chr10	11178491	676_0	A	G	.	PASS	NS=20;AF=0.025;locori=m	GT:DP:AD	0/0:26:26,0	0/0:26:26,0	0/0:17:17,0	0/0:20:20,0	0/0:21:21,0	0/0:21:21,0	0/0:10:10,0	0/0:22:22,0	0/0:21:21,0	0/0:32:32,0	0/1:18:9,9	0/0:24:24,0	0/0:25:25,0	0/0:15:15,0	0/0:19:19,0	0/0:21:21,0	0/0:15:15,0	0/0:26:26,0	0/0:15:15,0	0/0:10:10,0
chr10	11178508	676_33	A	C	.	PASS	NS=20;AF=0.075;locori=m	GT:DP:AD	0/0:26:26,0	0/0:26:26,0	0/0:17:17,0	0/0:20:20,0	0/0:21:21,0	0/0:21:21,0	0/0:10:10,0	0/0:22:22,0	0/0:21:21,0	0/0:32:32,0	0/1:18:9,9	0/0:24:24,0	0/0:25:25,0	0/0:15:15,0	0/0:19:19,0	0/0:21:21,0	1/1:15:0,15	0/0:26:26,0	0/0:15:15,0	0/0:10:10,0
chr10	11248121	679_44	G	T	.	PASS	NS=20;AF=0.500;locori=p	GT:DP:AD	0/0:34:34,0	0/0:28:28,0	0/0:13:13,0	0/0:18:18,0	0/0:19:19,0	0/0:26:26,0	0/0:12:12,0	0/0:16:16,0	0/0:19:19,0	0/0:46:46,0	1/1:22:0,22	1/1:30:0,30	1/1:30:0,30	1/1:12:0,12	1/1:28:0,28	1/1:30:0,30	1/1:30:0,30	1/1:30:0,30	1/1:18:0,18	1/1:20:0,20
chr10	12007467	699_35	G	A	.	PASS	NS=20;AF=0.075;locori=p	GT:DP:AD	0/0:226:226,0	0/0:81:81,0	0/0:46:46,0	0/0:55:55,0	0/0:75:75,0	0/0:356:356,0	0/0:52:52,0	0/0:92:92,0	0/0:54:54,0	0/0:190:190,0	0/0:135:135,0	0/0:88:88,0	0/1:159:70,89	0/1:103:31,72	0/0:137:137,0	0/0:82:82,0	0/1:237:100,137	0/0:159:159,0	0/0:126:126,0	0/0:127:127,0
chr10	12395228	714_26	A	C	.	PASS	NS=20;AF=0.125;locori=p	GT:DP:AD	0/0:950:950,0	0/0:413:413,0	0/0:305:305,0	0/0:290:290,0	0/0:517:517,0	0/0:355:355,0	0/0:399:399,0	0/0:405:405,0	0/0:357:357,0	0/0:1057:1057,0	0/1:782:356,426	0/0:619:619,0	0/1:582:297,285	0/1:659:295,364	0/0:442:442,0	0/0:337:337,0	0/0:823:823,0	0/1:974:533,441	0/1:747:341,406	0/0:732:732,0
chr10	12395230	714_28	C	A	.	PASS	NS=20;AF=0.125;locori=p	GT:DP:AD	0/0:950:950,0	0/0:413:413,0	0/0:305:305,0	0/0:290:290,0	0/0:517:517,0	0/0:355:355,0	0/0:399:399,0	0/0:405:405,0	0/0:357:357,0	0/0:1057:1057,0	0/1:782:356,426	0/0:619:619,0	0/1:582:297,285	0/1:659:295,364	0/0:442:442,0	0/0:337:337,0	0/0:823:823,0	0/1:974:534,440	0/1:747:341,406	0/0:732:732,0
chr10	14458614	776_11	C	T	.	PASS	NS=20;AF=0.025;locori=p	GT:DP:AD	0/0:1251:1251,0	0/0:477:477,0	0/0:360:360,0	0/0:270:270,0	0/0:579:579,0	0/0:443:443,0	0/0:394:394,0	0/0:429:429,0	0/0:303:303,0	0/0:914:914,0	0/0:821:821,0	0/0:570:570,0	0/0:597:597,0	0/0:778:778,0	0/0:589:589,0	0/0:369:369,0	0/1:1157:615,542	0/0:932:932,0	0/0:892:892,0	0/0:847:847,0
chr10	14549569	786_19	G	A	.	PASS	NS=20;AF=0.500;locori=m	GT:DP:AD	0/0:1678:1678,0	0/0:488:488,0	0/0:460:460,0	0/0:360:360,0	0/0:704:704,0	0/0:548:548,0	0/0:520:520,0	0/0:472:472,0	0/0:391:391,0	0/0:1247:1247,0	1/1:931:0,931	1/1:762:0,762	1/1:786:0,786	1/1:942:0,942	1/1:830:0,830	1/1:408:0,408	1/1:1462:0,1462	1/1:1162:0,1162	1/1:1148:0,1148	1/1:1047:0,1047
chr10	14905670	795_18	T	G	.	PASS	NS=20;AF=0.025;locori=m	GT:DP:AD	0/0:41:41,0	0/0:25:25,0	0/1:25:9,16	0/0:18:18,0	0/0:38:38,0	0/0:117:117,0	0/0:25:25,0	0/0:20:20,0	0/0:13:13,0	0/0:39:39,0	0/0:42:42,0	0/0:35:35,0	0/0:34:34,0	0/0:41:41,0	0/0:26:26,0	0/0:20:20,0	0/0:54:54,0	0/0:76:76,0	0/0:74:74,0	0/0:44:44,0
chr10	14905680	795_8	T	C	.	PASS	NS=20;AF=0.375;locori=m	GT:DP:AD	0/0:41:41,0	0/0:25:25,0	0/0:25:25,0	0/0:18:18,0	0/0:38:38,0	0/0:117:117,0	0/0:25:25,0	0/0:20:20,0	0/0:13:13,0	0/0:39:39,0	0/1:42:17,25	1/1:35:0,35	1/1:34:0,34	0/1:41:26,15	1/1:26:0,26	0/1:20:9,11	0/1:54:25,29	0/1:76:43,33	1/1:74:0,74	1/1:44:0,44
chr10	14905683	795_5	A	C	.	PASS	NS=20;AF=0.125;locori=m	GT:DP:AD	0/0:41:41,0	0/0:25:25,0	0/0:25:25,0	0/0:18:18,0	0/0:38:38,0	0/0:117:117,0	0/0:25:25,0	0/0:20:20,0	0/0:13:13,0	0/0:39:39,0	0/1:42:25,17	0/0:35:35,0	0/0:34:34,0	0/1:41:15,26	0/0:26:26,0	0/1:20:11,9	0/1:54:29,25	0/1:76:33,43	0/0:74:74,0	0/0:44:44,0
chr10	14905684	795_4	C	G	.	PASS	NS=20;AF=0.125;locori=m	GT:DP:AD	0/0:41:41,0	0/0:25:25,0	0/0:25:25,0	0/0:18:18,0	0/0:38:38,0	0/0:117:117,0	0/0:25:25,0	0/0:20:20,0	0/0:13:13,0	0/0:39:39,0	0/1:42:25,17	0/0:35:35,0	0/0:34:34,0	0/1:41:15,26	0/0:26:26,0	0/1:20:11,9	0/1:54:29,25	0/1:76:33,43	0/0:74:74,0	0/0:44:44,0
chr10	16005881	842_50	G	T	.	PASS	NS=20;AF=0.025;locori=p	GT:DP:AD	0/0:638:638,0	0/0:242:242,0	0/0:211:211,0	0/0:164:164,0	0/0:356:356,0	0/0:417:417,0	0/0:232:232,0	0/0:263:263,0	0/0:173:173,0	0/0:598:598,0	0/0:242:242,0	0/0:267:267,0	0/0:248:248,0	0/0:254:254,0	0/0:207:207,0	0/0:171:171,0	0/1:377:186,191	0/0:486:486,0	0/0:367:367,0	0/0:342:342,0
chr10	16749141	865_16	A	G	.	PASS	NS=20;AF=0.025;locori=m	GT:DP:AD	0/0:126:126,0	0/0:46:46,0	0/0:23:23,0	0/0:27:27,0	0/0:52:52,0	0/0:162:162,0	0/0:31:31,0	0/0:36:36,0	0/0:33:33,0	0/0:83:83,0	0/0:67:67,0	0/0:58:58,0	0/0:49:49,0	0/0:69:69,0	0/0:39:39,0	0/0:35:35,0	0/0:106:106,0	0/0:67:67,0	0/0:68:68,0	0/1:69:34,35
chr10	16749151	865_6	G	A	.	PASS	NS=20;AF=0.100;locori=m	GT:DP:AD	0/0:126:126,0	0/0:46:46,0	0/0:23:23,0	0/0:27:27,0	0/0:52:52,0	0/0:162:162,0	0/0:31:31,0	0/0:36:36,0	0/0:33:33,0	0/0:83:83,0	0/0:67:67,0	0/0:58:58,0	0/1:49:27,22	0/0:69:69,0	0/0:39:39,0	0/1:35:18,17	0/0:106:106,0	0/1:67:35,32	0/1:68:36,32	0/0:69:69,0
chr10	17035621	870_48	T	C	.	PASS	NS=20;AF=0.500;locori=m	GT:DP:AD	1/1:2348:0,2348	1/1:595:0,595	1/1:477:0,477	1/1:491:0,491	1/1:890:0,890	1/1:651:0,651	1/1:588:0,588	1/1:642:0,642	1/1:486:0,486	1/1:1702:0,1702	0/0:1172:1172,0	0/0:807:807,0	0/0:914:914,0	0/0:1121:1121,0	0/0:1001:1001,0	0/0:444:444,0	0/0:1745:1745,0	0/0:1521:1521,0	0/0:1463:1463,0	0/0:1227:1227,0
chr10	17875680	892_30	T	G	.	PASS	NS=20;AF=0.500;locori=m	GT:DP:AD	0/0:1448:1448,0	0/0:439:439,0	0/0:355:355,0	0/0:291:291,0	0/0:600:600,0	0/0:475:475,0	0/0:400:400,0	0/0:430:430,0	0/0:326:326,0	0/0:1168:1168,0	1/1:700:0,700	1/1:592:0,592	1/1:579:0,579	1/1:790:0,790	1/1:497:0,497	1/1:330:0,330	1/1:987:0,987	1/1:1100:0,1100	1/1:1126:0,1126	1/1:622:0,622
chr10	18012438	897_11	T	C	.	PASS	NS=20;AF=0.275;locori=m	GT:DP:AD	1/1:130:0,130	0/0:39:39,0	0/1:42:22,20	0/1:35:20,15	0/1:68:35,33	1/1:194:0,194	0/1:52:28,24	0/0:45:45,0	0/1:31:20,11	1/1:76:0,76	0/0:65:65,0	0/0:50:50,0	0/0:46:46,0	0/0:78:78,0	0/0:51:51,0	0/0:37:37,0	0/0:114:114,0	0/0:92:92,0	0/0:132:132,0	0/0:65:65,0
chr10	18401085	910_33	T	G	.	PASS	NS=20;AF=0.275;locori=m	GT:DP:AD	0/1:3633:1683,1950	0/1:1001:514,487	0/1:827:629,198	0/1:741:354,387	0/1:1556:746,810	0/1:1173:588,585	0/1:928:697,231	0/1:933:438,495	0/1:807:386,421	0/1:2716:1470,1246	0/0:898:898,0	0/0:821:821,0	0/0:665:665,0	0/0:1061:1061,0	0/1:967:605,362	0/0:379:379,0	0/0:1358:1358,0	0/0:1331:1331,0	0/0:1275:1275,0	0/0:1279:1279,0
chr10	18401097	910_21	C	T	.	PASS	NS=20;AF=0.475;locori=m	GT:DP:AD	0/0:3633:3633,0	0/0:1001:1001,0	0/0:827:827,0	0/0:741:741,0	0/0:1556:1556,0	0/0:1173:1173,0	0/0:928:928,0	0/0:933:933,0	0/0:807:807,0	0/0:2716:2716,0	1/1:898:0,898	1/1:821:0,821	1/1:665:0,665	1/1:1061:0,1061	0/1:967:364,603	1/1:379:0,379	1/1:1358:0,1358	1/1:1331:0,1331	1/1:1275:0,1275	1/1:1279:0,1279
chr10	18534315	915_38	G	C	.	PASS	NS=20;AF=0.500;locori=m	GT:DP:AD	1/1:746:0,746	1/1:415:0,415	1/1:329:0,329	1/1:336:0,336	1/1:640:0,640	1/1:434:0,434	1/1:439:0,439	1/1:503:0,503	1/1:414:0,414	1/1:1085:0,1085	0/0:741:741,0	0/0:644:644,0	0/0:605:605,0	0/0:501:501,0	0/0:614:614,0	0/0:347:347,0	0/0:870:870,0	0/0:870:870,0	0/0:572:572,0	0/0:658:658,0
chr10	18570518	920_6	A	G	.	PASS	NS=20;AF=0.500;locori=p	GT:DP:AD	0/0:259:259,0	0/0:106:106,0	0/0:72:72,0	0/0:87:87,0	0/0:145:145,0	0/0:260:260,0	0/0:89:89,0	0/0:67:67,0	0/0:74:74,0	0/0:234:234,0	1/1:134:0,134	1/1:130:0,130	1/1:110:0,110	1/1:119:0,119	1/1:127:0,127	1/1:73:0,73	1/1:219:0,219	1/1:204:0,204	1/1:171:0,171	1/1:165:0,165
chr10	18882537	928_0	G	A	.	PASS	NS=20;AF=0.275;locori=m	GT:DP:AD	0/0:430:430,0	0/0:244:244,0	0/0:161:161,0	0/0:143:143,0	0/0:313:313,0	0/0:410:410,0	0/0:235:235,0	0/0:213:213,0	0/0:147:147,0	0/0:539:539,0	0/1:257:123,134	0/1:272:123,149	0/1:260:130,130	0/1:208:88,120	0/1:215:107,108	0/1:181:82,99	0/1:385:207,178	1/1:373:0,373	1/1:234:0,234	0/0:360:360,0
chr10	18882547	928_40	T	C	.	PASS	NS=20;AF=0.500;locori=m	GT:DP:AD	0/0:430:430,0	0/0:244:244,0	0/0:161:161,0	0/0:143:143,0	0/0:313:313,0	0/0:410:410,0	0/0:235:235,0	0/0:213:213,0	0/0:147:147,0	0/0:539:539,0	1/1:257:0,257	1/1:272:0,272	1/1:260:0,260	1/1:208:0,208	1/1:215:0,215	1/1:181:0,181	1/1:385:0,385	1/1:373:0,373	1/1:234:0,234	1/1:360:0,360
chr10	19282367	937_48	C	A	.	PASS	NS=20;AF=0.025;locori=m	GT:DP:AD	0/0:121:121,0	0/0:102:102,0	0/0:84:84,0	0/0:85:85,0	0/0:152:152,0	0/0:283:283,0	0/0:111:111,0	0/0:100:100,0	0/0:102:102,0	0/0:230:230,0	0/1:180:59,121	0/0:128:128,0	0/0:132:132,0	0/0:88:88,0	0/0:127:127,0	0/0:71:71,0	0/0:183:183,0	0/0:133:133,0	0/0:74:74,0	0/0:174:174,0
chr10	19390503	945_21	T	A	.	PASS	NS=20;AF=0.025;locori=m	GT:DP:AD	0/0:550:550,0	0/0:276:276,0	0/0:343:343,0	0/0:264:264,0	0/0:495:495,0	0/0:280:280,0	0/0:398:398,0	0/0:356:356,0	0/0:265:265,0	0/0:839:839,0	0/0:649:649,0	0/0:489:489,0	0/0:464:464,0	0/1:424:231,193	0/0:495:495,0	0/0:307:307,0	0/0:725:725,0	0/0:570:570,0	0/0:312:312,0	0/0:619:619,0
chr10	19434019	949_24	C	T	.	PASS	NS=20;AF=0.025;locori=m	GT:DP:AD	0/0:805:805,0	0/0:271:271,0	0/0:210:210,0	0/0:221:221,0	0/0:417:417,0	0/0:383:383,0	0/0:272:272,0	0/0:273:273,0	0/0:219:219,0	0/0:648:648,0	0/0:415:415,0	0/1:360:171,189	0/0:344:344,0	0/0:432:432,0	0/0:374:374,0	0/0:183:183,0	0/0:558:558,0	0/0:593:593,0	0/0:460:460,0	0/0:438:438,0
chr10	19696424	967_9	G	A	.	PASS	NS=20;AF=0.100;locori=p	GT:DP:AD	0/1:60:47,13	0/0:18:18,0	0/0:18:18,0	0/1:29:20,9	0/1:21:10,11	0/0:39:39,0	0/1:30:22,8	0/0:21:21,0	0/0:32:32,0	0/0:54:54,0	0/0:55:55,0	0/0:37:37,0	0/0:33:33,0	0/0:48:48,0	0/0:39:39,0	0/0:27:27,0	0/0:48:48,0	0/0:53:53,0	0/0:42:42,0	0/0:44:44,0
chr10	21048297	992_43	G	A	.	PASS	NS=20;AF=0.050;locori=m	GT:DP:AD	0/0:94:94,0	0/0:27:27,0	0/0:28:28,0	0/0:27:27,0	0/0:48:48,0	0/0:114:114,0	0/0:41:41,0	0/0:23:23,0	0/0:19:19,0	0/0:65:65,0	0/0:60:60,0	0/1:31:12,19	0/1:38:17,21	0/0:46:46,0	0/0:44:44,0	0/0:20:20,0	0/0:66:66,0	0/0:78:78,0	0/0:44:44,0	0/0:56:56,0
chr10	21784737	1018_42	A	C	.	PASS	NS=20;AF=0.300;locori=m	GT:DP:AD	0/1:1411:717,694	0/1:325:149,176	1/1:235:0,235	0/1:276:149,127	1/1:565:0,565	0/1:619:306,313	1/1:384:0,384	0/0:333:333,0	0/1:304:167,137	0/1:995:444,551	0/0:720:720,0	0/0:449:449,0	0/0:507:507,0	0/0:705:705,0	0/0:496:496,0	0/0:278:278,0	0/0:878:878,0	0/0:1003:1003,0	0/0:1136:1136,0	0/0:757:757,0
chr10	22036169	1031_39	G	A	.	PASS	NS=20;AF=0.175;locori=p	GT:DP:AD	0/1:590:311,279	0/1:186:103,83	0/1:157:90,67	0/0:128:128,0	0/1:243:111,132	0/1:344:183,161	0/1:174:87,87	0/1:170:92,78	0/0:160:160,0	0/0:455:455,0	0/0:331:331,0	0/0:259:259,0	0/0:269:269,0	0/0:392:392,0	0/0:260:260,0	0/0:162:162,0	0/0:464:464,0	0/0:468:468,0	0/0:377:377,0	0/0:339:339,0
chr10	22048075	1032_19	C	T	.	PASS	NS=20;AF=0.025;locori=m	GT:DP:AD	0/0:1701:1701,0	0/0:596:596,0	0/0:544:544,0	0/0:481:481,0	0/0:1001:1001,0	0/0:740:740,0	0/0:592:592,0	0/0:535:535,0	0/0:513:513,0	0/0:1571:1571,0	0/0:1037:1037,0	0/0:795:795,0	0/1:880:456,424	0/0:1083:1083,0	0/0:811:811,0	0/0:483:483,0	0/0:1540:1540,0	0/0:1215:1215,0	0/0:1114:1114,0	0/0:1034:1034,0
chr10	22364977	1044_0	C	T	.	PASS	NS=20;AF=0.250;locori=p	GT:DP:AD	0/1:664:351,313	0/1:195:99,96	0/1:195:85,110	0/1:194:99,95	1/1:358:0,358	1/1:432:0,432	0/1:248:129,119	0/1:229:130,99	0/0:147:147,0	0/0:644:644,0	0/0:482:482,0	0/0:343:343,0	0/0:388:388,0	0/0:428:428,0	0/0:428:428,0	0/0:187:187,0	0/0:700:700,0	0/0:513:513,0	0/0:416:416,0	0/0:444:444,0
chr10	22544377	1050_15	A	C	.	PASS	NS=20;AF=0.475;locori=m	GT:DP:AD	0/0:1508:1508,0	0/0:394:394,0	0/0:318:318,0	0/0:266:266,0	0/0:622:622,0	0/0:553:553,0	0/0:368:368,0	0/0:461:461,0	0/0:341:341,0	0/0:1069:1069,0	1/1:827:0,827	1/1:610:0,610	1/1:575:0,575	0/1:981:510,471	1/1:563:0,563	1/1:350:0,350	1/1:1267:0,1267	1/1:1040:0,1040	1/1:1187:0,1187	1/1:811:0,811
chr10	22546358	1051_14	C	A	.	PASS	NS=20;AF=0.450;locori=p	GT:DP:AD	0/0:50:50,0	0/0:21:21,0	0/0:14:14,0	0/0:21:21,0	0/0:25:25,0	0/0:104:104,0	0/0:21:21,0	0/0:17:17,0	0/0:15:15,0	0/0:58:58,0	1/1:16:0,16	1/1:26:0,26	1/1:34:0,34	0/0:24:24,0	1/1:33:0,33	1/1:19:0,19	1/1:27:0,27	1/1:69:0,69	1/1:40:0,40	1/1:33:0,33
chr10	22798678	1059_19	A	G	.	PASS	NS=20;AF=0.075;locori=m	GT:DP:AD	0/0:77:77,0	0/0:132:132,0	0/0:101:101,0	0/0:105:105,0	0/0:132:132,0	0/0:230:230,0	0/0:166:166,0	0/0:181:181,0	0/0:109:109,0	0/0:239:239,0	0/0:217:217,0	0/0:234:234,0	0/1:168:86,82	0/0:58:58,0	0/1:175:104,71	0/0:105:105,0	0/1:160:79,81	0/0:123:123,0	0/0:22:22,0	0/0:133:133,0
chr10	22798682	1059_15	T	C	.	PASS	NS=20;AF=0.075;locori=m	GT:DP:AD	0/0:77:77,0	0/0:132:132,0	0/0:101:101,0	0/0:105:105,0	0/0:132:132,0	0/0:230:230,0	0/0:166:166,0	0/0:181:181,0	0/0:109:109,0	0/0:239:239,0	0/0:217:217,0	0/0:234:234,0	0/1:168:86,82	0/0:58:58,0	0/1:175:104,71	0/0:105:105,0	0/1:160:79,81	0/0:123:123,0	0/0:22:22,0	0/0:133:133,0
chr10	22938998	1065_24	T	C	.	PASS	NS=20;AF=0.175;locori=p	GT:DP:AD	0/0:379:379,0	0/0:118:118,0	0/0:82:82,0	0/0:100:100,0	0/0:143:143,0	0/0:333:333,0	0/0:74:74,0	0/0:88:88,0	0/0:112:112,0	0/0:269:269,0	0/1:203:96,107	0/0:137:137,0	0/0:132:132,0	0/1:187:96,91	0/0:172:172,0	0/0:95:95,0	0/1:272:126,146	1/1:269:0,269	1/1:318:0,318	0/0:207:207,0
chr10	23243986	1084_39	A	C	.	PASS	NS=20;AF=0.025;locori=p	GT:DP:AD	0/0:91:91,0	0/0:32:32,0	0/0:20:20,0	0/0:16:16,0	0/0:43:43,0	0/0:301:301,0	0/0:36:36,0	0/0:29:29,0	0/0:33:33,0	0/0:82:82,0	0/0:49:49,0	0/0:45:45,0	0/0:37:37,0	0/0:62:62,0	0/0:44:44,0	0/0:17:17,0	0/1:69:27,42	0/0:68:68,0	0/0:49:49,0	0/0:56:56,0
chr10	24083982	1103_21	G	A	.	PASS	NS=20;AF=0.025;locori=m	GT:DP:AD	0/0:197:197,0	0/0:91:91,0	0/0:90:90,0	0/0:77:77,0	0/0:135:135,0	0/0:150:150,0	0/0:71:71,0	0/0:75:75,0	0/0:136:136,0	0/0:197:197,0	0/0:113:113,0	0/0:128:128,0	0/1:88:56,32	0/0:119:119,0	0/0:106:106,0	0/0:98:98,0	0/0:204:204,0	0/0:266:266,0	0/0:150:150,0	0/0:150:150,0
chr10	24598052	1127_5	A	G	.	PASS	NS=20;AF=0.500;locori=p	GT:DP:AD	0/0:39:39,0	0/0:18:18,0	0/0:23:23,0	0/0:16:16,0	0/0:28:28,0	0/0:64:64,0	0/0:25:25,0	0/0:12:12,0	0/0:14:14,0	0/0:42:42,0	1/1:36:0,36	1/1:18:0,18	1/1:33:0,33	1/1:20:0,20	1/1:27:0,27	1/1:17:0,17	1/1:41:0,41	1/1:33:0,33	1/1:25:0,25	1/1:28:0,28
chr10	26188109	1169_15	G	C	.	PASS	NS=20;AF=0.475;locori=m	GT:DP:AD	0/0:41:41,0	0/0:45:45,0	0/0:24:24,0	0/0:22:22,0	0/0:58:58,0	0/0:10:10,0	0/0:30:30,0	0/0:45:45,0	0/0:27:27,0	0/0:112:112,0	1/1:73:0,73	1/1:58:0,58	1/1:46:0,46	1/1:57:0,57	1/1:43:0,43	1/1:42:0,42	1/1:94:0,94	0/1:90:45,45	1/1:32:0,32	1/1:94:0,94
chr10	26733104	1198_31	G	A	.	PASS	NS=20;AF=0.500;locori=m	GT:DP:AD	1/1:2079:0,2079	1/1:640:0,640	1/1:546:0,546	1/1:434:0,434	1/1:871:0,871	1/1:664:0,664	1/1:541:0,541	1/1:570:0,570	1/1:465:0,465	1/1:1595:0,1595	0/0:1063:1063,0	0/0:834:834,0	0/0:840:840,0	0/0:1203:1203,0	0/0:832:832,0	0/0:452:452,0	0/0:1873:1873,0	0/0:1607:1607,0	0/0:1729:1729,0	0/0:1153:1153,0
chr10	26821352	1205_21	C	A	.	PASS	NS=20;AF=0.500;locori=m	GT:DP:AD	0/0:85:85,0	0/0:22:22,0	0/0:20:20,0	0/0:20:20,0	0/0:28:28,0	0/0:102:102,0	0/0:26:26,0	0/0:30:30,0	0/0:21:21,0	0/0:53:53,0	1/1:41:0,41	1/1:39:0,39	1/1:24:0,24	1/1:48:0,48	1/1:36:0,36	1/1:20:0,20	1/1:67:0,67	1/1:39:0,39	1/1:48:0,48	1/1:34:0,34
chr10	26830343	1206_24	A	T	.	PASS	NS=20;AF=0.500;locori=p	GT:DP:AD	1/1:1213:0,1213	1/1:463:0,463	1/1:391:0,391	1/1:298:0,298	1/1:639:0,639	1/1:513:0,513	1/1:508:0,508	1/1:382:0,382	1/1:333:0,333	1/1:1092:0,1092	0/0:806:806,0	0/0:607:607,0	0/0:612:612,0	0/0:716:716,0	0/0:602:602,0	0/0:366:366,0	0/0:1025:1025,0	0/0:914:914,0	0/0:596:596,0	0/0:786:786,0
chr10	26954244	1214_42	C	G	.	PASS	NS=20;AF=0.500;locori=p	GT:DP:AD	1/1:215:0,215	1/1:93:0,93	1/1:68:0,68	1/1:44:0,44	1/1:125:0,125	1/1:347:0,347	1/1:55:0,55	1/1:91:0,91	1/1:62:0,62	1/1:177:0,177	0/0:156:156,0	0/0:124:124,0	0/0:113:113,0	0/0:127:127,0	0/0:134:134,0	0/0:66:66,0	0/0:217:217,0	0/0:137:137,0	0/0:110:110,0	0/0:166:166,0
chr10	27154634	1221_50	G	A	.	PASS	NS=20;AF=0.500;locori=m	GT:DP:AD	1/1:13:0,13	1/1:18:0,18	1/1:13:0,13	1/1:14:0,14	1/1:18:0,18	1/1:24:0,24	1/1:11:0,11	1/1:11:0,11	1/1:10:0,10	1/1:19:0,19	0/0:10:10,0	0/0:26:26,0	0/0:10:10,0	0/0:16:16,0	0/0:15:15,0	0/0:13:13,0	0/0:14:14,0	0/0:15:15,0	0/0:19:19,0	0/0:10:10,0
chr10	27164803	1223_0	T	A	.	PASS	NS=20;AF=0.200;locori=m	GT:DP:AD	0/0:425:425,0	0/0:164:164,0	0/0:134:134,0	0/0:164:164,0	0/0:303:303,0	0/0:366:366,0	0/0:183:183,0	0/0:188:188,0	0/0:155:155,0	0/0:489:489,0	0/1:556:137,419	0/0:227:227,0	0/1:379:126,253	0/1:506:133,373	0/0:213:213,0	0/1:200:53,147	1/1:1048:0,1048	0/0:324:324,0	0/1:613:145,468	0/1:555:146,409
chr10	27164807	1223_46	G	A	.	PASS	NS=20;AF=0.300;locori=m	GT:DP:AD	0/0:425:425,0	0/0:164:164,0	0/0:134:134,0	0/0:164:164,0	0/0:303:303,0	0/0:366:366,0	0/0:183:183,0	0/0:188:188,0	0/0:155:155,0	0/0:489:489,0	0/1:556:419,137	1/1:227:0,227	0/1:379:253,126	0/1:506:373,133	1/1:213:0,213	0/1:200:147,53	0/0:1048:1048,0	1/1:324:0,324	0/1:613:468,145	0/1:555:409,146
chr10	27164850	1223_3	G	T	.	PASS	NS=20;AF=0.200;locori=m	GT:DP:AD	0/0:425:425,0	0/0:164:164,0	0/0:134:134,0	0/0:164:164,0	0/0:303:303,0	0/0:366:366,0	0/0:183:183,0	0/0:188:188,0	0/0:155:155,0	0/0:489:489,0	0/1:556:137,419	0/0:227:227,0	0/1:379:126,253	0/1:506:133,373	0/0:213:213,0	0/1:200:53,147	1/1:1048:0,1048	0/0:324:324,0	0/1:613:145,468	0/1:555:146,409
chr10	27433035	1232_21	G	A	.	PASS	NS=20;AF=0.475;locori=p	GT:DP:AD	0/0:113:113,0	0/0:48:48,0	0/0:31:31,0	0/0:18:18,0	0/0:54:54,0	0/0:195:195,0	0/0:34:34,0	0/0:51:51,0	0/0:37:37,0	0/0:98:98,0	0/1:70:35,35	1/1:65:0,65	1/1:55:0,55	1/1:89:0,89	1/1:59:0,59	1/1:38:0,38	1/1:104:0,104	1/1:103:0,103	1/1:116:0,116	1/1:51:0,51
chr10	28144112	1249_23	T	C	.	PASS	NS=20;AF=0.500;locori=m	GT:DP:AD	1/1:70:0,70	1/1:80:0,80	1/1:59:0,59	1/1:56:0,56	1/1:98:0,98	1/1:134:0,134	1/1:73:0,73	1/1:74:0,74	1/1:79:0,79	1/1:174:0,174	0/0:112:112,0	0/0:92:92,0	0/0:105:105,0	0/0:54:54,0	0/0:88:88,0	0/0:70:70,0	0/0:122:122,0	0/0:78:78,0	0/0:34:34,0	0/0:93:93,0
chr11	376530	1944_31	A	T	.	PASS	NS=20;AF=0.500;locori=p	GT:DP:AD	1/1:746:0,746	1/1:192:0,192	1/1:179:0,179	1/1:166:0,166	1/1:325:0,325	1/1:342:0,342	1/1:198:0,198	1/1:211:0,211	1/1:182:0,182	1/1:490:0,490	0/0:345:345,0	0/0:309:309,0	0/0:298:298,0	0/0:386:386,0	0/0:289:289,0	0/0:159:159,0	0/0:514:514,0	0/0:555:555,0	0/0:576:576,0	0/0:361:361,0
chr11	452081	1989_35	T	G	.	PASS	NS=20;AF=0.375;locori=p	GT:DP:AD	0/0:94:94,0	0/0:37:37,0	0/0:35:35,0	0/0:38:38,0	0/0:44:44,0	0/0:166:166,0	0/0:25:25,0	0/0:45:45,0	0/0:41:41,0	0/0:92:92,0	1/1:60:0,60	1/1:62:0,62	0/1:65:38,27	0/1:60:25,35	1/1:37:0,37	1/1:26:0,26	1/1:88:0,88	0/1:84:40,44	0/1:86:51,35	0/1:50:20,30
chr11	530723	2015_4	T	C	.	PASS	NS=20;AF=0.500;locori=m	GT:DP:AD	1/1:76:0,76	1/1:35:0,35	1/1:32:0,32	1/1:38:0,38	1/1:56:0,56	1/1:203:0,203	1/1:29:0,29	1/1:34:0,34	1/1:35:0,35	1/1:86:0,86	0/0:51:51,0	0/0:30:30,0	0/0:40:40,0	0/0:34:34,0	0/0:48:48,0	0/0:25:25,0	0/0:71:71,0	0/0:42:42,0	0/0:18:18,0	0/0:42:42,0
chr11	695677	2075_37	C	T	.	PASS	NS=20;AF=0.025;locori=m	GT:DP:AD	0/0:66:66,0	0/0:23:23,0	0/0:21:21,0	0/0:20:20,0	0/0:27:27,0	0/0:85:85,0	0/0:17:17,0	0/0:21:21,0	0/0:22:22,0	0/0:82:82,0	0/0:33:33,0	0/0:27:27,0	0/0:29:29,0	0/0:42:42,0	0/0:21:21,0	0/0:17:17,0	0/0:65:65,0	0/0:70:70,0	0/0:61:61,0	0/1:34:24,10
chr11	782644	2108_47	T	C	.	PASS	NS=20;AF=0.500;locori=m	GT:DP:AD	1/1:1352:0,1352	1/1:421:0,421	1/1:378:0,378	1/1:298:0,298	1/1:742:0,742	1/1:556:0,556	1/1:357:0,357	1/1:475:0,475	1/1:409:0,409	1/1:1091:0,1091	0/0:941:941,0	0/0:694:694,0	0/0:750:750,0	0/0:848:848,0	0/0:673:673,0	0/0:398:398,0	0/0:1322:1322,0	0/0:945:945,0	0/0:729:729,0	0/0:938:938,0
chr11	914658	2153_10	T	G	.	PASS	NS=20;AF=0.500;locori=m	GT:DP:AD	0/0:117:117,0	0/0:37:37,0	0/0:41:41,0	0/0:30:30,0	0/0:36:36,0	0/0:172:172,0	0/0:35:35,0	0/0:26:26,0	0/0:34:34,0	0/0:90:90,0	1/1:56:0,56	1/1:50:0,50	1/1:39:0,39	1/1:59:0,59	1/1:34:0,34	1/1:34:0,34	1/1:88:0,88	1/1:82:0,82	1/1:85:0,85	1/1:58:0,58
chr11	985403	2181_5	T	A	.	PASS	NS=20;AF=0.250;locori=p	GT:DP:AD	0/0:269:269,0	0/0:125:125,0	0/0:67:67,0	0/0:62:62,0	0/0:180:180,0	0/0:717:717,0	0/0:61:61,0	0/0:59:59,0	0/0:109:109,0	0/0:166:166,0	0/1:144:90,54	0/0:91:91,0	0/1:92:45,47	1/1:109:0,109	0/1:74:32,42	0/1:107:70,37	0/1:182:84,98	0/1:120:69,51	0/1:422:231,191	0/1:64:48,16
chr11	985419	2181_21	C	T	.	PASS	NS=20;AF=0.175;locori=p	GT:DP:AD	0/0:269:269,0	0/0:125:125,0	0/0:67:67,0	0/0:62:62,0	0/0:180:180,0	0/0:717:717,0	0/0:61:61,0	0/0:59:59,0	0/0:109:109,0	0/0:166:166,0	0/1:144:95,49	0/1:91:52,39	0/1:92:57,35	0/0:109:109,0	0/1:74:56,18	0/1:107:44,63	0/0:182:182,0	0/1:120:62,58	0/1:422:227,195	0/0:64:64,0
chr11	1692153	1674_25	T	C	.	PASS	NS=20;AF=0.500;locori=m	GT:DP:AD	0/0:64:64,0	0/0:51:51,0	0/0:47:47,0	0/0:34:34,0	0/0:40:40,0	0/0:25:25,0	0/0:32:32,0	0/0:49:49,0	0/0:33:33,0	0/0:66:66,0	1/1:31:0,31	1/1:55:0,55	1/1:24:0,24	1/1:20:0,20	1/1:20:0,20	1/1:40:0,40	1/1:42:0,42	1/1:39:0,39	1/1:31:0,31	1/1:26:0,26
chr11	1819435	1716_46	C	T	.	PASS	NS=20;AF=0.075;locori=m	GT:DP:AD	0/0:162:162,0	0/0:78:78,0	0/0:66:66,0	0/0:57:57,0	0/0:99:99,0	0/0:299:299,0	0/0:95:95,0	0/0:73:73,0	0/0:71:71,0	0/0:161:161,0	0/0:135:135,0	0/1:119:62,57	0/1:88:54,34	0/0:115:115,0	0/0:105:105,0	0/0:67:67,0	0/0:190:190,0	0/0:117:117,0	0/1:92:49,43	0/0:121:121,0
chr11	1819463	1716_18	G	A	.	PASS	NS=20;AF=0.500;locori=m	GT:DP:AD	1/1:162:0,162	1/1:78:0,78	1/1:66:0,66	1/1:57:0,57	1/1:99:0,99	1/1:299:0,299	1/1:95:0,95	1/1:73:0,73	1/1:71:0,71	1/1:161:0,161	0/0:135:135,0	0/0:119:119,0	0/0:88:88,0	0/0:115:115,0	0/0:105:105,0	0/0:67:67,0	0/0:190:190,0	0/0:117:117,0	0/0:92:92,0	0/0:121:121,0
chr11	2111729	1819_47	A	G	.	PASS	NS=20;AF=0.075;locori=m	GT:DP:AD	0/0:974:974,0	0/0:296:296,0	0/0:286:286,0	0/0:254:254,0	0/0:484:484,0	0/0:391:391,0	0/0:362:362,0	0/0:312:312,0	0/0:290:290,0	0/0:804:804,0	0/1:512:264,248	0/1:445:236,209	0/0:503:503,0	0/0:707:707,0	0/0:461:461,0	0/0:251:251,0	0/0:835:835,0	0/0:871:871,0	0/1:696:334,362	0/0:471:471,0
chr11	2111730	1819_46	T	C	.	PASS	NS=20;AF=0.375;locori=m	GT:DP:AD	0/0:974:974,0	0/0:296:296,0	0/0:286:286,0	0/0:254:254,0	0/0:484:484,0	0/0:391:391,0	0/0:362:362,0	0/0:312:312,0	0/0:290:290,0	0/0:804:804,0	0/1:512:248,264	0/1:445:210,235	1/1:503:0,503	1/1:707:0,707	1/1:461:0,461	1/1:251:0,251	1/1:835:0,835	1/1:871:0,871	0/1:696:362,334	0/0:471:471,0
chr11	2113869	1820_48	T	G	.	PASS	NS=20;AF=0.425;locori=m	GT:DP:AD	0/0:39:39,0	0/0:23:23,0	0/0:17:17,0	0/0:19:19,0	0/0:19:19,0	0/0:24:24,0	0/0:17:17,0	0/0:15:15,0	0/0:13:13,0	0/0:25:25,0	1/1:17:0,17	0/1:23:13,10	1/1:26:0,26	0/1:15:8,7	1/1:16:0,16	1/1:18:0,18	1/1:19:0,19	1/1:20:0,20	0/1:21:13,8	1/1:14:0,14
chr11	2335513	1890_4	A	G	.	PASS	NS=20;AF=0.400;locori=m	GT:DP:AD	0/0:65:65,0	0/0:61:61,0	0/0:53:53,0	0/0:53:53,0	0/0:35:35,0	0/0:32:32,0	0/0:28:28,0	0/0:41:41,0	0/0:45:45,0	0/0:67:67,0	1/1:35:0,35	0/1:66:36,30	0/1:61:32,29	1/1:51:0,51	1/1:36:0,36	0/1:43:20,23	1/1:51:0,51	1/1:60:0,60	1/1:53:0,53	0/1:24:11,13
chr11	2377592	1892_22	C	G	.	PASS	NS=20;AF=0.200;locori=p	GT:DP:AD	0/0:119:119,0	0/0:67:67,0	0/0:67:67,0	0/0:57:57,0	0/0:98:98,0	0/0:167:167,0	0/0:86:86,0	0/0:60:60,0	0/0:54:54,0	0/0:177:177,0	1/1:91:0,91	1/1:83:0,83	0/1:103:49,54	0/1:79:46,33	0/1:57:35,22	0/0:64:64,0	0/0:174:174,0	0/0:104:104,0	0/1:49:19,30	0/0:119:119,0
chr11	2503385	1899_17	T	A	.	PASS	NS=20;AF=0.500;locori=m	GT:DP:AD	0/0:147:147,0	0/0:51:51,0	0/0:45:45,0	0/0:37:37,0	0/0:66:66,0	0/0:170:170,0	0/0:40:40,0	0/0:36:36,0	0/0:41:41,0	0/0:93:93,0	1/1:64:0,64	1/1:63:0,63	1/1:48:0,48	1/1:97:0,97	1/1:48:0,48	1/1:52:0,52	1/1:137:0,137	1/1:106:0,106	1/1:102:0,102	1/1:77:0,77
chr11	2982634	1913_45	G	A	.	PASS	NS=20;AF=0.100;locori=m	GT:DP:AD	0/0:100:100,0	0/0:25:25,0	0/0:23:23,0	0/0:17:17,0	0/0:29:29,0	0/0:102:102,0	0/0:23:23,0	0/0:22:22,0	0/0:20:20,0	0/0:67:67,0	0/1:34:19,15	0/0:32:32,0	0/0:35:35,0	0/0:45:45,0	0/1:29:16,13	1/1:19:0,19	0/0:58:58,0	0/0:58:58,0	0/0:67:67,0	0/0:41:41,0
chr11	3282328	1921_47	G	A	.	PASS	NS=20;AF=0.275;locori=m	GT:DP:AD	0/0:2189:2189,0	0/0:541:541,0	0/0:449:449,0	0/0:372:372,0	0/0:752:752,0	0/0:589:589,0	0/0:501:501,0	0/0:499:499,0	0/0:466:466,0	0/0:1202:1202,0	0/1:865:403,462	1/1:697:0,697	0/0:652:652,0	0/0:874:874,0	0/1:719:376,343	1/1:396:0,396	0/1:1418:738,680	0/0:691:691,0	1/1:1431:0,1431	1/1:860:0,860
chr11	3310415	1924_34	G	A	.	PASS	NS=20;AF=0.425;locori=m	GT:DP:AD	0/0:26:26,0	0/0:26:26,0	0/0:27:27,0	0/0:26:26,0	0/0:55:55,0	0/0:81:81,0	0/0:54:54,0	0/0:40:40,0	0/0:34:34,0	0/0:104:104,0	1/1:84:0,84	1/1:90:0,90	0/1:83:40,43	0/1:37:16,21	1/1:74:0,74	0/1:49:16,33	1/1:86:0,86	1/1:44:0,44	1/1:21:0,21	1/1:77:0,77
chr11	3961821	1953_16	A	G	.	PASS	NS=20;AF=0.050;locori=p	GT:DP:AD	0/0:49:49,0	0/0:29:29,0	0/0:23:23,0	0/0:20:20,0	0/0:28:28,0	0/0:27:27,0	0/0:23:23,0	0/0:39:39,0	0/0:22:22,0	0/0:51:51,0	0/0:23:23,0	0/1:41:20,21	0/0:48:48,0	0/1:24:13,11	0/0:13:13,0	0/0:27:27,0	0/0:27:27,0	0/0:31:31,0	0/0:20:20,0	0/0:11:11,0
chr11	4021344	1957_2	T	A	.	PASS	NS=20;AF=0.225;locori=p	GT:DP:AD	0/0:1212:1212,0	0/0:290:290,0	0/0:284:284,0	0/0:261:261,0	0/0:467:467,0	0/0:446:446,0	0/0:318:318,0	0/0:298:298,0	0/0:238:238,0	0/0:967:967,0	0/1:587:308,279	1/1:487:0,487	1/1:531:0,531	0/1:675:343,332	0/0:437:437,0	0/0:246:246,0	0/0:978:978,0	0/0:966:966,0	0/1:851:483,368	1/1:738:0,738
chr11	4061783	1964_0	T	G	.	PASS	NS=20;AF=0.075;locori=p	GT:DP:AD	0/0:1208:1208,0	0/0:339:339,0	0/0:406:406,0	0/0:249:249,0	0/0:665:665,0	0/0:491:491,0	0/0:456:456,0	0/0:414:414,0	0/0:296:296,0	0/0:1007:1007,0	0/0:734:734,0	0/0:606:606,0	0/0:544:544,0	0/0:656:656,0	0/1:567:288,279	0/0:320:320,0	0/0:1204:1204,0	0/1:985:500,485	0/1:851:449,402	0/0:752:752,0
chr11	4134500	1967_9	T	G	.	PASS	NS=20;AF=0.075;locori=m	GT:DP:AD	0/0:1953:1953,0	0/0:576:576,0	0/0:509:509,0	0/0:447:447,0	0/0:851:851,0	0/0:592:592,0	0/0:586:586,0	0/0:481:481,0	0/0:444:444,0	0/0:1583:1583,0	0/0:994:994,0	0/0:760:760,0	0/0:753:753,0	0/1:972:513,459	0/0:781:781,0	0/1:430:201,229	0/0:1497:1497,0	0/1:1466:842,624	0/0:1457:1457,0	0/0:951:951,0
chr11	4481046	1987_35	C	T	.	PASS	NS=20;AF=0.375;locori=p	GT:DP:AD	0/0:524:524,0	0/0:230:230,0	0/0:214:214,0	0/0:163:163,0	0/0:357:357,0	0/0:335:335,0	0/0:245:245,0	0/0:228:228,0	0/0:243:243,0	0/0:553:553,0	1/1:450:0,450	0/1:366:185,181	1/1:348:0,348	1/1:344:0,344	0/0:302:302,0	1/1:171:0,171	1/1:556:0,556	0/1:425:215,210	1/1:318:0,318	0/1:437:197,240
chr11	4573869	1991_3	C	T	.	PASS	NS=20;AF=0.450;locori=p	GT:DP:AD	1/1:148:0,148	1/1:61:0,61	0/1:44:18,26	0/1:51:35,16	1/1:68:0,68	1/1:200:0,200	1/1:62:0,62	0/1:52:24,28	1/1:43:0,43	1/1:112:0,112	0/0:89:89,0	0/0:56:56,0	0/1:87:41,46	0/0:101:101,0	0/0:82:82,0	0/0:58:58,0	0/0:144:144,0	0/0:146:146,0	0/0:142:142,0	0/0:101:101,0
chr11	4573907	1991_41	G	T	.	PASS	NS=20;AF=0.125;locori=p	GT:DP:AD	0/0:148:148,0	0/0:61:61,0	0/1:44:26,18	0/1:51:16,35	0/0:68:68,0	0/0:200:200,0	0/0:62:62,0	0/1:52:28,24	0/0:43:43,0	0/0:112:112,0	0/0:89:89,0	0/0:56:56,0	0/0:87:87,0	0/0:101:101,0	0/0:82:82,0	0/0:58:58,0	0/0:144:144,0	0/1:146:96,50	0/0:142:142,0	0/1:101:48,53
chr11	6297647	2048_20	C	T	.	PASS	NS=20;AF=0.125;locori=p	GT:DP:AD	0/0:170:170,0	0/0:412:412,0	0/0:404:404,0	0/0:299:299,0	0/0:479:479,0	0/0:176:176,0	0/0:359:359,0	0/0:447:447,0	0/0:383:383,0	0/0:633:633,0	0/0:593:593,0	0/0:648:648,0	1/1:573:0,573	0/1:171:91,80	0/0:555:555,0	0/1:280:165,115	0/0:580:580,0	0/1:348:166,182	0/0:78:78,0	0/0:342:342,0
chr11	7098704	2081_33	G	A	.	PASS	NS=20;AF=0.500;locori=m	GT:DP:AD	0/0:596:596,0	0/1:386:193,193	0/1:344:183,161	0/0:283:283,0	0/1:515:239,276	0/1:441:222,219	0/1:397:196,201	0/0:468:468,0	0/0:370:370,0	0/0:935:935,0	1/1:805:0,805	1/1:666:0,666	0/1:598:288,310	1/1:461:0,461	1/1:592:0,592	0/1:340:146,194	1/1:878:0,878	0/1:612:289,323	0/0:191:191,0	1/1:723:0,723
chr11	7098721	2081_16	T	C	.	PASS	NS=20;AF=0.050;locori=m	GT:DP:AD	0/0:596:596,0	0/0:386:386,0	0/0:344:344,0	0/0:283:283,0	0/0:515:515,0	0/0:441:441,0	0/0:397:397,0	0/0:468:468,0	0/0:370:370,0	0/0:935:935,0	0/0:805:805,0	0/1:666:301,365	0/0:598:598,0	0/0:461:461,0	0/0:592:592,0	0/0:340:340,0	0/0:878:878,0	0/0:612:612,0	0/0:191:191,0	0/1:723:354,369
chr11	7613308	2096_18	G	A	.	PASS	NS=20;AF=0.075;locori=m	GT:DP:AD	0/0:27:27,0	0/0:27:27,0	0/0:29:29,0	0/0:14:14,0	0/0:27:27,0	0/0:18:18,0	0/0:15:15,0	0/0:18:18,0	0/0:20:20,0	0/0:28:28,0	0/0:11:11,0	0/1:28:9,19	0/1:29:9,20	0/0:10:10,0	0/0:24:24,0	0/0:17:17,0	0/1:23:8,15	0/0:16:16,0	0/0:27:27,0	0/0:26:26,0
chr11	7708061	2103_43	C	A	.	PASS	NS=20;AF=0.475;locori=m	GT:DP:AD	0/0:1829:1829,0	0/0:471:471,0	0/0:413:413,0	0/0:393:393,0	0/0:822:822,0	0/0:571:571,0	0/0:508:508,0	0/0:473:473,0	0/0:358:358,0	0/0:1243:1243,0	0/1:983:489,494	1/1:760:0,760	1/1:652:0,652	1/1:1125:0,1125	1/1:739:0,739	1/1:431:0,431	1/1:1522:0,1522	1/1:1246:0,1246	1/1:1336:0,1336	1/1:883:0,883
chr11	8475668	2124_30	C	T	.	PASS	NS=20;AF=0.150;locori=m	GT:DP:AD	0/0:838:838,0	0/0:305:305,0	0/0:320:320,0	0/0:276:276,0	0/0:492:492,0	0/0:485:485,0	0/0:359:359,0	0/0:305:305,0	0/0:247:247,0	0/0:1117:1117,0	0/1:605:370,235	0/0:532:532,0	0/0:596:596,0	0/1:110:74,36	1/1:404:0,404	0/1:332:160,172	0/1:410:193,217	0/0:347:347,0	0/0:241:241,0	0/0:602:602,0
chr11	9270107	2156_22	C	T	.	PASS	NS=20;AF=0.425;locori=m	GT:DP:AD	0/0:907:907,0	0/0:279:279,0	0/0:218:218,0	0/0:226:226,0	0/0:478:478,0	0/0:398:398,0	0/0:279:279,0	0/0:273:273,0	0/0:213:213,0	0/0:824:824,0	1/1:597:0,597	0/1:530:340,190	0/1:541:304,237	1/1:645:0,645	0/1:419:218,201	1/1:284:0,284	1/1:896:0,896	1/1:868:0,868	1/1:962:0,962	1/1:539:0,539
chr11	9407320	2158_45	C	T	.	PASS	NS=20;AF=0.175;locori=m	GT:DP:AD	0/0:646:646,0	0/0:272:272,0	0/0:163:163,0	0/0:188:188,0	0/0:359:359,0	0/0:325:325,0	0/0:261:261,0	0/0:229:229,0	0/0:240:240,0	0/0:571:571,0	0/1:469:219,250	0/1:376:189,187	0/1:343:182,161	0/0:459:459,0	0/1:340:170,170	0/0:217:217,0	0/1:661:292,369	0/1:613:336,277	0/0:419:419,0	0/1:459:241,218
chr11	9900002	2182_42	G	T	.	PASS	NS=20;AF=0.100;locori=p	GT:DP:AD	0/0:608:608,0	0/0:200:200,0	0/0:154:154,0	0/0:153:153,0	0/0:308:308,0	0/0:338:338,0	0/0:235:235,0	0/0:202:202,0	0/0:168:168,0	0/0:499:499,0	0/1:349:178,171	0/1:281:148,133	0/0:261:261,0	0/1:358:176,182	0/0:270:270,0	0/1:152:75,77	0/0:531:531,0	0/0:547:547,0	0/0:597:597,0	0/0:351:351,0
chr11	10174884	1455_26	G	A	.	PASS	NS=20;AF=0.050;locori=p	GT:DP:AD	0/0:444:444,0	0/0:115:115,0	0/0:81:81,0	0/0:85:85,0	0/0:152:152,0	0/0:355:355,0	0/0:84:84,0	0/0:94:94,0	0/0:118:118,0	0/0:255:255,0	0/0:189:189,0	0/0:165:165,0	0/0:172:172,0	0/0:209:209,0	0/0:144:144,0	0/0:100:100,0	0/1:320:159,161	0/0:299:299,0	0/0:289:289,0	0/1:221:104,117
chr11	10178259	1457_14	C	T	.	PASS	NS=20;AF=0.075;locori=m	GT:DP:AD	0/0:86:86,0	0/0:36:36,0	0/0:24:24,0	0/0:29:29,0	0/0:47:47,0	0/0:132:132,0	0/0:22:22,0	0/0:24:24,0	0/0:29:29,0	0/0:65:65,0	0/0:36:36,0	0/1:42:23,19	0/0:24:24,0	0/1:48:24,24	0/0:41:41,0	0/0:19:19,0	0/0:61:61,0	0/1:57:22,35	0/0:89:89,0	0/0:50:50,0
chr11	10204558	1459_37	T	G	.	PASS	NS=20;AF=0.350;locori=p	GT:DP:AD	0/1:134:76,58	0/1:47:24,23	0/1:38:15,23	0/0:36:36,0	0/1:41:21,20	0/1:174:90,84	0/1:40:17,23	0/0:40:40,0	0/0:39:39,0	0/0:109:109,0	0/1:94:50,44	0/1:48:29,19	0/1:84:44,40	0/1:90:57,33	0/0:58:58,0	0/1:46:23,23	0/0:95:95,0	1/1:79:0,79	0/1:67:31,36	0/0:81:81,0
chr11	10204561	1459_40	G	A	.	PASS	NS=20;AF=0.350;locori=p	GT:DP:AD	0/1:134:58,76	0/1:47:24,23	0/1:38:23,15	1/1:36:0,36	0/1:41:20,21	0/1:174:85,89	0/1:40:23,17	1/1:40:0,40	1/1:39:0,39	1/1:109:0,109	0/0:94:94,0	0/0:48:48,0	0/0:84:84,0	0/0:90:90,0	0/0:58:58,0	0/0:46:46,0	0/0:95:95,0	0/0:79:79,0	0/0:67:67,0	0/0:81:81,0
chr11	10204570	1459_49	C	T	.	PASS	NS=20;AF=0.200;locori=p	GT:DP:AD	0/0:134:134,0	0/0:47:47,0	0/0:38:38,0	0/0:36:36,0	0/0:41:41,0	0/0:174:174,0	0/0:40:40,0	0/0:40:40,0	0/0:39:39,0	0/0:109:109,0	0/1:94:49,45	0/1:48:29,19	0/1:84:44,40	0/1:90:57,33	0/0:58:58,0	0/1:46:23,23	0/0:95:95,0	1/1:79:0,79	0/1:67:31,36	0/0:81:81,0
chr11	10378270	1461_31	A	G	.	PASS	NS=20;AF=0.075;locori=p	GT:DP:AD	0/0:55:55,0	0/0:20:20,0	0/0:17:17,0	0/0:15:15,0	0/0:18:18,0	0/0:71:71,0	0/0:19:19,0	0/0:14:14,0	0/0:14:14,0	0/0:35:35,0	0/0:27:27,0	0/0:21:21,0	0/0:22:22,0	0/0:26:26,0	0/1:15:5,10	0/0:14:14,0	0/0:44:44,0	0/1:36:16,20	0/0:37:37,0	0/1:36:22,14
chr11	11768612	1524_27	C	T	.	PASS	NS=20;AF=0.350;locori=p	GT:DP:AD	0/1:176:80,96	1/1:58:0,58	1/1:36:0,36	0/1:46:27,19	1/1:61:0,61	1/1:198:0,198	0/1:43:20,23	0/1:51:21,30	0/1:42:19,23	0/1:133:72,61	0/0:64:64,0	0/0:71:71,0	0/0:57:57,0	0/0:74:74,0	0/0:59:59,0	0/0:42:42,0	0/0:111:111,0	0/0:103:103,0	0/0:138:138,0	0/0:76:76,0
chr11	11802736	1527_5	C	T	.	PASS	NS=20;AF=0.025;locori=m	GT:DP:AD	0/0:2636:2636,0	0/0:592:592,0	0/0:449:449,0	0/0:434:434,0	0/0:965:965,0	0/0:589:589,0	0/0:562:562,0	0/0:554:554,0	0/0:536:536,0	0/0:1567:1567,0	0/0:982:982,0	0/0:736:736,0	0/0:795:795,0	0/0:1357:1357,0	0/0:895:895,0	0/0:504:504,0	0/0:1543:1543,0	0/1:1793:905,888	0/0:1538:1538,0	0/0:1033:1033,0
chr11	11803513	1528_42	C	G	.	PASS	NS=20;AF=0.375;locori=m	GT:DP:AD	0/0:497:497,0	0/0:213:213,0	0/0:197:197,0	0/0:163:163,0	0/0:353:353,0	0/0:441:441,0	0/0:239:239,0	0/0:196:196,0	0/0:234:234,0	0/0:601:601,0	1/1:430:0,430	1/1:328:0,328	1/1:341:0,341	1/1:387:0,387	1/1:323:0,323	0/1:181:87,94	0/0:549:549,0	1/1:441:0,441	0/1:300:137,163	0/1:410:239,171
chr11	12952883	1561_23	A	T	.	PASS	NS=20;AF=0.025;locori=m	GT:DP:AD	0/0:644:644,0	0/0:337:337,0	0/0:217:217,0	0/0:230:230,0	0/0:374:374,0	0/0:404:404,0	0/0:288:288,0	0/0:276:276,0	0/0:192:192,0	0/0:625:625,0	0/0:452:452,0	0/0:382:382,0	0/0:360:360,0	0/0:580:580,0	0/0:387:387,0	0/0:233:233,0	0/0:601:601,0	0/0:713:713,0	0/0:546:546,0	0/1:602:311,291
chr11	12952892	1561_14	G	A	.	PASS	NS=20;AF=0.050;locori=m	GT:DP:AD	0/0:644:644,0	0/0:337:337,0	0/0:217:217,0	0/0:230:230,0	0/0:374:374,0	0/0:404:404,0	0/0:288:288,0	0/0:276:276,0	0/0:192:192,0	0/0:625:625,0	0/0:452:452,0	0/1:382:185,197	0/0:360:360,0	0/1:580:265,315	0/0:387:387,0	0/0:233:233,0	0/0:601:601,0	0/0:713:713,0	0/0:546:546,0	0/0:602:602,0
chr11	13353106	1576_43	C	T	.	PASS	NS=20;AF=0.025;locori=p	GT:DP:AD	0/0:642:642,0	0/0:160:160,0	0/0:167:167,0	0/0:153:153,0	0/0:286:286,0	0/0:403:403,0	0/0:181:181,0	0/0:199:199,0	0/0:150:150,0	0/0:532:532,0	0/0:352:352,0	0/0:309:309,0	0/1:324:155,169	0/0:445:445,0	0/0:264:264,0	0/0:143:143,0	0/0:669:669,0	0/0:593:593,0	0/0:655:655,0	0/0:371:371,0
chr11	13379609	1579_41	G	A	.	PASS	NS=20;AF=0.500;locori=m	GT:DP:AD	0/0:123:123,0	0/0:35:35,0	0/0:45:45,0	0/0:32:32,0	0/0:69:69,0	0/0:298:298,0	0/0:39:39,0	0/0:44:44,0	0/0:35:35,0	0/0:121:121,0	1/1:101:0,101	1/1:61:0,61	1/1:57:0,57	1/1:77:0,77	1/1:68:0,68	1/1:29:0,29	1/1:106:0,106	1/1:112:0,112	1/1:71:0,71	1/1:76:0,76
chr11	13379648	1579_2	T	G	.	PASS	NS=20;AF=0.475;locori=m	GT:DP:AD	0/0:123:123,0	0/0:35:35,0	0/0:45:45,0	0/0:32:32,0	0/0:69:69,0	0/0:298:298,0	0/0:39:39,0	0/0:44:44,0	0/0:35:35,0	0/0:121:121,0	0/1:101:55,46	1/1:61:0,61	1/1:57:0,57	1/1:77:0,77	1/1:68:0,68	1/1:29:0,29	1/1:106:0,106	1/1:112:0,112	1/1:71:0,71	1/1:76:0,76
chr11	13812829	1586_41	C	T	.	PASS	NS=20;AF=0.375;locori=m	GT:DP:AD	0/0:50:50,0	0/1:19:6,13	1/1:19:0,19	0/1:17:10,7	1/1:24:0,24	1/1:84:0,84	0/1:15:8,7	1/1:17:0,17	1/1:21:0,21	1/1:51:0,51	0/0:38:38,0	0/0:34:34,0	0/0:26:26,0	0/0:31:31,0	0/0:25:25,0	0/0:12:12,0	0/0:57:57,0	0/0:37:37,0	0/0:32:32,0	0/0:27:27,0
chr11	14791960	1613_25	T	A	.	PASS	NS=20;AF=0.400;locori=p	GT:DP:AD	0/0:860:860,0	0/0:406:406,0	0/0:366:366,0	0/0:329:329,0	0/0:606:606,0	0/0:439:439,0	0/0:428:428,0	0/0:405:405,0	0/0:315:315,0	0/0:1148:1148,0	0/1:75:25,50	0/1:105:48,57	1/1:76:0,76	1/1:106:0,106	1/1:34:0,34	0/1:44:19,25	0/1:107:26,81	1/1:106:0,106	1/1:77:0,77	1/1:160:0,160
chr11	15087875	1622_29	C	T	.	PASS	NS=20;AF=0.300;locori=m	GT:DP:AD	0/0:575:575,0	0/0:306:306,0	0/0:255:255,0	0/0:208:208,0	0/0:441:441,0	0/0:273:273,0	0/0:282:282,0	0/0:329:329,0	0/0:300:300,0	0/0:688:688,0	0/1:570:293,277	1/1:380:0,380	0/1:393:193,200	0/1:430:238,192	0/0:398:398,0	1/1:280:0,280	0/1:596:289,307	1/1:494:0,494	0/1:411:245,166	0/1:557:287,270
chr11	15152900	1628_26	A	C	.	PASS	NS=20;AF=0.400;locori=p	GT:DP:AD	0/1:70:33,37	0/1:35:19,16	1/1:32:0,32	1/1:39:0,39	1/1:59:0,59	0/1:131:62,69	0/1:22:9,13	1/1:28:0,28	1/1:24:0,24	1/1:81:0,81	0/0:61:61,0	0/0:48:48,0	0/0:57:57,0	0/0:50:50,0	0/0:46:46,0	0/0:25:25,0	0/0:83:83,0	0/0:58:58,0	0/0:32:32,0	0/0:49:49,0
chr11	15572433	1635_22	G	A	.	PASS	NS=20;AF=0.500;locori=m	GT:DP:AD	0/0:109:109,0	0/0:57:57,0	0/0:34:34,0	0/0:41:41,0	0/0:63:63,0	0/0:128:128,0	0/0:59:59,0	0/0:50:50,0	0/0:46:46,0	0/0:82:82,0	1/1:65:0,65	1/1:57:0,57	1/1:76:0,76	1/1:67:0,67	1/1:52:0,52	1/1:33:0,33	1/1:117:0,117	1/1:91:0,91	1/1:81:0,81	1/1:55:0,55
chr11	16146055	1652_16	T	C	.	PASS	NS=20;AF=0.050;locori=p	GT:DP:AD	0/0:34:34,0	0/0:18:18,0	0/0:24:24,0	0/0:19:19,0	0/0:26:26,0	0/0:22:22,0	0/0:16:16,0	0/0:19:19,0	0/0:15:15,0	0/0:32:32,0	0/0:12:12,0	0/0:34:34,0	0/0:15:15,0	0/1:11:6,5	0/0:13:13,0	0/0:21:21,0	0/0:21:21,0	0/0:26:26,0	0/1:19:11,8	0/0:12:12,0
chr11	16176807	1653_50	G	T	.	PASS	NS=20;AF=0.475;locori=m	GT:DP:AD	1/1:463:0,463	1/1:321:0,321	0/1:287:144,143	1/1:242:0,242	1/1:449:0,449	1/1:410:0,410	1/1:287:0,287	1/1:291:0,291	1/1:279:0,279	1/1:638:0,638	0/0:711:711,0	0/0:537:537,0	0/0:541:541,0	0/0:370:370,0	0/0:556:556,0	0/0:285:285,0	0/0:643:643,0	0/0:532:532,0	0/0:274:274,0	0/0:541:541,0
chr11	17315549	1686_27	G	T	.	PASS	NS=20;AF=0.500;locori=p	GT:DP:AD	0/0:33:33,0	0/0:23:23,0	0/0:21:21,0	0/0:28:28,0	0/0:26:26,0	0/0:24:24,0	0/0:11:11,0	0/0:21:21,0	0/0:16:16,0	0/0:30:30,0	1/1:20:0,20	1/1:26:0,26	1/1:37:0,37	1/1:20:0,20	1/1:17:0,17	1/1:25:0,25	1/1:38:0,38	1/1:17:0,17	1/1:31:0,31	1/1:22:0,22
chr11	17315570	1686_48	G	A	.	PASS	NS=20;AF=0.025;locori=p	GT:DP:AD	0/0:33:33,0	0/0:23:23,0	0/0:21:21,0	0/0:28:28,0	0/0:26:26,0	0/0:24:24,0	0/0:11:11,0	0/0:21:21,0	0/0:16:16,0	0/0:30:30,0	0/0:20:20,0	0/0:26:26,0	0/0:37:37,0	0/0:20:20,0	0/0:17:17,0	0/0:25:25,0	0/0:38:38,0	0/1:17:10,7	0/0:31:31,0	0/0:22:22,0
chr11	17379135	1690_46	A	C	.	PASS	NS=20;AF=0.500;locori=p	GT:DP:AD	1/1:186:0,186	1/1:69:0,69	1/1:65:0,65	1/1:65:0,65	1/1:101:0,101	1/1:368:0,368	1/1:67:0,67	1/1:76:0,76	1/1:53:0,53	1/1:201:0,201	0/0:181:181,0	0/0:129:129,0	0/0:133:133,0	0/0:172:172,0	0/0:139:139,0	0/0:67:67,0	0/0:280:280,0	0/0:194:194,0	0/0:171:171,0	0/0:137:137,0
chr11	17654381	1698_11	T	G	.	PASS	NS=20;AF=0.050;locori=m	GT:DP:AD	0/0:31:31,0	0/0:23:23,0	0/0:18:18,0	0/0:17:17,0	0/0:14:14,0	0/0:23:23,0	0/0:10:10,0	0/0:19:19,0	0/0:18:18,0	0/0:33:33,0	0/0:10:10,0	0/0:23:23,0	0/1:22:12,10	0/0:15:15,0	0/0:19:19,0	0/0:22:22,0	0/0:21:21,0	0/1:21:9,12	0/0:26:26,0	0/0:25:25,0
chr11	17808297	1702_4	A	G	.	PASS	NS=20;AF=0.475;locori=m	GT:DP:AD	0/0:1306:1306,0	0/0:412:412,0	0/0:332:332,0	0/0:343:343,0	0/0:626:626,0	0/0:561:561,0	0/0:411:411,0	0/0:412:412,0	0/0:357:357,0	0/0:1148:1148,0	1/1:558:0,558	1/1:578:0,578	1/1:426:0,426	1/1:617:0,617	1/1:536:0,536	1/1:254:0,254	1/1:991:0,991	0/1:962:463,499	1/1:880:0,880	1/1:678:0,678
chr11	18337136	1720_49	A	G	.	PASS	NS=20;AF=0.475;locori=p	GT:DP:AD	0/0:186:186,0	0/0:49:49,0	0/0:41:41,0	0/0:22:22,0	0/0:78:78,0	0/0:244:244,0	0/0:54:54,0	0/0:42:42,0	0/0:35:35,0	0/0:84:84,0	1/1:86:0,86	1/1:63:0,63	1/1:68:0,68	1/1:97:0,97	1/1:65:0,65	1/1:53:0,53	1/1:130:0,130	0/1:141:60,81	1/1:149:0,149	1/1:90:0,90
chr11	18882201	1734_4	G	C	.	PASS	NS=20;AF=0.325;locori=m	GT:DP:AD	0/0:90:90,0	0/0:29:29,0	0/0:23:23,0	0/0:26:26,0	0/0:48:48,0	0/0:111:111,0	0/0:26:26,0	0/0:24:24,0	0/0:26:26,0	0/0:61:61,0	0/1:48:20,28	1/1:44:0,44	0/1:40:14,26	1/1:57:0,57	0/1:36:18,18	0/1:27:19,8	0/1:63:40,23	0/1:61:31,30	0/1:52:26,26	1/1:60:0,60
chr11	19270975	1749_29	G	T	.	PASS	NS=20;AF=0.100;locori=p	GT:DP:AD	0/0:1496:1496,0	0/0:421:421,0	0/0:277:277,0	0/0:295:295,0	0/0:559:559,0	0/0:432:432,0	0/0:425:425,0	0/0:389:389,0	0/0:310:310,0	0/0:1169:1169,0	0/1:762:341,421	0/1:601:289,312	0/0:582:582,0	0/0:836:836,0	0/0:557:557,0	0/0:326:326,0	0/1:1049:516,533	0/1:1187:607,580	0/0:1258:1258,0	0/0:611:611,0
chr11	19270988	1749_42	C	T	.	PASS	NS=20;AF=0.100;locori=p	GT:DP:AD	0/0:1496:1496,0	0/0:421:421,0	0/0:277:277,0	0/0:295:295,0	0/0:559:559,0	0/0:432:432,0	0/0:425:425,0	0/0:389:389,0	0/0:310:310,0	0/0:1169:1169,0	0/0:762:762,0	0/1:601:323,278	0/0:582:582,0	0/0:836:836,0	0/1:557:278,279	0/1:326:141,185	0/0:1049:1049,0	0/1:1187:579,608	0/0:1258:1258,0	0/0:611:611,0
chr11	19782877	1775_20	A	C	.	PASS	NS=20;AF=0.500;locori=p	GT:DP:AD	0/0:525:525,0	0/0:299:299,0	0/0:263:263,0	0/0:213:213,0	0/0:437:437,0	0/0:316:316,0	0/0:295:295,0	0/0:327:327,0	0/0:210:210,0	0/0:697:697,0	1/1:350:0,350	1/1:366:0,366	1/1:387:0,387	1/1:268:0,268	1/1:340:0,340	1/1:180:0,180	1/1:295:0,295	1/1:396:0,396	1/1:194:0,194	1/1:507:0,507
chr11	21598633	1841_41	G	T	.	PASS	NS=20;AF=0.025;locori=p	GT:DP:AD	0/0:1104:1104,0	0/0:261:261,0	0/0:233:233,0	0/0:241:241,0	0/0:439:439,0	0/0:466:466,0	0/0:296:296,0	0/0:346:346,0	0/0:246:246,0	0/0:799:799,0	0/0:574:574,0	0/1:502:229,273	0/0:445:445,0	0/0:530:530,0	0/0:465:465,0	0/0:270:270,0	0/0:848:848,0	0/0:860:860,0	0/0:799:799,0	0/0:563:563,0
chr11	21996246	1853_14	A	G	.	PASS	NS=20;AF=0.500;locori=p	GT:DP:AD	0/0:516:516,0	0/0:265:265,0	0/0:206:206,0	0/0:207:207,0	0/0:417:417,0	0/0:349:349,0	0/0:291:291,0	0/0:271:271,0	0/0:223:223,0	0/0:588:588,0	1/1:423:0,423	1/1:364:0,364	1/1:376:0,376	1/1:313:0,313	1/1:419:0,419	1/1:198:0,198	1/1:571:0,571	1/1:431:0,431	1/1:258:0,258	1/1:460:0,460
chr11	22077905	1860_22	C	T	.	PASS	NS=20;AF=0.500;locori=p	GT:DP:AD	1/1:563:0,563	1/1:191:0,191	1/1:179:0,179	1/1:177:0,177	1/1:277:0,277	1/1:370:0,370	1/1:169:0,169	1/1:161:0,161	1/1:163:0,163	1/1:532:0,532	0/0:411:411,0	0/0:290:290,0	0/0:284:284,0	0/0:351:351,0	0/0:282:282,0	0/0:168:168,0	0/0:498:498,0	0/0:525:525,0	0/0:544:544,0	0/0:423:423,0
chr11	22254168	1867_1	G	A	.	PASS	NS=20;AF=0.425;locori=m	GT:DP:AD	1/1:389:0,389	1/1:119:0,119	1/1:107:0,107	1/1:72:0,72	1/1:148:0,148	1/1:307:0,307	1/1:105:0,105	0/1:94:56,38	0/1:85:52,33	0/1:271:146,125	0/0:211:211,0	0/0:159:159,0	0/0:127:127,0	0/0:239:239,0	0/0:133:133,0	0/0:114:114,0	0/0:367:367,0	0/0:313:313,0	0/0:364:364,0	0/0:219:219,0
chr11	22461197	1880_44	G	A	.	PASS	NS=20;AF=0.500;locori=m	GT:DP:AD	1/1:509:0,509	1/1:161:0,161	1/1:140:0,140	1/1:115:0,115	1/1:210:0,210	1/1:319:0,319	1/1:164:0,164	1/1:127:0,127	1/1:115:0,115	1/1:325:0,325	0/0:261:261,0	0/0:208:208,0	0/0:191:191,0	0/0:318:318,0	0/0:178:178,0	0/0:138:138,0	0/0:441:441,0	0/0:416:416,0	0/0:432:432,0	0/0:275:275,0
chr12_20_13	121416	2260_6	C	A	.	PASS	NS=20;AF=0.500;locori=m	GT:DP:AD	0/0:147:147,0	0/0:39:39,0	0/0:44:44,0	0/0:36:36,0	0/0:61:61,0	0/0:210:210,0	0/0:41:41,0	0/0:53:53,0	0/0:49:49,0	0/0:103:103,0	1/1:82:0,82	1/1:54:0,54	1/1:61:0,61	1/1:88:0,88	1/1:62:0,62	1/1:45:0,45	1/1:101:0,101	1/1:124:0,124	1/1:142:0,142	1/1:89:0,89
chr12_20_13	3476515	3019_18	G	T	.	PASS	NS=20;AF=0.050;locori=m	GT:DP:AD	0/0:443:443,0	0/0:286:286,0	0/0:271:271,0	0/0:150:150,0	0/0:245:245,0	0/0:352:352,0	0/0:184:184,0	0/0:194:194,0	0/0:164:164,0	0/0:738:738,0	0/1:354:185,169	0/0:277:277,0	0/0:292:292,0	0/1:202:120,82	0/0:281:281,0	0/0:130:130,0	0/0:452:452,0	0/0:341:341,0	0/0:181:181,0	0/0:298:298,0
chr12_20_13	3544529	3041_14	G	A	.	PASS	NS=20;AF=0.500;locori=m	GT:DP:AD	0/0:250:250,0	0/0:86:86,0	0/0:72:72,0	0/0:82:82,0	0/0:162:162,0	0/0:364:364,0	0/0:102:102,0	0/0:85:85,0	0/0:92:92,0	0/0:228:228,0	1/1:196:0,196	1/1:125:0,125	1/1:151:0,151	1/1:127:0,127	1/1:168:0,168	1/1:76:0,76	1/1:280:0,280	1/1:188:0,188	1/1:121:0,121	1/1:119:0,119
chr12_20_13	3617556	3066_49	A	G	.	PASS	NS=20;AF=0.475;locori=p	GT:DP:AD	0/0:89:89,0	0/0:40:40,0	0/0:22:22,0	0/0:29:29,0	0/0:64:64,0	0/0:345:345,0	0/0:35:35,0	0/0:28:28,0	0/0:25:25,0	0/0:71:71,0	1/1:66:0,66	1/1:52:0,52	1/1:42:0,42	1/1:39:0,39	1/1:44:0,44	1/1:21:0,21	1/1:102:0,102	1/1:81:0,81	0/1:46:26,20	1/1:54:0,54
chr12_20_13	3774895	3100_26	T	A	.	PASS	NS=20;AF=0.125;locori=m	GT:DP:AD	0/0:351:351,0	0/0:105:105,0	0/0:75:75,0	0/0:82:82,0	0/0:164:164,0	0/0:416:416,0	0/0:94:94,0	0/0:101:101,0	0/0:119:119,0	0/0:273:273,0	0/0:218:218,0	0/0:161:161,0	0/1:148:73,75	0/1:203:87,116	0/0:175:175,0	0/0:92:92,0	0/1:314:173,141	0/1:291:135,156	0/1:254:114,140	0/0:199:199,0
chr12_20_13	3774914	3100_7	C	A	.	PASS	NS=20;AF=0.500;locori=m	GT:DP:AD	0/0:351:351,0	0/0:105:105,0	0/0:75:75,0	0/0:82:82,0	0/0:164:164,0	0/0:416:416,0	0/0:94:94,0	0/0:101:101,0	0/0:119:119,0	0/0:273:273,0	1/1:218:0,218	1/1:161:0,161	1/1:148:0,148	1/1:203:0,203	1/1:175:0,175	1/1:92:0,92	1/1:314:0,314	1/1:291:0,291	1/1:254:0,254	1/1:199:0,199
chr12_20_13	3971301	3174_2	C	T	.	PASS	NS=20;AF=0.025;locori=p	GT:DP:AD	0/0:56:56,0	0/0:18:18,0	0/0:14:14,0	0/0:14:14,0	0/0:16:16,0	0/0:111:111,0	0/0:23:23,0	0/0:16:16,0	0/0:24:24,0	0/0:43:43,0	0/0:32:32,0	0/0:26:26,0	0/0:22:22,0	0/0:32:32,0	0/1:24:13,11	0/0:17:17,0	0/0:50:50,0	0/0:69:69,0	0/0:79:79,0	0/0:34:34,0
chr12_20_13	4078414	3208_0	G	C	.	PASS	NS=20;AF=0.175;locori=m	GT:DP:AD	0/0:2402:2402,0	0/0:475:475,0	0/0:436:436,0	0/0:413:413,0	0/0:910:910,0	0/0:634:634,0	0/1:536:255,281	0/1:452:256,196	0/1:410:204,206	0/0:1589:1589,0	0/0:960:960,0	0/0:732:732,0	0/0:757:757,0	0/0:1098:1098,0	0/1:835:400,435	0/0:376:376,0	0/1:1754:866,888	1/1:782:0,782	0/0:1524:1524,0	0/0:1056:1056,0
chr12_20_13	4346629	3294_46	G	A	.	PASS	NS=20;AF=0.150;locori=m	GT:DP:AD	0/0:1894:1894,0	0/0:513:513,0	0/0:548:548,0	0/0:467:467,0	0/0:933:933,0	0/0:583:583,0	0/0:529:529,0	0/0:634:634,0	0/0:593:593,0	0/0:1669:1669,0	0/1:1221:623,598	0/1:886:437,449	1/1:937:0,937	0/0:1287:1287,0	0/0:917:917,0	0/0:472:472,0	0/1:1619:779,840	0/0:1443:1443,0	0/1:1262:705,557	0/0:1086:1086,0
chr12_20_13	4346635	3294_40	G	C	.	PASS	NS=20;AF=0.325;locori=m	GT:DP:AD	0/0:1894:1894,0	0/0:513:513,0	0/0:548:548,0	0/0:467:467,0	0/0:933:933,0	0/0:583:583,0	0/0:529:529,0	0/0:634:634,0	0/0:593:593,0	0/0:1669:1669,0	0/1:1221:600,621	0/0:886:886,0	0/0:937:937,0	1/1:1287:0,1287	1/1:917:0,917	1/1:472:0,472	0/1:1619:840,779	1/1:1443:0,1443	0/1:1262:558,704	1/1:1086:0,1086
chr12_20_13	4346655	3294_20	T	A	.	PASS	NS=20;AF=0.150;locori=m	GT:DP:AD	0/0:1894:1894,0	0/0:513:513,0	0/0:548:548,0	0/0:467:467,0	0/0:933:933,0	0/0:583:583,0	0/0:529:529,0	0/0:634:634,0	0/0:593:593,0	0/0:1669:1669,0	0/1:1221:623,598	0/1:886:437,449	1/1:937:0,937	0/0:1287:1287,0	0/0:917:917,0	0/0:472:472,0	0/1:1619:779,840	0/0:1443:1443,0	0/1:1262:705,557	0/0:1086:1086,0
chr12_20_13	4528617	3358_1	C	A	.	PASS	NS=20;AF=0.050;locori=m	GT:DP:AD	0/0:1173:1173,0	0/0:364:364,0	0/0:313:313,0	0/1:348:179,169	0/0:567:567,0	0/0:422:422,0	0/0:372:372,0	0/0:393:393,0	0/1:327:146,181	0/0:954:954,0	0/0:707:707,0	0/0:645:645,0	0/0:624:624,0	0/0:679:679,0	0/0:604:604,0	0/0:362:362,0	0/0:1006:1006,0	0/0:855:855,0	0/0:722:722,0	0/0:669:669,0
chr12_20_13	5097606	3512_16	C	T	.	PASS	NS=20;AF=0.025;locori=p	GT:DP:AD	0/0:40:40,0	0/0:30:30,0	0/0:28:28,0	0/0:29:29,0	0/0:44:44,0	0/0:216:216,0	0/0:39:39,0	0/0:38:38,0	0/0:39:39,0	0/0:60:60,0	0/1:82:49,33	0/0:48:48,0	0/0:68:68,0	0/0:21:21,0	0/0:38:38,0	0/0:28:28,0	0/0:51:51,0	0/0:42:42,0	0/0:23:23,0	0/0:50:50,0
chr12_20_13	5119106	3521_11	A	T	.	PASS	NS=20;AF=0.500;locori=p	GT:DP:AD	1/1:664:0,664	1/1:245:0,245	1/1:165:0,165	1/1:189:0,189	1/1:350:0,350	1/1:479:0,479	1/1:179:0,179	1/1:197:0,197	1/1:185:0,185	1/1:627:0,627	0/0:382:382,0	0/0:335:335,0	0/0:253:253,0	0/0:334:334,0	0/0:264:264,0	0/0:155:155,0	0/0:623:623,0	0/0:481:481,0	0/0:300:300,0	0/0:353:353,0
chr12_20_13	6555642	3995_4	T	C	.	PASS	NS=20;AF=0.350;locori=p	GT:DP:AD	0/0:106:106,0	0/0:133:133,0	0/0:140:140,0	0/0:93:93,0	0/0:166:166,0	0/0:260:260,0	0/0:107:107,0	0/0:163:163,0	0/0:118:118,0	0/0:263:263,0	1/1:229:0,229	0/1:244:96,148	1/1:191:0,191	0/0:59:59,0	1/1:156:0,156	0/1:150:54,96	0/1:218:101,117	1/1:140:0,140	0/1:31:14,17	1/1:183:0,183
chr12_20_13	7339522	4252_23	G	C	.	PASS	NS=20;AF=0.375;locori=m	GT:DP:AD	0/0:106:106,0	0/0:38:38,0	0/0:56:56,0	0/0:26:26,0	0/0:78:78,0	0/0:267:267,0	0/0:57:57,0	0/0:45:45,0	0/0:27:27,0	0/0:127:127,0	1/1:76:0,76	1/1:63:0,63	1/1:56:0,56	1/1:63:0,63	0/1:73:41,32	0/0:29:29,0	0/1:145:71,74	1/1:98:0,98	1/1:70:0,70	0/1:83:40,43
chr12_20_13	7652191	4367_17	G	A	.	PASS	NS=20;AF=0.050;locori=m	GT:DP:AD	0/0:1093:1093,0	0/0:388:388,0	0/0:388:388,0	0/0:314:314,0	0/0:562:562,0	0/0:526:526,0	0/0:331:331,0	0/0:431:431,0	0/0:316:316,0	0/0:1049:1049,0	0/0:907:907,0	0/0:566:566,0	0/1:712:329,383	0/1:677:308,369	0/0:518:518,0	0/0:299:299,0	0/0:1118:1118,0	0/0:846:846,0	0/0:870:870,0	0/0:749:749,0
chr12_20_13	7879803	4436_24	A	T	.	PASS	NS=20;AF=0.425;locori=p	GT:DP:AD	0/1:125:62,63	0/0:32:32,0	0/0:39:39,0	0/0:50:50,0	0/1:73:37,36	0/1:159:94,65	0/0:36:36,0	1/1:28:0,28	0/0:41:41,0	0/0:90:90,0	1/1:85:0,85	0/1:58:33,25	0/1:74:41,33	0/1:88:55,33	0/0:53:53,0	1/1:46:0,46	0/1:108:53,55	0/1:90:44,46	1/1:116:0,116	0/1:43:15,28
chr12_20_13	7916178	4452_38	A	T	.	PASS	NS=20;AF=0.125;locori=m	GT:DP:AD	0/0:118:118,0	0/0:30:30,0	0/0:41:41,0	0/0:23:23,0	0/0:43:43,0	0/0:167:167,0	0/0:25:25,0	0/0:32:32,0	0/0:20:20,0	0/0:85:85,0	0/1:70:35,35	0/1:43:25,18	0/1:47:25,22	0/1:66:32,34	0/0:46:46,0	0/0:34:34,0	0/0:72:72,0	0/0:66:66,0	0/1:90:38,52	0/0:54:54,0
chr12_20_13	8361041	4463_40	G	A	.	PASS	NS=20;AF=0.500;locori=m	GT:DP:AD	0/0:738:738,0	0/0:247:247,0	0/0:202:202,0	0/0:216:216,0	0/0:382:382,0	0/0:419:419,0	0/0:249:249,0	0/0:271:271,0	0/0:222:222,0	0/0:665:665,0	1/1:504:0,504	1/1:454:0,454	1/1:382:0,382	1/1:493:0,493	1/1:373:0,373	1/1:209:0,209	1/1:664:0,664	1/1:610:0,610	1/1:535:0,535	1/1:501:0,501
chr12_20_13	8859913	4487_6	T	C	.	PASS	NS=20;AF=0.475;locori=m	GT:DP:AD	0/0:513:513,0	0/0:416:416,0	0/0:319:319,0	0/0:333:333,0	0/0:553:553,0	0/0:294:294,0	0/0:397:397,0	0/0:378:378,0	0/0:317:317,0	0/0:884:884,0	1/1:648:0,648	1/1:530:0,530	1/1:507:0,507	1/1:334:0,334	1/1:426:0,426	1/1:298:0,298	1/1:604:0,604	0/1:561:275,286	1/1:243:0,243	1/1:597:0,597
chr12_20_13	9549614	4509_13	C	T	.	PASS	NS=20;AF=0.225;locori=m	GT:DP:AD	0/0:37:37,0	0/0:24:24,0	0/0:25:25,0	0/0:21:21,0	0/0:16:16,0	0/0:26:26,0	0/0:14:14,0	0/0:21:21,0	0/0:15:15,0	0/0:32:32,0	0/1:18:6,12	0/1:31:21,10	0/1:24:13,11	0/0:20:20,0	1/1:17:0,17	1/1:21:0,21	0/0:28:28,0	0/1:25:14,11	0/0:34:34,0	0/1:18:11,7
chr12_20_13	10298344	2200_32	G	A	.	PASS	NS=20;AF=0.100;locori=m	GT:DP:AD	0/0:958:958,0	0/0:263:263,0	0/0:231:231,0	0/0:225:225,0	0/0:467:467,0	0/0:416:416,0	0/0:298:298,0	0/0:233:233,0	0/0:221:221,0	0/0:825:825,0	0/0:433:433,0	0/0:372:372,0	0/0:420:420,0	0/0:473:473,0	1/1:383:0,383	0/1:223:113,110	0/1:810:400,410	0/0:748:748,0	0/0:719:719,0	0/0:482:482,0
chr12_20_13	10448098	2207_41	G	A	.	PASS	NS=20;AF=0.500;locori=m	GT:DP:AD	0/0:227:227,0	0/0:152:152,0	0/0:134:134,0	0/0:135:135,0	0/0:243:243,0	0/0:255:255,0	0/0:128:128,0	0/0:145:145,0	0/0:125:125,0	0/0:361:361,0	1/1:200:0,200	1/1:161:0,161	1/1:196:0,196	1/1:116:0,116	1/1:115:0,115	1/1:98:0,98	1/1:226:0,226	1/1:168:0,168	1/1:77:0,77	1/1:146:0,146
chr12_20_13	10744703	2216_37	T	G	.	PASS	NS=20;AF=0.500;locori=m	GT:DP:AD	1/1:578:0,578	1/1:520:0,520	1/1:381:0,381	1/1:378:0,378	1/1:650:0,650	1/1:275:0,275	1/1:523:0,523	1/1:445:0,445	1/1:493:0,493	1/1:1161:0,1161	0/0:652:652,0	0/0:634:634,0	0/0:558:558,0	0/0:220:220,0	0/0:548:548,0	0/0:350:350,0	0/0:679:679,0	0/0:438:438,0	0/0:85:85,0	0/0:475:475,0
chr12_20_13	11377021	2232_10	G	A	.	PASS	NS=20;AF=0.225;locori=m	GT:DP:AD	0/0:62:62,0	0/0:54:54,0	0/0:44:44,0	0/0:41:41,0	0/0:47:47,0	0/0:19:19,0	0/0:32:32,0	0/0:39:39,0	0/0:34:34,0	0/0:52:52,0	1/1:23:0,23	0/0:66:66,0	0/0:49:49,0	1/1:30:0,30	1/1:36:0,36	0/0:33:33,0	0/1:47:22,25	0/0:60:60,0	0/1:43:26,17	0/1:28:14,14
chr12_20_13	11562777	2245_17	A	C	.	PASS	NS=20;AF=0.125;locori=m	GT:DP:AD	0/0:30:30,0	0/0:12:12,0	0/0:10:10,0	1/1:14:0,14	0/0:14:14,0	0/1:72:36,36	0/0:12:12,0	0/1:17:12,5	0/0:16:16,0	0/1:30:17,13	0/0:18:18,0	0/0:23:23,0	0/0:10:10,0	0/0:20:20,0	0/0:21:21,0	0/0:11:11,0	0/0:32:32,0	0/0:19:19,0	0/0:21:21,0	0/0:18:18,0
chr12_20_13	11658403	2248_3	A	C	.	PASS	NS=20;AF=0.400;locori=m	GT:DP:AD	0/0:760:760,0	0/0:428:428,0	0/0:474:474,0	0/0:352:352,0	0/0:671:671,0	0/0:474:474,0	0/0:461:461,0	0/0:498:498,0	0/0:403:403,0	0/0:1116:1116,0	0/1:813:384,429	1/1:682:0,682	1/1:709:0,709	1/1:536:0,536	1/1:642:0,642	1/1:389:0,389	0/1:1017:490,527	1/1:716:0,716	1/1:392:0,392	0/0:792:792,0
chr12_20_13	12801457	2287_14	T	A	.	PASS	NS=20;AF=0.500;locori=m	GT:DP:AD	1/1:63:0,63	1/1:28:0,28	1/1:15:0,15	1/1:13:0,13	1/1:35:0,35	1/1:94:0,94	1/1:13:0,13	1/1:10:0,10	1/1:19:0,19	1/1:50:0,50	0/0:28:28,0	0/0:32:32,0	0/0:29:29,0	0/0:42:42,0	0/0:24:24,0	0/0:18:18,0	0/0:53:53,0	0/0:35:35,0	0/0:58:58,0	0/0:20:20,0
chr12_20_13	13026394	2293_21	A	G	.	PASS	NS=20;AF=0.125;locori=m	GT:DP:AD	0/0:809:809,0	0/0:354:354,0	0/0:275:275,0	0/0:256:256,0	0/0:504:504,0	0/0:440:440,0	0/0:356:356,0	0/0:323:323,0	0/0:302:302,0	0/0:905:905,0	0/0:696:696,0	0/0:565:565,0	0/1:489:220,269	1/1:523:0,523	0/0:488:488,0	0/1:323:162,161	0/0:802:802,0	0/1:707:374,333	0/0:497:497,0	0/0:705:705,0
chr12_20_13	13026403	2293_12	T	G	.	PASS	NS=20;AF=0.125;locori=m	GT:DP:AD	0/0:809:809,0	0/0:354:354,0	0/0:275:275,0	0/0:256:256,0	0/0:504:504,0	0/0:440:440,0	0/0:356:356,0	0/0:323:323,0	0/0:302:302,0	0/0:905:905,0	0/0:696:696,0	0/0:565:565,0	0/1:489:221,268	1/1:523:0,523	0/0:488:488,0	0/1:323:161,162	0/0:802:802,0	0/1:707:375,332	0/0:497:497,0	0/0:705:705,0
chr12_20_13	13219605	2300_26	A	G	.	PASS	NS=20;AF=0.500;locori=p	GT:DP:AD	0/0:83:83,0	0/0:48:48,0	0/0:48:48,0	0/0:26:26,0	0/0:64:64,0	0/0:144:144,0	0/0:32:32,0	0/0:42:42,0	0/0:35:35,0	0/0:88:88,0	1/1:57:0,57	1/1:51:0,51	1/1:68:0,68	1/1:34:0,34	1/1:62:0,62	1/1:38:0,38	1/1:77:0,77	1/1:56:0,56	1/1:46:0,46	1/1:73:0,73
chr12_20_13	13914049	2317_48	G	C	.	PASS	NS=20;AF=0.500;locori=m	GT:DP:AD	0/0:70:70,0	0/0:20:20,0	0/0:16:16,0	0/0:28:28,0	0/0:23:23,0	0/0:123:123,0	0/0:22:22,0	0/0:26:26,0	0/0:29:29,0	0/0:73:73,0	1/1:45:0,45	1/1:32:0,32	1/1:36:0,36	1/1:32:0,32	1/1:22:0,22	1/1:24:0,24	1/1:62:0,62	1/1:35:0,35	1/1:38:0,38	1/1:36:0,36
chr12_20_13	13999944	2324_19	A	T	.	PASS	NS=20;AF=0.025;locori=m	GT:DP:AD	0/0:278:278,0	0/0:100:100,0	0/0:93:93,0	0/0:96:96,0	0/0:138:138,0	0/0:274:274,0	0/0:88:88,0	0/0:75:75,0	0/0:56:56,0	0/0:238:238,0	0/1:143:82,61	0/0:145:145,0	0/0:135:135,0	0/0:194:194,0	0/0:116:116,0	0/0:91:91,0	0/0:200:200,0	0/0:213:213,0	0/0:266:266,0	0/0:135:135,0
chr12_20_13	13999952	2324_11	G	A	.	PASS	NS=20;AF=0.500;locori=m	GT:DP:AD	1/1:278:0,278	1/1:100:0,100	1/1:93:0,93	1/1:96:0,96	1/1:138:0,138	1/1:274:0,274	1/1:88:0,88	1/1:75:0,75	1/1:56:0,56	1/1:238:0,238	0/0:143:143,0	0/0:145:145,0	0/0:135:135,0	0/0:194:194,0	0/0:116:116,0	0/0:91:91,0	0/0:200:200,0	0/0:213:213,0	0/0:266:266,0	0/0:135:135,0
chr12_20_13	14657513	2350_49	T	C	.	PASS	NS=20;AF=0.150;locori=m	GT:DP:AD	0/0:592:592,0	0/0:271:271,0	0/0:271:271,0	0/0:206:206,0	0/0:437:437,0	0/0:335:335,0	0/0:300:300,0	0/0:264:264,0	0/0:196:196,0	0/0:761:761,0	0/0:327:327,0	0/1:195:121,74	0/1:228:139,89	0/1:167:108,59	0/0:189:189,0	0/1:124:74,50	0/0:361:361,0	0/1:223:121,102	0/1:133:82,51	0/0:343:343,0
chr12_20_13	15040098	2368_13	T	C	.	PASS	NS=20;AF=0.425;locori=p	GT:DP:AD	0/0:79:79,0	0/0:37:37,0	0/0:33:33,0	0/0:17:17,0	0/0:43:43,0	0/0:148:148,0	0/0:22:22,0	0/0:30:30,0	0/0:19:19,0	0/0:68:68,0	0/1:52:26,26	1/1:50:0,50	1/1:54:0,54	1/1:65:0,65	1/1:48:0,48	1/1:24:0,24	1/1:62:0,62	0/0:53:53,0	1/1:70:0,70	1/1:68:0,68
chr12_20_13	15040107	2368_22	G	T	.	PASS	NS=20;AF=0.425;locori=p	GT:DP:AD	0/0:79:79,0	0/0:37:37,0	0/0:33:33,0	0/0:17:17,0	0/0:43:43,0	0/0:148:148,0	0/0:22:22,0	0/0:30:30,0	0/0:19:19,0	0/0:68:68,0	0/1:52:26,26	1/1:50:0,50	1/1:54:0,54	1/1:65:0,65	1/1:48:0,48	1/1:24:0,24	1/1:62:0,62	0/0:53:53,0	1/1:70:0,70	1/1:68:0,68
chr12_20_13	15476702	2380_3	G	A	.	PASS	NS=20;AF=0.450;locori=p	GT:DP:AD	1/1:63:0,63	1/1:27:0,27	0/1:25:12,13	1/1:23:0,23	1/1:35:0,35	1/1:140:0,140	1/1:25:0,25	1/1:20:0,20	1/1:29:0,29	0/1:53:33,20	0/0:37:37,0	0/0:20:20,0	0/0:16:16,0	0/0:43:43,0	0/0:31:31,0	0/0:20:20,0	0/0:55:55,0	0/0:57:57,0	0/0:63:63,0	0/0:32:32,0
chr12_20_13	15476705	2380_6	C	G	.	PASS	NS=20;AF=0.500;locori=p	GT:DP:AD	1/1:63:0,63	1/1:27:0,27	1/1:25:0,25	1/1:23:0,23	1/1:35:0,35	1/1:140:0,140	1/1:25:0,25	1/1:20:0,20	1/1:29:0,29	1/1:53:0,53	0/0:37:37,0	0/0:20:20,0	0/0:16:16,0	0/0:43:43,0	0/0:31:31,0	0/0:20:20,0	0/0:55:55,0	0/0:57:57,0	0/0:63:63,0	0/0:32:32,0
chr12_20_13	16079832	2398_3	G	A	.	PASS	NS=20;AF=0.350;locori=m	GT:DP:AD	0/0:203:203,0	0/0:70:70,0	0/0:56:56,0	0/0:54:54,0	0/0:77:77,0	0/0:233:233,0	0/0:79:79,0	0/0:58:58,0	0/0:60:60,0	0/0:154:154,0	1/1:107:0,107	0/1:87:40,47	0/1:90:43,47	0/1:100:45,55	1/1:80:0,80	1/1:59:0,59	0/1:146:83,63	1/1:136:0,136	1/1:149:0,149	0/0:131:131,0
chr12_20_13	16744814	2421_41	G	A	.	PASS	NS=20;AF=0.500;locori=m	GT:DP:AD	1/1:897:0,897	1/1:289:0,289	1/1:260:0,260	1/1:254:0,254	1/1:451:0,451	1/1:414:0,414	1/1:313:0,313	1/1:270:0,270	1/1:263:0,263	1/1:777:0,777	0/0:610:610,0	0/0:422:422,0	0/0:487:487,0	0/0:534:534,0	0/0:374:374,0	0/0:250:250,0	0/0:769:769,0	0/0:777:777,0	0/0:680:680,0	0/0:560:560,0
chr12_20_13	16955626	2426_12	G	A	.	PASS	NS=20;AF=0.025;locori=p	GT:DP:AD	0/0:86:86,0	0/0:17:17,0	0/0:24:24,0	0/0:20:20,0	0/0:34:34,0	0/0:107:107,0	0/0:19:19,0	0/0:31:31,0	0/0:17:17,0	0/0:48:48,0	0/0:36:36,0	0/0:35:35,0	0/1:31:14,17	0/0:21:21,0	0/0:30:30,0	0/0:18:18,0	0/0:58:58,0	0/0:60:60,0	0/0:57:57,0	0/0:24:24,0
chr12_20_13	17353153	2432_21	C	T	.	PASS	NS=20;AF=0.175;locori=p	GT:DP:AD	0/0:1446:1446,0	0/0:477:477,0	0/0:342:342,0	0/0:324:324,0	0/0:641:641,0	0/0:403:403,0	0/0:351:351,0	0/0:474:474,0	0/0:358:358,0	0/0:1214:1214,0	0/0:797:797,0	0/1:652:306,346	0/1:604:296,308	0/1:820:405,415	0/0:594:594,0	0/1:354:185,169	0/0:1117:1117,0	0/0:1108:1108,0	1/1:933:0,933	0/1:752:366,386
chr12_20_13	17516674	2439_49	G	T	.	PASS	NS=20;AF=0.100;locori=p	GT:DP:AD	0/0:76:76,0	0/0:21:21,0	0/0:21:21,0	0/0:13:13,0	0/0:31:31,0	0/0:140:140,0	0/0:22:22,0	0/0:19:19,0	0/0:12:12,0	0/0:55:55,0	0/1:39:21,18	0/0:32:32,0	0/1:24:10,14	0/1:39:17,22	0/0:24:24,0	0/0:16:16,0	0/0:55:55,0	0/1:51:28,23	0/0:57:57,0	0/0:33:33,0
chr12_20_13	18648921	2472_36	A	G	.	PASS	NS=20;AF=0.500;locori=p	GT:DP:AD	1/1:93:0,93	1/1:39:0,39	1/1:40:0,40	1/1:24:0,24	1/1:67:0,67	1/1:315:0,315	1/1:50:0,50	1/1:49:0,49	1/1:32:0,32	1/1:109:0,109	0/0:73:73,0	0/0:58:58,0	0/0:62:62,0	0/0:62:62,0	0/0:48:48,0	0/0:26:26,0	0/0:95:95,0	0/0:73:73,0	0/0:58:58,0	0/0:62:62,0
chr12_20_13	19613440	2498_50	C	T	.	PASS	NS=20;AF=0.150;locori=m	GT:DP:AD	0/0:33:33,0	0/0:25:25,0	0/0:22:22,0	0/0:20:20,0	0/0:16:16,0	0/0:21:21,0	0/0:19:19,0	0/0:12:12,0	0/0:12:12,0	0/0:28:28,0	0/1:16:8,8	1/1:33:0,33	0/0:26:26,0	0/1:23:11,12	0/0:10:10,0	0/0:25:25,0	0/1:23:11,12	0/0:27:27,0	0/0:16:16,0	0/1:14:7,7
chr12_20_13	19613489	2498_1	A	C	.	PASS	NS=20;AF=0.025;locori=m	GT:DP:AD	0/0:33:33,0	0/1:25:19,6	0/0:22:22,0	0/0:20:20,0	0/0:16:16,0	0/0:21:21,0	0/0:19:19,0	0/0:12:12,0	0/0:12:12,0	0/0:28:28,0	0/0:16:16,0	0/0:33:33,0	0/0:26:26,0	0/0:23:23,0	0/0:10:10,0	0/0:25:25,0	0/0:23:23,0	0/0:27:27,0	0/0:16:16,0	0/0:14:14,0
chr12_20_13	20630939	2530_8	T	C	.	PASS	NS=20;AF=0.500;locori=m	GT:DP:AD	0/0:709:709,0	0/0:254:254,0	0/0:187:187,0	0/0:162:162,0	0/0:442:442,0	0/0:364:364,0	0/0:235:235,0	0/0:275:275,0	0/0:208:208,0	0/0:665:665,0	1/1:467:0,467	1/1:339:0,339	1/1:325:0,325	1/1:345:0,345	1/1:390:0,390	1/1:173:0,173	1/1:647:0,647	1/1:519:0,519	1/1:419:0,419	1/1:328:0,328
chr12_20_13	20681477	2531_13	C	A	.	PASS	NS=20;AF=0.500;locori=m	GT:DP:AD	0/0:245:245,0	0/0:311:311,0	0/0:289:289,0	0/0:202:202,0	0/0:380:380,0	0/0:264:264,0	0/0:338:338,0	0/0:313:313,0	0/0:236:236,0	0/0:549:549,0	1/1:289:0,289	1/1:258:0,258	1/1:223:0,223	1/1:82:0,82	1/1:190:0,190	1/1:116:0,116	1/1:240:0,240	1/1:150:0,150	1/1:35:0,35	1/1:186:0,186
chr12_20_13	21051861	2547_44	T	A	.	PASS	NS=20;AF=0.025;locori=m	GT:DP:AD	0/0:1679:1679,0	0/0:514:514,0	0/0:444:444,0	0/0:375:375,0	0/0:772:772,0	0/0:458:458,0	0/0:522:522,0	0/0:595:595,0	0/0:382:382,0	0/0:1317:1317,0	0/0:984:984,0	0/0:694:694,0	0/0:721:721,0	0/0:866:866,0	0/0:709:709,0	0/1:35:8,27	0/0:1438:1438,0	0/0:1128:1128,0	0/0:942:942,0	0/0:954:954,0
chr12_20_13	21051897	2547_8	G	A	.	PASS	NS=20;AF=0.275;locori=m	GT:DP:AD	0/0:1679:1679,0	0/0:514:514,0	0/0:444:444,0	0/0:375:375,0	0/0:772:772,0	0/0:458:458,0	0/0:522:522,0	0/0:595:595,0	0/0:382:382,0	0/0:1317:1317,0	0/1:984:531,453	0/1:694:342,352	1/1:721:0,721	0/1:866:455,411	1/1:709:0,709	0/0:35:35,0	0/0:1438:1438,0	1/1:1128:0,1128	0/1:942:481,461	0/1:954:491,463
chr12_20_13	22495414	2595_48	G	A	.	PASS	NS=20;AF=0.125;locori=p	GT:DP:AD	0/0:300:300,0	0/0:75:75,0	0/0:103:103,0	0/0:51:51,0	0/0:123:123,0	0/0:22:22,0	0/0:27:27,0	0/0:29:29,0	0/0:47:47,0	0/0:304:304,0	0/0:17:17,0	0/0:37:37,0	0/0:29:29,0	0/0:18:18,0	0/0:22:22,0	0/0:18:18,0	0/1:114:66,48	1/1:164:0,164	0/1:49:21,28	0/1:91:39,52
chr12_20_13	22724052	2607_29	C	T	.	PASS	NS=20;AF=0.500;locori=p	GT:DP:AD	1/1:79:0,79	1/1:17:0,17	1/1:24:0,24	1/1:12:0,12	1/1:42:0,42	1/1:281:0,281	1/1:23:0,23	1/1:27:0,27	1/1:24:0,24	1/1:62:0,62	0/0:53:53,0	0/0:28:28,0	0/0:42:42,0	0/0:36:36,0	0/0:32:32,0	0/0:29:29,0	0/0:70:70,0	0/0:71:71,0	0/0:60:60,0	0/0:38:38,0
chr12_20_13	23169716	2620_36	C	T	.	PASS	NS=20;AF=0.325;locori=p	GT:DP:AD	0/0:872:872,0	0/0:270:270,0	0/0:255:255,0	0/0:191:191,0	0/0:379:379,0	0/0:397:397,0	0/0:272:272,0	0/0:268:268,0	0/0:234:234,0	0/0:817:817,0	1/1:365:0,365	0/0:357:357,0	0/1:305:187,118	0/1:492:280,212	0/1:363:179,184	0/1:206:110,96	1/1:539:0,539	0/1:742:401,341	1/1:595:0,595	1/1:463:0,463
chr12_20_13	24345010	2656_7	A	G	.	PASS	NS=20;AF=0.500;locori=p	GT:DP:AD	0/0:137:137,0	0/0:52:52,0	0/0:44:44,0	0/0:42:42,0	0/0:54:54,0	0/0:217:217,0	0/0:40:40,0	0/0:28:28,0	0/0:25:25,0	0/0:98:98,0	1/1:59:0,59	1/1:50:0,50	1/1:59:0,59	1/1:70:0,70	1/1:33:0,33	1/1:33:0,33	1/1:101:0,101	1/1:78:0,78	1/1:120:0,120	1/1:66:0,66
chr12_20_13	24973215	2675_45	T	A	.	PASS	NS=20;AF=0.050;locori=p	GT:DP:AD	0/0:220:220,0	0/0:416:416,0	0/0:366:366,0	0/0:315:315,0	0/0:451:451,0	0/0:206:206,0	0/0:435:435,0	0/0:378:378,0	0/0:350:350,0	0/0:682:682,0	0/0:708:708,0	0/0:638:638,0	0/0:654:654,0	0/0:394:394,0	0/1:554:295,259	0/1:385:190,195	0/0:739:739,0	0/0:586:586,0	0/0:221:221,0	0/0:711:711,0
chr12_20_13	25013261	2677_42	C	T	.	PASS	NS=20;AF=0.050;locori=p	GT:DP:AD	0/0:93:93,0	0/0:39:39,0	0/0:29:29,0	0/0:35:35,0	0/0:57:57,0	0/0:152:152,0	0/0:24:24,0	0/0:31:31,0	0/0:42:42,0	0/0:89:89,0	0/1:79:45,34	0/0:46:46,0	0/0:52:52,0	0/0:78:78,0	0/0:35:35,0	0/0:39:39,0	0/0:91:91,0	0/0:94:94,0	0/0:90:90,0	0/1:82:41,41
chr12_20_13	25070553	2679_50	G	A	.	PASS	NS=20;AF=0.500;locori=m	GT:DP:AD	1/1:26:0,26	1/1:33:0,33	1/1:17:0,17	1/1:13:0,13	1/1:22:0,22	1/1:167:0,167	1/1:14:0,14	1/1:23:0,23	1/1:13:0,13	1/1:38:0,38	0/0:47:47,0	0/0:46:46,0	0/0:32:32,0	0/0:42:42,0	0/0:50:50,0	0/0:18:18,0	0/0:62:62,0	0/0:55:55,0	0/0:24:24,0	0/0:52:52,0
chr12_20_13	25280195	2688_11	G	A	.	PASS	NS=20;AF=0.275;locori=m	GT:DP:AD	1/1:232:0,232	1/1:77:0,77	0/1:85:53,32	0/0:76:76,0	0/0:142:142,0	1/1:254:0,254	1/1:80:0,80	0/1:76:44,32	0/1:79:52,27	0/0:232:232,0	0/0:151:151,0	0/0:123:123,0	0/0:127:127,0	0/0:147:147,0	0/0:106:106,0	0/0:82:82,0	0/0:186:186,0	0/0:203:203,0	0/0:176:176,0	0/0:155:155,0
chr12_20_13	25746428	2714_19	A	G	.	PASS	NS=20;AF=0.075;locori=p	GT:DP:AD	0/0:674:674,0	0/0:251:251,0	0/0:242:242,0	0/0:197:197,0	0/0:426:426,0	0/0:389:389,0	0/0:268:268,0	0/0:267:267,0	0/0:204:204,0	0/0:639:639,0	0/0:505:505,0	0/1:360:188,172	0/0:383:383,0	0/0:351:351,0	0/1:418:226,192	0/0:258:258,0	0/0:582:582,0	0/0:490:490,0	0/0:377:377,0	0/1:537:243,294
chr12_20_13	26293648	2742_18	G	A	.	PASS	NS=20;AF=0.150;locori=p	GT:DP:AD	0/0:66:66,0	0/0:71:71,0	0/0:45:45,0	0/0:52:52,0	0/0:74:74,0	0/0:133:133,0	0/0:68:68,0	0/0:52:52,0	0/0:43:43,0	0/0:73:73,0	0/1:69:31,38	0/1:68:34,34	0/1:80:54,26	0/1:22:16,6	0/0:50:50,0	0/0:48:48,0	0/0:88:88,0	0/0:55:55,0	0/1:10:7,3	0/1:53:24,29
chr12_20_13	26293658	2742_28	C	T	.	PASS	NS=20;AF=0.175;locori=p	GT:DP:AD	0/0:66:66,0	0/0:71:71,0	0/0:45:45,0	0/0:52:52,0	0/0:74:74,0	0/0:133:133,0	0/0:68:68,0	0/0:52:52,0	0/0:43:43,0	0/0:73:73,0	0/1:69:31,38	0/1:68:34,34	0/1:80:54,26	0/1:22:16,6	0/0:50:50,0	0/0:48:48,0	0/0:88:88,0	0/0:55:55,0	1/1:10:0,10	0/1:53:24,29
chr12_20_13	26610720	2752_22	G	A	.	PASS	NS=20;AF=0.025;locori=m	GT:DP:AD	0/0:794:794,0	0/0:264:264,0	0/0:201:201,0	0/0:215:215,0	0/0:394:394,0	0/0:466:466,0	0/0:225:225,0	0/0:239:239,0	0/0:208:208,0	0/0:549:549,0	0/0:446:446,0	0/0:356:356,0	0/0:308:308,0	0/0:524:524,0	0/0:332:332,0	0/1:210:99,111	0/0:670:670,0	0/0:678:678,0	0/0:549:549,0	0/0:466:466,0
chr12_20_13	26637106	2754_4	A	T	.	PASS	NS=20;AF=0.350;locori=p	GT:DP:AD	1/1:138:0,138	1/1:64:0,64	1/1:51:0,51	0/0:43:43,0	0/1:79:35,44	1/1:219:0,219	0/1:54:32,22	0/1:50:17,33	1/1:54:0,54	0/1:111:52,59	0/0:40:40,0	0/0:51:51,0	0/0:68:68,0	0/0:35:35,0	0/0:42:42,0	0/0:35:35,0	0/0:69:69,0	0/0:73:73,0	0/0:60:60,0	0/0:64:64,0
chr12_20_13	26792247	2759_11	G	A	.	PASS	NS=20;AF=0.150;locori=m	GT:DP:AD	0/0:135:135,0	0/0:51:51,0	0/0:35:35,0	0/0:48:48,0	0/0:78:78,0	0/0:126:126,0	0/0:45:45,0	0/0:45:45,0	0/0:46:46,0	0/0:137:137,0	0/0:64:64,0	0/0:65:65,0	0/1:55:26,29	0/1:63:34,29	0/1:46:22,24	0/1:35:19,16	0/1:115:59,56	0/0:103:103,0	0/1:91:45,46	0/0:72:72,0
chr12_20_13	26872251	2764_21	C	T	.	PASS	NS=20;AF=0.250;locori=p	GT:DP:AD	0/1:138:65,73	0/0:54:54,0	0/0:61:61,0	1/1:45:0,45	0/1:60:36,24	0/1:173:86,87	0/1:33:13,20	1/1:53:0,53	0/1:47:24,23	0/1:129:68,61	0/0:78:78,0	0/0:64:64,0	0/0:60:60,0	0/0:95:95,0	0/0:49:49,0	0/0:34:34,0	0/0:119:119,0	0/0:99:99,0	0/0:97:97,0	0/0:72:72,0
chr12_20_13	27136198	2772_15	C	A	.	PASS	NS=20;AF=0.025;locori=m	GT:DP:AD	0/0:290:290,0	0/0:85:85,0	0/0:82:82,0	0/0:81:81,0	0/0:98:98,0	0/0:362:362,0	0/0:83:83,0	0/0:71:71,0	0/0:65:65,0	0/0:187:187,0	0/0:66:66,0	0/1:112:61,51	0/0:56:56,0	0/0:150:150,0	0/0:93:93,0	0/0:67:67,0	0/0:111:111,0	0/0:170:170,0	0/0:175:175,0	0/0:106:106,0
chr12_20_13	28034384	2797_15	C	A	.	PASS	NS=20;AF=0.500;locori=m	GT:DP:AD	1/1:473:0,473	1/1:142:0,142	1/1:135:0,135	1/1:134:0,134	1/1:213:0,213	1/1:315:0,315	1/1:139:0,139	1/1:130:0,130	1/1:118:0,118	1/1:334:0,334	0/0:201:201,0	0/0:202:202,0	0/0:166:166,0	0/0:207:207,0	0/0:198:198,0	0/0:143:143,0	0/0:377:377,0	0/0:300:300,0	0/0:183:183,0	0/0:197:197,0
chr12_20_13	28115357	2801_12	A	G	.	PASS	NS=20;AF=0.500;locori=p	GT:DP:AD	1/1:346:0,346	1/1:164:0,164	1/1:120:0,120	1/1:138:0,138	1/1:253:0,253	1/1:369:0,369	1/1:175:0,175	1/1:193:0,193	1/1:162:0,162	1/1:405:0,405	0/0:135:135,0	0/0:204:204,0	0/0:93:93,0	0/0:204:204,0	0/0:95:95,0	0/0:57:57,0	0/0:177:177,0	0/0:212:212,0	0/0:149:149,0	0/0:190:190,0
chr12_20_13	29402810	2846_41	G	A	.	PASS	NS=20;AF=0.025;locori=p	GT:DP:AD	0/0:858:858,0	0/0:267:267,0	0/0:235:235,0	0/0:199:199,0	0/0:374:374,0	0/0:508:508,0	0/0:263:263,0	0/0:230:230,0	0/0:224:224,0	0/0:649:649,0	0/0:415:415,0	0/0:363:363,0	0/0:398:398,0	0/0:431:431,0	0/1:344:161,183	0/0:202:202,0	0/0:673:673,0	0/0:564:564,0	0/0:501:501,0	0/0:511:511,0
chr12_20_13	30754156	2888_42	C	G	.	PASS	NS=20;AF=0.175;locori=p	GT:DP:AD	0/0:71:71,0	0/0:23:23,0	0/1:17:10,7	0/0:19:19,0	0/1:34:18,16	1/1:97:0,97	0/1:18:11,7	0/0:33:33,0	0/1:16:6,10	0/1:55:27,28	0/0:40:40,0	0/0:36:36,0	0/0:43:43,0	0/0:40:40,0	0/0:31:31,0	0/0:24:24,0	0/0:67:67,0	0/0:57:57,0	0/0:46:46,0	0/0:45:45,0
chr12_20_13	30855165	2894_1	T	C	.	PASS	NS=20;AF=0.050;locori=p	GT:DP:AD	0/0:782:782,0	0/0:384:384,0	0/0:395:395,0	0/0:325:325,0	0/0:608:608,0	0/0:377:377,0	0/0:427:427,0	0/0:475:475,0	0/0:424:424,0	0/0:1034:1034,0	0/1:836:429,407	0/0:633:633,0	0/0:605:605,0	0/0:349:349,0	0/0:521:521,0	0/0:344:344,0	0/0:821:821,0	0/0:639:639,0	0/0:219:219,0	0/1:614:261,353
chr12_20_13	31071242	2900_45	C	A	.	PASS	NS=20;AF=0.475;locori=m	GT:DP:AD	0/0:365:365,0	0/0:310:310,0	0/0:300:300,0	0/0:234:234,0	0/0:419:419,0	0/0:325:325,0	0/0:341:341,0	0/0:318:318,0	0/0:293:293,0	0/0:597:597,0	1/1:396:0,396	1/1:327:0,327	1/1:296:0,296	1/1:100:0,100	1/1:291:0,291	1/1:181:0,181	1/1:345:0,345	0/1:254:163,91	1/1:60:0,60	1/1:276:0,276
chr12_20_13	31071244	2900_43	T	C	.	PASS	NS=20;AF=0.025;locori=m	GT:DP:AD	0/0:365:365,0	0/0:310:310,0	0/0:300:300,0	0/0:234:234,0	0/0:419:419,0	0/0:325:325,0	0/0:341:341,0	0/0:318:318,0	0/0:293:293,0	0/0:597:597,0	0/0:396:396,0	0/0:327:327,0	0/0:296:296,0	0/0:100:100,0	0/0:291:291,0	0/0:181:181,0	0/0:345:345,0	0/1:254:90,164	0/0:60:60,0	0/0:276:276,0
chr12_20_13	31319718	2909_40	A	T	.	PASS	NS=20;AF=0.500;locori=p	GT:DP:AD	0/0:75:75,0	0/0:30:30,0	0/0:25:25,0	0/0:37:37,0	0/0:38:38,0	0/0:108:108,0	0/0:26:26,0	0/0:30:30,0	0/0:21:21,0	0/0:79:79,0	1/1:39:0,39	1/1:29:0,29	1/1:34:0,34	1/1:57:0,57	1/1:42:0,42	1/1:25:0,25	1/1:75:0,75	1/1:73:0,73	1/1:70:0,70	1/1:44:0,44
chr12_20_13	31475804	2912_1	T	C	.	PASS	NS=20;AF=0.500;locori=m	GT:DP:AD	0/0:48:48,0	0/0:16:16,0	0/0:14:14,0	0/0:23:23,0	0/0:25:25,0	0/0:106:106,0	0/0:17:17,0	0/0:15:15,0	0/0:19:19,0	0/0:45:45,0	1/1:20:0,20	1/1:13:0,13	1/1:15:0,15	1/1:36:0,36	1/1:28:0,28	1/1:10:0,10	1/1:44:0,44	1/1:47:0,47	1/1:54:0,54	1/1:23:0,23
chr12_20_13	32305105	2940_36	G	A	.	PASS	NS=20;AF=0.350;locori=m	GT:DP:AD	0/1:1160:612,548	1/1:466:0,466	1/1:438:0,438	1/1:384:0,384	0/0:825:825,0	0/1:516:226,290	1/1:459:0,459	0/1:476:220,256	0/1:390:249,141	1/1:1011:0,1011	0/0:877:877,0	0/0:656:656,0	0/0:693:693,0	0/0:519:519,0	0/0:620:620,0	0/0:371:371,0	0/0:945:945,0	0/0:778:778,0	0/0:471:471,0	0/0:711:711,0
chr12_20_13	32662694	2951_43	T	C	.	PASS	NS=20;AF=0.400;locori=m	GT:DP:AD	0/0:22:22,0	0/0:12:12,0	0/0:16:16,0	0/0:13:13,0	0/0:12:12,0	0/0:32:32,0	0/0:14:14,0	0/0:10:10,0	0/0:14:14,0	0/0:18:18,0	1/1:13:0,13	0/1:12:5,7	1/1:20:0,20	1/1:17:0,17	0/1:16:10,6	0/1:14:5,9	1/1:14:0,14	0/1:25:15,10	1/1:15:0,15	1/1:13:0,13
chr12_20_13	33617297	2974_40	G	A	.	PASS	NS=20;AF=0.500;locori=m	GT:DP:AD	1/1:166:0,166	1/1:69:0,69	1/1:58:0,58	1/1:54:0,54	1/1:115:0,115	1/1:218:0,218	1/1:81:0,81	1/1:64:0,64	1/1:51:0,51	1/1:182:0,182	0/0:170:170,0	0/0:132:132,0	0/0:130:130,0	0/0:149:149,0	0/0:125:125,0	0/0:82:82,0	0/0:189:189,0	0/0:167:167,0	0/0:77:77,0	0/0:175:175,0
chr12_20_13	33658695	2979_32	T	C	.	PASS	NS=20;AF=0.500;locori=m	GT:DP:AD	1/1:149:0,149	1/1:61:0,61	1/1:57:0,57	1/1:40:0,40	1/1:67:0,67	1/1:199:0,199	1/1:49:0,49	1/1:44:0,44	1/1:48:0,48	1/1:122:0,122	0/0:88:88,0	0/0:72:72,0	0/0:72:72,0	0/0:76:76,0	0/0:64:64,0	0/0:55:55,0	0/0:125:125,0	0/0:145:145,0	0/0:205:205,0	0/0:69:69,0
chr12_20_13	34320656	3004_4	A	G	.	PASS	NS=20;AF=0.125;locori=m	GT:DP:AD	0/0:695:695,0	0/0:357:357,0	0/0:286:286,0	0/0:295:295,0	0/0:558:558,0	0/0:347:347,0	0/0:335:335,0	0/0:342:342,0	0/0:288:288,0	0/0:991:991,0	0/1:658:310,348	0/1:496:240,256	0/0:564:564,0	0/0:499:499,0	0/0:487:487,0	0/0:298:298,0	0/1:827:412,415	0/1:727:363,364	0/1:438:223,215	0/0:689:689,0
chr12_20_13	34589308	3014_19	G	A	.	PASS	NS=20;AF=0.025;locori=m	GT:DP:AD	0/0:768:768,0	0/0:261:261,0	0/0:176:176,0	0/0:176:176,0	0/0:364:364,0	0/0:427:427,0	0/0:217:217,0	0/0:255:255,0	0/0:182:182,0	0/0:567:567,0	0/0:379:379,0	0/0:296:296,0	0/1:278:164,114	0/0:348:348,0	0/0:243:243,0	0/0:164:164,0	0/0:514:514,0	0/0:537:537,0	0/0:446:446,0	0/0:380:380,0
chr12_20_13	34589318	3014_9	G	A	.	PASS	NS=20;AF=0.500;locori=m	GT:DP:AD	0/0:768:768,0	0/0:261:261,0	0/0:176:176,0	0/0:176:176,0	0/0:364:364,0	0/0:427:427,0	0/0:217:217,0	0/0:255:255,0	0/0:182:182,0	0/0:567:567,0	1/1:379:0,379	1/1:296:0,296	1/1:278:0,278	1/1:348:0,348	1/1:243:0,243	1/1:164:0,164	1/1:514:0,514	1/1:537:0,537	1/1:446:0,446	1/1:380:0,380
chr12_20_13	34731750	3018_46	C	T	.	PASS	NS=20;AF=0.150;locori=p	GT:DP:AD	0/0:137:137,0	0/0:62:62,0	0/1:42:22,20	0/0:48:48,0	0/1:70:41,29	1/1:188:0,188	0/1:34:16,18	0/0:54:54,0	0/0:54:54,0	0/1:118:60,58	0/0:78:78,0	0/0:67:67,0	0/0:62:62,0	0/0:73:73,0	0/0:64:64,0	0/0:37:37,0	0/0:108:108,0	0/0:108:108,0	0/0:136:136,0	0/0:66:66,0
chr12_20_13	36051221	3058_50	G	T	.	PASS	NS=20;AF=0.500;locori=p	GT:DP:AD	0/0:1865:1865,0	0/0:548:548,0	0/0:552:552,0	0/0:518:518,0	0/0:953:953,0	0/0:516:516,0	0/0:631:631,0	0/0:634:634,0	0/0:509:509,0	0/0:1638:1638,0	1/1:1090:0,1090	1/1:930:0,930	1/1:826:0,826	1/1:1225:0,1225	1/1:839:0,839	1/1:497:0,497	1/1:1379:0,1379	1/1:1258:0,1258	1/1:1335:0,1335	1/1:961:0,961
chr12_20_13	36132462	3059_13	T	C	.	PASS	NS=20;AF=0.050;locori=p	GT:DP:AD	0/0:437:437,0	0/0:214:214,0	0/0:192:192,0	0/0:135:135,0	0/0:331:331,0	0/0:320:320,0	0/0:242:242,0	0/0:178:178,0	0/0:171:171,0	0/0:490:490,0	0/0:237:237,0	0/0:182:182,0	0/1:270:134,136	0/0:227:227,0	0/0:250:250,0	0/1:135:65,70	0/0:294:294,0	0/0:323:323,0	0/0:191:191,0	0/0:251:251,0
chr12_20_13	36165027	3065_3	C	T	.	PASS	NS=20;AF=0.025;locori=p	GT:DP:AD	0/0:1402:1402,0	0/0:422:422,0	0/0:329:329,0	0/0:294:294,0	0/0:574:574,0	0/0:501:501,0	0/0:359:359,0	0/0:347:347,0	0/0:289:289,0	0/0:1072:1072,0	0/0:701:701,0	0/1:518:308,210	0/0:534:534,0	0/0:765:765,0	0/0:527:527,0	0/0:314:314,0	0/0:1150:1150,0	0/0:984:984,0	0/0:984:984,0	0/0:616:616,0
chr12_20_13	36434719	3069_41	T	A	.	PASS	NS=20;AF=0.300;locori=m	GT:DP:AD	0/0:26:26,0	0/0:21:21,0	0/0:24:24,0	0/0:22:22,0	0/0:31:31,0	0/0:63:63,0	0/0:21:21,0	0/0:23:23,0	0/0:22:22,0	0/0:58:58,0	0/1:32:17,15	1/1:28:0,28	0/0:29:29,0	0/1:19:5,14	0/1:22:10,12	1/1:19:0,19	0/1:32:17,15	1/1:37:0,37	0/0:10:10,0	1/1:34:0,34
chr12_20_13	36434741	3069_19	A	T	.	PASS	NS=20;AF=0.050;locori=m	GT:DP:AD	0/0:26:26,0	0/0:21:21,0	0/0:24:24,0	0/0:22:22,0	0/0:31:31,0	0/0:63:63,0	0/0:21:21,0	0/0:23:23,0	0/0:22:22,0	0/0:58:58,0	0/1:32:15,17	0/0:28:28,0	0/1:29:14,15	0/0:19:19,0	0/0:22:22,0	0/0:19:19,0	0/0:32:32,0	0/0:37:37,0	0/0:10:10,0	0/0:34:34,0
chr12_20_13	36527644	3070_15	G	A	.	PASS	NS=20;AF=0.025;locori=p	GT:DP:AD	0/0:332:332,0	0/0:133:133,0	0/0:125:125,0	0/0:85:85,0	0/0:222:222,0	0/0:355:355,0	0/0:144:144,0	0/0:150:150,0	0/0:107:107,0	0/0:432:432,0	0/0:247:247,0	0/0:202:202,0	0/0:200:200,0	0/0:206:206,0	0/1:233:96,137	0/0:128:128,0	0/0:327:327,0	0/0:283:283,0	0/0:249:249,0	0/0:229:229,0
chr12_20_13	37158875	3087_10	A	C	.	PASS	NS=20;AF=0.500;locori=p	GT:DP:AD	1/1:1507:0,1507	1/1:394:0,394	1/1:322:0,322	1/1:350:0,350	1/1:686:0,686	1/1:636:0,636	1/1:397:0,397	1/1:378:0,378	1/1:348:0,348	1/1:1043:0,1043	0/0:667:667,0	0/0:504:504,0	0/0:628:628,0	0/0:810:810,0	0/0:558:558,0	0/0:320:320,0	0/0:1043:1043,0	0/0:1096:1096,0	0/0:1166:1166,0	0/0:708:708,0
chr12_20_13	37487130	3095_4	T	C	.	PASS	NS=20;AF=0.500;locori=m	GT:DP:AD	1/1:751:0,751	1/1:233:0,233	1/1:185:0,185	1/1:170:0,170	1/1:345:0,345	1/1:374:0,374	1/1:225:0,225	1/1:200:0,200	1/1:180:0,180	1/1:503:0,503	0/0:371:371,0	0/0:263:263,0	0/0:298:298,0	0/0:395:395,0	0/0:261:261,0	0/0:167:167,0	0/0:462:462,0	0/0:492:492,0	0/0:382:382,0	0/0:351:351,0
chr12_20_13	38110395	3113_11	G	A	.	PASS	NS=20;AF=0.100;locori=p	GT:DP:AD	0/1:226:131,95	0/0:82:82,0	0/0:74:74,0	0/1:50:28,22	0/0:87:87,0	0/0:217:217,0	0/1:60:37,23	0/0:65:65,0	0/0:67:67,0	0/1:179:99,80	0/0:126:126,0	0/0:101:101,0	0/0:102:102,0	0/0:139:139,0	0/0:94:94,0	0/0:69:69,0	0/0:215:215,0	0/0:184:184,0	0/0:163:163,0	0/0:110:110,0
chr12_20_13	38110410	3113_26	A	G	.	PASS	NS=20;AF=0.475;locori=p	GT:DP:AD	0/0:226:226,0	0/0:82:82,0	0/0:74:74,0	0/0:50:50,0	0/0:87:87,0	0/0:217:217,0	0/0:60:60,0	0/0:65:65,0	0/0:67:67,0	0/0:179:179,0	1/1:126:0,126	1/1:101:0,101	1/1:102:0,102	1/1:139:0,139	1/1:94:0,94	1/1:69:0,69	1/1:215:0,215	1/1:184:0,184	1/1:163:0,163	0/1:110:50,60
chr12_20_13	39174348	3148_16	T	C	.	PASS	NS=20;AF=0.500;locori=m	GT:DP:AD	0/0:366:366,0	0/0:132:132,0	0/0:143:143,0	0/0:119:119,0	0/0:228:228,0	0/0:457:457,0	0/0:163:163,0	0/0:141:141,0	0/0:131:131,0	0/0:414:414,0	1/1:267:0,267	1/1:183:0,183	1/1:208:0,208	1/1:225:0,225	1/1:214:0,214	1/1:96:0,96	1/1:330:0,330	1/1:287:0,287	1/1:250:0,250	1/1:240:0,240
chr12_20_13	39174980	3149_25	C	T	.	PASS	NS=20;AF=0.475;locori=p	GT:DP:AD	0/0:71:71,0	0/0:24:24,0	0/0:24:24,0	0/0:15:15,0	0/0:36:36,0	0/0:89:89,0	0/0:25:25,0	0/0:20:20,0	0/0:19:19,0	0/0:49:49,0	1/1:45:0,45	1/1:37:0,37	1/1:27:0,27	1/1:60:0,60	1/1:30:0,30	1/1:30:0,30	0/1:65:37,28	1/1:53:0,53	1/1:57:0,57	1/1:40:0,40
chr12_20_13	39748519	3176_46	T	C	.	PASS	NS=20;AF=0.175;locori=m	GT:DP:AD	0/0:603:603,0	0/0:193:193,0	0/0:150:150,0	0/0:161:161,0	0/0:330:330,0	0/1:455:232,223	0/0:193:193,0	0/1:236:87,149	0/0:176:176,0	0/0:522:522,0	0/0:430:430,0	0/0:314:314,0	0/0:325:325,0	0/1:465:195,270	0/1:404:205,199	0/1:223:109,114	0/0:623:623,0	0/1:543:246,297	0/1:516:208,308	0/0:378:378,0
chr12_20_13	40495880	3198_21	G	A	.	PASS	NS=20;AF=0.025;locori=p	GT:DP:AD	0/0:53:53,0	0/0:16:16,0	0/0:12:12,0	0/0:10:10,0	0/0:22:22,0	0/0:134:134,0	0/0:14:14,0	0/0:15:15,0	0/0:19:19,0	0/0:46:46,0	0/0:21:21,0	0/0:16:16,0	0/0:20:20,0	0/0:36:36,0	0/0:20:20,0	0/0:15:15,0	0/0:48:48,0	0/1:50:24,26	0/0:50:50,0	0/0:23:23,0
chr12_20_13	41407596	3230_39	C	T	.	PASS	NS=20;AF=0.025;locori=p	GT:DP:AD	0/0:20:20,0	0/0:34:34,0	0/0:19:19,0	0/0:21:21,0	0/0:15:15,0	0/0:19:19,0	0/0:10:10,0	0/0:10:10,0	0/0:22:22,0	0/0:39:39,0	0/0:18:18,0	0/1:30:13,17	0/0:28:28,0	0/0:20:20,0	0/0:22:22,0	0/0:26:26,0	0/0:22:22,0	0/0:23:23,0	0/0:13:13,0	0/0:11:11,0
chr12_20_13	41560584	3234_14	A	G	.	PASS	NS=20;AF=0.425;locori=m	GT:DP:AD	0/0:234:234,0	0/0:77:77,0	0/0:68:68,0	0/0:60:60,0	0/0:92:92,0	0/0:230:230,0	0/0:67:67,0	0/0:85:85,0	0/0:68:68,0	0/0:202:202,0	1/1:121:0,121	1/1:110:0,110	0/1:95:46,49	0/1:167:84,83	1/1:111:0,111	1/1:74:0,74	1/1:208:0,208	1/1:184:0,184	0/1:211:106,105	1/1:117:0,117
chr12_20_13	42079655	3252_40	C	T	.	PASS	NS=20;AF=0.500;locori=p	GT:DP:AD	1/1:497:0,497	1/1:170:0,170	1/1:167:0,167	1/1:133:0,133	1/1:297:0,297	1/1:376:0,376	1/1:156:0,156	1/1:200:0,200	1/1:169:0,169	1/1:436:0,436	0/0:722:722,0	0/0:264:264,0	0/0:573:573,0	0/0:629:629,0	0/0:263:263,0	0/0:226:226,0	0/0:549:549,0	0/0:811:811,0	0/0:737:737,0	0/0:610:610,0
chr12_20_13	42108196	3254_29	A	C	.	PASS	NS=20;AF=0.200;locori=m	GT:DP:AD	0/0:818:818,0	0/0:280:280,0	0/0:241:241,0	0/0:240:240,0	0/0:452:452,0	0/0:371:371,0	0/0:235:235,0	0/0:271:271,0	0/0:234:234,0	0/0:692:692,0	0/1:473:220,253	0/0:340:340,0	0/1:376:205,171	0/1:460:247,213	0/1:313:165,148	0/1:229:112,117	0/1:630:322,308	0/1:492:263,229	0/1:533:243,290	0/0:509:509,0
chr12_20_13	42108214	3254_11	G	A	.	PASS	NS=20;AF=0.500;locori=m	GT:DP:AD	0/0:818:818,0	0/0:280:280,0	0/0:241:241,0	0/0:240:240,0	0/0:452:452,0	0/0:371:371,0	0/0:235:235,0	0/0:271:271,0	0/0:234:234,0	0/0:692:692,0	1/1:473:0,473	1/1:340:0,340	1/1:376:0,376	1/1:460:0,460	1/1:313:0,313	1/1:229:0,229	1/1:630:0,630	1/1:492:0,492	1/1:533:0,533	1/1:509:0,509
chr12_20_13	42110909	3255_32	T	A	.	PASS	NS=20;AF=0.225;locori=m	GT:DP:AD	0/0:1507:1507,0	0/0:428:428,0	0/0:371:371,0	0/0:330:330,0	0/0:708:708,0	0/0:433:433,0	0/0:414:414,0	0/0:404:404,0	0/0:352:352,0	0/0:1384:1384,0	1/1:903:0,903	0/0:650:650,0	0/1:616:312,304	0/1:899:441,458	0/1:617:267,350	0/0:396:396,0	0/1:1358:579,779	0/1:1148:582,566	0/1:1104:484,620	0/1:730:429,301
chr12_20_13	42504500	3267_15	C	G	.	PASS	NS=20;AF=0.350;locori=m	GT:DP:AD	0/0:56:56,0	0/0:19:19,0	0/0:32:32,0	0/0:11:11,0	0/0:31:31,0	0/0:83:83,0	0/0:13:13,0	0/0:21:21,0	0/0:14:14,0	0/0:52:52,0	0/1:28:15,13	1/1:31:0,31	0/1:28:10,18	1/1:40:0,40	0/1:18:10,8	1/1:25:0,25	1/1:54:0,54	1/1:50:0,50	0/0:60:60,0	0/1:39:22,17
chr12_20_13	44085214	3309_18	G	A	.	PASS	NS=20;AF=0.325;locori=p	GT:DP:AD	0/0:264:264,0	0/0:97:97,0	0/0:79:79,0	0/0:62:62,0	0/0:121:121,0	0/0:278:278,0	0/0:68:68,0	0/0:88:88,0	0/0:77:77,0	0/0:243:243,0	0/1:166:100,66	0/1:131:66,65	1/1:109:0,109	1/1:84:0,84	1/1:133:0,133	0/0:58:58,0	1/1:226:0,226	0/0:217:217,0	0/1:218:105,113	1/1:139:0,139
chr12_20_13	44430584	3317_12	G	A	.	PASS	NS=20;AF=0.500;locori=m	GT:DP:AD	1/1:1390:0,1390	1/1:255:0,255	1/1:358:0,358	1/1:240:0,240	1/1:675:0,675	1/1:528:0,528	1/1:440:0,440	1/1:330:0,330	1/1:310:0,310	1/1:1255:0,1255	0/0:783:783,0	0/0:544:544,0	0/0:658:658,0	0/0:1004:1004,0	0/0:567:567,0	0/0:301:301,0	0/0:1373:1373,0	0/0:1038:1038,0	0/0:911:911,0	0/0:968:968,0
chr12_20_13	44696704	3326_44	G	C	.	PASS	NS=20;AF=0.500;locori=m	GT:DP:AD	1/1:284:0,284	1/1:102:0,102	1/1:90:0,90	1/1:77:0,77	1/1:103:0,103	1/1:268:0,268	1/1:90:0,90	1/1:112:0,112	1/1:84:0,84	1/1:228:0,228	0/0:165:165,0	0/0:125:125,0	0/0:139:139,0	0/0:176:176,0	0/0:139:139,0	0/0:99:99,0	0/0:246:246,0	0/0:224:224,0	0/0:243:243,0	0/0:161:161,0
chr12_20_13	44904101	3337_15	C	A	.	PASS	NS=20;AF=0.075;locori=p	GT:DP:AD	0/0:1699:1699,0	0/0:490:490,0	0/0:432:432,0	0/0:326:326,0	0/0:695:695,0	0/0:423:423,0	0/0:477:477,0	0/0:458:458,0	0/0:349:349,0	0/0:1322:1322,0	0/0:809:809,0	0/0:653:653,0	0/0:599:599,0	0/1:1024:445,579	0/1:660:286,374	0/0:336:336,0	0/0:1447:1447,0	0/1:1374:665,709	0/0:974:974,0	0/0:841:841,0
chr12_20_13	44984191	3342_19	C	T	.	PASS	NS=20;AF=0.025;locori=m	GT:DP:AD	0/0:700:700,0	0/0:398:398,0	0/0:363:363,0	0/0:329:329,0	0/0:613:613,0	0/0:427:427,0	0/0:485:485,0	0/0:491:491,0	0/0:409:409,0	0/0:1110:1110,0	0/0:760:760,0	0/0:547:547,0	0/0:681:681,0	0/1:421:247,174	0/0:534:534,0	0/0:312:312,0	0/0:1019:1019,0	0/0:725:725,0	0/0:379:379,0	0/0:767:767,0
chr12_20_13	44984198	3342_12	G	C	.	PASS	NS=20;AF=0.475;locori=m	GT:DP:AD	0/0:700:700,0	0/0:398:398,0	0/0:363:363,0	0/0:329:329,0	0/0:613:613,0	0/0:427:427,0	0/0:485:485,0	0/0:491:491,0	0/0:409:409,0	0/0:1110:1110,0	1/1:760:0,760	1/1:547:0,547	1/1:681:0,681	0/1:421:174,247	1/1:534:0,534	1/1:312:0,312	1/1:1019:0,1019	1/1:725:0,725	1/1:379:0,379	1/1:767:0,767
chr12_20_13	45941452	3374_47	T	C	.	PASS	NS=20;AF=0.500;locori=m	GT:DP:AD	0/0:148:148,0	0/0:83:83,0	0/0:50:50,0	0/0:61:61,0	0/0:106:106,0	0/0:423:423,0	0/0:80:80,0	0/0:93:93,0	0/0:61:61,0	0/0:220:220,0	1/1:139:0,139	1/1:122:0,122	1/1:91:0,91	1/1:139:0,139	1/1:98:0,98	1/1:52:0,52	1/1:164:0,164	1/1:187:0,187	1/1:137:0,137	1/1:148:0,148
chr12_20_13	46760906	3389_20	T	C	.	PASS	NS=20;AF=0.500;locori=m	GT:DP:AD	1/1:1002:0,1002	1/1:339:0,339	1/1:342:0,342	1/1:304:0,304	1/1:588:0,588	1/1:567:0,567	1/1:291:0,291	1/1:304:0,304	1/1:318:0,318	1/1:966:0,966	0/0:792:792,0	0/0:604:604,0	0/0:623:623,0	0/0:860:860,0	0/0:574:574,0	0/0:300:300,0	0/0:1111:1111,0	0/0:988:988,0	0/0:811:811,0	0/0:727:727,0
chr12_20_13	48254446	3428_47	T	G	.	PASS	NS=20;AF=0.500;locori=m	GT:DP:AD	0/0:134:134,0	0/0:75:75,0	0/0:67:67,0	0/0:71:71,0	0/0:111:111,0	0/0:356:356,0	0/0:81:81,0	0/0:77:77,0	0/0:86:86,0	0/0:202:202,0	1/1:180:0,180	1/1:140:0,140	1/1:108:0,108	1/1:143:0,143	1/1:123:0,123	1/1:67:0,67	1/1:228:0,228	1/1:193:0,193	1/1:149:0,149	1/1:179:0,179
chr12_20_13	49740327	3478_35	G	C	.	PASS	NS=20;AF=0.375;locori=m	GT:DP:AD	0/0:165:165,0	0/0:66:66,0	0/0:47:47,0	0/0:61:61,0	0/0:77:77,0	0/0:223:223,0	0/0:65:65,0	0/0:52:52,0	0/0:52:52,0	0/0:140:140,0	0/1:97:53,44	0/0:86:86,0	1/1:93:0,93	1/1:94:0,94	1/1:81:0,81	0/1:55:30,25	0/1:146:75,71	1/1:159:0,159	1/1:117:0,117	1/1:100:0,100
chr12_20_13	49805933	3480_18	T	C	.	PASS	NS=20;AF=0.475;locori=m	GT:DP:AD	0/0:123:123,0	0/0:26:26,0	0/0:36:36,0	0/0:32:32,0	0/0:40:40,0	0/0:171:171,0	0/0:29:29,0	0/0:43:43,0	0/0:23:23,0	0/0:100:100,0	0/1:69:25,44	1/1:71:0,71	1/1:81:0,81	1/1:78:0,78	1/1:68:0,68	1/1:57:0,57	1/1:151:0,151	1/1:142:0,142	1/1:105:0,105	1/1:112:0,112
chr12_20_13	50579979	3503_18	A	G	.	PASS	NS=20;AF=0.500;locori=p	GT:DP:AD	1/1:194:0,194	1/1:73:0,73	1/1:42:0,42	1/1:55:0,55	1/1:107:0,107	1/1:208:0,208	1/1:52:0,52	1/1:48:0,48	1/1:54:0,54	1/1:132:0,132	0/0:120:120,0	0/0:90:90,0	0/0:79:79,0	0/0:120:120,0	0/0:83:83,0	0/0:52:52,0	0/0:184:184,0	0/0:180:180,0	0/0:115:115,0	0/0:111:111,0
chr12_20_13	52445527	3555_32	C	T	.	PASS	NS=20;AF=0.450;locori=p	GT:DP:AD	0/0:310:310,0	0/0:110:110,0	0/0:74:74,0	0/0:67:67,0	0/0:118:118,0	0/0:297:297,0	0/0:86:86,0	0/0:67:67,0	0/0:68:68,0	0/0:198:198,0	0/1:142:81,61	1/1:109:0,109	1/1:123:0,123	1/1:188:0,188	1/1:122:0,122	0/1:75:49,26	1/1:243:0,243	1/1:204:0,204	1/1:258:0,258	1/1:190:0,190
chr12_20_13	54083132	3602_34	A	G	.	PASS	NS=20;AF=0.500;locori=p	GT:DP:AD	0/0:126:126,0	0/0:63:63,0	0/0:53:53,0	0/0:50:50,0	0/0:100:100,0	0/0:338:338,0	0/0:56:56,0	0/0:58:58,0	0/0:57:57,0	0/0:170:170,0	1/1:65:0,65	1/1:89:0,89	1/1:90:0,90	1/1:50:0,50	1/1:58:0,58	1/1:39:0,39	1/1:72:0,72	1/1:117:0,117	1/1:94:0,94	1/1:99:0,99
chr12_20_13	55751976	3652_11	A	G	.	PASS	NS=20;AF=0.075;locori=m	GT:DP:AD	0/0:142:142,0	0/0:40:40,0	0/0:50:50,0	0/0:35:35,0	0/0:77:77,0	0/0:192:192,0	0/0:51:51,0	0/0:42:42,0	0/0:41:41,0	0/0:107:107,0	0/0:61:61,0	0/1:59:30,29	0/0:60:60,0	0/1:83:45,38	0/0:67:67,0	0/0:46:46,0	0/0:105:105,0	0/1:137:76,61	0/0:109:109,0	0/0:99:99,0
chr12_20_13	56690037	3677_6	T	A	.	PASS	NS=20;AF=0.375;locori=m	GT:DP:AD	0/0:680:680,0	0/0:201:201,0	0/0:209:209,0	0/0:162:162,0	0/0:355:355,0	0/0:388:388,0	0/0:225:225,0	0/0:216:216,0	0/0:189:189,0	0/0:594:594,0	1/1:437:0,437	0/1:329:172,157	1/1:385:0,385	0/1:535:298,237	1/1:329:0,329	1/1:198:0,198	1/1:715:0,715	0/1:592:263,329	0/1:518:255,263	0/1:417:221,196
chr12_20_13	56774533	3682_30	C	A	.	PASS	NS=20;AF=0.450;locori=p	GT:DP:AD	0/0:398:398,0	0/0:249:249,0	0/0:215:215,0	0/0:188:188,0	0/0:253:253,0	0/0:291:291,0	0/0:226:226,0	0/0:207:207,0	0/0:197:197,0	0/0:490:490,0	1/1:328:0,328	1/1:271:0,271	1/1:230:0,230	1/1:243:0,243	1/1:277:0,277	1/1:161:0,161	0/1:497:274,223	1/1:374:0,374	1/1:235:0,235	0/1:380:221,159
chr12_20_13	57310806	3700_17	C	G	.	PASS	NS=20;AF=0.500;locori=p	GT:DP:AD	0/0:876:876,0	0/0:425:425,0	0/0:399:399,0	0/0:346:346,0	0/0:698:698,0	0/0:402:402,0	0/0:457:457,0	0/0:468:468,0	0/0:394:394,0	0/0:984:984,0	1/1:744:0,744	1/1:598:0,598	1/1:566:0,566	1/1:549:0,549	1/1:656:0,656	1/1:342:0,342	1/1:959:0,959	1/1:693:0,693	1/1:475:0,475	1/1:697:0,697
chr12_20_13	57582993	3713_9	G	A	.	PASS	NS=20;AF=0.175;locori=p	GT:DP:AD	0/0:448:448,0	0/0:172:172,0	0/0:131:131,0	0/0:81:81,0	0/0:222:222,0	0/0:486:486,0	0/0:143:143,0	0/0:130:130,0	0/0:112:112,0	0/0:400:400,0	0/1:288:143,145	0/0:183:183,0	0/0:228:228,0	0/1:220:113,107	0/1:210:99,111	0/0:95:95,0	1/1:375:0,375	0/1:328:180,148	0/0:318:318,0	0/1:254:119,135
chr12_20_13	57977204	3725_49	G	A	.	PASS	NS=20;AF=0.200;locori=m	GT:DP:AD	0/0:1388:1388,0	0/0:453:453,0	0/0:418:418,0	0/0:383:383,0	0/0:625:625,0	0/0:447:447,0	0/0:412:412,0	0/0:421:421,0	0/0:371:371,0	0/0:1120:1120,0	0/0:750:750,0	0/1:591:303,288	0/1:533:279,254	0/1:661:361,300	1/1:526:0,526	0/1:310:160,150	0/0:1135:1135,0	0/1:1014:573,441	0/0:921:921,0	0/1:711:376,335
chr12_20_13	57977206	3725_47	G	T	.	PASS	NS=20;AF=0.025;locori=m	GT:DP:AD	0/0:1388:1388,0	0/0:453:453,0	0/0:418:418,0	0/0:383:383,0	0/0:625:625,0	0/0:447:447,0	0/0:412:412,0	0/0:421:421,0	0/0:371:371,0	0/0:1120:1120,0	0/1:750:347,403	0/0:591:591,0	0/0:533:533,0	0/0:661:661,0	0/0:526:526,0	0/0:310:310,0	0/0:1135:1135,0	0/0:1014:1014,0	0/0:921:921,0	0/0:711:711,0
chr12_20_13	59880588	3791_30	G	C	.	PASS	NS=20;AF=0.100;locori=p	GT:DP:AD	0/0:184:184,0	0/0:70:70,0	0/0:56:56,0	0/0:65:65,0	0/0:91:91,0	0/0:186:186,0	0/0:79:79,0	0/0:58:58,0	0/0:40:40,0	0/0:150:150,0	0/0:78:78,0	0/1:105:61,44	0/1:42:17,25	0/0:82:82,0	0/0:57:57,0	0/0:29:29,0	0/0:149:149,0	0/0:173:173,0	0/0:120:120,0	1/1:82:0,82
chr12_20_13	60285845	3800_12	G	T	.	PASS	NS=20;AF=0.025;locori=p	GT:DP:AD	0/0:1169:1169,0	0/0:433:433,0	0/0:400:400,0	0/0:313:313,0	0/0:745:745,0	0/0:388:388,0	0/0:434:434,0	0/0:422:422,0	0/0:339:339,0	0/0:1181:1181,0	0/0:997:997,0	0/0:663:663,0	0/0:742:742,0	0/0:737:737,0	0/1:633:274,359	0/0:341:341,0	0/0:1131:1131,0	0/0:1001:1001,0	0/0:713:713,0	0/0:765:765,0
chr12_20_13	60950201	3818_21	C	A	.	PASS	NS=20;AF=0.025;locori=p	GT:DP:AD	0/0:272:272,0	0/0:77:77,0	0/0:68:68,0	0/0:65:65,0	0/0:110:110,0	0/0:238:238,0	0/0:70:70,0	0/0:69:69,0	0/0:74:74,0	0/0:172:172,0	0/0:111:111,0	0/0:100:100,0	0/0:110:110,0	0/0:156:156,0	0/0:102:102,0	0/0:45:45,0	0/1:213:89,124	0/0:152:152,0	0/0:194:194,0	0/0:145:145,0
chr12_20_13	61068765	3827_19	C	A	.	PASS	NS=20;AF=0.375;locori=m	GT:DP:AD	1/1:133:0,133	0/1:65:18,47	0/1:41:9,32	1/1:48:0,48	1/1:65:0,65	0/1:359:182,177	0/1:30:7,23	1/1:44:0,44	1/1:27:0,27	0/1:110:23,87	0/0:36:36,0	0/0:12:12,0	0/0:40:40,0	0/0:45:45,0	0/0:17:17,0	0/0:18:18,0	0/0:73:73,0	0/0:67:67,0	0/0:11:11,0	0/0:35:35,0
chr12_20_13	61294306	3835_37	T	A	.	PASS	NS=20;AF=0.150;locori=p	GT:DP:AD	1/1:84:0,84	0/0:16:16,0	0/1:20:12,8	0/0:17:17,0	0/1:35:16,19	0/0:94:94,0	0/1:29:15,14	0/0:20:20,0	0/1:29:14,15	0/0:52:52,0	0/0:37:37,0	0/0:28:28,0	0/0:24:24,0	0/0:35:35,0	0/0:35:35,0	0/0:24:24,0	0/0:56:56,0	0/0:50:50,0	0/0:43:43,0	0/0:48:48,0
chr12_20_13	61669289	3849_35	A	G	.	PASS	NS=20;AF=0.200;locori=p	GT:DP:AD	0/0:413:413,0	0/0:135:135,0	0/0:131:131,0	1/1:108:0,108	0/1:183:100,83	0/0:341:341,0	0/0:125:125,0	0/0:150:150,0	0/1:139:84,55	1/1:340:0,340	0/0:213:213,0	0/0:199:199,0	0/0:196:196,0	0/0:216:216,0	0/0:198:198,0	0/0:93:93,0	0/1:354:166,188	0/1:295:134,161	0/0:308:308,0	0/0:280:280,0
chr12_20_13	61683301	3853_15	G	A	.	PASS	NS=20;AF=0.125;locori=m	GT:DP:AD	0/0:1207:1207,0	0/0:467:467,0	0/0:419:419,0	0/0:401:401,0	0/0:702:702,0	0/0:510:510,0	0/0:521:521,0	0/0:527:527,0	0/0:381:381,0	0/0:1071:1071,0	0/1:706:326,380	0/0:710:710,0	0/1:672:303,369	0/0:855:855,0	0/0:600:600,0	0/0:384:384,0	0/0:1161:1161,0	0/0:1075:1075,0	1/1:891:0,891	0/1:881:458,423
chr12_20_13	61688208	3854_34	G	T	.	PASS	NS=20;AF=0.025;locori=p	GT:DP:AD	0/0:1041:1041,0	0/0:320:320,0	0/0:235:235,0	0/0:221:221,0	0/0:433:433,0	0/0:537:537,0	0/0:280:280,0	0/0:285:285,0	0/0:299:299,0	0/0:844:844,0	0/0:526:526,0	0/0:463:463,0	0/0:462:462,0	0/0:568:568,0	0/0:441:441,0	0/0:285:285,0	0/0:862:862,0	0/0:750:750,0	0/0:850:850,0	0/1:553:269,284
chr12_20_13	61982654	3867_13	A	T	.	PASS	NS=20;AF=0.025;locori=m	GT:DP:AD	0/0:129:129,0	0/0:35:35,0	0/0:31:31,0	0/0:25:25,0	0/0:43:43,0	0/0:176:176,0	0/0:28:28,0	0/0:33:33,0	0/0:25:25,0	0/0:88:88,0	0/0:66:66,0	0/1:49:16,33	0/0:47:47,0	0/0:77:77,0	0/0:48:48,0	0/0:31:31,0	0/0:97:97,0	0/0:79:79,0	0/0:89:89,0	0/0:85:85,0
chr12_20_13	62124418	3872_14	T	G	.	PASS	NS=20;AF=0.450;locori=p	GT:DP:AD	0/0:93:93,0	0/0:30:30,0	0/0:24:24,0	0/0:21:21,0	0/0:32:32,0	0/0:94:94,0	0/0:18:18,0	0/0:20:20,0	0/0:16:16,0	0/0:68:68,0	0/1:54:20,34	1/1:44:0,44	1/1:25:0,25	1/1:64:0,64	1/1:29:0,29	1/1:31:0,31	0/1:57:27,30	1/1:61:0,61	1/1:50:0,50	1/1:43:0,43
chr12_20_13	62229101	3878_9	G	A	.	PASS	NS=20;AF=0.125;locori=m	GT:DP:AD	0/0:58:58,0	0/0:15:15,0	0/0:19:19,0	0/0:16:16,0	0/0:21:21,0	0/0:83:83,0	0/0:18:18,0	0/0:16:16,0	0/0:13:13,0	0/0:42:42,0	0/0:24:24,0	0/0:20:20,0	0/1:21:11,10	0/1:30:13,17	0/1:30:19,11	0/1:25:11,14	0/0:37:37,0	0/0:49:49,0	0/1:39:20,19	0/0:23:23,0
chr12_20_13	62865425	3909_8	T	C	.	PASS	NS=20;AF=0.325;locori=m	GT:DP:AD	0/0:89:89,0	0/0:24:24,0	0/0:15:15,0	0/0:10:10,0	0/0:29:29,0	0/0:122:122,0	0/0:25:25,0	0/0:17:17,0	0/0:17:17,0	0/0:38:38,0	0/1:31:11,20	1/1:29:0,29	0/1:32:20,12	1/1:43:0,43	1/1:23:0,23	0/0:18:18,0	1/1:49:0,49	0/1:45:22,23	1/1:52:0,52	0/0:30:30,0
chr12_20_13	62865426	3909_7	G	A	.	PASS	NS=20;AF=0.325;locori=m	GT:DP:AD	0/0:89:89,0	0/0:24:24,0	0/0:15:15,0	0/0:10:10,0	0/0:29:29,0	0/0:122:122,0	0/0:25:25,0	0/0:17:17,0	0/0:17:17,0	0/0:38:38,0	0/1:31:11,20	1/1:29:0,29	0/1:32:20,12	1/1:43:0,43	1/1:23:0,23	0/0:18:18,0	1/1:49:0,49	0/1:45:22,23	1/1:52:0,52	0/0:30:30,0
chr12_20_13	63008714	3916_29	G	A	.	PASS	NS=20;AF=0.025;locori=p	GT:DP:AD	0/0:2158:2158,0	0/0:490:490,0	0/0:427:427,0	0/0:365:365,0	0/0:723:723,0	0/0:539:539,0	0/0:493:493,0	0/0:490:490,0	0/0:448:448,0	0/0:1552:1552,0	0/0:845:845,0	0/1:736:377,359	0/0:630:630,0	0/0:1049:1049,0	0/0:721:721,0	0/0:416:416,0	0/0:1541:1541,0	0/0:1337:1337,0	0/0:1432:1432,0	0/0:947:947,0
chr12_20_13	63042238	3917_34	A	T	.	PASS	NS=20;AF=0.175;locori=p	GT:DP:AD	0/0:65:65,0	0/0:24:24,0	0/0:26:26,0	0/0:21:21,0	0/0:25:25,0	0/0:125:125,0	0/0:13:13,0	0/0:30:30,0	0/0:25:25,0	0/0:49:49,0	0/1:37:15,22	0/1:30:17,13	0/0:24:24,0	0/1:39:21,18	0/1:31:13,18	1/1:18:0,18	0/0:65:65,0	0/0:63:63,0	0/0:55:55,0	0/1:21:15,6
chr12_20_13	63671359	3934_36	C	A	.	PASS	NS=20;AF=0.175;locori=m	GT:DP:AD	0/0:272:272,0	0/0:174:174,0	0/0:132:132,0	0/0:135:135,0	0/0:253:253,0	0/0:168:168,0	0/0:173:173,0	0/0:181:181,0	0/0:138:138,0	0/0:388:388,0	0/1:325:143,182	0/1:290:133,157	0/0:278:278,0	0/0:174:174,0	1/1:362:0,362	0/1:140:59,81	0/0:333:333,0	0/1:254:117,137	0/1:89:43,46	0/0:232:232,0
chr12_20_13	63671366	3934_29	T	A	.	PASS	NS=20;AF=0.025;locori=m	GT:DP:AD	0/0:272:272,0	0/0:174:174,0	0/0:132:132,0	0/0:135:135,0	0/0:253:253,0	0/0:168:168,0	0/0:173:173,0	0/0:181:181,0	0/0:138:138,0	0/0:388:388,0	0/0:325:325,0	0/0:290:290,0	0/0:278:278,0	0/0:174:174,0	0/0:362:362,0	0/1:140:111,29	0/0:333:333,0	0/0:254:254,0	0/0:89:89,0	0/0:232:232,0
chr12_20_13	63751012	3937_37	G	A	.	PASS	NS=20;AF=0.050;locori=p	GT:DP:AD	0/0:140:140,0	0/0:50:50,0	0/0:24:24,0	0/0:43:43,0	0/0:78:78,0	0/0:237:237,0	0/0:36:36,0	0/0:39:39,0	0/0:47:47,0	0/0:99:99,0	0/0:68:68,0	0/1:60:30,30	0/0:59:59,0	0/0:64:64,0	0/0:56:56,0	0/0:31:31,0	0/0:133:133,0	0/0:108:108,0	0/0:129:129,0	0/1:74:31,43
chr12_20_13	64786447	3969_1	A	G	.	PASS	NS=20;AF=0.250;locori=m	GT:DP:AD	0/0:33:33,0	0/0:21:21,0	0/0:22:22,0	0/0:15:15,0	0/0:15:15,0	0/0:17:17,0	0/0:15:15,0	0/0:21:21,0	0/0:20:20,0	0/0:26:26,0	0/0:18:18,0	0/1:32:13,19	0/1:24:15,9	0/1:24:6,18	1/1:16:0,16	0/1:22:14,8	1/1:26:0,26	0/0:33:33,0	0/1:16:7,9	0/1:17:9,8
chr12_20_13	64787525	3970_30	A	T	.	PASS	NS=20;AF=0.450;locori=p	GT:DP:AD	0/0:117:117,0	0/0:61:61,0	0/0:34:34,0	0/0:46:46,0	0/0:61:61,0	0/0:209:209,0	0/0:37:37,0	0/0:32:32,0	0/0:43:43,0	0/0:115:115,0	1/1:65:0,65	0/1:57:33,24	1/1:49:0,49	1/1:87:0,87	1/1:39:0,39	1/1:34:0,34	1/1:84:0,84	1/1:84:0,84	1/1:77:0,77	0/1:66:35,31
chr12_20_13	65146704	3980_31	C	T	.	PASS	NS=20;AF=0.025;locori=m	GT:DP:AD	0/0:116:116,0	0/0:55:55,0	0/0:57:57,0	0/0:62:62,0	0/0:61:61,0	0/0:29:29,0	0/0:45:45,0	0/0:55:55,0	0/0:77:77,0	0/0:82:82,0	0/0:44:44,0	0/0:78:78,0	0/0:97:97,0	0/0:49:49,0	0/0:62:62,0	0/1:79:36,43	0/0:76:76,0	0/0:31:31,0	0/0:68:68,0	0/0:52:52,0
chr12_20_13	66117825	4010_5	G	A	.	PASS	NS=20;AF=0.300;locori=m	GT:DP:AD	0/0:53:53,0	0/0:19:19,0	0/0:20:20,0	0/0:14:14,0	0/0:25:25,0	0/0:112:112,0	0/0:10:10,0	0/0:16:16,0	0/0:19:19,0	0/0:55:55,0	0/1:36:16,20	0/0:35:35,0	1/1:28:0,28	0/1:29:21,8	1/1:28:0,28	1/1:15:0,15	0/1:62:27,35	0/1:47:19,28	0/1:40:20,20	0/1:33:16,17
chr12_20_13	68146469	4059_42	A	G	.	PASS	NS=20;AF=0.050;locori=m	GT:DP:AD	0/0:211:211,0	0/0:53:53,0	0/0:46:46,0	0/0:45:45,0	0/0:84:84,0	0/0:161:161,0	0/0:56:56,0	0/0:111:111,0	0/0:36:36,0	0/0:140:140,0	0/0:217:217,0	0/0:164:164,0	0/0:204:204,0	1/1:429:0,429	0/0:202:202,0	0/0:92:92,0	0/0:148:148,0	0/0:216:216,0	0/0:153:153,0	0/0:230:230,0
chr12_20_13	68334424	4065_28	T	C	.	PASS	NS=20;AF=0.350;locori=m	GT:DP:AD	0/0:1019:1019,0	0/0:433:433,0	0/0:334:334,0	0/0:338:338,0	0/0:762:762,0	0/0:550:550,0	0/0:410:410,0	0/0:541:541,0	0/0:405:405,0	0/0:1305:1305,0	1/1:923:0,923	1/1:668:0,668	0/1:673:351,322	1/1:640:0,640	0/1:674:359,315	0/1:321:174,147	1/1:1073:0,1073	1/1:966:0,966	0/1:781:403,378	0/0:862:862,0
chr12_20_13	68889106	4081_38	G	A	.	PASS	NS=20;AF=0.375;locori=m	GT:DP:AD	0/0:24:24,0	0/0:20:20,0	0/0:24:24,0	0/0:12:12,0	0/0:27:27,0	0/0:21:21,0	0/0:19:19,0	0/0:20:20,0	0/0:22:22,0	0/0:33:33,0	0/1:54:24,30	0/1:43:16,27	1/1:34:0,34	1/1:58:0,58	1/1:42:0,42	0/0:14:14,0	0/1:75:42,33	1/1:57:0,57	1/1:55:0,55	1/1:69:0,69
chr12_20_13	68889142	4081_2	T	C	.	PASS	NS=20;AF=0.500;locori=m	GT:DP:AD	1/1:24:0,24	1/1:20:0,20	1/1:24:0,24	1/1:12:0,12	1/1:27:0,27	1/1:21:0,21	1/1:19:0,19	1/1:20:0,20	1/1:22:0,22	1/1:33:0,33	0/0:54:54,0	0/0:43:43,0	0/0:34:34,0	0/0:58:58,0	0/0:42:42,0	0/0:14:14,0	0/0:75:75,0	0/0:57:57,0	0/0:55:55,0	0/0:69:69,0
chr12_20_13	69177927	4085_32	A	C	.	PASS	NS=20;AF=0.100;locori=p	GT:DP:AD	0/0:87:87,0	0/0:26:26,0	0/0:27:27,0	0/0:19:19,0	0/0:40:40,0	0/0:125:125,0	0/0:22:22,0	0/0:14:14,0	0/0:24:24,0	0/0:45:45,0	0/0:44:44,0	0/1:30:14,16	0/0:40:40,0	0/1:46:21,25	0/0:17:17,0	0/0:23:23,0	0/0:54:54,0	0/1:61:27,34	0/1:69:35,34	0/0:56:56,0
chr12_20_13	69532624	4090_15	G	A	.	PASS	NS=20;AF=0.450;locori=p	GT:DP:AD	0/0:294:294,0	0/0:89:89,0	0/0:60:60,0	0/0:72:72,0	0/0:156:156,0	0/0:354:354,0	0/0:83:83,0	0/0:96:96,0	0/0:59:59,0	0/0:193:193,0	1/1:154:0,154	1/1:94:0,94	1/1:115:0,115	0/1:162:80,82	1/1:143:0,143	1/1:60:0,60	1/1:221:0,221	0/1:165:96,69	1/1:200:0,200	1/1:137:0,137
chr12_20_13	70342222	4117_30	C	T	.	PASS	NS=20;AF=0.100;locori=m	GT:DP:AD	0/0:822:822,0	0/0:384:384,0	0/0:332:332,0	0/1:282:127,155	0/0:639:639,0	0/1:421:214,207	0/0:378:378,0	0/0:362:362,0	0/0:301:301,0	1/1:899:0,899	0/0:796:796,0	0/0:537:537,0	0/0:499:499,0	0/0:453:453,0	0/0:551:551,0	0/0:254:254,0	0/0:863:863,0	0/0:691:691,0	0/0:465:465,0	0/0:698:698,0
chr12_20_13	70342233	4117_19	G	A	.	PASS	NS=20;AF=0.025;locori=m	GT:DP:AD	0/0:822:822,0	0/0:384:384,0	0/0:332:332,0	0/0:282:282,0	0/0:639:639,0	0/0:421:421,0	0/0:378:378,0	0/0:362:362,0	0/0:301:301,0	0/0:899:899,0	0/0:796:796,0	0/0:537:537,0	0/0:499:499,0	0/0:453:453,0	0/0:551:551,0	0/0:254:254,0	0/1:863:449,414	0/0:691:691,0	0/0:465:465,0	0/0:698:698,0
chr12_20_13	70447749	4123_16	G	A	.	PASS	NS=20;AF=0.025;locori=m	GT:DP:AD	0/0:672:672,0	0/0:308:308,0	0/0:248:248,0	0/0:190:190,0	0/0:396:396,0	0/0:323:323,0	0/0:331:331,0	0/0:289:289,0	0/0:288:288,0	0/0:825:825,0	0/0:517:517,0	0/1:375:191,184	0/0:376:376,0	0/0:461:461,0	0/0:337:337,0	0/0:195:195,0	0/0:560:560,0	0/0:630:630,0	0/0:557:557,0	0/0:524:524,0
chr12_20_13	71369340	4150_22	G	C	.	PASS	NS=20;AF=0.150;locori=m	GT:DP:AD	0/0:605:605,0	0/0:241:241,0	0/0:195:195,0	0/0:174:174,0	0/0:360:360,0	0/0:447:447,0	0/0:239:239,0	0/0:254:254,0	0/0:188:188,0	0/0:558:558,0	1/1:630:0,630	0/1:439:207,232	0/0:387:387,0	0/0:228:228,0	0/0:351:351,0	0/1:228:121,107	0/0:674:674,0	0/0:585:585,0	0/0:497:497,0	1/1:281:0,281
chr12_20_13	71369341	4150_21	T	A	.	PASS	NS=20;AF=0.125;locori=m	GT:DP:AD	0/0:605:605,0	0/0:241:241,0	0/0:195:195,0	0/0:174:174,0	0/0:360:360,0	0/0:447:447,0	0/0:239:239,0	0/0:254:254,0	0/0:188:188,0	0/0:558:558,0	0/1:630:318,312	0/1:439:207,232	0/0:387:387,0	0/0:228:228,0	0/0:351:351,0	0/1:228:121,107	0/0:674:674,0	0/0:585:585,0	0/0:497:497,0	1/1:281:0,281
chr12_20_13	71369352	4150_10	G	T	.	PASS	NS=20;AF=0.350;locori=m	GT:DP:AD	0/0:605:605,0	0/0:241:241,0	0/0:195:195,0	0/0:174:174,0	0/0:360:360,0	0/0:447:447,0	0/0:239:239,0	0/0:254:254,0	0/0:188:188,0	0/0:558:558,0	0/0:630:630,0	0/1:439:232,207	1/1:387:0,387	1/1:228:0,228	1/1:351:0,351	0/1:228:107,121	1/1:674:0,674	1/1:585:0,585	1/1:497:0,497	0/0:281:281,0
chr12_20_13	71668922	4163_30	T	C	.	PASS	NS=20;AF=0.075;locori=m	GT:DP:AD	0/0:68:68,0	0/1:27:10,17	0/0:18:18,0	0/0:25:25,0	0/0:37:37,0	0/0:208:208,0	0/1:31:17,14	0/0:24:24,0	0/0:26:26,0	0/0:72:72,0	0/0:62:62,0	0/0:37:37,0	0/0:43:43,0	0/1:32:13,19	0/0:42:42,0	0/0:21:21,0	0/0:66:66,0	0/0:61:61,0	0/0:44:44,0	0/0:64:64,0
chr12_20_13	71668972	4164_13	G	T	.	PASS	NS=20;AF=0.025;locori=p	GT:DP:AD	0/0:47:47,0	0/0:16:16,0	0/0:13:13,0	0/0:15:15,0	0/0:29:29,0	0/0:69:69,0	0/0:13:13,0	0/0:12:12,0	0/0:10:10,0	0/0:31:31,0	0/0:26:26,0	0/0:24:24,0	0/0:25:25,0	0/1:24:10,14	0/0:23:23,0	0/0:16:16,0	0/0:52:52,0	0/0:25:25,0	0/0:21:21,0	0/0:21:21,0
chr12_20_13	72281199	4192_33	G	A	.	PASS	NS=20;AF=0.125;locori=p	GT:DP:AD	0/0:199:199,0	0/0:330:330,0	0/0:279:279,0	0/0:216:216,0	0/0:343:343,0	0/0:224:224,0	0/0:307:307,0	0/0:271:271,0	0/0:297:297,0	0/0:573:573,0	0/0:459:459,0	0/0:454:454,0	0/1:391:176,215	0/1:117:75,42	0/0:332:332,0	0/1:330:148,182	0/1:360:203,157	0/1:232:136,96	0/0:43:43,0	0/0:352:352,0
chr12_20_13	72608955	4214_30	T	C	.	PASS	NS=20;AF=0.025;locori=m	GT:DP:AD	0/0:367:367,0	0/0:139:139,0	0/0:103:103,0	0/0:91:91,0	0/0:140:140,0	0/0:287:287,0	0/0:90:90,0	0/0:90:90,0	0/0:92:92,0	0/0:302:302,0	0/0:220:220,0	0/0:161:161,0	0/0:145:145,0	0/1:183:88,95	0/0:139:139,0	0/0:101:101,0	0/0:289:289,0	0/0:250:250,0	0/0:191:191,0	0/0:190:190,0
chr12_20_13	73280332	4244_14	G	C	.	PASS	NS=20;AF=0.050;locori=m	GT:DP:AD	0/0:69:69,0	0/0:24:24,0	0/0:23:23,0	0/0:19:19,0	0/0:31:31,0	0/0:154:154,0	0/0:19:19,0	0/0:13:13,0	0/0:15:15,0	0/0:46:46,0	0/0:38:38,0	0/1:29:16,13	0/0:34:34,0	0/1:44:24,20	0/0:39:39,0	0/0:14:14,0	0/0:73:73,0	0/0:35:35,0	0/0:72:72,0	0/0:29:29,0
chr12_20_13	73330854	4248_39	C	T	.	PASS	NS=20;AF=0.325;locori=m	GT:DP:AD	0/0:166:166,0	0/0:39:39,0	0/0:35:35,0	0/0:40:40,0	0/0:67:67,0	0/0:182:182,0	0/0:47:47,0	0/0:52:52,0	0/0:42:42,0	0/0:110:110,0	0/1:62:36,26	0/1:45:30,15	0/1:67:43,24	1/1:61:0,61	1/1:42:0,42	0/0:33:33,0	0/1:107:59,48	0/1:85:45,40	1/1:136:0,136	1/1:58:0,58
chr12_20_13	73833553	4267_2	T	G	.	PASS	NS=20;AF=0.025;locori=m	GT:DP:AD	0/0:89:89,0	0/0:39:39,0	0/0:24:24,0	0/0:20:20,0	0/0:44:44,0	0/0:105:105,0	0/0:17:17,0	0/0:36:36,0	0/0:31:31,0	0/0:65:65,0	0/0:51:51,0	0/0:33:33,0	0/0:36:36,0	0/0:56:56,0	0/0:43:43,0	0/1:22:9,13	0/0:66:66,0	0/0:68:68,0	0/0:65:65,0	0/0:55:55,0
chr12_20_13	73881303	4270_32	G	T	.	PASS	NS=20;AF=0.500;locori=p	GT:DP:AD	1/1:65:0,65	1/1:19:0,19	1/1:21:0,21	1/1:19:0,19	1/1:19:0,19	1/1:114:0,114	1/1:14:0,14	1/1:14:0,14	1/1:15:0,15	1/1:49:0,49	0/0:39:39,0	0/0:28:28,0	0/0:29:29,0	0/0:33:33,0	0/0:32:32,0	0/0:19:19,0	0/0:46:46,0	0/0:59:59,0	0/0:69:69,0	0/0:42:42,0
chr12_20_13	74635196	4300_14	G	T	.	PASS	NS=20;AF=0.200;locori=p	GT:DP:AD	0/0:136:136,0	0/0:59:59,0	0/0:42:42,0	0/0:52:52,0	0/0:79:79,0	0/0:224:224,0	0/0:54:54,0	0/0:46:46,0	0/0:52:52,0	0/0:134:134,0	1/1:78:0,78	0/0:42:42,0	0/1:72:37,35	0/1:81:47,34	0/0:80:80,0	0/0:63:63,0	0/1:122:78,44	1/1:79:0,79	0/0:115:115,0	0/1:76:46,30
chr12_20_13	74996927	4311_6	T	C	.	PASS	NS=20;AF=0.275;locori=p	GT:DP:AD	0/0:1047:1047,0	0/0:427:427,0	0/0:342:342,0	0/0:264:264,0	0/0:717:717,0	0/0:384:384,0	0/0:376:376,0	0/0:409:409,0	0/0:337:337,0	0/0:964:964,0	0/1:864:467,397	1/1:632:0,632	0/1:629:316,313	0/0:588:588,0	1/1:654:0,654	0/0:369:369,0	0/1:1070:534,536	0/1:837:433,404	0/1:641:311,330	1/1:779:0,779
chr12_20_13	75007046	4314_13	C	T	.	PASS	NS=20;AF=0.450;locori=m	GT:DP:AD	0/0:36:36,0	0/0:10:10,0	0/0:15:15,0	0/0:11:11,0	0/0:24:24,0	0/0:77:77,0	0/0:18:18,0	0/0:20:20,0	0/0:10:10,0	0/0:37:37,0	1/1:28:0,28	1/1:13:0,13	1/1:21:0,21	0/1:26:13,13	1/1:20:0,20	1/1:14:0,14	1/1:31:0,31	1/1:31:0,31	0/1:40:16,24	1/1:20:0,20
chr12_20_13	75238283	4318_48	G	A	.	PASS	NS=20;AF=0.025;locori=p	GT:DP:AD	0/0:226:226,0	0/0:139:139,0	0/0:124:124,0	0/0:127:127,0	0/0:213:213,0	0/0:405:405,0	0/0:149:149,0	0/0:160:160,0	0/0:141:141,0	0/0:373:373,0	0/0:301:301,0	0/0:226:226,0	0/0:240:240,0	0/0:131:131,0	0/0:227:227,0	0/1:97:60,37	0/0:274:274,0	0/0:239:239,0	0/0:76:76,0	0/0:244:244,0
chr12_20_13	75524447	4332_31	T	C	.	PASS	NS=20;AF=0.075;locori=p	GT:DP:AD	0/0:96:96,0	0/0:36:36,0	0/0:30:30,0	0/0:36:36,0	0/0:47:47,0	0/0:107:107,0	0/0:30:30,0	0/0:49:49,0	0/0:42:42,0	0/0:79:79,0	0/0:44:44,0	0/0:55:55,0	0/1:45:19,26	0/0:67:67,0	0/0:45:45,0	0/0:28:28,0	0/0:93:93,0	0/0:72:72,0	0/1:82:28,54	0/1:65:33,32
chr12_20_13	75810282	4343_32	T	A	.	PASS	NS=20;AF=0.500;locori=m	GT:DP:AD	0/0:434:434,0	0/0:269:269,0	0/0:115:115,0	0/0:80:80,0	0/0:375:375,0	0/0:156:156,0	0/0:266:266,0	0/0:284:284,0	0/0:200:200,0	0/0:652:652,0	1/1:400:0,400	1/1:260:0,260	1/1:336:0,336	1/1:479:0,479	1/1:261:0,261	1/1:196:0,196	1/1:601:0,601	1/1:421:0,421	1/1:305:0,305	1/1:314:0,314
chr12_20_13	75810287	4343_27	T	C	.	PASS	NS=20;AF=0.450;locori=m	GT:DP:AD	0/0:434:434,0	0/0:269:269,0	0/0:115:115,0	0/0:80:80,0	0/0:375:375,0	0/0:156:156,0	0/0:266:266,0	0/0:284:284,0	0/0:200:200,0	0/0:652:652,0	0/1:400:232,168	1/1:260:0,260	0/1:336:195,141	1/1:479:0,479	1/1:261:0,261	1/1:196:0,196	1/1:601:0,601	1/1:421:0,421	1/1:305:0,305	1/1:314:0,314
chr12_20_13	76315779	4363_27	A	C	.	PASS	NS=20;AF=0.500;locori=p	GT:DP:AD	0/0:81:81,0	0/0:26:26,0	0/0:21:21,0	0/0:18:18,0	0/0:51:51,0	0/0:142:142,0	0/0:16:16,0	0/0:20:20,0	0/0:19:19,0	0/0:65:65,0	1/1:47:0,47	1/1:50:0,50	1/1:27:0,27	1/1:39:0,39	1/1:30:0,30	1/1:27:0,27	1/1:71:0,71	1/1:58:0,58	1/1:66:0,66	1/1:56:0,56
chr12_20_13	76421390	4364_47	G	C	.	PASS	NS=20;AF=0.500;locori=m	GT:DP:AD	1/1:250:0,250	1/1:131:0,131	1/1:85:0,85	1/1:83:0,83	1/1:171:0,171	1/1:129:0,129	1/1:135:0,135	1/1:120:0,120	1/1:102:0,102	1/1:295:0,295	0/0:319:319,0	0/0:261:261,0	0/0:194:194,0	0/0:254:254,0	0/0:155:155,0	0/0:158:158,0	0/0:331:331,0	0/0:391:391,0	0/0:188:188,0	0/0:193:193,0
chr12_20_13	76541183	4368_18	C	T	.	PASS	NS=20;AF=0.500;locori=p	GT:DP:AD	1/1:571:0,571	1/1:168:0,168	1/1:110:0,110	1/1:111:0,111	1/1:239:0,239	1/1:352:0,352	1/1:134:0,134	1/1:166:0,166	1/1:150:0,150	1/1:428:0,428	0/0:302:302,0	0/0:239:239,0	0/0:227:227,0	0/0:344:344,0	0/0:232:232,0	0/0:142:142,0	0/0:485:485,0	0/0:407:407,0	0/0:539:539,0	0/0:341:341,0
chr12_20_13	78058703	4413_4	G	A	.	PASS	NS=20;AF=0.300;locori=p	GT:DP:AD	0/0:1846:1846,0	1/1:493:0,493	1/1:386:0,386	0/1:333:138,195	0/0:640:640,0	0/1:613:317,296	0/1:464:221,243	1/1:391:0,391	1/1:398:0,398	0/1:1209:648,561	0/0:737:737,0	0/0:562:562,0	0/0:678:678,0	0/0:976:976,0	0/0:562:562,0	0/0:326:326,0	0/0:1165:1165,0	0/0:1146:1146,0	0/0:1402:1402,0	0/0:829:829,0
chr14	1459108	4661_31	T	G	.	PASS	NS=20;AF=0.475;locori=m	GT:DP:AD	0/0:485:485,0	0/0:131:131,0	0/0:90:90,0	0/0:116:116,0	0/0:173:173,0	0/0:341:341,0	0/0:123:123,0	0/0:130:130,0	0/0:98:98,0	0/0:327:327,0	1/1:207:0,207	0/1:186:97,89	1/1:187:0,187	1/1:233:0,233	1/1:190:0,190	1/1:127:0,127	1/1:334:0,334	1/1:301:0,301	1/1:297:0,297	1/1:205:0,205
chr14	1850463	4794_25	C	A	.	PASS	NS=20;AF=0.125;locori=p	GT:DP:AD	0/0:90:90,0	0/0:28:28,0	0/0:22:22,0	0/0:29:29,0	0/0:47:47,0	0/0:158:158,0	0/0:45:45,0	0/0:27:27,0	0/0:28:28,0	0/0:65:65,0	0/1:44:24,20	0/1:44:24,20	0/0:40:40,0	0/0:76:76,0	0/1:55:27,28	0/0:29:29,0	0/1:96:55,41	0/0:82:82,0	0/1:101:55,46	0/0:53:53,0
chr14	1850468	4794_30	C	A	.	PASS	NS=20;AF=0.125;locori=p	GT:DP:AD	0/0:90:90,0	0/0:28:28,0	0/0:22:22,0	0/0:29:29,0	0/0:47:47,0	0/0:158:158,0	0/0:45:45,0	0/0:27:27,0	0/0:28:28,0	0/0:65:65,0	0/1:44:24,20	0/1:44:24,20	0/0:40:40,0	0/0:76:76,0	0/1:55:27,28	0/0:29:29,0	0/1:96:55,41	0/0:82:82,0	0/1:101:55,46	0/0:53:53,0
chr14	2244374	4893_9	G	A	.	PASS	NS=20;AF=0.025;locori=m	GT:DP:AD	0/0:85:85,0	0/0:37:37,0	0/0:21:21,0	0/0:27:27,0	0/0:43:43,0	0/0:108:108,0	0/0:31:31,0	0/0:20:20,0	0/0:25:25,0	0/0:52:52,0	0/0:53:53,0	0/0:40:40,0	0/0:36:36,0	0/0:49:49,0	0/1:28:12,16	0/0:23:23,0	0/0:82:82,0	0/0:53:53,0	0/0:63:63,0	0/0:38:38,0
chr14	2599287	5016_32	A	G	.	PASS	NS=20;AF=0.025;locori=m	GT:DP:AD	0/0:68:68,0	0/0:34:34,0	0/0:15:15,0	0/0:15:15,0	0/0:26:26,0	0/0:116:116,0	0/0:23:23,0	0/0:21:21,0	0/0:14:14,0	0/0:62:62,0	0/0:29:29,0	0/0:19:19,0	0/0:19:19,0	0/0:38:38,0	0/0:13:13,0	0/0:12:12,0	0/1:50:18,32	0/0:34:34,0	0/0:58:58,0	0/0:17:17,0
chr14	2618382	5026_40	A	T	.	PASS	NS=20;AF=0.500;locori=p	GT:DP:AD	1/1:748:0,748	1/1:276:0,276	1/1:204:0,204	1/1:169:0,169	1/1:457:0,457	1/1:430:0,430	1/1:238:0,238	1/1:241:0,241	1/1:249:0,249	1/1:722:0,722	0/0:498:498,0	0/0:363:363,0	0/0:396:396,0	0/0:434:434,0	0/0:414:414,0	0/0:194:194,0	0/0:695:695,0	0/0:606:606,0	0/0:465:465,0	0/0:364:364,0
chr14	2637545	5032_43	A	T	.	PASS	NS=20;AF=0.025;locori=m	GT:DP:AD	0/0:543:543,0	0/0:338:338,0	0/0:311:311,0	0/0:287:287,0	0/0:549:549,0	0/0:336:336,0	0/0:408:408,0	0/0:371:371,0	0/0:273:273,0	0/0:733:733,0	0/0:712:712,0	0/0:551:551,0	0/0:629:629,0	0/0:454:454,0	0/0:576:576,0	0/0:378:378,0	0/0:889:889,0	0/1:573:319,254	0/0:252:252,0	0/0:691:691,0
chr14	2746146	5062_20	G	A	.	PASS	NS=20;AF=0.275;locori=p	GT:DP:AD	0/0:74:74,0	0/0:24:24,0	0/0:13:13,0	0/0:13:13,0	0/0:22:22,0	0/0:99:99,0	0/0:17:17,0	0/0:17:17,0	0/0:13:13,0	0/0:41:41,0	1/1:16:0,16	0/0:30:30,0	0/1:18:12,6	0/1:51:24,27	0/1:17:6,11	1/1:17:0,17	0/0:49:49,0	1/1:38:0,38	0/0:53:53,0	1/1:25:0,25
chr14	2746150	5062_24	C	T	.	PASS	NS=20;AF=0.025;locori=p	GT:DP:AD	0/0:74:74,0	0/0:24:24,0	0/0:13:13,0	0/0:13:13,0	0/0:22:22,0	0/0:99:99,0	0/0:17:17,0	0/0:17:17,0	0/0:13:13,0	0/0:41:41,0	0/0:16:16,0	0/0:30:30,0	0/0:18:18,0	0/1:51:27,24	0/0:17:17,0	0/0:17:17,0	0/0:49:49,0	0/0:38:38,0	0/0:53:53,0	0/0:25:25,0
chr14	2746151	5062_25	G	A	.	PASS	NS=20;AF=0.025;locori=p	GT:DP:AD	0/0:74:74,0	0/0:24:24,0	0/0:13:13,0	0/0:13:13,0	0/0:22:22,0	0/0:99:99,0	0/0:17:17,0	0/0:17:17,0	0/0:13:13,0	0/0:41:41,0	0/0:16:16,0	0/0:30:30,0	0/0:18:18,0	0/0:51:51,0	0/0:17:17,0	0/0:17:17,0	0/0:49:49,0	0/1:38:20,18	0/0:53:53,0	0/0:25:25,0
chr14	2746176	5062_50	C	T	.	PASS	NS=20;AF=0.250;locori=p	GT:DP:AD	0/0:74:74,0	0/1:24:8,16	1/1:13:0,13	1/1:13:0,13	0/1:22:10,12	0/0:99:99,0	0/1:17:8,9	0/1:17:10,7	0/0:13:13,0	1/1:41:0,41	0/0:16:16,0	0/0:30:30,0	0/0:18:18,0	0/0:51:51,0	0/0:17:17,0	0/0:17:17,0	0/0:49:49,0	0/0:38:38,0	0/0:53:53,0	0/0:25:25,0
chr14	3031434	5073_2	A	G	.	PASS	NS=20;AF=0.400;locori=p	GT:DP:AD	0/0:75:75,0	0/0:21:21,0	0/0:21:21,0	0/0:16:16,0	0/0:32:32,0	0/0:85:85,0	0/0:18:18,0	0/0:27:27,0	0/0:18:18,0	0/0:66:66,0	0/1:34:10,24	1/1:35:0,35	1/1:35:0,35	0/1:36:18,18	0/1:27:10,17	1/1:16:0,16	1/1:54:0,54	0/1:47:24,23	1/1:66:0,66	1/1:39:0,39
chr14	3938705	5107_44	C	A	.	PASS	NS=20;AF=0.100;locori=m	GT:DP:AD	0/0:188:188,0	0/0:76:76,0	0/0:61:61,0	0/0:49:49,0	0/0:95:95,0	0/0:337:337,0	0/0:79:79,0	0/0:71:71,0	0/0:75:75,0	0/0:161:161,0	0/0:132:132,0	0/0:73:73,0	0/0:103:103,0	0/1:77:45,32	0/1:76:39,37	0/1:56:26,30	0/1:156:87,69	0/0:115:115,0	0/0:88:88,0	0/0:102:102,0
chr14	4321680	5119_13	A	G	.	PASS	NS=20;AF=0.425;locori=p	GT:DP:AD	0/0:18:18,0	0/0:45:45,0	0/0:41:41,0	0/0:39:39,0	0/0:58:58,0	0/0:141:141,0	0/0:31:31,0	0/0:65:65,0	0/0:36:36,0	0/0:75:75,0	1/1:305:0,305	0/0:68:68,0	1/1:261:0,261	1/1:246:0,246	1/1:283:0,283	0/1:106:57,49	1/1:186:0,186	1/1:252:0,252	1/1:103:0,103	1/1:173:0,173
chr14	4321704	5119_37	T	C	.	PASS	NS=20;AF=0.050;locori=p	GT:DP:AD	0/0:18:18,0	0/0:45:45,0	0/0:41:41,0	0/0:39:39,0	0/0:58:58,0	0/0:141:141,0	0/0:31:31,0	0/0:65:65,0	0/0:36:36,0	0/0:75:75,0	0/0:305:305,0	0/0:68:68,0	0/0:261:261,0	0/1:246:99,147	0/0:283:283,0	0/0:106:106,0	0/0:186:186,0	0/0:252:252,0	0/1:103:37,66	0/0:173:173,0
chr14	4397815	5124_15	C	T	.	PASS	NS=20;AF=0.100;locori=m	GT:DP:AD	0/0:1632:1632,0	0/0:452:452,0	0/0:439:439,0	0/0:320:320,0	0/0:689:689,0	0/0:516:516,0	0/0:467:467,0	0/0:466:466,0	0/0:396:396,0	0/0:1273:1273,0	0/1:821:428,393	0/0:592:592,0	0/0:723:723,0	0/0:977:977,0	0/1:623:344,279	0/0:392:392,0	0/1:1231:629,602	0/0:1254:1254,0	0/0:1143:1143,0	0/1:933:499,434
chr14	4726845	5135_33	G	A	.	PASS	NS=20;AF=0.450;locori=m	GT:DP:AD	0/0:515:515,0	0/0:188:188,0	0/0:181:181,0	0/0:172:172,0	0/0:283:283,0	0/0:330:330,0	0/0:223:223,0	0/0:180:180,0	0/0:194:194,0	0/0:537:537,0	0/1:348:152,196	1/1:304:0,304	1/1:317:0,317	1/1:441:0,441	1/1:320:0,320	1/1:203:0,203	1/1:481:0,481	1/1:468:0,468	0/1:427:215,212	1/1:378:0,378
chr14	4965142	5147_5	C	T	.	PASS	NS=20;AF=0.175;locori=m	GT:DP:AD	0/0:64:64,0	0/0:40:40,0	0/0:38:38,0	0/0:30:30,0	0/0:32:32,0	0/0:23:23,0	0/0:28:28,0	0/0:28:28,0	0/0:39:39,0	0/0:61:61,0	1/1:26:0,26	0/1:53:25,28	0/0:38:38,0	0/1:26:11,15	0/1:43:23,20	0/0:44:44,0	0/0:30:30,0	0/0:16:16,0	0/1:37:22,15	0/1:20:7,13
chr14	5064233	5150_50	C	G	.	PASS	NS=20;AF=0.150;locori=m	GT:DP:AD	0/0:95:95,0	0/0:32:32,0	0/0:28:28,0	0/0:22:22,0	0/0:39:39,0	0/0:139:139,0	0/0:29:29,0	0/0:28:28,0	0/0:30:30,0	0/0:62:62,0	0/0:50:50,0	0/1:54:26,28	0/1:42:15,27	0/1:48:23,25	0/0:38:38,0	0/0:24:24,0	0/1:78:43,35	0/0:69:69,0	0/1:85:39,46	0/1:42:23,19
chr14	5166734	5153_35	C	T	.	PASS	NS=20;AF=0.175;locori=p	GT:DP:AD	0/0:49:49,0	0/1:17:8,9	0/0:10:10,0	0/0:12:12,0	0/0:18:18,0	0/1:89:44,45	0/0:13:13,0	0/0:21:21,0	0/0:12:12,0	0/1:40:22,18	0/0:24:24,0	0/0:22:22,0	0/0:21:21,0	0/1:29:15,14	0/0:20:20,0	1/1:18:0,18	0/0:46:46,0	0/1:39:20,19	0/0:50:50,0	0/0:29:29,0
chr14	5296334	5158_42	T	G	.	PASS	NS=20;AF=0.025;locori=p	GT:DP:AD	0/0:728:728,0	0/0:398:398,0	0/0:365:365,0	0/0:270:270,0	0/0:514:514,0	0/0:412:412,0	0/0:354:354,0	0/0:378:378,0	0/0:312:312,0	0/0:795:795,0	0/0:820:820,0	0/0:531:531,0	0/0:587:587,0	0/0:472:472,0	0/0:561:561,0	0/0:308:308,0	0/1:879:393,486	0/0:700:700,0	0/0:465:465,0	0/0:646:646,0
chr14	5378118	5161_32	T	G	.	PASS	NS=20;AF=0.275;locori=p	GT:DP:AD	0/0:1206:1206,0	0/0:463:463,0	0/0:479:479,0	0/0:316:316,0	0/0:674:674,0	0/0:456:456,0	0/0:431:431,0	0/0:466:466,0	0/0:371:371,0	0/0:1198:1198,0	0/0:811:811,0	0/1:653:311,342	0/1:631:304,327	1/1:852:0,852	0/1:648:299,349	1/1:370:0,370	0/1:1200:586,614	0/1:1047:568,479	0/1:838:420,418	0/1:961:448,513
chr14	5378130	5161_44	A	G	.	PASS	NS=20;AF=0.050;locori=p	GT:DP:AD	0/1:1206:660,546	0/0:463:463,0	0/0:479:479,0	0/0:316:316,0	0/0:674:674,0	0/0:456:456,0	0/0:431:431,0	0/1:466:241,225	0/0:371:371,0	0/0:1198:1198,0	0/0:811:811,0	0/0:653:653,0	0/0:631:631,0	0/0:852:852,0	0/0:648:648,0	0/0:370:370,0	0/0:1200:1200,0	0/0:1047:1047,0	0/0:838:838,0	0/0:961:961,0
chr14	5475721	5162_45	A	G	.	PASS	NS=20;AF=0.500;locori=p	GT:DP:AD	1/1:990:0,990	1/1:264:0,264	1/1:198:0,198	1/1:232:0,232	1/1:480:0,480	1/1:405:0,405	1/1:298:0,298	1/1:299:0,299	1/1:247:0,247	1/1:660:0,660	0/0:574:574,0	0/0:412:412,0	0/0:503:503,0	0/0:627:627,0	0/0:395:395,0	0/0:251:251,0	0/0:887:887,0	0/0:683:683,0	0/0:821:821,0	0/0:599:599,0
chr14	5604024	5165_27	T	C	.	PASS	NS=20;AF=0.200;locori=m	GT:DP:AD	0/0:59:59,0	0/0:11:11,0	0/0:15:15,0	0/0:12:12,0	0/0:21:21,0	0/0:102:102,0	0/0:13:13,0	0/0:14:14,0	0/0:13:13,0	0/0:43:43,0	0/0:35:35,0	0/1:17:9,8	0/1:21:13,8	0/0:31:31,0	0/1:21:9,12	0/0:17:17,0	1/1:45:0,45	1/1:43:0,43	0/1:41:19,22	0/0:10:10,0
chr14	5611006	5166_50	G	A	.	PASS	NS=20;AF=0.175;locori=m	GT:DP:AD	0/0:129:129,0	0/0:31:31,0	0/0:33:33,0	0/0:24:24,0	0/0:51:51,0	0/0:167:167,0	0/0:30:30,0	0/0:35:35,0	0/0:28:28,0	0/0:67:67,0	0/0:56:56,0	0/0:41:41,0	0/1:41:20,21	0/1:60:30,30	0/1:40:18,22	0/0:26:26,0	0/0:89:89,0	0/1:88:38,50	1/1:64:0,64	0/1:59:33,26
chr14	5611008	5166_48	A	T	.	PASS	NS=20;AF=0.175;locori=m	GT:DP:AD	0/0:129:129,0	0/0:31:31,0	0/0:33:33,0	0/0:24:24,0	0/0:51:51,0	0/0:167:167,0	0/0:30:30,0	0/0:35:35,0	0/0:28:28,0	0/0:67:67,0	0/0:56:56,0	0/0:41:41,0	0/1:41:20,21	0/1:60:30,30	0/1:40:18,22	0/0:26:26,0	0/0:89:89,0	0/1:88:38,50	1/1:64:0,64	0/1:59:33,26
chr14	6237488	5187_49	A	T	.	PASS	NS=20;AF=0.325;locori=m	GT:DP:AD	0/0:197:197,0	0/0:86:86,0	0/0:114:114,0	0/0:63:63,0	0/0:161:161,0	0/0:200:200,0	0/0:76:76,0	0/0:103:103,0	0/0:60:60,0	0/0:249:249,0	0/1:133:71,62	0/1:161:105,56	0/1:167:99,68	1/1:214:0,214	1/1:106:0,106	0/0:76:76,0	1/1:187:0,187	0/0:255:255,0	1/1:172:0,172	1/1:144:0,144
chr14	6419649	5190_8	A	T	.	PASS	NS=20;AF=0.100;locori=p	GT:DP:AD	0/0:456:456,0	0/0:143:143,0	0/0:161:161,0	0/1:87:47,40	0/1:281:127,154	0/0:381:381,0	0/0:170:170,0	0/1:146:64,82	0/0:113:113,0	0/1:484:221,263	0/0:308:308,0	0/0:186:186,0	0/0:224:224,0	0/0:275:275,0	0/0:208:208,0	0/0:100:100,0	0/0:493:493,0	0/0:411:411,0	0/0:304:304,0	0/0:293:293,0
chr14	7395340	5232_21	C	A	.	PASS	NS=20;AF=0.225;locori=p	GT:DP:AD	0/1:818:372,446	0/0:312:312,0	0/1:279:145,134	1/1:223:0,223	0/1:575:310,265	0/0:464:464,0	0/1:250:136,114	0/1:351:199,152	0/0:261:261,0	1/1:768:0,768	0/0:620:620,0	0/0:558:558,0	0/0:440:440,0	0/0:544:544,0	0/0:465:465,0	0/0:271:271,0	0/0:904:904,0	0/0:612:612,0	0/0:542:542,0	0/0:632:632,0
chr14	7628968	5241_41	G	A	.	PASS	NS=20;AF=0.375;locori=p	GT:DP:AD	0/1:601:312,289	1/1:545:0,545	1/1:435:0,435	0/0:361:361,0	1/1:685:0,685	1/1:355:0,355	1/1:506:0,506	1/1:508:0,508	0/1:398:191,207	0/1:988:493,495	0/0:808:808,0	0/0:719:719,0	0/0:651:651,0	0/0:286:286,0	0/0:591:591,0	0/0:429:429,0	0/0:826:826,0	0/0:561:561,0	0/0:172:172,0	0/0:590:590,0
chr14	7639448	5242_41	T	G	.	PASS	NS=20;AF=0.500;locori=m	GT:DP:AD	0/0:112:112,0	0/0:29:29,0	0/0:49:49,0	0/0:33:33,0	0/0:65:65,0	0/0:165:165,0	0/0:47:47,0	0/0:41:41,0	0/0:34:34,0	0/0:100:100,0	1/1:66:0,66	1/1:44:0,44	1/1:51:0,51	1/1:70:0,70	1/1:54:0,54	1/1:36:0,36	1/1:101:0,101	1/1:89:0,89	1/1:77:0,77	1/1:79:0,79
chr14	7845848	5250_45	T	C	.	PASS	NS=20;AF=0.475;locori=p	GT:DP:AD	0/0:75:75,0	0/0:29:29,0	0/0:16:16,0	0/0:21:21,0	0/0:30:30,0	0/0:127:127,0	0/0:12:12,0	0/0:20:20,0	0/0:18:18,0	0/0:64:64,0	1/1:36:0,36	1/1:32:0,32	1/1:34:0,34	0/1:49:27,22	1/1:25:0,25	1/1:17:0,17	1/1:38:0,38	1/1:57:0,57	1/1:69:0,69	1/1:28:0,28
chr14	8249318	5267_21	A	T	.	PASS	NS=20;AF=0.075;locori=p	GT:DP:AD	0/0:801:801,0	0/0:336:336,0	0/0:311:311,0	0/0:290:290,0	0/0:504:504,0	0/0:409:409,0	0/0:395:395,0	0/0:368:368,0	0/0:320:320,0	0/0:906:906,0	0/1:673:375,298	1/1:539:0,539	0/0:487:487,0	0/0:510:510,0	0/0:476:476,0	0/0:282:282,0	0/0:761:761,0	0/0:635:635,0	0/0:367:367,0	0/0:585:585,0
chr14	8249319	5267_22	T	A	.	PASS	NS=20;AF=0.075;locori=p	GT:DP:AD	0/0:801:801,0	0/0:336:336,0	0/0:311:311,0	0/0:290:290,0	0/0:504:504,0	0/0:409:409,0	0/0:395:395,0	0/0:368:368,0	0/0:320:320,0	0/0:906:906,0	0/1:673:374,299	1/1:539:0,539	0/0:487:487,0	0/0:510:510,0	0/0:476:476,0	0/0:282:282,0	0/0:761:761,0	0/0:635:635,0	0/0:367:367,0	0/0:585:585,0
chr14	8404271	5274_12	T	C	.	PASS	NS=20;AF=0.500;locori=m	GT:DP:AD	1/1:306:0,306	1/1:73:0,73	1/1:90:0,90	1/1:67:0,67	1/1:87:0,87	1/1:282:0,282	1/1:90:0,90	1/1:89:0,89	1/1:73:0,73	1/1:224:0,224	0/0:161:161,0	0/0:109:109,0	0/0:115:115,0	0/0:185:185,0	0/0:104:104,0	0/0:65:65,0	0/0:267:267,0	0/0:190:190,0	0/0:235:235,0	0/0:133:133,0
chr14	8404279	5274_4	T	A	.	PASS	NS=20;AF=0.425;locori=m	GT:DP:AD	1/1:306:0,306	1/1:73:0,73	1/1:90:0,90	0/1:67:35,32	1/1:87:0,87	1/1:282:0,282	1/1:90:0,90	1/1:89:0,89	0/1:73:40,33	0/1:224:98,126	0/0:161:161,0	0/0:109:109,0	0/0:115:115,0	0/0:185:185,0	0/0:104:104,0	0/0:65:65,0	0/0:267:267,0	0/0:190:190,0	0/0:235:235,0	0/0:133:133,0
chr14	8439211	5276_50	G	C	.	PASS	NS=20;AF=0.100;locori=m	GT:DP:AD	0/0:162:162,0	0/0:64:64,0	0/0:57:57,0	0/0:48:48,0	0/0:119:119,0	0/0:213:213,0	0/0:69:69,0	0/0:35:35,0	0/0:45:45,0	0/0:157:157,0	0/1:109:61,48	0/1:58:34,24	0/0:84:84,0	0/0:105:105,0	0/0:76:76,0	0/0:51:51,0	0/1:170:91,79	0/1:124:57,67	0/0:80:80,0	0/0:132:132,0
chr14	8908180	5296_49	T	A	.	PASS	NS=20;AF=0.150;locori=m	GT:DP:AD	0/0:1115:1115,0	0/0:472:472,0	0/0:339:339,0	0/0:352:352,0	0/0:683:683,0	0/0:500:500,0	0/0:415:415,0	0/0:451:451,0	0/0:380:380,0	0/0:1145:1145,0	0/1:838:443,395	0/1:756:432,324	0/1:699:366,333	0/1:746:430,316	0/0:702:702,0	0/0:386:386,0	0/0:1053:1053,0	0/0:1034:1034,0	0/0:641:641,0	1/1:906:0,906
chr14	8908200	5296_29	G	A	.	PASS	NS=20;AF=0.500;locori=m	GT:DP:AD	1/1:1115:0,1115	1/1:472:0,472	1/1:339:0,339	1/1:352:0,352	1/1:683:0,683	1/1:500:0,500	1/1:415:0,415	1/1:451:0,451	1/1:380:0,380	1/1:1145:0,1145	0/0:838:838,0	0/0:756:756,0	0/0:699:699,0	0/0:746:746,0	0/0:702:702,0	0/0:386:386,0	0/0:1053:1053,0	0/0:1034:1034,0	0/0:641:641,0	0/0:906:906,0
chr14	8944349	5300_37	C	T	.	PASS	NS=20;AF=0.325;locori=m	GT:DP:AD	0/1:79:39,40	1/1:26:0,26	0/1:28:13,15	1/1:24:0,24	1/1:51:0,51	0/1:100:35,65	0/1:32:15,17	0/1:18:12,6	0/1:19:6,13	0/1:57:23,34	0/0:44:44,0	0/0:35:35,0	0/0:31:31,0	0/0:49:49,0	0/0:46:46,0	0/0:25:25,0	0/0:79:79,0	0/0:71:71,0	0/0:55:55,0	0/0:36:36,0
chr14	10566072	4538_42	A	G	.	PASS	NS=20;AF=0.500;locori=p	GT:DP:AD	1/1:15:0,15	1/1:13:0,13	1/1:14:0,14	1/1:11:0,11	1/1:15:0,15	1/1:22:0,22	1/1:12:0,12	1/1:18:0,18	1/1:13:0,13	1/1:11:0,11	0/0:17:17,0	0/0:19:19,0	0/0:17:17,0	0/0:13:13,0	0/0:13:13,0	0/0:11:11,0	0/0:24:24,0	0/0:13:13,0	0/0:25:25,0	0/0:10:10,0
chr14	11215982	4558_26	A	C	.	PASS	NS=20;AF=0.400;locori=p	GT:DP:AD	1/1:94:0,94	1/1:85:0,85	0/1:73:27,46	1/1:40:0,40	1/1:115:0,115	1/1:281:0,281	1/1:72:0,72	0/1:96:49,47	0/1:84:35,49	0/1:139:57,82	0/0:119:119,0	0/0:80:80,0	0/0:108:108,0	0/0:32:32,0	0/0:85:85,0	0/0:65:65,0	0/0:90:90,0	0/0:55:55,0	0/0:17:17,0	0/0:68:68,0
chr14	11278528	4561_47	C	G	.	PASS	NS=20;AF=0.350;locori=m	GT:DP:AD	0/1:76:41,35	1/1:15:0,15	0/1:14:9,5	1/1:23:0,23	1/1:37:0,37	1/1:261:0,261	1/1:18:0,18	0/1:26:14,12	0/0:18:18,0	0/1:40:22,18	0/0:35:35,0	0/0:28:28,0	0/0:28:28,0	0/0:56:56,0	0/0:32:32,0	0/0:15:15,0	0/0:60:60,0	0/0:66:66,0	0/0:45:45,0	0/0:38:38,0
chr14	11278549	4561_26	C	A	.	PASS	NS=20;AF=0.075;locori=m	GT:DP:AD	0/0:76:76,0	0/0:15:15,0	0/0:14:14,0	0/0:23:23,0	0/0:37:37,0	0/0:261:261,0	0/0:18:18,0	0/0:26:26,0	0/0:18:18,0	0/0:40:40,0	0/0:35:35,0	0/0:28:28,0	0/1:28:15,13	0/0:56:56,0	0/0:32:32,0	0/1:15:11,4	0/0:60:60,0	0/1:66:42,24	0/0:45:45,0	0/0:38:38,0
chr14	11278552	4561_23	C	T	.	PASS	NS=20;AF=0.350;locori=m	GT:DP:AD	0/1:76:41,35	1/1:15:0,15	0/1:14:9,5	1/1:23:0,23	1/1:37:0,37	1/1:261:0,261	1/1:18:0,18	0/1:26:14,12	0/0:18:18,0	0/1:40:22,18	0/0:35:35,0	0/0:28:28,0	0/0:28:28,0	0/0:56:56,0	0/0:32:32,0	0/0:15:15,0	0/0:60:60,0	0/0:66:66,0	0/0:45:45,0	0/0:38:38,0
chr14	11278571	4561_4	T	C	.	PASS	NS=20;AF=0.050;locori=m	GT:DP:AD	0/0:76:76,0	0/0:15:15,0	0/0:14:14,0	0/0:23:23,0	0/0:37:37,0	0/0:261:261,0	0/0:18:18,0	0/0:26:26,0	0/0:18:18,0	0/0:40:40,0	0/0:35:35,0	0/0:28:28,0	0/0:28:28,0	0/0:56:56,0	0/0:32:32,0	0/0:15:15,0	0/0:60:60,0	0/1:66:25,41	0/0:45:45,0	0/1:38:14,24
chr14	11300696	4563_42	G	T	.	PASS	NS=20;AF=0.300;locori=m	GT:DP:AD	0/0:39:39,0	0/0:32:32,0	0/0:25:25,0	0/0:24:24,0	0/0:29:29,0	0/0:18:18,0	0/0:16:16,0	0/0:24:24,0	0/0:23:23,0	0/0:35:35,0	1/1:16:0,16	0/0:46:46,0	1/1:15:0,15	0/1:30:16,14	1/1:18:0,18	1/1:15:0,15	1/1:26:0,26	0/0:28:28,0	0/0:31:31,0	0/1:19:9,10
chr14	11997226	4583_32	T	G	.	PASS	NS=20;AF=0.075;locori=p	GT:DP:AD	0/0:415:415,0	0/0:429:429,0	0/0:320:320,0	0/0:271:271,0	0/0:520:520,0	0/0:319:319,0	0/0:433:433,0	0/0:390:390,0	0/0:316:316,0	0/0:798:798,0	0/0:696:696,0	0/1:570:254,316	0/0:631:631,0	0/1:344:142,202	0/0:576:576,0	0/1:317:169,148	0/0:730:730,0	0/0:502:502,0	0/0:201:201,0	0/0:621:621,0
chr14	12552929	4602_48	C	A	.	PASS	NS=20;AF=0.500;locori=m	GT:DP:AD	1/1:83:0,83	1/1:42:0,42	1/1:41:0,41	1/1:33:0,33	1/1:50:0,50	1/1:123:0,123	1/1:32:0,32	1/1:30:0,30	1/1:30:0,30	1/1:87:0,87	0/0:55:55,0	0/0:51:51,0	0/0:44:44,0	0/0:75:75,0	0/0:45:45,0	0/0:43:43,0	0/0:72:72,0	0/0:73:73,0	0/0:62:62,0	0/0:56:56,0
chr14	13063285	4617_12	G	A	.	PASS	NS=20;AF=0.025;locori=m	GT:DP:AD	0/0:64:64,0	0/0:44:44,0	0/0:42:42,0	0/0:45:45,0	0/0:60:60,0	0/0:300:300,0	0/0:53:53,0	0/0:56:56,0	0/0:44:44,0	0/0:130:130,0	0/0:155:155,0	0/0:104:104,0	0/1:89:45,44	0/0:75:75,0	0/0:118:118,0	0/0:46:46,0	0/0:164:164,0	0/0:101:101,0	0/0:42:42,0	0/0:123:123,0
chr14	14920129	4670_9	G	A	.	PASS	NS=20;AF=0.100;locori=m	GT:DP:AD	0/0:234:234,0	0/0:136:136,0	0/0:140:140,0	0/0:87:87,0	0/0:223:223,0	0/0:243:243,0	0/0:174:174,0	0/0:125:125,0	0/0:119:119,0	0/0:326:326,0	0/0:290:290,0	0/0:206:206,0	0/0:189:189,0	0/1:145:80,65	0/0:193:193,0	0/1:124:62,62	0/1:303:168,135	0/0:266:266,0	0/0:117:117,0	0/1:276:162,114
chr14	15004435	4673_6	C	T	.	PASS	NS=20;AF=0.125;locori=m	GT:DP:AD	0/0:173:173,0	0/0:76:76,0	0/0:60:60,0	0/0:52:52,0	0/0:97:97,0	0/0:282:282,0	0/0:59:59,0	0/0:56:56,0	0/0:67:67,0	0/0:171:171,0	0/1:88:41,47	0/1:92:55,37	0/0:84:84,0	0/0:111:111,0	0/1:73:32,41	0/1:49:25,24	0/1:142:68,74	0/0:142:142,0	0/0:154:154,0	0/0:103:103,0
chr14	15835982	4690_26	C	T	.	PASS	NS=20;AF=0.300;locori=m	GT:DP:AD	0/1:965:300,665	0/0:238:238,0	0/1:237:83,154	0/0:177:177,0	0/1:491:158,333	0/1:394:196,198	0/0:310:310,0	0/0:237:237,0	1/1:287:0,287	0/0:604:604,0	0/1:582:220,362	0/0:396:396,0	1/1:569:0,569	0/0:467:467,0	0/0:390:390,0	0/1:248:92,156	0/1:814:389,425	0/1:870:427,443	0/0:620:620,0	0/0:540:540,0
chr14	15941758	4692_34	T	C	.	PASS	NS=20;AF=0.225;locori=p	GT:DP:AD	0/0:245:245,0	0/0:186:186,0	0/0:214:214,0	0/0:143:143,0	0/0:326:326,0	0/0:280:280,0	0/0:265:265,0	0/0:226:226,0	0/0:144:144,0	0/0:456:456,0	0/0:373:373,0	0/0:300:300,0	0/0:302:302,0	1/1:104:0,104	1/1:307:0,307	0/1:167:98,69	1/1:290:0,290	0/0:207:207,0	0/1:36:20,16	0/1:258:124,134
chr14	16631799	4719_18	G	C	.	PASS	NS=20;AF=0.025;locori=m	GT:DP:AD	0/0:123:123,0	0/0:51:51,0	0/0:43:43,0	0/0:36:36,0	0/0:64:64,0	0/0:185:185,0	0/0:50:50,0	0/0:40:40,0	0/0:33:33,0	0/0:95:95,0	0/0:85:85,0	0/0:59:59,0	0/0:54:54,0	0/0:71:71,0	0/1:62:26,36	0/0:36:36,0	0/0:94:94,0	0/0:97:97,0	0/0:76:76,0	0/0:67:67,0
chr14	16769785	4723_41	T	G	.	PASS	NS=20;AF=0.025;locori=p	GT:DP:AD	0/0:1417:1417,0	0/0:473:473,0	0/0:379:379,0	0/0:372:372,0	0/0:784:784,0	0/0:472:472,0	0/0:494:494,0	0/0:462:462,0	0/0:446:446,0	0/0:1229:1229,0	0/0:998:998,0	0/1:702:360,342	0/0:715:715,0	0/0:889:889,0	0/0:743:743,0	0/0:388:388,0	0/0:1234:1234,0	0/0:1218:1218,0	0/0:1099:1099,0	0/0:805:805,0
chr14	17073355	4734_15	C	G	.	PASS	NS=20;AF=0.425;locori=p	GT:DP:AD	0/0:729:729,0	0/0:471:471,0	0/0:385:385,0	0/0:316:316,0	0/0:655:655,0	0/0:360:360,0	0/0:485:485,0	0/0:483:483,0	0/0:414:414,0	0/0:971:971,0	0/1:813:443,370	0/1:666:395,271	1/1:510:0,510	1/1:339:0,339	1/1:534:0,534	1/1:315:0,315	1/1:549:0,549	0/1:702:256,446	1/1:193:0,193	1/1:575:0,575
chr14	18127059	4781_13	G	A	.	PASS	NS=20;AF=0.025;locori=m	GT:DP:AD	0/0:186:186,0	0/0:153:153,0	0/0:140:140,0	0/0:116:116,0	0/0:188:188,0	0/0:234:234,0	0/0:141:141,0	0/0:140:140,0	0/0:124:124,0	0/0:364:364,0	0/0:329:329,0	0/0:164:164,0	0/0:403:403,0	0/1:85:24,61	0/0:371:371,0	0/0:211:211,0	0/0:229:229,0	0/0:145:145,0	0/0:11:11,0	0/0:246:246,0
chr14	18386255	4788_42	C	G	.	PASS	NS=20;AF=0.500;locori=p	GT:DP:AD	0/0:26:26,0	0/0:26:26,0	0/0:23:23,0	0/0:20:20,0	0/0:17:17,0	0/0:16:16,0	0/0:17:17,0	0/0:15:15,0	0/0:13:13,0	0/0:37:37,0	1/1:30:0,30	1/1:46:0,46	1/1:36:0,36	1/1:31:0,31	1/1:21:0,21	1/1:30:0,30	1/1:47:0,47	1/1:39:0,39	1/1:28:0,28	1/1:22:0,22
chr14	19062916	4810_1	A	T	.	PASS	NS=20;AF=0.325;locori=m	GT:DP:AD	0/0:213:213,0	0/0:77:77,0	0/0:69:69,0	0/0:52:52,0	0/0:95:95,0	0/0:227:227,0	0/0:58:58,0	0/0:78:78,0	0/0:69:69,0	0/0:163:163,0	1/1:103:0,103	1/1:98:0,98	0/1:92:46,46	0/1:103:44,59	0/1:88:51,37	0/1:66:39,27	0/1:194:88,106	0/0:145:145,0	1/1:148:0,148	1/1:134:0,134
chr14	19202636	4815_7	A	G	.	PASS	NS=20;AF=0.500;locori=p	GT:DP:AD	0/0:651:651,0	0/0:252:252,0	0/0:220:220,0	0/0:206:206,0	0/0:351:351,0	0/0:426:426,0	0/0:297:297,0	0/0:227:227,0	0/0:229:229,0	0/0:627:627,0	1/1:430:0,430	1/1:335:0,335	1/1:346:0,346	1/1:298:0,298	1/1:307:0,307	1/1:198:0,198	1/1:655:0,655	1/1:517:0,517	1/1:405:0,405	1/1:390:0,390
chr14	19215863	4816_3	A	C	.	PASS	NS=20;AF=0.225;locori=p	GT:DP:AD	0/0:1107:1107,0	0/0:427:427,0	0/0:309:309,0	0/0:343:343,0	0/0:606:606,0	0/0:384:384,0	0/0:379:379,0	0/0:441:441,0	0/0:344:344,0	0/0:1050:1050,0	0/1:669:296,373	0/1:548:292,256	0/1:525:263,262	0/1:714:323,391	0/1:510:238,272	0/1:265:131,134	1/1:1062:0,1062	0/0:825:825,0	0/1:632:295,337	0/0:758:758,0
chr14	19215874	4816_14	T	G	.	PASS	NS=20;AF=0.275;locori=p	GT:DP:AD	0/0:1107:1107,0	0/0:427:427,0	0/0:309:309,0	0/0:343:343,0	0/0:606:606,0	0/0:384:384,0	0/0:379:379,0	0/0:441:441,0	0/0:344:344,0	0/0:1050:1050,0	0/1:669:375,294	0/1:548:257,291	0/1:525:264,261	0/1:714:393,321	0/1:510:272,238	0/1:265:135,130	0/0:1062:1062,0	1/1:825:0,825	0/1:632:337,295	1/1:758:0,758
chr14	19215876	4816_16	C	T	.	PASS	NS=20;AF=0.475;locori=p	GT:DP:AD	1/1:1107:0,1107	1/1:427:0,427	1/1:309:0,309	1/1:343:0,343	1/1:606:0,606	0/1:384:192,192	1/1:379:0,379	1/1:441:0,441	1/1:344:0,344	1/1:1050:0,1050	0/0:669:669,0	0/0:548:548,0	0/0:525:525,0	0/0:714:714,0	0/0:510:510,0	0/0:265:265,0	0/0:1062:1062,0	0/0:825:825,0	0/0:632:632,0	0/0:758:758,0
chr14	19385943	4823_34	C	T	.	PASS	NS=20;AF=0.500;locori=p	GT:DP:AD	0/0:141:141,0	0/0:55:55,0	0/0:37:37,0	0/0:23:23,0	0/0:59:59,0	0/0:191:191,0	0/0:28:28,0	0/0:31:31,0	0/0:42:42,0	0/0:91:91,0	1/1:75:0,75	1/1:55:0,55	1/1:57:0,57	1/1:64:0,64	1/1:46:0,46	1/1:36:0,36	1/1:115:0,115	1/1:111:0,111	1/1:111:0,111	1/1:84:0,84
chr14	19815827	4838_0	C	T	.	PASS	NS=20;AF=0.025;locori=m	GT:DP:AD	0/0:164:164,0	0/0:52:52,0	0/0:27:27,0	0/0:33:33,0	0/0:85:85,0	0/0:190:190,0	0/0:37:37,0	0/0:39:39,0	0/0:51:51,0	0/0:92:92,0	0/0:68:68,0	0/0:50:50,0	0/0:61:61,0	0/0:63:63,0	0/0:60:60,0	0/0:31:31,0	0/0:130:130,0	0/1:93:43,50	0/0:111:111,0	0/0:70:70,0
chr14	19815841	4838_36	C	A	.	PASS	NS=20;AF=0.250;locori=m	GT:DP:AD	0/0:164:164,0	0/0:52:52,0	0/0:27:27,0	0/0:33:33,0	0/0:85:85,0	0/0:190:190,0	0/0:37:37,0	0/0:39:39,0	0/0:51:51,0	0/0:92:92,0	1/1:68:0,68	0/1:50:25,25	0/1:61:26,35	0/1:63:25,38	0/1:60:27,33	0/0:31:31,0	0/1:130:67,63	0/1:93:50,43	0/0:111:111,0	1/1:70:0,70
chr14	20845161	4862_35	T	A	.	PASS	NS=20;AF=0.225;locori=m	GT:DP:AD	0/0:38:38,0	0/0:22:22,0	0/0:13:13,0	0/0:19:19,0	0/0:17:17,0	0/0:10:10,0	0/0:67:67,0	0/0:28:28,0	0/0:27:27,0	0/0:68:68,0	0/1:52:33,19	0/1:16:7,9	0/1:45:16,29	0/0:23:23,0	0/0:34:34,0	1/1:35:0,35	1/1:44:0,44	0/1:22:10,12	0/0:17:17,0	0/1:54:35,19
chr14	22150904	4886_28	G	C	.	PASS	NS=20;AF=0.125;locori=m	GT:DP:AD	0/0:81:81,0	0/0:77:77,0	0/0:42:42,0	0/0:48:48,0	0/0:65:65,0	0/0:139:139,0	0/0:44:44,0	0/0:53:53,0	0/0:36:36,0	0/0:101:101,0	0/0:64:64,0	0/0:65:65,0	1/1:75:0,75	0/0:45:45,0	0/1:59:25,34	0/0:59:59,0	0/1:122:65,57	0/0:109:109,0	0/0:41:41,0	0/1:67:38,29
chr14	22150928	4886_4	T	A	.	PASS	NS=20;AF=0.025;locori=m	GT:DP:AD	0/0:81:81,0	0/0:77:77,0	0/0:42:42,0	0/0:48:48,0	0/0:65:65,0	0/0:139:139,0	0/0:44:44,0	0/0:53:53,0	0/0:36:36,0	0/0:101:101,0	0/0:64:64,0	0/0:65:65,0	0/0:75:75,0	0/0:45:45,0	0/0:59:59,0	0/1:59:27,32	0/0:122:122,0	0/0:109:109,0	0/0:41:41,0	0/0:67:67,0
chr14	22279511	4888_17	G	A	.	PASS	NS=20;AF=0.350;locori=m	GT:DP:AD	1/1:416:0,416	0/0:426:426,0	0/1:366:178,188	0/1:266:146,120	1/1:539:0,539	1/1:274:0,274	0/1:503:250,253	1/1:354:0,354	0/1:341:153,188	1/1:898:0,898	0/0:791:791,0	0/0:606:606,0	0/0:570:570,0	0/0:260:260,0	0/0:554:554,0	0/0:310:310,0	0/0:691:691,0	0/0:544:544,0	0/0:156:156,0	0/0:614:614,0
chr14	22584791	4901_46	G	T	.	PASS	NS=20;AF=0.075;locori=m	GT:DP:AD	0/0:602:602,0	0/0:162:162,0	0/0:167:167,0	0/0:126:126,0	0/0:275:275,0	0/0:362:362,0	0/0:205:205,0	0/0:139:139,0	0/0:125:125,0	0/0:507:507,0	0/0:343:343,0	0/0:222:222,0	0/1:289:118,171	0/0:412:412,0	0/0:220:220,0	0/1:133:56,77	0/0:400:400,0	0/0:431:431,0	0/1:404:173,231	0/0:298:298,0
chr14	23652141	4925_6	C	A	.	PASS	NS=20;AF=0.375;locori=p	GT:DP:AD	0/0:58:58,0	0/0:29:29,0	0/0:12:12,0	0/0:19:19,0	0/0:22:22,0	0/0:129:129,0	0/0:19:19,0	0/0:20:20,0	0/0:19:19,0	0/0:51:51,0	1/1:27:0,27	0/1:24:11,13	1/1:16:0,16	0/1:33:15,18	0/1:25:12,13	1/1:23:0,23	1/1:54:0,54	1/1:52:0,52	0/1:41:18,23	0/1:27:11,16
chr14	24969839	4967_23	C	T	.	PASS	NS=20;AF=0.425;locori=p	GT:DP:AD	0/0:56:56,0	0/0:35:35,0	0/0:40:40,0	0/0:36:36,0	0/0:37:37,0	0/0:18:18,0	0/0:27:27,0	0/0:51:51,0	0/0:41:41,0	0/0:54:54,0	1/1:42:0,42	1/1:71:0,71	1/1:70:0,70	0/1:37:16,21	0/1:38:21,17	1/1:31:0,31	1/1:45:0,45	1/1:53:0,53	0/1:60:17,43	1/1:45:0,45
chr14	25570915	4995_2	G	A	.	PASS	NS=20;AF=0.450;locori=m	GT:DP:AD	0/0:339:339,0	0/0:112:112,0	0/0:86:86,0	0/0:82:82,0	0/0:140:140,0	0/0:321:321,0	0/0:97:97,0	0/0:80:80,0	0/0:79:79,0	0/0:230:230,0	1/1:147:0,147	1/1:113:0,113	1/1:121:0,121	0/1:127:59,68	0/1:99:57,42	1/1:78:0,78	1/1:242:0,242	1/1:173:0,173	1/1:194:0,194	1/1:109:0,109
chr14	25953818	5010_1	G	T	.	PASS	NS=20;AF=0.075;locori=m	GT:DP:AD	0/1:106:51,55	0/0:20:20,0	0/0:26:26,0	0/0:24:24,0	0/0:35:35,0	0/0:146:146,0	0/0:24:24,0	0/1:24:11,13	0/0:25:25,0	0/0:68:68,0	0/0:35:35,0	0/0:35:35,0	0/0:47:47,0	0/1:58:27,31	0/0:40:40,0	0/0:24:24,0	0/0:57:57,0	0/0:61:61,0	0/0:83:83,0	0/0:18:18,0
chr14	26435615	5033_9	G	C	.	PASS	NS=20;AF=0.475;locori=p	GT:DP:AD	0/0:137:137,0	0/0:53:53,0	0/0:38:38,0	0/0:45:45,0	0/0:59:59,0	0/0:199:199,0	0/0:35:35,0	0/0:37:37,0	0/0:41:41,0	0/0:123:123,0	1/1:77:0,77	1/1:69:0,69	1/1:59:0,59	0/1:94:55,39	1/1:41:0,41	1/1:33:0,33	1/1:92:0,92	1/1:91:0,91	1/1:123:0,123	1/1:86:0,86
chr14	26825733	5054_19	C	T	.	PASS	NS=20;AF=0.450;locori=p	GT:DP:AD	0/1:87:42,45	1/1:33:0,33	1/1:23:0,23	1/1:16:0,16	1/1:44:0,44	1/1:94:0,94	1/1:23:0,23	0/1:30:19,11	1/1:26:0,26	1/1:59:0,59	0/0:45:45,0	0/0:32:32,0	0/0:34:34,0	0/0:42:42,0	0/0:25:25,0	0/0:24:24,0	0/0:58:58,0	0/0:59:59,0	0/0:63:63,0	0/0:32:32,0
chr14	27027906	5060_44	A	C	.	PASS	NS=20;AF=0.475;locori=m	GT:DP:AD	0/0:1761:1761,0	0/0:498:498,0	0/0:387:387,0	0/0:403:403,0	0/0:760:760,0	0/0:499:499,0	0/0:430:430,0	0/0:466:466,0	0/0:381:381,0	0/0:1111:1111,0	1/1:798:0,798	1/1:585:0,585	1/1:632:0,632	0/1:950:401,549	1/1:636:0,636	1/1:387:0,387	1/1:1392:0,1392	1/1:1172:0,1172	1/1:656:0,656	1/1:883:0,883
chr15	735378	6018_1	G	A	.	PASS	NS=20;AF=0.500;locori=m	GT:DP:AD	1/1:133:0,133	1/1:33:0,33	1/1:21:0,21	1/1:36:0,36	1/1:58:0,58	1/1:288:0,288	1/1:49:0,49	1/1:38:0,38	1/1:46:0,46	1/1:99:0,99	0/0:88:88,0	0/0:63:63,0	0/0:61:61,0	0/0:68:68,0	0/0:53:53,0	0/0:39:39,0	0/0:126:126,0	0/0:115:115,0	0/0:108:108,0	0/0:80:80,0
chr15	880601	6057_42	G	A	.	PASS	NS=20;AF=0.025;locori=m	GT:DP:AD	0/0:1526:1526,0	0/0:465:465,0	0/0:453:453,0	0/0:363:363,0	0/0:677:677,0	0/0:674:674,0	0/0:463:463,0	0/0:447:447,0	0/0:410:410,0	0/0:1098:1098,0	0/0:1011:1011,0	0/1:672:341,331	0/0:759:759,0	0/0:1033:1033,0	0/0:674:674,0	0/0:406:406,0	0/0:1466:1466,0	0/0:1461:1461,0	0/0:1357:1357,0	0/0:895:895,0
chr15	1272069	5427_2	G	T	.	PASS	NS=20;AF=0.050;locori=p	GT:DP:AD	0/0:118:118,0	0/0:32:32,0	0/0:31:31,0	0/0:34:34,0	0/0:35:35,0	0/0:129:129,0	0/0:19:19,0	0/0:22:22,0	0/0:38:38,0	0/0:96:96,0	0/0:36:36,0	0/0:53:53,0	0/0:36:36,0	0/0:50:50,0	0/0:48:48,0	0/1:18:8,10	0/0:90:90,0	0/0:89:89,0	0/0:72:72,0	0/1:46:24,22
chr15	1272103	5427_36	A	G	.	PASS	NS=20;AF=0.025;locori=p	GT:DP:AD	0/0:118:118,0	0/0:32:32,0	0/0:31:31,0	0/0:34:34,0	0/0:35:35,0	0/0:129:129,0	0/0:19:19,0	0/0:22:22,0	0/0:38:38,0	0/0:96:96,0	0/0:36:36,0	0/0:53:53,0	0/0:36:36,0	0/0:50:50,0	0/0:48:48,0	0/0:18:18,0	0/0:90:90,0	0/0:89:89,0	0/0:72:72,0	0/1:46:23,23
chr15	1937418	5662_38	A	T	.	PASS	NS=20;AF=0.025;locori=m	GT:DP:AD	0/0:352:352,0	0/0:304:304,0	0/0:334:334,0	0/0:266:266,0	0/0:521:521,0	0/0:314:314,0	0/0:404:404,0	0/0:336:336,0	0/0:307:307,0	0/0:659:659,0	0/0:509:509,0	0/0:533:533,0	0/1:462:229,233	0/0:58:58,0	0/0:467:467,0	0/0:278:278,0	0/0:414:414,0	0/0:253:253,0	0/0:23:23,0	0/0:438:438,0
chr15	1937419	5662_37	T	G	.	PASS	NS=20;AF=0.025;locori=m	GT:DP:AD	0/0:352:352,0	0/0:304:304,0	0/0:334:334,0	0/0:266:266,0	0/0:521:521,0	0/0:314:314,0	0/0:404:404,0	0/0:336:336,0	0/0:307:307,0	0/0:659:659,0	0/0:509:509,0	0/0:533:533,0	0/1:462:229,233	0/0:58:58,0	0/0:467:467,0	0/0:278:278,0	0/0:414:414,0	0/0:253:253,0	0/0:23:23,0	0/0:438:438,0
chr15	1937424	5662_32	A	T	.	PASS	NS=20;AF=0.025;locori=m	GT:DP:AD	0/0:352:352,0	0/0:304:304,0	0/0:334:334,0	0/0:266:266,0	0/0:521:521,0	0/0:314:314,0	0/0:404:404,0	0/0:336:336,0	0/0:307:307,0	0/0:659:659,0	0/0:509:509,0	0/0:533:533,0	0/1:462:229,233	0/0:58:58,0	0/0:467:467,0	0/0:278:278,0	0/0:414:414,0	0/0:253:253,0	0/0:23:23,0	0/0:438:438,0
chr15	2422130	5805_17	G	A	.	PASS	NS=20;AF=0.175;locori=m	GT:DP:AD	0/0:220:220,0	0/0:96:96,0	0/0:80:80,0	0/0:77:77,0	0/0:153:153,0	0/0:276:276,0	0/0:77:77,0	0/0:104:104,0	0/0:100:100,0	0/0:261:261,0	0/1:224:85,139	1/1:227:0,227	0/0:161:161,0	0/0:105:105,0	0/1:150:72,78	0/1:113:52,61	0/0:239:239,0	0/1:258:116,142	0/1:189:67,122	0/0:221:221,0
chr15	2769058	5867_45	C	T	.	PASS	NS=20;AF=0.425;locori=m	GT:DP:AD	1/1:100:0,100	1/1:20:0,20	1/1:25:0,25	1/1:22:0,22	0/0:28:28,0	1/1:149:0,149	0/1:19:11,8	1/1:33:0,33	1/1:23:0,23	1/1:48:0,48	0/0:27:27,0	0/0:39:39,0	0/0:37:37,0	0/0:58:58,0	0/0:25:25,0	0/0:22:22,0	0/0:69:69,0	0/0:57:57,0	0/0:84:84,0	0/0:41:41,0
chr15	2769092	5867_11	T	A	.	PASS	NS=20;AF=0.500;locori=m	GT:DP:AD	0/0:100:100,0	0/0:20:20,0	0/0:25:25,0	0/0:22:22,0	0/0:28:28,0	0/0:149:149,0	0/0:19:19,0	0/0:33:33,0	0/0:23:23,0	0/0:48:48,0	1/1:27:0,27	1/1:39:0,39	1/1:37:0,37	1/1:58:0,58	1/1:25:0,25	1/1:22:0,22	1/1:69:0,69	1/1:57:0,57	1/1:84:0,84	1/1:41:0,41
chr15	3081780	5879_27	A	C	.	PASS	NS=20;AF=0.500;locori=p	GT:DP:AD	0/0:64:64,0	0/0:14:14,0	0/0:14:14,0	0/0:19:19,0	0/0:17:17,0	0/0:104:104,0	0/0:15:15,0	0/0:21:21,0	0/0:15:15,0	0/0:44:44,0	1/1:25:0,25	1/1:17:0,17	1/1:20:0,20	1/1:23:0,23	1/1:21:0,21	1/1:19:0,19	1/1:41:0,41	1/1:44:0,44	1/1:45:0,45	1/1:17:0,17
chr15	3118255	5880_17	G	C	.	PASS	NS=20;AF=0.425;locori=m	GT:DP:AD	0/0:478:478,0	0/0:187:187,0	1/1:137:0,137	0/0:142:142,0	1/1:210:0,210	0/1:395:196,199	0/1:123:63,60	0/0:132:132,0	0/0:112:112,0	0/0:392:392,0	1/1:306:0,306	1/1:189:0,189	1/1:208:0,208	1/1:343:0,343	0/1:223:119,104	0/0:143:143,0	0/1:434:220,214	0/0:426:426,0	0/0:459:459,0	0/1:248:138,110
chr15	5685528	5960_1	A	G	.	PASS	NS=20;AF=0.400;locori=p	GT:DP:AD	0/0:211:211,0	0/0:118:118,0	0/0:92:92,0	0/0:99:99,0	0/0:137:137,0	0/0:242:242,0	0/0:105:105,0	0/0:105:105,0	0/0:68:68,0	0/0:251:251,0	1/1:202:0,202	1/1:137:0,137	1/1:124:0,124	0/1:102:48,54	1/1:129:0,129	1/1:81:0,81	1/1:203:0,203	0/1:157:74,83	0/0:98:98,0	1/1:125:0,125
chr15	5731012	5962_6	A	C	.	PASS	NS=20;AF=0.025;locori=p	GT:DP:AD	0/0:471:471,0	0/0:168:168,0	0/0:132:132,0	0/0:136:136,0	0/0:256:256,0	0/0:376:376,0	0/0:179:179,0	0/0:162:162,0	0/0:111:111,0	0/0:375:375,0	0/0:165:165,0	0/0:226:226,0	0/0:222:222,0	0/0:331:331,0	0/0:148:148,0	0/0:113:113,0	0/0:374:374,0	0/0:254:254,0	0/0:251:251,0	0/1:320:139,181
chr15	5731020	5962_14	A	G	.	PASS	NS=20;AF=0.475;locori=p	GT:DP:AD	0/0:471:471,0	0/0:168:168,0	0/0:132:132,0	0/0:136:136,0	0/0:256:256,0	0/0:376:376,0	0/0:179:179,0	0/0:162:162,0	0/0:111:111,0	0/0:375:375,0	1/1:165:0,165	1/1:226:0,226	1/1:222:0,222	1/1:331:0,331	1/1:148:0,148	1/1:113:0,113	1/1:374:0,374	1/1:254:0,254	1/1:251:0,251	0/1:320:181,139
chr15	5917188	5973_44	T	A	.	PASS	NS=20;AF=0.150;locori=m	GT:DP:AD	0/0:686:686,0	0/0:427:427,0	0/0:336:336,0	0/0:327:327,0	0/0:590:590,0	0/0:383:383,0	0/0:376:376,0	0/0:396:396,0	0/0:368:368,0	0/0:911:911,0	0/0:754:754,0	0/1:597:332,265	1/1:633:0,633	0/1:333:189,144	0/0:530:530,0	0/1:369:189,180	0/0:795:795,0	0/1:623:298,325	0/0:206:206,0	0/0:603:603,0
chr15	6951708	6001_6	G	A	.	PASS	NS=20;AF=0.325;locori=p	GT:DP:AD	0/0:390:390,0	0/0:204:204,0	0/0:198:198,0	0/0:147:147,0	0/0:342:342,0	0/0:252:252,0	0/0:242:242,0	0/0:199:199,0	0/0:223:223,0	0/0:570:570,0	0/1:370:196,174	0/1:290:161,129	1/1:271:0,271	0/0:277:277,0	1/1:266:0,266	0/1:150:77,73	0/1:466:247,219	0/1:285:145,140	1/1:232:0,232	1/1:288:0,288
chr15	8593738	6050_25	C	G	.	PASS	NS=20;AF=0.450;locori=p	GT:DP:AD	1/1:153:0,153	0/1:71:27,44	1/1:38:0,38	0/1:45:26,19	1/1:58:0,58	1/1:192:0,192	1/1:75:0,75	1/1:42:0,42	1/1:44:0,44	1/1:199:0,199	0/0:205:205,0	0/0:121:121,0	0/0:216:216,0	0/0:264:264,0	0/0:135:135,0	0/0:75:75,0	0/0:377:377,0	0/0:269:269,0	0/0:315:315,0	0/0:180:180,0
chr15	8593758	6050_45	C	T	.	PASS	NS=20;AF=0.100;locori=p	GT:DP:AD	0/0:153:153,0	0/1:71:44,27	0/0:38:38,0	0/1:45:20,25	0/0:58:58,0	0/0:192:192,0	0/0:75:75,0	0/0:42:42,0	0/0:44:44,0	0/0:199:199,0	0/0:205:205,0	0/1:121:83,38	0/0:216:216,0	0/0:264:264,0	0/0:135:135,0	0/0:75:75,0	0/0:377:377,0	0/1:269:181,88	0/0:315:315,0	0/0:180:180,0
chr15	8623980	6051_15	G	A	.	PASS	NS=20;AF=0.375;locori=p	GT:DP:AD	0/0:30:30,0	0/0:22:22,0	0/0:11:11,0	0/0:10:10,0	0/0:21:21,0	0/0:19:19,0	0/0:10:10,0	0/0:12:12,0	0/0:13:13,0	0/0:25:25,0	1/1:15:0,15	0/1:24:13,11	1/1:18:0,18	0/1:19:11,8	1/1:12:0,12	1/1:16:0,16	1/1:27:0,27	0/0:19:19,0	1/1:27:0,27	0/1:11:4,7
chr15	9094408	6065_22	T	A	.	PASS	NS=20;AF=0.350;locori=m	GT:DP:AD	0/0:140:140,0	0/0:48:48,0	0/0:34:34,0	0/0:42:42,0	0/0:58:58,0	0/0:192:192,0	0/0:32:32,0	0/0:40:40,0	0/0:49:49,0	0/0:133:133,0	0/1:77:33,44	0/1:45:23,22	0/1:57:26,31	0/0:75:75,0	1/1:49:0,49	1/1:32:0,32	0/1:127:58,69	1/1:125:0,125	1/1:160:0,160	1/1:75:0,75
chr15	9599515	6079_41	A	T	.	PASS	NS=20;AF=0.500;locori=p	GT:DP:AD	1/1:55:0,55	1/1:12:0,12	1/1:17:0,17	1/1:23:0,23	1/1:23:0,23	1/1:140:0,140	1/1:22:0,22	1/1:24:0,24	1/1:25:0,25	1/1:48:0,48	0/0:30:30,0	0/0:37:37,0	0/0:32:32,0	0/0:38:38,0	0/0:30:30,0	0/0:10:10,0	0/0:52:52,0	0/0:49:49,0	0/0:62:62,0	0/0:35:35,0
chr15	9758044	6083_7	A	T	.	PASS	NS=20;AF=0.100;locori=m	GT:DP:AD	0/0:75:75,0	0/0:42:42,0	0/0:36:36,0	0/0:21:21,0	0/0:45:45,0	0/0:122:122,0	0/0:35:35,0	0/0:35:35,0	0/0:33:33,0	0/0:78:78,0	0/0:73:73,0	0/1:60:27,33	0/0:65:65,0	0/0:54:54,0	1/1:49:0,49	0/0:39:39,0	0/0:97:97,0	0/1:74:29,45	0/0:58:58,0	0/0:44:44,0
chr15	9946661	6088_1	T	G	.	PASS	NS=20;AF=0.025;locori=p	GT:DP:AD	0/0:33:33,0	0/0:24:24,0	0/0:24:24,0	0/0:11:11,0	0/0:26:26,0	0/0:220:220,0	0/0:17:17,0	0/0:24:24,0	0/0:15:15,0	0/0:39:39,0	0/0:48:48,0	0/0:29:29,0	0/0:26:26,0	0/0:14:14,0	0/0:21:21,0	0/1:13:9,4	0/0:55:55,0	0/0:40:40,0	0/0:18:18,0	0/0:32:32,0
chr15	10418728	5340_29	T	A	.	PASS	NS=20;AF=0.500;locori=m	GT:DP:AD	1/1:82:0,82	1/1:28:0,28	1/1:17:0,17	1/1:23:0,23	1/1:37:0,37	1/1:121:0,121	1/1:31:0,31	1/1:31:0,31	1/1:15:0,15	1/1:58:0,58	0/0:35:35,0	0/0:33:33,0	0/0:27:27,0	0/0:44:44,0	0/0:28:28,0	0/0:18:18,0	0/0:72:72,0	0/0:70:70,0	0/0:52:52,0	0/0:34:34,0
chr15	11788815	5392_22	G	C	.	PASS	NS=20;AF=0.425;locori=p	GT:DP:AD	1/1:41:0,41	1/1:30:0,30	1/1:22:0,22	1/1:18:0,18	1/1:14:0,14	1/1:18:0,18	0/1:13:5,8	1/1:14:0,14	0/0:14:14,0	1/1:27:0,27	0/0:10:10,0	0/0:26:26,0	0/0:23:23,0	0/0:14:14,0	0/0:10:10,0	0/0:19:19,0	0/0:23:23,0	0/0:21:21,0	0/0:30:30,0	0/0:14:14,0
chr15	11788824	5392_31	C	T	.	PASS	NS=20;AF=0.425;locori=p	GT:DP:AD	1/1:41:0,41	1/1:30:0,30	1/1:22:0,22	1/1:18:0,18	1/1:14:0,14	1/1:18:0,18	0/1:13:5,8	1/1:14:0,14	0/0:14:14,0	1/1:27:0,27	0/0:10:10,0	0/0:26:26,0	0/0:23:23,0	0/0:14:14,0	0/0:10:10,0	0/0:19:19,0	0/0:23:23,0	0/0:21:21,0	0/0:30:30,0	0/0:14:14,0
chr15	11788841	5392_48	C	A	.	PASS	NS=20;AF=0.150;locori=p	GT:DP:AD	0/0:41:41,0	0/0:30:30,0	0/0:22:22,0	0/0:18:18,0	0/0:14:14,0	0/0:18:18,0	0/1:13:8,5	0/0:14:14,0	1/1:14:0,14	0/0:27:27,0	1/1:10:0,10	0/0:26:26,0	0/0:23:23,0	0/0:14:14,0	0/0:10:10,0	0/1:19:12,7	0/0:23:23,0	0/0:21:21,0	0/0:30:30,0	0/0:14:14,0
chr15	11983811	5397_44	C	T	.	PASS	NS=20;AF=0.050;locori=p	GT:DP:AD	0/0:22:22,0	0/0:17:17,0	0/0:16:16,0	0/0:11:11,0	0/0:16:16,0	0/0:10:10,0	0/0:14:14,0	0/0:19:19,0	0/0:15:15,0	0/0:62:62,0	0/1:18:12,6	0/0:26:26,0	0/0:18:18,0	0/0:31:31,0	0/1:33:16,17	0/0:23:23,0	0/0:22:22,0	0/0:12:12,0	0/0:25:25,0	0/0:23:23,0
chr15	11997480	5402_44	A	T	.	PASS	NS=20;AF=0.200;locori=m	GT:DP:AD	0/0:99:99,0	0/0:299:299,0	0/0:250:250,0	0/0:221:221,0	0/0:402:402,0	0/0:173:173,0	0/0:310:310,0	0/0:308:308,0	0/0:293:293,0	0/0:513:513,0	0/0:467:467,0	0/0:533:533,0	0/1:414:162,252	1/1:139:0,139	0/0:383:383,0	0/0:267:267,0	0/0:326:326,0	1/1:276:0,276	1/1:21:0,21	0/1:394:150,244
chr15	12088061	5410_48	T	G	.	PASS	NS=20;AF=0.025;locori=m	GT:DP:AD	0/1:81:38,43	0/0:39:39,0	0/0:29:29,0	0/0:22:22,0	0/0:31:31,0	0/0:127:127,0	0/0:29:29,0	0/0:22:22,0	0/0:30:30,0	0/0:78:78,0	0/0:47:47,0	0/0:34:34,0	0/0:36:36,0	0/0:54:54,0	0/0:37:37,0	0/0:18:18,0	0/0:75:75,0	0/0:59:59,0	0/0:46:46,0	0/0:34:34,0
chr15	12965397	5433_25	A	G	.	PASS	NS=20;AF=0.475;locori=p	GT:DP:AD	1/1:133:0,133	1/1:61:0,61	0/1:47:25,22	0/1:38:18,20	1/1:82:0,82	0/1:127:63,64	1/1:52:0,52	1/1:43:0,43	1/1:39:0,39	1/1:107:0,107	0/0:63:63,0	0/0:54:54,0	0/0:39:39,0	0/1:55:25,30	0/1:38:16,22	0/0:26:26,0	0/0:61:61,0	0/0:64:64,0	0/0:52:52,0	0/0:59:59,0
chr15	13310014	5443_13	T	G	.	PASS	NS=20;AF=0.500;locori=m	GT:DP:AD	1/1:513:0,513	1/1:240:0,240	1/1:193:0,193	1/1:152:0,152	1/1:360:0,360	1/1:391:0,391	1/1:238:0,238	1/1:240:0,240	1/1:206:0,206	1/1:612:0,612	0/0:371:371,0	0/0:299:299,0	0/0:283:283,0	0/0:327:327,0	0/0:357:357,0	0/0:158:158,0	0/0:440:440,0	0/0:336:336,0	0/0:265:265,0	0/0:301:301,0
chr15	14396121	5471_37	T	C	.	PASS	NS=20;AF=0.500;locori=m	GT:DP:AD	0/0:169:169,0	0/0:72:72,0	0/0:51:51,0	0/0:55:55,0	0/0:104:104,0	0/0:238:238,0	0/0:53:53,0	0/0:55:55,0	0/0:43:43,0	0/0:139:139,0	1/1:86:0,86	1/1:74:0,74	1/1:90:0,90	1/1:102:0,102	1/1:65:0,65	1/1:56:0,56	1/1:148:0,148	1/1:119:0,119	1/1:119:0,119	1/1:78:0,78
chr15	15855586	5534_0	C	G	.	PASS	NS=20;AF=0.400;locori=m	GT:DP:AD	0/0:531:531,0	0/0:173:173,0	0/0:144:144,0	0/0:140:140,0	0/0:236:236,0	0/0:339:339,0	0/0:168:168,0	0/0:158:158,0	0/0:129:129,0	0/0:364:364,0	0/1:369:129,240	1/1:366:0,366	1/1:381:0,381	1/1:446:0,446	0/1:269:94,175	0/1:197:69,128	1/1:646:0,646	1/1:577:0,577	1/1:518:0,518	0/1:410:150,260
chr15	15855613	5534_23	A	G	.	PASS	NS=20;AF=0.400;locori=m	GT:DP:AD	0/0:531:531,0	0/0:173:173,0	0/0:144:144,0	0/0:140:140,0	0/0:236:236,0	0/0:339:339,0	0/0:168:168,0	0/0:158:158,0	0/0:129:129,0	0/0:364:364,0	0/1:369:129,240	1/1:366:0,366	1/1:381:0,381	1/1:446:0,446	0/1:269:95,174	0/1:197:70,127	1/1:646:0,646	1/1:577:0,577	1/1:518:0,518	0/1:410:150,260
chr15	16378856	5552_21	C	T	.	PASS	NS=20;AF=0.500;locori=p	GT:DP:AD	0/0:336:336,0	0/0:133:133,0	0/0:122:122,0	0/0:106:106,0	0/0:187:187,0	0/0:446:446,0	0/0:120:120,0	0/0:132:132,0	0/0:137:137,0	0/0:424:424,0	1/1:339:0,339	1/1:225:0,225	1/1:207:0,207	1/1:303:0,303	1/1:200:0,200	1/1:138:0,138	1/1:400:0,400	1/1:390:0,390	1/1:344:0,344	1/1:247:0,247
chr15	16469666	5555_41	C	T	.	PASS	NS=20;AF=0.050;locori=p	GT:DP:AD	0/0:24:24,0	0/0:18:18,0	0/0:14:14,0	0/0:15:15,0	0/0:13:13,0	0/0:31:31,0	0/0:11:11,0	0/0:10:10,0	0/0:16:16,0	0/0:31:31,0	0/0:18:18,0	0/1:17:8,9	0/0:18:18,0	0/0:25:25,0	0/0:17:17,0	0/0:19:19,0	0/0:16:16,0	0/0:19:19,0	0/1:20:8,12	0/0:18:18,0
chr15	16714184	5572_9	A	G	.	PASS	NS=20;AF=0.050;locori=p	GT:DP:AD	0/0:1526:1526,0	0/0:412:412,0	0/0:317:317,0	0/0:377:377,0	0/0:688:688,0	0/0:563:563,0	0/0:384:384,0	0/0:470:470,0	0/0:368:368,0	0/0:1272:1272,0	0/1:835:399,436	0/0:598:598,0	0/0:601:601,0	0/1:726:342,384	0/0:594:594,0	0/0:355:355,0	0/0:1259:1259,0	0/0:962:962,0	0/0:990:990,0	0/0:416:416,0
chr15	16714210	5572_35	A	G	.	PASS	NS=20;AF=0.500;locori=p	GT:DP:AD	1/1:1526:0,1526	1/1:412:0,412	1/1:317:0,317	1/1:377:0,377	1/1:688:0,688	1/1:563:0,563	1/1:384:0,384	1/1:470:0,470	1/1:368:0,368	1/1:1272:0,1272	0/0:835:835,0	0/0:598:598,0	0/0:601:601,0	0/0:726:726,0	0/0:594:594,0	0/0:355:355,0	0/0:1259:1259,0	0/0:962:962,0	0/0:990:990,0	0/0:416:416,0
chr15	17356117	5597_1	G	A	.	PASS	NS=20;AF=0.025;locori=m	GT:DP:AD	0/0:1285:1285,0	0/0:440:440,0	0/0:473:473,0	0/0:368:368,0	0/0:653:653,0	0/0:441:441,0	0/0:482:482,0	0/0:527:527,0	0/0:412:412,0	0/0:1087:1087,0	0/0:923:923,0	0/0:673:673,0	0/0:729:729,0	0/0:938:938,0	0/1:676:345,331	0/0:419:419,0	0/0:1289:1289,0	0/0:1062:1062,0	0/0:935:935,0	0/0:968:968,0
chr15	17922326	5616_17	A	C	.	PASS	NS=20;AF=0.225;locori=p	GT:DP:AD	0/1:107:57,50	0/0:21:21,0	0/0:19:19,0	1/1:26:0,26	0/0:48:48,0	0/0:166:166,0	0/0:24:24,0	0/0:31:31,0	0/0:30:30,0	0/1:90:50,40	0/0:48:48,0	0/1:49:26,23	0/0:32:32,0	0/1:43:17,26	0/0:33:33,0	0/1:16:7,9	0/0:79:79,0	0/1:78:31,47	0/0:75:75,0	0/1:44:28,16
chr15	18044580	5623_19	T	C	.	PASS	NS=20;AF=0.050;locori=m	GT:DP:AD	0/0:1484:1484,0	0/0:490:490,0	0/0:461:461,0	0/0:333:333,0	0/0:881:881,0	0/0:628:628,0	0/0:488:488,0	0/0:469:469,0	0/0:444:444,0	0/0:1380:1380,0	0/0:956:956,0	0/1:823:388,435	0/0:742:742,0	0/0:1018:1018,0	0/1:804:347,457	0/0:456:456,0	0/0:1451:1451,0	0/0:1318:1318,0	0/0:1104:1104,0	0/0:1066:1066,0
chr15	18297067	5628_22	T	C	.	PASS	NS=20;AF=0.025;locori=m	GT:DP:AD	0/0:341:341,0	0/0:95:95,0	0/0:84:84,0	0/0:94:94,0	0/0:191:191,0	0/0:304:304,0	0/0:96:96,0	0/0:110:110,0	0/0:89:89,0	0/0:298:298,0	0/0:234:234,0	0/0:175:175,0	0/0:155:155,0	0/0:240:240,0	0/0:150:150,0	0/1:67:35,32	0/0:360:360,0	0/0:287:287,0	0/0:228:228,0	0/0:216:216,0
chr15	18986141	5647_22	C	A	.	PASS	NS=20;AF=0.400;locori=p	GT:DP:AD	0/0:243:243,0	0/0:87:87,0	0/0:79:79,0	0/0:55:55,0	0/0:97:97,0	0/0:270:270,0	0/0:68:68,0	0/0:70:70,0	0/0:59:59,0	0/0:187:187,0	1/1:98:0,98	0/1:102:56,46	1/1:116:0,116	1/1:124:0,124	0/1:94:51,43	1/1:69:0,69	0/1:184:93,91	1/1:150:0,150	0/1:207:102,105	1/1:116:0,116
chr15	19463407	5665_25	A	G	.	PASS	NS=20;AF=0.200;locori=p	GT:DP:AD	0/0:106:106,0	0/0:59:59,0	0/0:67:67,0	0/0:60:60,0	0/0:85:85,0	0/0:249:249,0	0/0:66:66,0	0/0:71:71,0	0/0:64:64,0	0/0:189:189,0	0/1:137:51,86	0/0:91:91,0	1/1:92:0,92	0/0:57:57,0	0/0:114:114,0	0/1:71:33,38	0/1:131:68,63	1/1:86:0,86	0/0:41:41,0	0/1:103:47,56
chr15	20276122	5691_23	G	C	.	PASS	NS=20;AF=0.025;locori=m	GT:DP:AD	0/0:740:740,0	0/0:241:241,0	0/0:204:204,0	0/0:173:173,0	0/0:329:329,0	0/0:401:401,0	0/0:226:226,0	0/0:236:236,0	0/0:178:178,0	0/0:502:502,0	0/0:462:462,0	0/0:320:320,0	0/0:300:300,0	0/1:476:219,257	0/0:306:306,0	0/0:244:244,0	0/0:601:601,0	0/0:646:646,0	0/0:493:493,0	0/0:417:417,0
chr15	22806542	5760_29	C	T	.	PASS	NS=20;AF=0.125;locori=p	GT:DP:AD	0/0:92:92,0	0/0:19:19,0	0/0:26:26,0	0/0:16:16,0	0/0:52:52,0	0/0:255:255,0	0/0:35:35,0	0/0:21:21,0	0/0:21:21,0	0/0:56:56,0	0/0:65:65,0	0/1:52:32,20	0/0:48:48,0	0/1:55:38,17	0/0:48:48,0	1/1:31:0,31	0/0:110:110,0	0/0:76:76,0	0/1:78:34,44	0/0:76:76,0
chr15	23154805	5770_25	T	C	.	PASS	NS=20;AF=0.275;locori=p	GT:DP:AD	0/0:83:83,0	0/0:31:31,0	0/0:24:24,0	0/0:22:22,0	0/0:43:43,0	0/0:114:114,0	0/0:36:36,0	0/0:30:30,0	0/0:13:13,0	0/0:82:82,0	0/0:40:40,0	0/1:34:15,19	1/1:51:0,51	1/1:58:0,58	0/1:36:24,12	0/0:22:22,0	0/1:62:25,37	1/1:74:0,74	0/0:72:72,0	1/1:44:0,44
chr15	23384540	5781_38	C	T	.	PASS	NS=20;AF=0.075;locori=m	GT:DP:AD	0/0:38:38,0	0/0:14:14,0	0/0:18:18,0	0/0:10:10,0	0/0:22:22,0	0/0:96:96,0	0/0:15:15,0	0/0:10:10,0	0/0:13:13,0	0/0:31:31,0	0/0:23:23,0	1/1:10:0,10	0/0:21:21,0	0/1:29:12,17	0/0:17:17,0	0/0:18:18,0	0/0:28:28,0	0/0:26:26,0	0/0:32:32,0	0/0:26:26,0
chr15	24128568	5802_24	A	G	.	PASS	NS=20;AF=0.125;locori=m	GT:DP:AD	0/0:57:57,0	0/0:42:42,0	0/0:17:17,0	0/0:26:26,0	0/0:42:42,0	0/0:284:284,0	0/0:39:39,0	0/0:26:26,0	0/0:40:40,0	0/0:72:72,0	0/0:62:62,0	0/1:49:28,21	0/0:42:42,0	0/0:32:32,0	0/1:45:18,27	0/1:18:7,11	0/0:69:69,0	0/1:62:31,31	0/1:17:11,6	0/0:55:55,0
chr15	24289664	5808_47	A	T	.	PASS	NS=20;AF=0.500;locori=p	GT:DP:AD	0/0:426:426,0	0/0:157:157,0	0/0:128:128,0	0/0:122:122,0	0/0:244:244,0	0/0:352:352,0	0/0:138:138,0	0/0:153:153,0	0/0:119:119,0	0/0:405:405,0	1/1:258:0,258	1/1:224:0,224	1/1:211:0,211	1/1:292:0,292	1/1:204:0,204	1/1:138:0,138	1/1:369:0,369	1/1:281:0,281	1/1:272:0,272	1/1:277:0,277
chr15	24431268	5814_24	C	T	.	PASS	NS=20;AF=0.500;locori=p	GT:DP:AD	0/0:37:37,0	0/0:21:21,0	0/0:15:15,0	0/0:16:16,0	0/0:24:24,0	0/0:88:88,0	0/0:12:12,0	0/0:19:19,0	0/0:13:13,0	0/0:41:41,0	1/1:17:0,17	1/1:19:0,19	1/1:23:0,23	1/1:41:0,41	1/1:24:0,24	1/1:11:0,11	1/1:34:0,34	1/1:34:0,34	1/1:37:0,37	1/1:28:0,28
chr15	24562905	5826_44	C	T	.	PASS	NS=20;AF=0.025;locori=m	GT:DP:AD	0/0:77:77,0	0/0:24:24,0	0/0:26:26,0	0/0:29:29,0	0/0:40:40,0	0/0:113:113,0	0/0:22:22,0	0/0:20:20,0	0/0:33:33,0	0/0:82:82,0	0/0:56:56,0	0/0:43:43,0	0/0:29:29,0	0/0:49:49,0	0/0:39:39,0	0/1:21:13,8	0/0:68:68,0	0/0:53:53,0	0/0:72:72,0	0/0:47:47,0
chr15	24562918	5826_31	G	C	.	PASS	NS=20;AF=0.500;locori=m	GT:DP:AD	1/1:77:0,77	1/1:24:0,24	1/1:26:0,26	1/1:29:0,29	1/1:40:0,40	1/1:113:0,113	1/1:22:0,22	1/1:20:0,20	1/1:33:0,33	1/1:82:0,82	0/0:56:56,0	0/0:43:43,0	0/0:29:29,0	0/0:49:49,0	0/0:39:39,0	0/0:21:21,0	0/0:68:68,0	0/0:53:53,0	0/0:72:72,0	0/0:47:47,0
chr15	24743611	5831_35	G	A	.	PASS	NS=20;AF=0.125;locori=m	GT:DP:AD	0/0:62:62,0	0/0:45:45,0	0/0:48:48,0	0/0:43:43,0	0/0:42:42,0	0/0:30:30,0	0/0:22:22,0	0/0:39:39,0	0/0:32:32,0	0/0:68:68,0	0/1:29:16,13	1/1:56:0,56	0/1:49:29,20	0/0:25:25,0	0/0:54:54,0	0/0:32:32,0	0/1:77:40,37	0/0:40:40,0	0/0:38:38,0	0/0:24:24,0
chr15	24866172	5835_5	A	C	.	PASS	NS=20;AF=0.500;locori=p	GT:DP:AD	0/0:376:376,0	0/0:147:147,0	0/0:115:115,0	0/0:98:98,0	0/0:169:169,0	0/0:268:268,0	0/0:141:141,0	0/0:143:143,0	0/0:132:132,0	0/0:321:321,0	1/1:238:0,238	1/1:217:0,217	1/1:205:0,205	1/1:255:0,255	1/1:212:0,212	1/1:130:0,130	1/1:308:0,308	1/1:311:0,311	1/1:237:0,237	1/1:241:0,241
chr16	30165	6688_36	G	T	.	PASS	NS=20;AF=0.500;locori=p	GT:DP:AD	1/1:103:0,103	1/1:39:0,39	1/1:23:0,23	1/1:27:0,27	1/1:45:0,45	1/1:164:0,164	1/1:36:0,36	1/1:29:0,29	1/1:32:0,32	1/1:104:0,104	0/0:68:68,0	0/0:49:49,0	0/0:53:53,0	0/0:75:75,0	0/0:48:48,0	0/0:30:30,0	0/0:96:96,0	0/0:83:83,0	0/0:103:103,0	0/0:68:68,0
chr16	341105	6705_17	C	T	.	PASS	NS=20;AF=0.500;locori=p	GT:DP:AD	1/1:210:0,210	1/1:69:0,69	1/1:67:0,67	1/1:36:0,36	1/1:101:0,101	1/1:257:0,257	1/1:48:0,48	1/1:45:0,45	1/1:53:0,53	1/1:123:0,123	0/0:102:102,0	0/0:68:68,0	0/0:66:66,0	0/0:123:123,0	0/0:73:73,0	0/0:52:52,0	0/0:133:133,0	0/0:141:141,0	0/0:168:168,0	0/0:69:69,0
chr16	341124	6705_36	T	C	.	PASS	NS=20;AF=0.025;locori=p	GT:DP:AD	0/0:210:210,0	0/0:69:69,0	0/0:67:67,0	0/0:36:36,0	0/0:101:101,0	0/0:257:257,0	0/0:48:48,0	0/0:45:45,0	0/0:53:53,0	0/0:123:123,0	0/0:102:102,0	0/0:68:68,0	0/0:66:66,0	0/0:123:123,0	0/0:73:73,0	0/1:52:28,24	0/0:133:133,0	0/0:141:141,0	0/0:168:168,0	0/0:69:69,0
chr16	685080	6828_10	T	A	.	PASS	NS=20;AF=0.175;locori=m	GT:DP:AD	0/0:1287:1287,0	0/0:410:410,0	0/0:333:333,0	0/0:326:326,0	0/0:577:577,0	0/0:462:462,0	0/0:296:296,0	0/0:404:404,0	0/0:355:355,0	0/0:1114:1114,0	1/1:709:0,709	0/1:582:283,299	0/1:605:327,278	0/1:867:424,443	0/0:637:637,0	0/0:353:353,0	0/1:1146:577,569	0/0:858:858,0	0/1:780:346,434	0/0:752:752,0
chr16	977174	6901_18	T	A	.	PASS	NS=20;AF=0.075;locori=p	GT:DP:AD	0/0:131:131,0	0/1:28:13,15	0/1:60:20,40	0/0:42:42,0	0/0:73:73,0	0/1:173:81,92	0/0:36:36,0	0/0:52:52,0	0/0:43:43,0	0/0:102:102,0	0/0:67:67,0	0/0:68:68,0	0/0:67:67,0	0/0:70:70,0	0/0:63:63,0	0/0:34:34,0	0/0:122:122,0	0/0:103:103,0	0/0:99:99,0	0/0:77:77,0
chr16	977204	6901_48	G	A	.	PASS	NS=20;AF=0.050;locori=p	GT:DP:AD	0/0:131:131,0	0/0:28:28,0	0/0:60:60,0	0/0:42:42,0	0/0:73:73,0	0/0:173:173,0	0/0:36:36,0	0/0:52:52,0	0/0:43:43,0	0/0:102:102,0	0/0:67:67,0	0/0:68:68,0	0/1:67:29,38	0/0:70:70,0	0/0:63:63,0	0/0:34:34,0	0/0:122:122,0	0/0:103:103,0	0/0:99:99,0	0/1:77:40,37
chr16	1168012	6149_4	G	T	.	PASS	NS=20;AF=0.050;locori=p	GT:DP:AD	0/0:321:321,0	0/1:222:117,105	0/0:207:207,0	0/0:196:196,0	0/0:326:326,0	0/1:226:133,93	0/0:203:203,0	0/0:220:220,0	0/0:206:206,0	0/0:547:547,0	0/0:415:415,0	0/0:293:293,0	0/0:367:367,0	0/0:304:304,0	0/0:309:309,0	0/0:165:165,0	0/0:429:429,0	0/0:401:401,0	0/0:169:169,0	0/0:340:340,0
chr16	1535412	6276_10	T	G	.	PASS	NS=20;AF=0.025;locori=p	GT:DP:AD	0/0:1487:1487,0	0/0:375:375,0	0/0:377:377,0	0/0:307:307,0	0/0:693:693,0	0/0:595:595,0	0/0:494:494,0	0/0:399:399,0	0/0:413:413,0	0/0:1141:1141,0	0/0:796:796,0	0/0:429:429,0	0/0:501:501,0	0/0:555:555,0	0/1:567:282,285	0/0:282:282,0	0/0:943:943,0	0/0:761:761,0	0/0:662:662,0	0/0:638:638,0
chr16	1535413	6276_11	C	T	.	PASS	NS=20;AF=0.500;locori=p	GT:DP:AD	1/1:1487:0,1487	1/1:375:0,375	1/1:377:0,377	1/1:307:0,307	1/1:693:0,693	1/1:595:0,595	1/1:494:0,494	1/1:399:0,399	1/1:413:0,413	1/1:1141:0,1141	0/0:796:796,0	0/0:429:429,0	0/0:501:501,0	0/0:555:555,0	0/0:567:567,0	0/0:282:282,0	0/0:943:943,0	0/0:761:761,0	0/0:662:662,0	0/0:638:638,0
chr16	1535430	6276_28	C	T	.	PASS	NS=20;AF=0.100;locori=p	GT:DP:AD	0/0:1487:1487,0	0/0:375:375,0	0/0:377:377,0	0/0:307:307,0	0/0:693:693,0	0/0:595:595,0	0/0:494:494,0	0/0:399:399,0	0/0:413:413,0	0/0:1141:1141,0	0/1:796:431,365	0/0:429:429,0	0/1:501:257,244	0/1:555:273,282	0/0:567:567,0	0/0:282:282,0	0/1:943:525,418	0/0:761:761,0	0/0:662:662,0	0/0:638:638,0
chr16	1658218	6315_23	T	C	.	PASS	NS=20;AF=0.500;locori=m	GT:DP:AD	1/1:107:0,107	1/1:91:0,91	1/1:78:0,78	1/1:60:0,60	1/1:93:0,93	1/1:228:0,228	1/1:66:0,66	1/1:92:0,92	1/1:76:0,76	1/1:175:0,175	0/0:127:127,0	0/0:117:117,0	0/0:102:102,0	0/0:79:79,0	0/0:132:132,0	0/0:51:51,0	0/0:151:151,0	0/0:115:115,0	0/0:51:51,0	0/0:118:118,0
chr16	2410293	6548_26	C	T	.	PASS	NS=20;AF=0.100;locori=m	GT:DP:AD	0/0:780:780,0	0/0:390:390,0	0/0:312:312,0	0/0:261:261,0	0/0:668:668,0	0/0:375:375,0	0/0:411:411,0	0/0:464:464,0	0/0:351:351,0	0/0:1078:1078,0	0/0:709:709,0	0/1:588:284,304	0/1:570:273,297	0/0:447:447,0	0/0:563:563,0	0/0:297:297,0	0/1:864:447,417	0/1:682:354,328	0/0:521:521,0	0/0:597:597,0
chr16	2605066	6608_16	G	A	.	PASS	NS=20;AF=0.500;locori=m	GT:DP:AD	0/0:595:595,0	0/0:131:131,0	0/0:157:157,0	0/0:125:125,0	0/0:271:271,0	0/0:391:391,0	0/0:145:145,0	0/0:162:162,0	0/0:120:120,0	0/0:462:462,0	1/1:301:0,301	1/1:194:0,194	1/1:181:0,181	1/1:347:0,347	1/1:149:0,149	1/1:114:0,114	1/1:409:0,409	1/1:441:0,441	1/1:395:0,395	1/1:274:0,274
chr16	2683960	6640_13	C	A	.	PASS	NS=20;AF=0.150;locori=m	GT:DP:AD	0/0:114:114,0	0/0:29:29,0	0/0:28:28,0	0/0:30:30,0	0/0:30:30,0	0/0:148:148,0	0/0:18:18,0	0/0:22:22,0	0/0:32:32,0	0/0:94:94,0	0/1:43:16,27	0/1:50:16,34	0/0:30:30,0	0/1:57:24,33	0/1:33:15,18	0/0:21:21,0	0/0:84:84,0	0/0:79:79,0	0/1:87:37,50	0/1:49:23,26
chr16	2919360	6684_28	A	G	.	PASS	NS=20;AF=0.275;locori=m	GT:DP:AD	0/0:146:146,0	0/0:53:53,0	0/0:46:46,0	0/0:37:37,0	0/0:69:69,0	0/0:191:191,0	0/0:53:53,0	0/0:34:34,0	0/0:32:32,0	0/0:127:127,0	1/1:71:0,71	0/1:80:40,40	0/1:68:29,39	0/1:101:46,55	0/1:61:26,35	1/1:42:0,42	0/1:134:60,74	0/1:113:48,65	0/0:122:122,0	0/1:88:37,51
chr16	3047165	6690_30	C	T	.	PASS	NS=20;AF=0.075;locori=p	GT:DP:AD	0/0:1548:1548,0	0/0:408:408,0	0/0:317:317,0	0/0:289:289,0	0/0:647:647,0	0/0:532:532,0	0/0:395:395,0	0/0:419:419,0	0/0:381:381,0	0/0:1100:1100,0	0/1:583:273,310	0/0:500:500,0	0/1:405:205,200	0/0:579:579,0	0/0:450:450,0	0/0:283:283,0	0/0:1051:1051,0	0/0:893:893,0	0/1:793:398,395	0/0:629:629,0
chr16	3271499	6700_8	C	A	.	PASS	NS=20;AF=0.025;locori=m	GT:DP:AD	0/0:1209:1209,0	0/0:458:458,0	0/0:347:347,0	0/0:293:293,0	0/0:678:678,0	0/0:425:425,0	0/0:382:382,0	0/0:401:401,0	0/1:328:175,153	0/0:1080:1080,0	0/0:782:782,0	0/0:573:573,0	0/0:624:624,0	0/0:908:908,0	0/0:532:532,0	0/0:380:380,0	0/0:1109:1109,0	0/0:1197:1197,0	0/0:1078:1078,0	0/0:821:821,0
chr16	3797924	6715_50	C	T	.	PASS	NS=20;AF=0.300;locori=p	GT:DP:AD	1/1:1345:0,1345	0/0:479:479,0	0/1:361:166,195	1/1:341:0,341	1/1:581:0,581	1/1:487:0,487	0/0:437:437,0	0/0:386:386,0	0/1:315:181,134	1/1:1026:0,1026	0/0:850:850,0	0/0:669:669,0	0/0:639:639,0	0/0:808:808,0	0/0:617:617,0	0/0:335:335,0	0/0:1114:1114,0	0/0:1017:1017,0	0/0:926:926,0	0/0:918:918,0
chr16	3983844	6725_50	A	T	.	PASS	NS=20;AF=0.075;locori=m	GT:DP:AD	0/0:65:65,0	0/0:26:26,0	0/0:11:11,0	0/0:16:16,0	0/0:29:29,0	0/0:94:94,0	0/0:17:17,0	0/0:15:15,0	0/0:21:21,0	0/0:63:63,0	0/1:36:14,22	0/0:29:29,0	0/0:25:25,0	0/0:30:30,0	0/0:33:33,0	0/0:19:19,0	0/0:55:55,0	0/0:46:46,0	0/1:56:29,27	0/1:34:17,17
chr16	3983868	6725_26	G	A	.	PASS	NS=20;AF=0.375;locori=m	GT:DP:AD	0/0:65:65,0	0/0:26:26,0	0/0:11:11,0	0/0:16:16,0	0/0:29:29,0	0/0:94:94,0	0/0:17:17,0	0/0:15:15,0	0/0:21:21,0	0/0:63:63,0	0/1:36:22,14	0/1:29:14,15	1/1:25:0,25	1/1:30:0,30	0/1:33:18,15	1/1:19:0,19	1/1:55:0,55	1/1:46:0,46	0/1:56:27,29	0/1:34:17,17
chr16	3983871	6725_23	T	G	.	PASS	NS=20;AF=0.375;locori=m	GT:DP:AD	0/0:65:65,0	0/0:26:26,0	0/0:11:11,0	0/0:16:16,0	0/0:29:29,0	0/0:94:94,0	0/0:17:17,0	0/0:15:15,0	0/0:21:21,0	0/0:63:63,0	0/1:36:22,14	0/1:29:14,15	1/1:25:0,25	1/1:30:0,30	0/1:33:18,15	1/1:19:0,19	1/1:55:0,55	1/1:46:0,46	0/1:56:27,29	0/1:34:17,17
chr16	3983886	6725_8	C	T	.	PASS	NS=20;AF=0.050;locori=m	GT:DP:AD	0/0:65:65,0	0/0:26:26,0	0/0:11:11,0	0/0:16:16,0	0/0:29:29,0	0/0:94:94,0	0/0:17:17,0	0/0:15:15,0	0/0:21:21,0	0/0:63:63,0	0/0:36:36,0	0/0:29:29,0	0/0:25:25,0	0/0:30:30,0	0/0:33:33,0	0/0:19:19,0	0/0:55:55,0	0/0:46:46,0	0/1:56:29,27	0/1:34:17,17
chr16	3983893	6725_1	A	C	.	PASS	NS=20;AF=0.025;locori=m	GT:DP:AD	0/0:65:65,0	0/0:26:26,0	0/0:11:11,0	0/1:16:11,5	0/0:29:29,0	0/0:94:94,0	0/0:17:17,0	0/0:15:15,0	0/0:21:21,0	0/0:63:63,0	0/0:36:36,0	0/0:29:29,0	0/0:25:25,0	0/0:30:30,0	0/0:33:33,0	0/0:19:19,0	0/0:55:55,0	0/0:46:46,0	0/0:56:56,0	0/0:34:34,0
chr16	4286842	6733_1	T	C	.	PASS	NS=20;AF=0.500;locori=m	GT:DP:AD	1/1:66:0,66	1/1:17:0,17	1/1:11:0,11	1/1:18:0,18	1/1:27:0,27	1/1:109:0,109	1/1:28:0,28	1/1:12:0,12	1/1:20:0,20	1/1:44:0,44	0/0:38:38,0	0/0:37:37,0	0/0:27:27,0	0/0:36:36,0	0/0:30:30,0	0/0:26:26,0	0/0:41:41,0	0/0:47:47,0	0/0:60:60,0	0/0:30:30,0
chr16	4323825	6734_23	A	G	.	PASS	NS=20;AF=0.350;locori=p	GT:DP:AD	0/0:62:62,0	0/0:20:20,0	0/0:15:15,0	0/0:15:15,0	0/0:31:31,0	0/0:103:103,0	0/0:17:17,0	0/0:34:34,0	0/0:21:21,0	0/0:49:49,0	0/1:30:9,21	1/1:35:0,35	1/1:33:0,33	1/1:28:0,28	1/1:24:0,24	1/1:20:0,20	1/1:59:0,59	0/0:54:54,0	0/1:72:39,33	0/0:36:36,0
chr16	4586234	6749_35	C	A	.	PASS	NS=20;AF=0.325;locori=m	GT:DP:AD	0/0:81:81,0	0/0:25:25,0	0/0:18:18,0	0/0:22:22,0	0/0:41:41,0	0/0:126:126,0	0/0:17:17,0	0/0:23:23,0	0/0:17:17,0	0/0:42:42,0	0/1:40:22,18	1/1:30:0,30	1/1:37:0,37	0/0:31:31,0	0/1:29:13,16	0/1:16:6,10	0/1:45:23,22	1/1:50:0,50	0/1:70:47,23	1/1:27:0,27
chr16	4586257	6749_12	T	G	.	PASS	NS=20;AF=0.025;locori=m	GT:DP:AD	0/0:81:81,0	0/0:25:25,0	0/0:18:18,0	0/0:22:22,0	0/0:41:41,0	0/0:126:126,0	0/0:17:17,0	0/0:23:23,0	0/0:17:17,0	0/0:42:42,0	0/0:40:40,0	0/0:30:30,0	0/0:37:37,0	0/0:31:31,0	0/1:29:16,13	0/0:16:16,0	0/0:45:45,0	0/0:50:50,0	0/0:70:70,0	0/0:27:27,0
chr16	4770669	6755_7	C	T	.	PASS	NS=20;AF=0.025;locori=p	GT:DP:AD	0/0:83:83,0	0/0:26:26,0	0/0:26:26,0	0/0:31:31,0	0/0:38:38,0	0/0:125:125,0	0/0:29:29,0	0/0:18:18,0	0/0:20:20,0	0/0:74:74,0	0/0:44:44,0	0/1:39:24,15	0/0:39:39,0	0/0:46:46,0	0/0:40:40,0	0/0:15:15,0	0/0:64:64,0	0/0:57:57,0	0/0:76:76,0	0/0:43:43,0
chr16	4770674	6755_12	T	A	.	PASS	NS=20;AF=0.175;locori=p	GT:DP:AD	0/0:83:83,0	0/0:26:26,0	0/0:26:26,0	0/0:31:31,0	0/0:38:38,0	0/0:125:125,0	0/0:29:29,0	0/0:18:18,0	0/0:20:20,0	0/0:74:74,0	0/0:44:44,0	1/1:39:0,39	0/0:39:39,0	0/0:46:46,0	0/1:40:20,20	1/1:15:0,15	0/0:64:64,0	0/1:57:31,26	0/1:76:35,41	0/0:43:43,0
chr16	6934444	6831_42	C	A	.	PASS	NS=20;AF=0.500;locori=m	GT:DP:AD	0/0:113:113,0	0/0:45:45,0	0/0:31:31,0	0/0:26:26,0	0/0:72:72,0	0/0:207:207,0	0/0:34:34,0	0/0:48:48,0	0/0:42:42,0	0/0:121:121,0	1/1:68:0,68	1/1:50:0,50	1/1:66:0,66	1/1:67:0,67	1/1:50:0,50	1/1:31:0,31	1/1:95:0,95	1/1:108:0,108	1/1:82:0,82	1/1:69:0,69
chr16	8295712	6857_24	T	C	.	PASS	NS=20;AF=0.500;locori=m	GT:DP:AD	0/0:68:68,0	0/0:33:33,0	0/0:14:14,0	0/0:17:17,0	0/0:39:39,0	0/0:51:51,0	0/0:33:33,0	0/0:44:44,0	0/0:39:39,0	0/0:29:29,0	1/1:56:0,56	1/1:63:0,63	1/1:45:0,45	1/1:47:0,47	1/1:20:0,20	1/1:18:0,18	1/1:53:0,53	1/1:131:0,131	1/1:41:0,41	1/1:36:0,36
chr16	8421882	6863_12	A	G	.	PASS	NS=20;AF=0.500;locori=p	GT:DP:AD	1/1:82:0,82	1/1:33:0,33	1/1:20:0,20	1/1:23:0,23	1/1:39:0,39	1/1:159:0,159	1/1:20:0,20	1/1:18:0,18	1/1:26:0,26	1/1:85:0,85	0/0:45:45,0	0/0:24:24,0	0/0:25:25,0	0/0:42:42,0	0/0:26:26,0	0/0:24:24,0	0/0:78:78,0	0/0:64:64,0	0/0:53:53,0	0/0:31:31,0
chr16	8527230	6865_46	C	T	.	PASS	NS=20;AF=0.475;locori=p	GT:DP:AD	0/0:950:950,0	0/0:312:312,0	0/0:249:249,0	0/0:227:227,0	0/0:425:425,0	0/0:454:454,0	0/0:241:241,0	0/0:301:301,0	0/0:243:243,0	0/0:736:736,0	1/1:759:0,759	1/1:599:0,599	1/1:599:0,599	1/1:748:0,748	1/1:579:0,579	1/1:296:0,296	1/1:1046:0,1046	1/1:991:0,991	1/1:803:0,803	0/1:701:267,434
chr16	9813352	6903_43	G	A	.	PASS	NS=20;AF=0.425;locori=m	GT:DP:AD	0/0:88:88,0	0/0:58:58,0	0/0:46:46,0	0/0:36:36,0	0/0:57:57,0	0/0:36:36,0	0/0:22:22,0	0/0:40:40,0	0/0:38:38,0	0/0:62:62,0	1/1:25:0,25	1/1:46:0,46	0/1:46:22,24	1/1:21:0,21	1/1:32:0,32	0/1:43:23,20	1/1:39:0,39	1/1:38:0,38	1/1:31:0,31	0/1:23:14,9
chr16	10731018	6112_30	C	T	.	PASS	NS=20;AF=0.425;locori=p	GT:DP:AD	0/1:1246:626,620	0/1:412:195,217	1/1:313:0,313	1/1:270:0,270	1/1:607:0,607	0/1:496:285,211	1/1:404:0,404	1/1:372:0,372	0/1:347:183,164	1/1:1176:0,1176	0/0:728:728,0	0/0:656:656,0	0/0:540:540,0	0/0:789:789,0	0/0:591:591,0	0/0:333:333,0	0/0:1125:1125,0	0/0:972:972,0	0/0:980:980,0	0/1:654:331,323
chr16	10731029	6112_41	G	A	.	PASS	NS=20;AF=0.450;locori=p	GT:DP:AD	0/0:1246:1246,0	0/0:412:412,0	0/0:313:313,0	0/0:270:270,0	0/0:607:607,0	0/0:496:496,0	0/0:404:404,0	0/0:372:372,0	0/0:347:347,0	0/0:1176:1176,0	1/1:728:0,728	0/1:656:336,320	1/1:540:0,540	1/1:789:0,789	1/1:591:0,591	1/1:333:0,333	1/1:1125:0,1125	1/1:972:0,972	1/1:980:0,980	0/1:654:323,331
chr16	11083805	6123_0	C	T	.	PASS	NS=20;AF=0.125;locori=p	GT:DP:AD	0/0:952:952,0	0/0:479:479,0	0/0:430:430,0	0/0:313:313,0	0/0:782:782,0	0/0:448:448,0	0/0:436:436,0	0/0:558:558,0	0/0:446:446,0	0/0:1218:1218,0	0/0:1019:1019,0	0/0:729:729,0	0/0:753:753,0	0/1:682:336,346	0/1:699:383,316	0/1:390:185,205	0/1:997:547,450	0/1:823:400,423	0/0:585:585,0	0/0:978:978,0
chr16	11554479	6145_21	A	T	.	PASS	NS=20;AF=0.025;locori=m	GT:DP:AD	0/0:34:34,0	0/0:33:33,0	0/0:24:24,0	0/0:21:21,0	0/0:20:20,0	0/0:21:21,0	0/0:15:15,0	0/0:25:25,0	0/0:31:31,0	0/0:31:31,0	0/0:19:19,0	0/0:42:42,0	0/0:19:19,0	0/0:22:22,0	0/0:22:22,0	0/0:28:28,0	0/0:30:30,0	0/0:24:24,0	0/0:25:25,0	0/1:15:8,7
chr16	12022458	6155_16	A	C	.	PASS	NS=20;AF=0.500;locori=p	GT:DP:AD	1/1:889:0,889	1/1:330:0,330	1/1:363:0,363	1/1:303:0,303	1/1:672:0,672	1/1:432:0,432	1/1:354:0,354	1/1:378:0,378	1/1:353:0,353	1/1:1073:0,1073	0/0:748:748,0	0/0:555:555,0	0/0:693:693,0	0/0:513:513,0	0/0:523:523,0	0/0:311:311,0	0/0:1054:1054,0	0/0:795:795,0	0/0:578:578,0	0/0:822:822,0
chr16	12022490	6155_48	A	G	.	PASS	NS=20;AF=0.100;locori=p	GT:DP:AD	0/0:889:889,0	0/0:330:330,0	0/0:363:363,0	0/0:303:303,0	0/0:672:672,0	0/0:432:432,0	0/0:354:354,0	0/0:378:378,0	0/0:353:353,0	0/0:1073:1073,0	0/0:748:748,0	0/1:555:294,261	0/0:693:693,0	0/0:513:513,0	0/0:523:523,0	0/1:311:153,158	0/0:1054:1054,0	0/0:795:795,0	0/1:578:251,327	0/1:822:374,448
chr16	12509821	6180_22	G	A	.	PASS	NS=20;AF=0.500;locori=m	GT:DP:AD	1/1:112:0,112	1/1:39:0,39	1/1:34:0,34	1/1:37:0,37	1/1:65:0,65	1/1:177:0,177	1/1:36:0,36	1/1:36:0,36	1/1:36:0,36	1/1:98:0,98	0/0:93:93,0	0/0:65:65,0	0/0:96:96,0	0/0:100:100,0	0/0:52:52,0	0/0:44:44,0	0/0:133:133,0	0/0:133:133,0	0/0:103:103,0	0/0:110:110,0
chr16	12584747	6186_24	T	G	.	PASS	NS=20;AF=0.275;locori=m	GT:DP:AD	0/0:113:113,0	0/0:59:59,0	0/0:36:36,0	0/0:37:37,0	0/0:47:47,0	0/0:172:172,0	0/0:31:31,0	0/0:29:29,0	0/0:28:28,0	0/0:87:87,0	1/1:58:0,58	1/1:59:0,59	0/1:39:17,22	0/0:64:64,0	1/1:42:0,42	0/1:37:22,15	0/0:83:83,0	1/1:92:0,92	0/1:81:42,39	0/0:69:69,0
chr16	12756906	6192_33	T	G	.	PASS	NS=20;AF=0.475;locori=m	GT:DP:AD	0/0:236:236,0	0/0:85:85,0	0/0:62:62,0	0/0:74:74,0	0/0:134:134,0	0/0:238:238,0	0/0:71:71,0	0/0:69:69,0	0/0:50:50,0	0/0:214:214,0	1/1:151:0,151	1/1:94:0,94	1/1:95:0,95	1/1:127:0,127	0/1:104:55,49	1/1:72:0,72	1/1:174:0,174	1/1:160:0,160	1/1:156:0,156	1/1:119:0,119
chr16	13921731	6230_7	G	A	.	PASS	NS=20;AF=0.025;locori=m	GT:DP:AD	0/0:157:157,0	0/0:43:43,0	0/0:41:41,0	0/0:40:40,0	0/0:62:62,0	0/0:260:260,0	0/0:34:34,0	0/0:41:41,0	0/0:39:39,0	0/0:127:127,0	0/0:62:62,0	0/0:69:69,0	0/0:62:62,0	0/1:87:45,42	0/0:27:27,0	0/0:14:14,0	0/0:121:121,0	0/0:129:129,0	0/0:128:128,0	0/0:70:70,0
chr16	14000135	6232_8	C	G	.	PASS	NS=20;AF=0.475;locori=p	GT:DP:AD	0/0:73:73,0	0/0:31:31,0	0/0:30:30,0	0/0:17:17,0	0/0:42:42,0	0/0:102:102,0	0/0:29:29,0	0/0:25:25,0	0/0:34:34,0	0/0:56:56,0	1/1:44:0,44	1/1:35:0,35	1/1:32:0,32	0/1:38:16,22	1/1:39:0,39	1/1:22:0,22	1/1:52:0,52	1/1:51:0,51	1/1:47:0,47	1/1:40:0,40
chr16	14236518	6245_34	C	T	.	PASS	NS=20;AF=0.500;locori=p	GT:DP:AD	1/1:127:0,127	1/1:36:0,36	1/1:32:0,32	1/1:29:0,29	1/1:54:0,54	1/1:180:0,180	1/1:49:0,49	1/1:25:0,25	1/1:29:0,29	1/1:94:0,94	0/0:51:51,0	0/0:42:42,0	0/0:55:55,0	0/0:75:75,0	0/0:34:34,0	0/0:36:36,0	0/0:89:89,0	0/0:92:92,0	0/0:119:119,0	0/0:62:62,0
chr16	14603892	6256_45	G	C	.	PASS	NS=20;AF=0.425;locori=p	GT:DP:AD	0/0:784:784,0	0/0:221:221,0	0/0:188:188,0	0/0:160:160,0	0/0:325:325,0	0/0:432:432,0	0/0:249:249,0	0/0:201:201,0	0/0:189:189,0	0/0:650:650,0	0/1:420:189,231	0/0:350:350,0	1/1:283:0,283	1/1:552:0,552	1/1:237:0,237	1/1:207:0,207	1/1:539:0,539	1/1:560:0,560	1/1:616:0,616	1/1:407:0,407
chr16	15229624	6272_11	G	A	.	PASS	NS=20;AF=0.050;locori=p	GT:DP:AD	0/0:57:57,0	0/0:41:41,0	0/0:31:31,0	0/0:15:15,0	0/0:22:22,0	0/0:33:33,0	0/0:11:11,0	0/0:25:25,0	0/0:29:29,0	0/0:38:38,0	0/1:19:8,11	0/0:34:34,0	0/0:30:30,0	0/1:19:9,10	0/0:30:30,0	0/0:24:24,0	0/0:36:36,0	0/0:24:24,0	0/0:22:22,0	0/0:29:29,0
chr16	15296262	6273_11	A	T	.	PASS	NS=20;AF=0.450;locori=m	GT:DP:AD	0/0:498:498,0	0/0:192:192,0	0/0:188:188,0	0/0:133:133,0	0/0:280:280,0	0/0:383:383,0	0/0:193:193,0	0/0:163:163,0	0/0:180:180,0	0/0:464:464,0	1/1:319:0,319	0/1:220:118,102	1/1:247:0,247	0/1:279:160,119	1/1:196:0,196	1/1:126:0,126	1/1:337:0,337	1/1:363:0,363	1/1:297:0,297	1/1:338:0,338
chr16	16365745	6308_2	T	G	.	PASS	NS=20;AF=0.025;locori=p	GT:DP:AD	0/0:133:133,0	0/0:51:51,0	0/0:41:41,0	0/0:47:47,0	0/0:74:74,0	0/0:182:182,0	0/0:68:68,0	0/0:51:51,0	0/0:46:46,0	0/0:124:124,0	0/0:84:84,0	0/0:60:60,0	0/0:70:70,0	0/1:83:40,43	0/0:60:60,0	0/0:24:24,0	0/0:128:128,0	0/0:54:54,0	0/0:108:108,0	0/0:73:73,0
chr16	16703520	6322_39	G	C	.	PASS	NS=20;AF=0.125;locori=p	GT:DP:AD	0/0:478:478,0	0/0:163:163,0	0/0:139:139,0	0/0:118:118,0	0/0:241:241,0	0/0:390:390,0	0/0:197:197,0	0/0:166:166,0	0/0:150:150,0	0/0:447:447,0	0/0:383:383,0	0/0:316:316,0	0/0:273:273,0	0/1:364:220,144	1/1:210:0,210	0/1:171:90,81	0/0:583:583,0	0/0:512:512,0	0/0:523:523,0	0/1:356:191,165
chr16	17271901	6333_11	C	A	.	PASS	NS=20;AF=0.075;locori=m	GT:DP:AD	0/0:29:29,0	0/0:16:16,0	0/0:22:22,0	0/0:14:14,0	0/0:13:13,0	0/0:20:20,0	0/0:14:14,0	0/0:15:15,0	0/0:15:15,0	0/0:22:22,0	0/0:23:23,0	0/0:25:25,0	0/0:16:16,0	0/0:23:23,0	0/0:14:14,0	0/1:16:5,11	0/0:28:28,0	0/1:17:5,12	0/1:20:10,10	0/0:12:12,0
chr16	18908058	6373_42	G	T	.	PASS	NS=20;AF=0.500;locori=p	GT:DP:AD	0/0:129:129,0	0/0:46:46,0	0/0:50:50,0	0/0:34:34,0	0/0:64:64,0	0/0:135:135,0	0/0:38:38,0	0/0:49:49,0	0/0:35:35,0	0/0:112:112,0	1/1:58:0,58	1/1:48:0,48	1/1:62:0,62	1/1:55:0,55	1/1:58:0,58	1/1:38:0,38	1/1:98:0,98	1/1:100:0,100	1/1:59:0,59	1/1:76:0,76
chr16	19151464	6389_14	C	T	.	PASS	NS=20;AF=0.050;locori=m	GT:DP:AD	0/0:188:188,0	0/0:103:103,0	0/0:70:70,0	0/0:72:72,0	0/0:100:100,0	0/0:246:246,0	0/0:83:83,0	0/0:77:77,0	0/0:69:69,0	0/0:193:193,0	0/0:158:158,0	0/0:111:111,0	0/0:91:91,0	0/1:154:60,94	0/0:102:102,0	0/0:56:56,0	0/0:198:198,0	0/0:183:183,0	0/1:144:66,78	0/0:144:144,0
chr16	19386614	6398_42	G	A	.	PASS	NS=20;AF=0.025;locori=m	GT:DP:AD	0/0:132:132,0	0/0:48:48,0	0/0:29:29,0	0/0:29:29,0	0/0:65:65,0	0/0:163:163,0	0/0:27:27,0	0/0:38:38,0	0/0:35:35,0	0/0:105:105,0	0/1:56:29,27	0/0:63:63,0	0/0:65:65,0	0/0:69:69,0	0/0:44:44,0	0/0:41:41,0	0/0:100:100,0	0/0:81:81,0	0/0:101:101,0	0/0:63:63,0
chr16	19448646	6399_38	C	A	.	PASS	NS=20;AF=0.075;locori=p	GT:DP:AD	0/0:1461:1461,0	0/0:633:633,0	0/0:504:504,0	0/0:452:452,0	0/0:946:946,0	0/0:518:518,0	0/0:567:567,0	0/0:568:568,0	0/0:455:455,0	0/0:1463:1463,0	0/1:1062:524,538	1/1:916:0,916	0/0:802:802,0	0/0:902:902,0	0/0:839:839,0	0/0:444:444,0	0/0:1336:1336,0	0/0:1167:1167,0	0/0:850:850,0	0/0:1042:1042,0
chr16	20153049	6417_20	A	C	.	PASS	NS=20;AF=0.500;locori=p	GT:DP:AD	1/1:348:0,348	1/1:190:0,190	1/1:203:0,203	1/1:163:0,163	1/1:310:0,310	1/1:403:0,403	1/1:204:0,204	1/1:200:0,200	1/1:183:0,183	1/1:451:0,451	0/0:367:367,0	0/0:265:265,0	0/0:284:284,0	0/0:319:319,0	0/0:285:285,0	0/0:174:174,0	0/0:544:544,0	0/0:449:449,0	0/0:302:302,0	0/0:349:349,0
chr16	20299786	6424_29	A	G	.	PASS	NS=20;AF=0.500;locori=p	GT:DP:AD	0/0:68:68,0	0/0:39:39,0	0/0:26:26,0	0/0:29:29,0	0/0:60:60,0	0/0:264:264,0	0/0:43:43,0	0/0:36:36,0	0/0:23:23,0	0/0:91:91,0	1/1:26:0,26	1/1:190:0,190	1/1:201:0,201	1/1:173:0,173	1/1:209:0,209	1/1:93:0,93	1/1:301:0,301	1/1:424:0,424	1/1:258:0,258	1/1:239:0,239
chr16	20630647	6431_4	G	A	.	PASS	NS=20;AF=0.025;locori=p	GT:DP:AD	0/0:354:354,0	0/0:141:141,0	0/0:149:149,0	0/0:99:99,0	0/0:250:250,0	0/0:449:449,0	0/0:164:164,0	0/0:154:154,0	0/0:160:160,0	0/0:390:390,0	0/0:275:275,0	0/0:180:180,0	0/0:214:214,0	0/0:211:211,0	0/0:186:186,0	0/0:103:103,0	0/0:327:327,0	0/0:247:247,0	0/0:226:226,0	0/1:239:121,118
chr16	21246352	6448_21	G	C	.	PASS	NS=20;AF=0.500;locori=m	GT:DP:AD	1/1:588:0,588	1/1:224:0,224	1/1:160:0,160	1/1:136:0,136	1/1:326:0,326	1/1:411:0,411	1/1:191:0,191	1/1:160:0,160	1/1:144:0,144	1/1:521:0,521	0/0:414:414,0	0/0:322:322,0	0/0:302:302,0	0/0:496:496,0	0/0:267:267,0	0/0:200:200,0	0/0:642:642,0	0/0:555:555,0	0/0:525:525,0	0/0:479:479,0
chr16	21260699	6450_5	T	G	.	PASS	NS=20;AF=0.050;locori=p	GT:DP:AD	0/0:1296:1296,0	0/0:409:409,0	0/0:359:359,0	0/0:239:239,0	0/0:602:602,0	0/0:371:371,0	0/0:348:348,0	0/0:435:435,0	0/0:360:360,0	0/0:944:944,0	0/0:681:681,0	0/0:559:559,0	0/0:508:508,0	0/1:683:295,388	0/0:504:504,0	0/0:279:279,0	0/1:1092:502,590	0/0:859:859,0	0/0:759:759,0	0/0:735:735,0
chr16	22102812	6481_2	T	C	.	PASS	NS=20;AF=0.500;locori=m	GT:DP:AD	0/0:147:147,0	0/0:67:67,0	0/0:60:60,0	0/0:49:49,0	0/0:115:115,0	0/0:273:273,0	0/0:69:69,0	0/0:76:76,0	0/0:59:59,0	0/0:233:233,0	1/1:161:0,161	1/1:126:0,126	1/1:107:0,107	1/1:111:0,111	1/1:124:0,124	1/1:66:0,66	1/1:220:0,220	1/1:163:0,163	1/1:94:0,94	1/1:149:0,149
chr16	22242651	6483_19	C	T	.	PASS	NS=20;AF=0.025;locori=p	GT:DP:AD	0/0:218:218,0	0/0:114:114,0	0/0:78:78,0	0/0:77:77,0	0/0:114:114,0	0/0:284:284,0	0/0:90:90,0	0/0:88:88,0	0/0:85:85,0	0/0:228:228,0	0/0:139:139,0	0/0:122:122,0	0/0:102:102,0	0/0:118:118,0	0/0:102:102,0	0/1:71:43,28	0/0:205:205,0	0/0:204:204,0	0/0:141:141,0	0/0:160:160,0
chr16	22242661	6483_29	A	G	.	PASS	NS=20;AF=0.450;locori=p	GT:DP:AD	0/0:218:218,0	0/0:114:114,0	0/0:78:78,0	0/0:77:77,0	0/0:114:114,0	0/0:284:284,0	0/0:90:90,0	0/0:88:88,0	0/0:85:85,0	0/0:228:228,0	0/1:139:80,59	1/1:122:0,122	1/1:102:0,102	1/1:118:0,118	1/1:102:0,102	1/1:71:0,71	1/1:205:0,205	1/1:204:0,204	0/1:141:63,78	1/1:160:0,160
chr16	22296840	6487_17	T	C	.	PASS	NS=20;AF=0.025;locori=m	GT:DP:AD	0/0:1751:1751,0	0/0:534:534,0	0/0:425:425,0	0/0:360:360,0	0/0:809:809,0	0/0:517:517,0	0/0:460:460,0	0/0:527:527,0	0/0:391:391,0	0/0:1351:1351,0	0/0:1025:1025,0	0/0:695:695,0	0/0:608:608,0	0/0:1132:1132,0	0/0:723:723,0	0/1:358:180,178	0/0:1429:1429,0	0/0:1375:1375,0	0/0:1477:1477,0	0/0:771:771,0
chr16	22687105	6503_23	A	G	.	PASS	NS=20;AF=0.500;locori=p	GT:DP:AD	1/1:126:0,126	1/1:32:0,32	1/1:50:0,50	1/1:32:0,32	1/1:66:0,66	1/1:166:0,166	1/1:42:0,42	1/1:44:0,44	1/1:31:0,31	1/1:108:0,108	0/0:66:66,0	0/0:66:66,0	0/0:61:61,0	0/0:108:108,0	0/0:77:77,0	0/0:26:26,0	0/0:104:104,0	0/0:115:115,0	0/0:130:130,0	0/0:78:78,0
chr16	24694890	6572_39	G	T	.	PASS	NS=20;AF=0.125;locori=m	GT:DP:AD	0/0:1436:1436,0	0/0:446:446,0	0/0:458:458,0	0/0:355:355,0	0/0:799:799,0	0/0:513:513,0	0/0:467:467,0	0/0:475:475,0	0/0:392:392,0	0/0:1147:1147,0	0/0:994:994,0	0/0:817:817,0	0/1:807:339,468	1/1:879:0,879	0/0:789:789,0	0/1:397:210,187	0/1:1217:629,588	0/0:1156:1156,0	0/0:871:871,0	0/0:921:921,0
chr16	24990560	6582_34	C	T	.	PASS	NS=20;AF=0.475;locori=p	GT:DP:AD	0/0:63:63,0	0/0:24:24,0	1/1:29:0,29	0/1:21:8,13	0/1:35:24,11	1/1:92:0,92	0/1:16:8,8	0/1:18:6,12	0/0:14:14,0	0/1:42:13,29	0/1:38:16,22	0/1:38:15,23	0/0:27:27,0	0/1:53:22,31	0/0:33:33,0	0/1:21:12,9	1/1:52:0,52	1/1:46:0,46	1/1:60:0,60	0/0:38:38,0
chr16	25606872	6595_49	A	G	.	PASS	NS=20;AF=0.500;locori=p	GT:DP:AD	0/0:86:86,0	0/0:28:28,0	0/0:21:21,0	0/0:17:17,0	0/0:22:22,0	0/0:119:119,0	0/0:19:19,0	0/0:18:18,0	0/0:23:23,0	0/0:66:66,0	1/1:38:0,38	1/1:28:0,28	1/1:29:0,29	1/1:21:0,21	1/1:23:0,23	1/1:18:0,18	1/1:58:0,58	1/1:50:0,50	1/1:72:0,72	1/1:31:0,31
chr16	25644134	6599_20	T	A	.	PASS	NS=20;AF=0.075;locori=m	GT:DP:AD	0/0:183:183,0	0/0:49:49,0	0/0:62:62,0	0/0:66:66,0	0/1:121:60,61	0/1:356:172,184	0/0:60:60,0	0/1:63:36,27	0/0:61:61,0	0/0:207:207,0	0/0:156:156,0	0/0:127:127,0	0/0:99:99,0	0/0:78:78,0	0/0:93:93,0	0/0:53:53,0	0/0:226:226,0	0/0:177:177,0	0/0:143:143,0	0/0:113:113,0
chr16	26114554	6612_39	G	A	.	PASS	NS=20;AF=0.350;locori=p	GT:DP:AD	0/0:102:102,0	0/0:25:25,0	0/0:25:25,0	0/0:26:26,0	0/0:40:40,0	0/0:121:121,0	0/0:17:17,0	0/0:22:22,0	0/0:16:16,0	0/0:38:38,0	1/1:49:0,49	0/1:36:18,18	1/1:38:0,38	0/1:64:33,31	0/0:28:28,0	1/1:30:0,30	0/1:79:32,47	1/1:58:0,58	1/1:76:0,76	0/1:40:17,23
chr16	26373462	6624_4	G	A	.	PASS	NS=20;AF=0.475;locori=p	GT:DP:AD	0/0:44:44,0	0/0:15:15,0	0/0:15:15,0	0/0:15:15,0	0/0:27:27,0	0/0:96:96,0	0/0:16:16,0	0/0:14:14,0	0/0:11:11,0	0/0:40:40,0	1/1:20:0,20	1/1:22:0,22	1/1:29:0,29	1/1:27:0,27	1/1:32:0,32	1/1:10:0,10	1/1:35:0,35	1/1:28:0,28	0/1:35:21,14	1/1:19:0,19
chr16	26888492	6641_3	T	C	.	PASS	NS=20;AF=0.475;locori=m	GT:DP:AD	0/0:195:195,0	0/0:90:90,0	0/0:80:80,0	0/0:70:70,0	0/0:107:107,0	0/0:139:139,0	0/0:73:73,0	0/0:78:78,0	0/0:65:65,0	0/0:154:154,0	1/1:185:0,185	1/1:137:0,137	1/1:106:0,106	1/1:130:0,130	1/1:118:0,118	1/1:91:0,91	1/1:208:0,208	1/1:240:0,240	0/1:178:93,85	1/1:213:0,213
chr16	27945986	6655_7	G	A	.	PASS	NS=20;AF=0.475;locori=m	GT:DP:AD	0/0:245:245,0	0/0:110:110,0	0/0:119:119,0	0/0:105:105,0	0/0:175:175,0	0/0:360:360,0	0/0:110:110,0	0/0:155:155,0	0/0:102:102,0	0/0:336:336,0	1/1:245:0,245	1/1:212:0,212	1/1:177:0,177	1/1:129:0,129	1/1:186:0,186	1/1:93:0,93	1/1:261:0,261	1/1:271:0,271	0/1:80:42,38	1/1:239:0,239
chr16	28172964	6661_26	A	G	.	PASS	NS=20;AF=0.100;locori=m	GT:DP:AD	0/0:59:59,0	0/0:18:18,0	0/0:24:24,0	0/0:12:12,0	0/0:29:29,0	0/0:127:127,0	0/0:13:13,0	0/0:21:21,0	0/0:18:18,0	0/0:70:70,0	0/0:25:25,0	0/0:32:32,0	0/0:19:19,0	0/0:41:41,0	0/1:22:9,13	0/1:11:7,4	0/1:52:20,32	0/0:49:49,0	0/0:78:78,0	0/1:28:14,14
chr16	28492680	6670_31	A	G	.	PASS	NS=20;AF=0.475;locori=p	GT:DP:AD	0/0:42:42,0	0/0:34:34,0	0/0:31:31,0	0/0:14:14,0	0/0:27:27,0	0/0:31:31,0	0/0:11:11,0	0/0:31:31,0	0/0:23:23,0	0/0:33:33,0	1/1:20:0,20	1/1:50:0,50	1/1:21:0,21	1/1:17:0,17	1/1:16:0,16	1/1:31:0,31	1/1:34:0,34	1/1:25:0,25	0/1:39:21,18	1/1:24:0,24
chr18	1033604	6924_31	G	T	.	PASS	NS=20;AF=0.125;locori=m	GT:DP:AD	0/0:30:30,0	0/0:26:26,0	0/0:32:32,0	0/0:20:20,0	0/0:32:32,0	0/0:23:23,0	0/0:15:15,0	0/0:15:15,0	0/0:26:26,0	0/0:18:18,0	0/1:22:11,11	0/1:37:18,19	0/0:24:24,0	0/0:15:15,0	0/1:20:12,8	0/0:15:15,0	0/0:35:35,0	0/0:24:24,0	0/0:26:26,0	1/1:17:0,17
chr18	1033634	6924_1	T	C	.	PASS	NS=20;AF=0.500;locori=m	GT:DP:AD	0/0:30:30,0	0/0:26:26,0	0/0:32:32,0	0/0:20:20,0	0/0:32:32,0	0/0:23:23,0	0/0:15:15,0	0/0:15:15,0	0/0:26:26,0	0/0:18:18,0	1/1:22:0,22	1/1:37:0,37	1/1:24:0,24	1/1:15:0,15	1/1:20:0,20	1/1:15:0,15	1/1:35:0,35	1/1:24:0,24	1/1:26:0,26	1/1:17:0,17
chr18	1774018	7145_49	A	T	.	PASS	NS=20;AF=0.400;locori=p	GT:DP:AD	0/0:77:77,0	0/0:34:34,0	0/0:28:28,0	0/0:21:21,0	0/0:32:32,0	0/0:90:90,0	0/0:24:24,0	0/0:14:14,0	0/0:30:30,0	0/0:73:73,0	0/1:43:16,27	0/0:41:41,0	0/1:42:19,23	1/1:61:0,61	1/1:46:0,46	1/1:29:0,29	1/1:86:0,86	1/1:85:0,85	1/1:63:0,63	1/1:62:0,62
chr18	2043815	7243_0	C	T	.	PASS	NS=20;AF=0.100;locori=p	GT:DP:AD	0/0:51:51,0	0/0:16:16,0	0/0:14:14,0	0/0:15:15,0	0/0:24:24,0	0/0:115:115,0	0/0:23:23,0	0/0:22:22,0	0/0:13:13,0	0/0:44:44,0	0/0:26:26,0	0/0:22:22,0	0/1:34:16,18	0/0:41:41,0	0/1:24:14,10	1/1:12:0,12	0/0:43:43,0	0/0:34:34,0	0/0:42:42,0	0/0:26:26,0
chr18	2113420	7258_10	A	G	.	PASS	NS=20;AF=0.025;locori=p	GT:DP:AD	0/0:71:71,0	0/0:31:31,0	0/0:20:20,0	0/0:19:19,0	0/0:26:26,0	0/0:135:135,0	0/0:19:19,0	0/0:23:23,0	0/0:21:21,0	0/0:47:47,0	0/0:30:30,0	0/0:29:29,0	0/0:25:25,0	0/0:48:48,0	0/0:30:30,0	0/0:14:14,0	0/0:44:44,0	0/0:43:43,0	0/1:72:26,46	0/0:30:30,0
chr18	2113774	7259_31	G	A	.	PASS	NS=20;AF=0.500;locori=m	GT:DP:AD	1/1:1677:0,1677	1/1:494:0,494	1/1:447:0,447	1/1:383:0,383	1/1:782:0,782	1/1:560:0,560	1/1:507:0,507	1/1:523:0,523	1/1:426:0,426	1/1:1462:0,1462	0/0:987:987,0	0/0:731:731,0	0/0:831:831,0	0/0:1201:1201,0	0/0:759:759,0	0/0:353:353,0	0/0:1456:1456,0	0/0:1470:1470,0	0/0:1290:1290,0	0/0:1003:1003,0
chr18	2335091	7324_29	G	A	.	PASS	NS=20;AF=0.050;locori=m	GT:DP:AD	0/0:34:34,0	0/0:40:40,0	0/0:32:32,0	0/0:37:37,0	0/0:46:46,0	0/0:92:92,0	0/0:30:30,0	0/0:31:31,0	0/0:38:38,0	0/0:63:63,0	0/0:36:36,0	0/0:36:36,0	0/0:51:51,0	0/0:25:25,0	0/0:42:42,0	0/0:32:32,0	0/1:64:29,35	0/0:38:38,0	0/1:27:12,15	0/0:49:49,0
chr18	2335095	7324_25	C	A	.	PASS	NS=20;AF=0.225;locori=m	GT:DP:AD	0/0:34:34,0	0/0:40:40,0	0/0:32:32,0	0/0:37:37,0	0/0:46:46,0	0/0:92:92,0	0/0:30:30,0	0/0:31:31,0	0/0:38:38,0	0/0:63:63,0	0/0:36:36,0	0/0:36:36,0	1/1:51:0,51	0/1:25:9,16	0/1:42:24,18	0/1:32:17,15	0/1:64:36,28	1/1:38:0,38	0/0:27:27,0	0/1:49:25,24
chr18	2335096	7324_24	G	A	.	PASS	NS=20;AF=0.050;locori=m	GT:DP:AD	0/0:34:34,0	0/0:40:40,0	0/0:32:32,0	0/0:37:37,0	0/0:46:46,0	0/0:92:92,0	0/0:30:30,0	0/0:31:31,0	0/0:38:38,0	0/0:63:63,0	0/0:36:36,0	0/0:36:36,0	0/0:51:51,0	0/0:25:25,0	0/0:42:42,0	0/0:32:32,0	0/1:64:29,35	0/0:38:38,0	0/1:27:12,15	0/0:49:49,0
chr18	2964782	7353_34	G	T	.	PASS	NS=20;AF=0.075;locori=p	GT:DP:AD	0/0:1205:1205,0	0/0:400:400,0	0/0:347:347,0	0/0:299:299,0	0/0:653:653,0	0/0:501:501,0	0/0:360:360,0	0/0:391:391,0	0/0:328:328,0	0/0:1053:1053,0	0/1:865:471,394	0/1:660:327,333	0/0:599:599,0	0/0:709:709,0	0/0:643:643,0	0/0:377:377,0	0/1:1083:587,496	0/0:909:909,0	0/0:659:659,0	0/0:787:787,0
chr18	3180749	7362_34	T	C	.	PASS	NS=20;AF=0.325;locori=m	GT:DP:AD	0/0:1113:1113,0	0/0:310:310,0	0/0:264:264,0	0/0:242:242,0	0/0:471:471,0	0/0:424:424,0	0/0:303:303,0	0/0:361:361,0	0/0:304:304,0	0/0:790:790,0	0/1:409:221,188	0/1:442:187,255	0/1:409:186,223	0/1:612:340,272	0/1:380:205,175	0/1:233:95,138	1/1:667:0,667	1/1:789:0,789	0/1:674:347,327	1/1:471:0,471
chr18	3272623	7366_7	T	G	.	PASS	NS=20;AF=0.200;locori=p	GT:DP:AD	0/0:62:62,0	0/0:47:47,0	0/0:31:31,0	0/0:25:25,0	0/0:26:26,0	0/0:27:27,0	0/0:15:15,0	0/0:24:24,0	0/0:28:28,0	0/0:49:49,0	0/0:23:23,0	1/1:32:0,32	0/0:31:31,0	1/1:26:0,26	0/1:26:17,9	0/1:23:15,8	0/0:29:29,0	0/0:33:33,0	0/1:30:15,15	0/1:20:14,6
chr18	3571999	7372_23	C	T	.	PASS	NS=20;AF=0.250;locori=m	GT:DP:AD	0/0:74:74,0	0/0:26:26,0	0/0:21:21,0	0/0:14:14,0	0/0:32:32,0	0/0:148:148,0	0/0:19:19,0	0/0:16:16,0	0/0:13:13,0	0/0:64:64,0	0/1:41:17,24	0/1:29:14,15	0/1:31:11,20	1/1:39:0,39	0/1:32:17,15	0/0:23:23,0	0/1:55:32,23	1/1:55:0,55	0/0:46:46,0	0/1:39:24,15
chr18	4081689	7387_12	C	T	.	PASS	NS=20;AF=0.150;locori=m	GT:DP:AD	0/0:613:613,0	0/0:203:203,0	0/0:178:178,0	0/0:152:152,0	0/0:195:195,0	0/0:226:226,0	0/0:213:213,0	0/0:214:214,0	0/0:172:172,0	0/0:527:527,0	0/0:402:402,0	0/1:258:130,128	0/0:264:264,0	0/1:301:151,150	0/0:284:284,0	0/1:152:77,75	0/1:573:308,265	0/0:509:509,0	0/1:354:203,151	0/1:396:181,215
chr18	4979887	7413_41	C	T	.	PASS	NS=20;AF=0.500;locori=p	GT:DP:AD	0/0:25:25,0	0/0:15:15,0	0/0:16:16,0	0/0:12:12,0	0/0:28:28,0	0/0:14:14,0	0/0:25:25,0	0/0:26:26,0	0/0:15:15,0	0/0:68:68,0	1/1:31:0,31	1/1:19:0,19	1/1:13:0,13	1/1:38:0,38	1/1:13:0,13	1/1:22:0,22	1/1:32:0,32	1/1:28:0,28	1/1:29:0,29	1/1:51:0,51
chr18	5110457	7421_9	G	C	.	PASS	NS=20;AF=0.450;locori=p	GT:DP:AD	0/0:1208:1208,0	0/0:429:429,0	0/0:425:425,0	0/0:329:329,0	0/0:689:689,0	0/0:510:510,0	0/0:391:391,0	0/0:381:381,0	0/0:394:394,0	0/0:1143:1143,0	0/1:749:342,407	1/1:648:0,648	1/1:664:0,664	1/1:661:0,661	1/1:580:0,580	1/1:373:0,373	0/1:1053:536,517	1/1:819:0,819	1/1:755:0,755	1/1:772:0,772
chr18	5110498	7421_50	A	T	.	PASS	NS=20;AF=0.100;locori=p	GT:DP:AD	0/0:1208:1208,0	0/0:429:429,0	0/0:425:425,0	0/0:329:329,0	0/0:689:689,0	0/0:510:510,0	0/0:391:391,0	0/0:381:381,0	0/0:394:394,0	0/0:1143:1143,0	0/0:749:749,0	0/0:648:648,0	0/0:664:664,0	0/1:661:310,351	0/1:580:321,259	0/0:373:373,0	0/0:1053:1053,0	0/1:819:372,447	0/1:755:328,427	0/0:772:772,0
chr18	5110851	7422_26	C	T	.	PASS	NS=20;AF=0.100;locori=m	GT:DP:AD	0/0:181:181,0	0/0:74:74,0	0/0:44:44,0	0/0:48:48,0	0/0:80:80,0	0/0:174:174,0	0/0:48:48,0	0/0:43:43,0	0/0:43:43,0	0/0:123:123,0	0/1:80:37,43	0/1:80:43,37	0/0:81:81,0	0/0:81:81,0	0/0:78:78,0	0/1:45:14,31	0/0:124:124,0	0/1:113:57,56	0/0:106:106,0	0/0:91:91,0
chr18	5110863	7422_14	A	G	.	PASS	NS=20;AF=0.450;locori=m	GT:DP:AD	0/0:181:181,0	0/0:74:74,0	0/0:44:44,0	0/0:48:48,0	0/0:80:80,0	0/0:174:174,0	0/0:48:48,0	0/0:43:43,0	0/0:43:43,0	0/0:123:123,0	0/1:80:37,43	1/1:80:0,80	1/1:81:0,81	1/1:81:0,81	1/1:78:0,78	1/1:45:0,45	0/1:124:66,58	1/1:113:0,113	1/1:106:0,106	1/1:91:0,91
chr18	5754785	7435_37	C	T	.	PASS	NS=20;AF=0.075;locori=m	GT:DP:AD	0/0:69:69,0	0/0:18:18,0	0/0:23:23,0	0/0:19:19,0	0/0:28:28,0	0/0:120:120,0	0/0:11:11,0	0/0:22:22,0	0/0:18:18,0	0/0:45:45,0	0/1:49:35,14	0/0:26:26,0	0/0:35:35,0	0/1:51:32,19	0/0:23:23,0	0/1:17:8,9	0/0:51:51,0	0/0:60:60,0	0/0:61:61,0	0/0:34:34,0
chr18	5963289	7440_42	T	C	.	PASS	NS=20;AF=0.025;locori=m	GT:DP:AD	0/0:122:122,0	0/0:75:75,0	0/0:59:59,0	0/0:44:44,0	0/0:84:84,0	0/0:184:184,0	0/0:48:48,0	0/0:53:53,0	0/0:51:51,0	0/0:142:142,0	0/0:81:81,0	0/0:93:93,0	0/0:73:73,0	0/0:91:91,0	0/0:69:69,0	0/0:48:48,0	0/1:125:59,66	0/0:100:100,0	0/0:93:93,0	0/0:74:74,0
chr18	7228712	7476_43	G	T	.	PASS	NS=20;AF=0.300;locori=m	GT:DP:AD	0/0:54:54,0	0/0:18:18,0	0/0:16:16,0	0/0:12:12,0	0/0:21:21,0	0/0:99:99,0	0/0:20:20,0	0/0:10:10,0	0/0:10:10,0	0/0:34:34,0	1/1:15:0,15	1/1:28:0,28	0/1:17:9,8	0/1:26:9,17	0/1:23:9,14	0/1:18:11,7	1/1:23:0,23	0/0:21:21,0	0/1:65:36,29	0/1:28:14,14
chr18	7928948	7494_5	A	T	.	PASS	NS=20;AF=0.425;locori=p	GT:DP:AD	0/0:1418:1418,0	0/0:323:323,0	0/0:322:322,0	0/0:312:312,0	0/0:504:504,0	0/0:575:575,0	0/0:330:330,0	0/0:355:355,0	0/0:288:288,0	0/0:1024:1024,0	1/1:783:0,783	1/1:497:0,497	1/1:530:0,530	1/1:774:0,774	0/1:545:276,269	0/1:311:172,139	1/1:1106:0,1106	0/1:1082:522,560	1/1:1137:0,1137	1/1:613:0,613
chr18	8179868	7504_23	C	G	.	PASS	NS=20;AF=0.500;locori=p	GT:DP:AD	0/0:133:133,0	0/0:36:36,0	0/0:33:33,0	0/0:37:37,0	0/0:45:45,0	0/0:186:186,0	0/0:25:25,0	0/0:42:42,0	0/0:30:30,0	0/0:74:74,0	1/1:67:0,67	1/1:58:0,58	1/1:76:0,76	1/1:73:0,73	1/1:47:0,47	1/1:34:0,34	1/1:82:0,82	1/1:84:0,84	1/1:116:0,116	1/1:61:0,61
chr18	8354229	7511_14	G	A	.	PASS	NS=20;AF=0.350;locori=p	GT:DP:AD	0/0:1182:1182,0	0/0:456:456,0	0/0:368:368,0	0/0:359:359,0	0/0:656:656,0	0/0:366:366,0	0/0:406:406,0	0/0:387:387,0	0/0:327:327,0	0/0:1131:1131,0	1/1:861:0,861	1/1:670:0,670	0/1:656:316,340	0/1:706:382,324	0/1:654:304,350	0/1:350:166,184	1/1:1104:0,1104	0/1:822:428,394	1/1:708:0,708	0/1:1036:537,499
chr18	8617850	7519_5	G	T	.	PASS	NS=20;AF=0.075;locori=p	GT:DP:AD	0/0:929:929,0	0/0:254:254,0	0/0:199:199,0	0/0:214:214,0	0/0:374:374,0	0/0:449:449,0	0/0:313:313,0	0/0:284:284,0	0/0:186:186,0	0/0:613:613,0	0/0:629:629,0	0/0:513:513,0	0/0:463:463,0	0/1:877:541,336	0/1:343:174,169	0/0:206:206,0	0/0:2318:2318,0	0/1:1155:723,432	0/0:933:933,0	0/0:678:678,0
chr18	9027401	7528_35	T	C	.	PASS	NS=20;AF=0.350;locori=p	GT:DP:AD	1/1:145:0,145	0/1:58:39,19	0/1:46:19,27	0/1:35:15,20	0/1:71:39,32	1/1:218:0,218	1/1:39:0,39	1/1:46:0,46	0/0:44:44,0	1/1:103:0,103	0/0:86:86,0	0/0:78:78,0	0/0:76:76,0	0/0:120:120,0	0/0:58:58,0	0/0:40:40,0	0/0:122:122,0	0/0:91:91,0	0/0:129:129,0	0/0:80:80,0
chr18	9298947	7537_33	A	C	.	PASS	NS=20;AF=0.050;locori=p	GT:DP:AD	0/0:114:114,0	0/0:52:52,0	0/0:30:30,0	0/0:38:38,0	0/0:52:52,0	0/0:110:110,0	0/0:39:39,0	0/0:48:48,0	0/0:34:34,0	0/0:109:109,0	0/0:57:57,0	0/0:65:65,0	0/0:69:69,0	0/1:73:39,34	0/0:42:42,0	0/1:49:28,21	0/0:121:121,0	0/0:72:72,0	0/0:45:45,0	0/0:68:68,0
chr18	9429149	7543_18	T	C	.	PASS	NS=20;AF=0.025;locori=m	GT:DP:AD	0/0:143:143,0	0/0:53:53,0	0/0:50:50,0	0/0:52:52,0	0/0:72:72,0	0/0:223:223,0	0/0:63:63,0	0/0:41:41,0	0/0:39:39,0	0/0:123:123,0	0/0:91:91,0	0/0:89:89,0	0/1:75:38,37	0/0:117:117,0	0/0:72:72,0	0/0:36:36,0	0/0:134:134,0	0/0:123:123,0	0/0:167:167,0	0/0:66:66,0
chr18	9516995	7545_8	G	A	.	PASS	NS=20;AF=0.125;locori=m	GT:DP:AD	0/0:51:51,0	0/0:42:42,0	0/0:52:52,0	0/0:25:25,0	0/0:30:30,0	0/0:106:106,0	0/0:11:11,0	0/0:12:12,0	0/0:24:24,0	0/0:86:86,0	0/1:44:33,11	0/0:53:53,0	0/1:46:27,19	0/0:52:52,0	0/1:32:16,16	0/1:72:50,22	0/0:22:22,0	0/1:31:23,8	0/0:39:39,0	0/0:36:36,0
chr18	10814708	6940_32	C	A	.	PASS	NS=20;AF=0.375;locori=p	GT:DP:AD	0/1:3508:1039,2469	0/1:992:206,786	0/1:1042:257,785	1/1:800:0,800	0/1:1579:400,1179	0/1:4311:1089,3222	0/1:812:165,647	0/1:1097:300,797	1/1:926:0,926	0/1:2154:423,1731	0/0:340:340,0	0/0:708:708,0	0/0:542:542,0	0/1:759:447,312	0/1:397:271,126	0/1:263:209,54	0/0:780:780,0	0/0:764:764,0	0/0:497:497,0	0/0:629:629,0
chr18	11888756	6966_1	C	T	.	PASS	NS=20;AF=0.500;locori=p	GT:DP:AD	0/0:466:466,0	0/0:189:189,0	0/0:136:136,0	0/0:104:104,0	0/0:193:193,0	0/0:265:265,0	0/0:179:179,0	0/0:155:155,0	0/0:163:163,0	0/0:403:403,0	1/1:156:0,156	1/1:193:0,193	1/1:135:0,135	1/1:255:0,255	1/1:132:0,132	1/1:102:0,102	1/1:315:0,315	1/1:252:0,252	1/1:269:0,269	1/1:204:0,204
chr18	12104483	6970_26	T	C	.	PASS	NS=20;AF=0.150;locori=m	GT:DP:AD	0/1:103:54,49	0/0:34:34,0	0/0:39:39,0	0/1:24:13,11	0/1:30:20,10	0/1:165:69,96	0/1:25:10,15	0/0:34:34,0	0/0:29:29,0	0/1:72:47,25	0/0:53:53,0	0/0:46:46,0	0/0:42:42,0	0/0:75:75,0	0/0:43:43,0	0/0:36:36,0	0/0:86:86,0	0/0:78:78,0	0/0:81:81,0	0/0:29:29,0
chr18	12253871	6977_17	C	T	.	PASS	NS=20;AF=0.125;locori=p	GT:DP:AD	0/0:126:126,0	0/0:41:41,0	0/0:33:33,0	0/0:40:40,0	0/0:60:60,0	0/0:216:216,0	0/0:31:31,0	0/0:32:32,0	0/0:36:36,0	0/0:101:101,0	0/1:60:28,32	0/0:53:53,0	0/0:60:60,0	0/1:87:45,42	0/0:46:46,0	0/1:35:19,16	0/0:97:97,0	0/0:88:88,0	0/1:130:60,70	0/1:71:31,40
chr18	12253899	6977_45	C	G	.	PASS	NS=20;AF=0.050;locori=p	GT:DP:AD	0/0:126:126,0	0/0:41:41,0	0/0:33:33,0	0/0:40:40,0	0/0:60:60,0	0/0:216:216,0	0/0:31:31,0	0/0:32:32,0	0/0:36:36,0	0/0:101:101,0	0/0:60:60,0	0/0:53:53,0	0/0:60:60,0	0/0:87:87,0	0/1:46:24,22	0/0:35:35,0	0/0:97:97,0	0/1:88:42,46	0/0:130:130,0	0/0:71:71,0
chr18	12471601	6983_43	A	T	.	PASS	NS=20;AF=0.025;locori=p	GT:DP:AD	0/0:922:922,0	0/0:489:489,0	0/0:453:453,0	0/0:373:373,0	0/0:710:710,0	0/0:395:395,0	0/0:503:503,0	0/0:533:533,0	0/0:426:426,0	0/0:1020:1020,0	0/0:899:899,0	0/0:748:748,0	0/0:742:742,0	0/0:305:305,0	0/0:695:695,0	0/0:398:398,0	0/0:875:875,0	0/1:681:345,336	0/0:175:175,0	0/0:619:619,0
chr18	13366454	7004_47	A	C	.	PASS	NS=20;AF=0.500;locori=p	GT:DP:AD	1/1:102:0,102	1/1:140:0,140	1/1:104:0,104	1/1:96:0,96	1/1:162:0,162	1/1:198:0,198	1/1:129:0,129	1/1:111:0,111	1/1:111:0,111	1/1:218:0,218	0/0:558:558,0	0/0:464:464,0	0/0:454:454,0	0/0:70:70,0	0/0:219:219,0	0/0:203:203,0	0/0:505:505,0	0/0:159:159,0	0/0:41:41,0	0/0:283:283,0
chr18	13421675	7006_46	T	C	.	PASS	NS=20;AF=0.025;locori=m	GT:DP:AD	0/0:86:86,0	0/0:33:33,0	0/0:18:18,0	0/0:27:27,0	0/0:35:35,0	0/0:125:125,0	0/0:19:19,0	0/0:28:28,0	0/0:19:19,0	0/0:53:53,0	0/0:32:32,0	0/0:32:32,0	0/0:37:37,0	0/0:48:48,0	0/1:23:12,11	0/0:27:27,0	0/0:65:65,0	0/0:42:42,0	0/0:80:80,0	0/0:29:29,0
chr18	13421708	7006_13	G	A	.	PASS	NS=20;AF=0.025;locori=m	GT:DP:AD	0/0:86:86,0	0/0:33:33,0	0/0:18:18,0	0/0:27:27,0	0/0:35:35,0	0/0:125:125,0	0/0:19:19,0	0/0:28:28,0	0/0:19:19,0	0/0:53:53,0	0/0:32:32,0	0/0:32:32,0	0/0:37:37,0	0/0:48:48,0	0/1:23:12,11	0/0:27:27,0	0/0:65:65,0	0/0:42:42,0	0/0:80:80,0	0/0:29:29,0
chr18	13526466	7011_4	G	A	.	PASS	NS=20;AF=0.325;locori=p	GT:DP:AD	0/0:1605:1605,0	0/0:443:443,0	0/0:429:429,0	0/0:348:348,0	0/0:746:746,0	0/0:542:542,0	0/0:474:474,0	0/0:539:539,0	0/0:355:355,0	0/0:1378:1378,0	0/1:970:475,495	1/1:811:0,811	0/1:600:277,323	0/1:976:464,512	0/1:753:344,409	1/1:520:0,520	0/1:1411:656,755	1/1:1332:0,1332	0/1:1090:591,499	0/1:940:502,438
chr18	15967350	7081_2	C	G	.	PASS	NS=20;AF=0.075;locori=m	GT:DP:AD	0/0:99:99,0	0/0:171:171,0	0/0:107:107,0	0/0:66:66,0	0/0:151:151,0	0/0:115:115,0	0/0:204:204,0	0/0:168:168,0	0/0:110:110,0	0/0:186:186,0	0/0:107:107,0	0/1:55:33,22	0/0:24:24,0	0/0:71:71,0	0/0:67:67,0	0/1:55:21,34	0/0:55:55,0	0/0:232:232,0	0/0:90:90,0	0/1:234:105,129
chr18	16343063	7094_5	T	G	.	PASS	NS=20;AF=0.100;locori=m	GT:DP:AD	0/0:141:141,0	0/0:84:84,0	0/0:54:54,0	0/0:64:64,0	0/0:138:138,0	0/0:308:308,0	0/0:87:87,0	0/0:49:49,0	0/0:77:77,0	0/0:174:174,0	0/1:158:80,78	0/0:118:118,0	0/0:122:122,0	0/1:101:59,42	0/0:111:111,0	0/0:74:74,0	0/0:168:168,0	0/0:125:125,0	0/0:83:83,0	1/1:167:0,167
chr18	16669172	7105_37	T	C	.	PASS	NS=20;AF=0.500;locori=m	GT:DP:AD	0/0:42:42,0	0/0:36:36,0	0/0:39:39,0	0/0:27:27,0	0/0:50:50,0	0/0:101:101,0	0/0:31:31,0	0/0:42:42,0	0/0:34:34,0	0/0:71:71,0	1/1:52:0,52	1/1:49:0,49	1/1:44:0,44	1/1:36:0,36	1/1:48:0,48	1/1:36:0,36	1/1:81:0,81	1/1:68:0,68	1/1:32:0,32	1/1:72:0,72
chr18	16669193	7105_16	C	G	.	PASS	NS=20;AF=0.175;locori=m	GT:DP:AD	0/0:42:42,0	0/0:36:36,0	0/0:39:39,0	0/0:27:27,0	0/0:50:50,0	0/0:101:101,0	0/0:31:31,0	0/0:42:42,0	0/0:34:34,0	0/0:71:71,0	0/1:52:24,28	0/0:49:49,0	0/0:44:44,0	0/1:36:18,18	0/0:48:48,0	0/0:36:36,0	1/1:81:0,81	0/0:68:68,0	0/1:32:18,14	1/1:72:0,72
chr18	16915271	7115_38	G	A	.	PASS	NS=20;AF=0.025;locori=m	GT:DP:AD	0/0:279:279,0	0/0:110:110,0	0/0:101:101,0	0/0:79:79,0	0/0:144:144,0	0/0:298:298,0	0/0:87:87,0	0/0:112:112,0	0/0:112:112,0	0/0:241:241,0	0/0:163:163,0	0/0:128:128,0	0/1:146:71,75	0/0:143:143,0	0/0:133:133,0	0/0:113:113,0	0/0:237:237,0	0/0:183:183,0	0/0:159:159,0	0/0:163:163,0
chr18	17409530	7131_39	C	T	.	PASS	NS=20;AF=0.025;locori=m	GT:DP:AD	0/0:1141:1141,0	0/0:447:447,0	0/0:380:380,0	0/0:402:402,0	0/0:593:593,0	0/0:1310:1310,0	0/0:387:387,0	0/0:378:378,0	0/0:383:383,0	0/0:973:973,0	0/1:180:109,71	0/0:179:179,0	0/0:349:349,0	0/0:258:258,0	0/0:688:688,0	0/0:266:266,0	0/0:409:409,0	0/0:366:366,0	0/0:797:797,0	0/0:483:483,0
chr18	17987191	7152_34	T	A	.	PASS	NS=20;AF=0.425;locori=p	GT:DP:AD	0/0:2020:2020,0	0/0:583:583,0	0/0:482:482,0	0/0:410:410,0	0/0:805:805,0	0/0:606:606,0	0/0:452:452,0	0/0:527:527,0	0/0:447:447,0	0/0:1422:1422,0	1/1:921:0,921	1/1:702:0,702	1/1:716:0,716	0/1:1144:597,547	1/1:693:0,693	0/1:395:203,192	0/1:1592:856,736	1/1:1365:0,1365	1/1:1426:0,1426	1/1:900:0,900
chr18	18074181	7158_48	A	G	.	PASS	NS=20;AF=0.175;locori=m	GT:DP:AD	0/0:907:907,0	0/0:235:235,0	0/0:235:235,0	0/0:206:206,0	0/0:368:368,0	0/0:525:525,0	0/0:222:222,0	0/0:286:286,0	0/0:218:218,0	0/0:624:624,0	0/0:402:402,0	0/0:216:216,0	1/1:280:0,280	0/1:346:83,263	1/1:324:0,324	0/0:112:112,0	0/0:404:404,0	0/1:595:254,341	0/1:515:242,273	0/0:284:284,0
chr18	18074224	7158_5	G	A	.	PASS	NS=20;AF=0.025;locori=m	GT:DP:AD	0/0:907:907,0	0/0:235:235,0	0/0:235:235,0	0/0:206:206,0	0/0:368:368,0	0/0:525:525,0	0/0:222:222,0	0/0:286:286,0	0/0:218:218,0	0/0:624:624,0	0/0:402:402,0	0/1:216:163,53	0/0:280:280,0	0/0:346:346,0	0/0:324:324,0	0/0:112:112,0	0/0:404:404,0	0/0:595:595,0	0/0:515:515,0	0/0:284:284,0
chr18	18644073	7171_24	G	C	.	PASS	NS=20;AF=0.025;locori=p	GT:DP:AD	0/0:650:650,0	0/0:184:184,0	0/0:155:155,0	0/0:124:124,0	0/0:314:314,0	0/0:501:501,0	0/0:198:198,0	0/0:198:198,0	0/0:145:145,0	0/0:513:513,0	0/0:314:314,0	0/0:295:295,0	0/1:357:210,147	0/0:381:381,0	0/0:291:291,0	0/0:248:248,0	0/0:564:564,0	0/0:431:431,0	0/0:444:444,0	0/0:347:347,0
chr18	18644079	7171_30	A	G	.	PASS	NS=20;AF=0.350;locori=p	GT:DP:AD	0/0:650:650,0	0/0:184:184,0	0/0:155:155,0	0/0:124:124,0	0/0:314:314,0	0/0:501:501,0	0/0:198:198,0	0/0:198:198,0	0/0:145:145,0	0/0:513:513,0	1/1:314:0,314	1/1:295:0,295	0/1:357:211,146	0/0:381:381,0	0/1:291:147,144	0/1:248:162,86	1/1:564:0,564	1/1:431:0,431	0/1:444:205,239	1/1:347:0,347
chr18	18814226	7176_50	G	A	.	PASS	NS=20;AF=0.050;locori=p	GT:DP:AD	0/0:468:468,0	0/0:277:277,0	0/0:222:222,0	0/0:208:208,0	0/0:396:396,0	0/0:322:322,0	0/0:260:260,0	0/0:285:285,0	0/0:244:244,0	0/0:692:692,0	0/0:502:502,0	0/0:351:351,0	0/0:317:317,0	0/0:234:234,0	0/0:364:364,0	0/1:196:123,73	0/0:555:555,0	0/1:300:202,98	0/0:246:246,0	0/0:409:409,0
chr18	18940988	7182_12	G	A	.	PASS	NS=20;AF=0.050;locori=p	GT:DP:AD	0/0:799:799,0	0/0:284:284,0	0/0:234:234,0	0/0:233:233,0	0/0:470:470,0	0/0:309:309,0	0/0:301:301,0	0/0:308:308,0	0/0:263:263,0	0/0:778:778,0	0/0:522:522,0	0/0:460:460,0	0/0:492:492,0	0/1:525:266,259	0/0:423:423,0	0/0:247:247,0	0/1:673:311,362	0/0:655:655,0	0/0:501:501,0	0/0:614:614,0
chr18	19135072	7189_45	C	G	.	PASS	NS=20;AF=0.025;locori=m	GT:DP:AD	0/0:67:67,0	0/0:21:21,0	0/0:16:16,0	0/0:11:11,0	0/0:24:24,0	0/0:110:110,0	0/0:17:17,0	0/0:18:18,0	0/0:17:17,0	0/0:48:48,0	0/0:21:21,0	0/0:32:32,0	0/0:20:20,0	0/0:16:16,0	0/0:22:22,0	0/0:12:12,0	0/1:45:32,13	0/0:38:38,0	0/0:71:71,0	0/0:25:25,0
chr18	19636754	7206_36	T	A	.	PASS	NS=20;AF=0.475;locori=m	GT:DP:AD	0/0:130:130,0	0/0:32:32,0	0/0:31:31,0	0/0:40:40,0	0/0:71:71,0	0/0:310:310,0	0/0:28:28,0	0/0:42:42,0	0/0:38:38,0	0/0:73:73,0	1/1:94:0,94	1/1:94:0,94	1/1:72:0,72	1/1:113:0,113	1/1:83:0,83	0/1:40:15,25	1/1:184:0,184	1/1:155:0,155	1/1:107:0,107	1/1:102:0,102
chr18	19670436	7207_27	A	G	.	PASS	NS=20;AF=0.025;locori=p	GT:DP:AD	0/0:157:157,0	0/0:80:80,0	0/0:58:58,0	0/0:63:63,0	0/0:105:105,0	0/0:243:243,0	0/0:78:78,0	0/0:57:57,0	0/0:81:81,0	0/0:158:158,0	0/0:69:69,0	0/0:47:47,0	0/0:36:36,0	0/0:59:59,0	0/1:43:15,28	0/0:48:48,0	0/0:108:108,0	0/0:81:81,0	0/0:95:95,0	0/0:50:50,0
chr18	20367756	7234_17	C	T	.	PASS	NS=20;AF=0.350;locori=p	GT:DP:AD	1/1:121:0,121	0/1:62:29,33	0/1:51:19,32	1/1:53:0,53	1/1:93:0,93	1/1:226:0,226	1/1:68:0,68	0/0:54:54,0	0/0:63:63,0	1/1:143:0,143	0/0:100:100,0	0/0:84:84,0	0/0:69:69,0	0/0:113:113,0	0/0:102:102,0	0/0:59:59,0	0/0:144:144,0	0/0:130:130,0	0/0:115:115,0	0/0:94:94,0
chr18	20367759	7234_20	C	G	.	PASS	NS=20;AF=0.350;locori=p	GT:DP:AD	1/1:121:0,121	0/1:62:29,33	0/1:51:19,32	1/1:53:0,53	1/1:93:0,93	1/1:226:0,226	1/1:68:0,68	0/0:54:54,0	0/0:63:63,0	1/1:143:0,143	0/0:100:100,0	0/0:84:84,0	0/0:69:69,0	0/0:113:113,0	0/0:102:102,0	0/0:59:59,0	0/0:144:144,0	0/0:130:130,0	0/0:115:115,0	0/0:94:94,0
chr18	20367767	7234_28	T	G	.	PASS	NS=20;AF=0.400;locori=p	GT:DP:AD	0/0:121:121,0	0/0:62:62,0	0/0:51:51,0	0/0:53:53,0	0/0:93:93,0	0/0:226:226,0	0/0:68:68,0	0/0:54:54,0	0/0:63:63,0	0/0:143:143,0	1/1:100:0,100	1/1:84:0,84	1/1:69:0,69	0/1:113:59,54	1/1:102:0,102	0/1:59:24,35	0/1:144:70,74	1/1:130:0,130	0/1:115:62,53	1/1:94:0,94
chr18	20384494	7237_41	G	A	.	PASS	NS=20;AF=0.050;locori=m	GT:DP:AD	0/0:65:65,0	0/0:26:26,0	0/0:18:18,0	0/0:24:24,0	0/0:21:21,0	0/0:115:115,0	0/0:22:22,0	0/0:16:16,0	0/0:19:19,0	0/0:61:61,0	0/0:36:36,0	0/0:31:31,0	0/0:29:29,0	0/0:34:34,0	0/0:35:35,0	0/1:23:10,13	0/0:47:47,0	0/0:39:39,0	0/1:46:22,24	0/0:32:32,0
chr18	20952372	7251_45	A	C	.	PASS	NS=20;AF=0.500;locori=p	GT:DP:AD	1/1:38:0,38	1/1:13:0,13	1/1:11:0,11	1/1:17:0,17	1/1:40:0,40	1/1:241:0,241	1/1:20:0,20	1/1:18:0,18	1/1:17:0,17	1/1:36:0,36	0/0:35:35,0	0/0:42:42,0	0/0:15:15,0	0/0:16:16,0	0/0:26:26,0	0/0:12:12,0	0/0:50:50,0	0/0:38:38,0	0/0:26:26,0	0/0:26:26,0
chr18	21187863	7260_47	C	T	.	PASS	NS=20;AF=0.275;locori=m	GT:DP:AD	0/0:26:26,0	0/0:22:22,0	0/0:30:30,0	0/0:11:11,0	0/0:15:15,0	0/0:23:23,0	0/0:12:12,0	0/0:17:17,0	0/0:14:14,0	0/0:41:41,0	1/1:13:0,13	0/0:34:34,0	1/1:29:0,29	0/0:16:16,0	0/1:14:6,8	0/1:23:12,11	0/1:20:11,9	0/1:17:8,9	1/1:16:0,16	0/1:17:8,9
chr1_19_17	1122940	7605_0	T	C	.	PASS	NS=20;AF=0.300;locori=p	GT:DP:AD	0/0:467:467,0	0/0:204:204,0	0/0:244:244,0	0/0:154:154,0	0/0:379:379,0	0/0:384:384,0	0/0:222:222,0	0/0:240:240,0	0/0:240:240,0	0/0:618:618,0	0/1:409:212,197	1/1:362:0,362	1/1:314:0,314	0/0:393:393,0	0/1:371:206,165	1/1:197:0,197	0/1:666:320,346	0/1:452:204,248	0/1:399:185,214	0/1:491:231,260
chr1_19_17	1343110	7678_46	T	C	.	PASS	NS=20;AF=0.150;locori=m	GT:DP:AD	0/0:58:58,0	0/0:17:17,0	0/0:22:22,0	1/1:15:0,15	0/1:19:10,9	1/1:88:0,88	0/1:13:5,8	0/0:21:21,0	0/0:19:19,0	0/0:42:42,0	0/0:28:28,0	0/0:32:32,0	0/0:24:24,0	0/0:31:31,0	0/0:16:16,0	0/0:24:24,0	0/0:61:61,0	0/0:40:40,0	0/0:40:40,0	0/0:26:26,0
chr1_19_17	1343119	7678_37	C	T	.	PASS	NS=20;AF=0.025;locori=m	GT:DP:AD	0/0:58:58,0	0/0:17:17,0	0/0:22:22,0	0/0:15:15,0	0/0:19:19,0	0/0:88:88,0	0/0:13:13,0	0/0:21:21,0	0/0:19:19,0	0/0:42:42,0	0/0:28:28,0	0/0:32:32,0	0/1:24:8,16	0/0:31:31,0	0/0:16:16,0	0/0:24:24,0	0/0:61:61,0	0/0:40:40,0	0/0:40:40,0	0/0:26:26,0
chr1_19_17	1400625	7699_10	C	T	.	PASS	NS=20;AF=0.500;locori=p	GT:DP:AD	1/1:58:0,58	1/1:52:0,52	1/1:42:0,42	1/1:44:0,44	1/1:52:0,52	1/1:23:0,23	1/1:33:0,33	1/1:44:0,44	1/1:32:0,32	1/1:66:0,66	0/0:27:27,0	0/0:39:39,0	0/0:45:45,0	0/0:27:27,0	0/0:31:31,0	0/0:35:35,0	0/0:46:46,0	0/0:36:36,0	0/0:37:37,0	0/0:20:20,0
chr1_19_17	1596599	7754_49	A	G	.	PASS	NS=20;AF=0.500;locori=p	GT:DP:AD	1/1:473:0,473	1/1:127:0,127	1/1:109:0,109	1/1:74:0,74	1/1:209:0,209	1/1:398:0,398	1/1:111:0,111	1/1:135:0,135	1/1:100:0,100	1/1:330:0,330	0/0:239:239,0	0/0:156:156,0	0/0:170:170,0	0/0:214:214,0	0/0:172:172,0	0/0:88:88,0	0/0:351:351,0	0/0:267:267,0	0/0:332:332,0	0/0:210:210,0
chr1_19_17	1697713	7778_38	T	C	.	PASS	NS=20;AF=0.500;locori=m	GT:DP:AD	1/1:645:0,645	1/1:433:0,433	1/1:423:0,423	1/1:312:0,312	1/1:612:0,612	1/1:417:0,417	1/1:405:0,405	1/1:439:0,439	1/1:382:0,382	1/1:1018:0,1018	0/0:760:760,0	0/0:677:677,0	0/0:583:583,0	0/0:456:456,0	0/0:635:635,0	0/0:326:326,0	0/0:879:879,0	0/0:733:733,0	0/0:343:343,0	0/0:678:678,0
chr1_19_17	1963748	7851_27	G	A	.	PASS	NS=20;AF=0.500;locori=m	GT:DP:AD	0/0:250:250,0	0/0:83:83,0	0/0:63:63,0	0/0:68:68,0	0/0:92:92,0	0/0:217:217,0	0/0:67:67,0	0/0:63:63,0	0/0:67:67,0	0/0:156:156,0	1/1:86:0,86	1/1:71:0,71	1/1:83:0,83	1/1:135:0,135	1/1:70:0,70	1/1:49:0,49	1/1:155:0,155	1/1:125:0,125	1/1:136:0,136	1/1:96:0,96
chr1_19_17	2095117	7885_18	G	A	.	PASS	NS=20;AF=0.050;locori=p	GT:DP:AD	0/0:33:33,0	0/0:16:16,0	0/0:13:13,0	0/0:25:25,0	0/0:27:27,0	0/0:257:257,0	0/0:24:24,0	0/0:31:31,0	0/0:23:23,0	0/0:44:44,0	0/0:84:84,0	0/0:43:43,0	0/0:66:66,0	0/1:43:23,20	0/1:69:37,32	0/0:22:22,0	0/0:83:83,0	0/0:59:59,0	0/0:38:38,0	0/0:49:49,0
chr1_19_17	2430350	7972_5	G	A	.	PASS	NS=20;AF=0.025;locori=p	GT:DP:AD	0/0:615:615,0	0/0:231:231,0	0/0:165:165,0	0/0:154:154,0	0/0:356:356,0	0/0:471:471,0	0/0:203:203,0	0/0:201:201,0	0/0:146:146,0	0/0:545:545,0	0/1:498:273,225	0/0:387:387,0	0/0:361:361,0	0/0:376:376,0	0/0:348:348,0	0/0:230:230,0	0/0:729:729,0	0/0:551:551,0	0/0:508:508,0	0/0:447:447,0
chr1_19_17	3016156	8132_32	A	G	.	PASS	NS=20;AF=0.400;locori=m	GT:DP:AD	0/0:1016:1016,0	0/0:374:374,0	0/0:315:315,0	0/0:238:238,0	0/0:561:561,0	0/0:552:552,0	0/0:320:320,0	0/0:346:346,0	0/0:263:263,0	0/0:860:860,0	0/1:669:338,331	0/1:545:262,283	0/1:493:181,312	1/1:765:0,765	1/1:579:0,579	1/1:340:0,340	1/1:1054:0,1054	1/1:901:0,901	0/1:690:288,402	1/1:599:0,599
chr1_19_17	3066113	8147_29	T	C	.	PASS	NS=20;AF=0.025;locori=p	GT:DP:AD	0/0:63:63,0	0/0:18:18,0	0/0:14:14,0	0/0:18:18,0	0/0:31:31,0	0/0:95:95,0	0/0:21:21,0	0/0:14:14,0	0/0:20:20,0	0/0:40:40,0	0/1:28:13,15	0/0:27:27,0	0/0:25:25,0	0/0:41:41,0	0/0:18:18,0	0/0:15:15,0	0/0:42:42,0	0/0:51:51,0	0/0:52:52,0	0/0:19:19,0
chr1_19_17	3066118	8147_34	C	T	.	PASS	NS=20;AF=0.425;locori=p	GT:DP:AD	0/0:63:63,0	0/0:18:18,0	0/0:14:14,0	0/0:18:18,0	0/0:31:31,0	0/0:95:95,0	0/0:21:21,0	0/0:14:14,0	0/0:20:20,0	0/0:40:40,0	1/1:28:0,28	1/1:27:0,27	1/1:25:0,25	1/1:41:0,41	1/1:18:0,18	0/1:15:6,9	0/1:42:28,14	1/1:51:0,51	1/1:52:0,52	0/1:19:8,11
chr1_19_17	3066124	8147_40	T	G	.	PASS	NS=20;AF=0.125;locori=p	GT:DP:AD	0/0:63:63,0	0/0:18:18,0	0/0:14:14,0	0/0:18:18,0	0/0:31:31,0	0/0:95:95,0	0/0:21:21,0	0/0:14:14,0	0/0:20:20,0	0/0:40:40,0	0/1:28:13,15	0/0:27:27,0	0/0:25:25,0	0/1:41:16,25	0/1:18:9,9	0/0:15:15,0	0/0:42:42,0	0/0:51:51,0	0/1:52:23,29	0/1:19:8,11
chr1_19_17	3077843	8150_19	C	T	.	PASS	NS=20;AF=0.200;locori=p	GT:DP:AD	0/0:117:117,0	0/0:37:37,0	0/0:37:37,0	0/0:40:40,0	0/0:50:50,0	0/0:170:170,0	0/0:51:51,0	0/0:36:36,0	0/0:42:42,0	0/0:101:101,0	0/1:127:73,54	1/1:87:0,87	0/0:65:65,0	0/1:142:69,73	0/0:98:98,0	0/1:59:33,26	1/1:199:0,199	0/0:180:180,0	0/1:144:84,60	0/0:129:129,0
chr1_19_17	5792994	9020_18	A	T	.	PASS	NS=20;AF=0.500;locori=p	GT:DP:AD	1/1:719:0,719	1/1:319:0,319	1/1:308:0,308	1/1:202:0,202	1/1:503:0,503	1/1:494:0,494	1/1:308:0,308	1/1:339:0,339	1/1:317:0,317	1/1:989:0,989	0/0:593:593,0	0/0:455:455,0	0/0:527:527,0	0/0:465:465,0	0/0:431:431,0	0/0:244:244,0	0/0:834:834,0	0/0:574:574,0	0/0:397:397,0	0/0:547:547,0
chr1_19_17	6154349	9164_16	C	A	.	PASS	NS=20;AF=0.300;locori=m	GT:DP:AD	0/0:1577:1577,0	0/0:536:536,0	0/0:439:439,0	0/0:396:396,0	0/0:718:718,0	0/0:494:494,0	0/0:481:481,0	0/0:441:441,0	0/0:466:466,0	0/0:1331:1331,0	0/1:916:486,430	1/1:696:0,696	0/0:828:828,0	0/1:955:482,473	1/1:684:0,684	0/1:390:229,161	1/1:1322:0,1322	0/1:1183:656,527	0/1:898:492,406	0/1:1092:522,570
chr1_19_17	6400822	9252_50	C	T	.	PASS	NS=20;AF=0.500;locori=p	GT:DP:AD	1/1:61:0,61	1/1:24:0,24	1/1:16:0,16	1/1:11:0,11	1/1:29:0,29	1/1:118:0,118	1/1:15:0,15	1/1:14:0,14	1/1:11:0,11	1/1:41:0,41	0/0:21:21,0	0/0:18:18,0	0/0:18:18,0	0/0:43:43,0	0/0:23:23,0	0/0:15:15,0	0/0:46:46,0	0/0:45:45,0	0/0:50:50,0	0/0:28:28,0
chr1_19_17	6535427	9309_0	T	C	.	PASS	NS=20;AF=0.500;locori=m	GT:DP:AD	0/0:161:161,0	0/0:82:82,0	0/0:63:63,0	0/0:62:62,0	0/0:104:104,0	0/0:212:212,0	0/0:66:66,0	0/0:71:71,0	0/0:76:76,0	0/0:169:169,0	1/1:129:0,129	1/1:106:0,106	1/1:101:0,101	1/1:113:0,113	1/1:103:0,103	1/1:57:0,57	1/1:191:0,191	1/1:103:0,103	1/1:83:0,83	1/1:134:0,134
chr1_19_17	6911284	9443_39	C	G	.	PASS	NS=20;AF=0.250;locori=p	GT:DP:AD	0/0:1215:1215,0	0/0:372:372,0	0/0:296:296,0	0/0:211:211,0	0/0:553:553,0	0/0:560:560,0	0/0:385:385,0	0/0:334:334,0	0/0:287:287,0	0/0:928:928,0	0/1:718:344,374	0/1:502:252,250	0/1:581:318,263	0/1:684:378,306	1/1:474:0,474	1/1:319:0,319	0/0:443:443,0	0/1:977:531,446	0/0:864:864,0	0/1:699:328,371
chr1_19_17	6911290	9443_45	C	G	.	PASS	NS=20;AF=0.500;locori=p	GT:DP:AD	0/0:1215:1215,0	0/0:372:372,0	0/0:296:296,0	0/0:211:211,0	0/0:553:553,0	0/0:560:560,0	0/0:385:385,0	0/0:334:334,0	0/0:287:287,0	0/0:928:928,0	1/1:718:0,718	1/1:502:0,502	1/1:581:0,581	1/1:684:0,684	1/1:474:0,474	1/1:319:0,319	1/1:443:0,443	1/1:977:0,977	1/1:864:0,864	1/1:699:0,699
chr1_19_17	7030265	9487_8	A	T	.	PASS	NS=20;AF=0.450;locori=m	GT:DP:AD	0/0:373:373,0	0/0:153:153,0	0/0:160:160,0	0/0:124:124,0	0/0:270:270,0	0/0:405:405,0	0/0:172:172,0	0/0:203:203,0	0/0:124:124,0	0/0:433:433,0	1/1:237:0,237	1/1:128:0,128	0/1:179:113,66	1/1:128:0,128	1/1:166:0,166	1/1:81:0,81	1/1:257:0,257	1/1:194:0,194	0/1:162:83,79	1/1:170:0,170
chr1_19_17	7608645	9663_24	A	G	.	PASS	NS=20;AF=0.500;locori=p	GT:DP:AD	1/1:74:0,74	1/1:19:0,19	1/1:11:0,11	1/1:17:0,17	1/1:20:0,20	1/1:103:0,103	1/1:11:0,11	1/1:17:0,17	1/1:21:0,21	1/1:45:0,45	0/0:24:24,0	0/0:20:20,0	0/0:17:17,0	0/0:25:25,0	0/0:22:22,0	0/0:13:13,0	0/0:37:37,0	0/0:38:38,0	0/0:59:59,0	0/0:24:24,0
chr1_19_17	7676163	9688_36	C	T	.	PASS	NS=20;AF=0.500;locori=p	GT:DP:AD	0/0:1008:1008,0	0/0:275:275,0	0/0:266:266,0	0/0:186:186,0	0/0:442:442,0	0/0:441:441,0	0/0:301:301,0	0/0:275:275,0	0/0:268:268,0	0/0:861:861,0	1/1:545:0,545	1/1:477:0,477	1/1:403:0,403	1/1:590:0,590	1/1:387:0,387	1/1:267:0,267	1/1:874:0,874	1/1:647:0,647	1/1:593:0,593	1/1:625:0,625
chr1_19_17	8306555	9912_35	T	G	.	PASS	NS=20;AF=0.050;locori=p	GT:DP:AD	0/0:72:72,0	0/0:32:32,0	0/0:26:26,0	0/0:20:20,0	0/0:51:51,0	0/0:126:126,0	0/0:34:34,0	0/0:29:29,0	0/0:37:37,0	0/0:78:78,0	0/0:43:43,0	0/0:44:44,0	0/1:35:21,14	0/0:55:55,0	0/0:43:43,0	0/0:27:27,0	0/0:74:74,0	0/1:65:27,38	0/0:49:49,0	0/0:55:55,0
chr1_19_17	9950407	9984_35	G	T	.	PASS	NS=20;AF=0.050;locori=p	GT:DP:AD	0/0:34:34,0	0/0:21:21,0	0/0:25:25,0	0/0:24:24,0	0/0:25:25,0	0/0:103:103,0	0/0:24:24,0	0/0:19:19,0	0/0:28:28,0	0/0:78:78,0	0/0:92:92,0	0/0:84:84,0	0/0:71:71,0	0/0:47:47,0	1/1:54:0,54	0/0:36:36,0	0/0:68:68,0	0/0:53:53,0	0/0:20:20,0	0/0:62:62,0
chr1_19_17	10282432	7572_40	C	T	.	PASS	NS=20;AF=0.025;locori=p	GT:DP:AD	0/0:93:93,0	0/0:23:23,0	0/0:14:14,0	0/0:25:25,0	0/0:39:39,0	0/0:167:167,0	0/0:21:21,0	0/0:26:26,0	0/0:11:11,0	0/0:73:73,0	0/0:41:41,0	0/0:32:32,0	0/0:33:33,0	0/0:45:45,0	0/0:25:25,0	0/0:24:24,0	0/0:61:61,0	0/0:55:55,0	0/1:79:37,42	0/0:36:36,0
chr1_19_17	11068069	7598_12	A	G	.	PASS	NS=20;AF=0.050;locori=p	GT:DP:AD	0/0:156:156,0	0/0:154:154,0	0/0:161:161,0	0/1:105:52,53	0/0:173:173,0	0/0:187:187,0	0/0:112:112,0	0/0:146:146,0	0/1:136:76,60	0/0:258:258,0	0/0:202:202,0	0/0:189:189,0	0/0:189:189,0	0/0:107:107,0	0/0:170:170,0	0/0:142:142,0	0/0:163:163,0	0/0:141:141,0	0/0:32:32,0	0/0:226:226,0
chr1_19_17	11401679	7611_1	T	C	.	PASS	NS=20;AF=0.500;locori=m	GT:DP:AD	0/0:263:263,0	0/0:203:203,0	0/0:197:197,0	0/0:104:104,0	0/0:296:296,0	0/0:253:253,0	0/0:204:204,0	0/0:193:193,0	0/0:189:189,0	0/0:523:523,0	1/1:408:0,408	1/1:296:0,296	1/1:401:0,401	1/1:150:0,150	1/1:267:0,267	1/1:186:0,186	1/1:432:0,432	1/1:335:0,335	1/1:127:0,127	1/1:305:0,305
chr1_19_17	11841290	7625_0	G	C	.	PASS	NS=20;AF=0.500;locori=m	GT:DP:AD	0/0:140:140,0	0/0:49:49,0	0/0:44:44,0	0/0:40:40,0	0/0:69:69,0	0/0:230:230,0	0/0:39:39,0	0/0:34:34,0	0/0:35:35,0	0/0:106:106,0	1/1:74:0,74	1/1:79:0,79	1/1:63:0,63	1/1:94:0,94	1/1:61:0,61	1/1:44:0,44	1/1:110:0,110	1/1:113:0,113	1/1:112:0,112	1/1:59:0,59
chr1_19_17	11886472	7627_46	C	T	.	PASS	NS=20;AF=0.100;locori=m	GT:DP:AD	0/0:97:97,0	0/1:182:86,96	0/0:165:165,0	0/0:93:93,0	0/1:148:82,66	0/0:184:184,0	0/1:128:71,57	0/1:143:58,85	0/0:116:116,0	0/0:304:304,0	0/0:235:235,0	0/0:211:211,0	0/0:218:218,0	0/0:99:99,0	0/0:154:154,0	0/0:154:154,0	0/0:185:185,0	0/0:126:126,0	0/0:24:24,0	0/0:212:212,0
chr1_19_17	11975849	7632_22	G	A	.	PASS	NS=20;AF=0.025;locori=m	GT:DP:AD	0/0:37:37,0	0/0:37:37,0	0/0:22:22,0	0/0:23:23,0	0/0:20:20,0	0/0:19:19,0	0/0:13:13,0	0/0:23:23,0	0/0:20:20,0	0/0:30:30,0	0/0:26:26,0	0/0:25:25,0	0/0:23:23,0	0/0:16:16,0	0/0:27:27,0	0/0:17:17,0	0/0:25:25,0	0/1:28:13,15	0/0:13:13,0	0/0:14:14,0
chr1_19_17	12111107	7638_45	G	C	.	PASS	NS=20;AF=0.500;locori=m	GT:DP:AD	0/0:1491:1491,0	0/0:317:317,0	0/0:276:276,0	0/0:311:311,0	0/0:642:642,0	0/0:601:601,0	0/0:371:371,0	0/0:369:369,0	0/0:277:277,0	0/0:970:970,0	1/1:227:0,227	1/1:168:0,168	1/1:158:0,158	1/1:313:0,313	1/1:167:0,167	1/1:154:0,154	1/1:393:0,393	1/1:301:0,301	1/1:454:0,454	1/1:208:0,208
chr1_19_17	12551154	7648_38	C	T	.	PASS	NS=20;AF=0.350;locori=m	GT:DP:AD	0/1:407:215,192	0/1:121:69,52	0/1:123:57,66	1/1:105:0,105	0/1:147:66,81	1/1:291:0,291	0/1:92:51,41	1/1:112:0,112	1/1:112:0,112	0/1:258:126,132	0/0:214:214,0	0/0:190:190,0	0/0:143:143,0	0/0:232:232,0	0/0:138:138,0	0/0:89:89,0	0/0:326:326,0	0/0:324:324,0	0/0:335:335,0	0/0:103:103,0
chr1_19_17	13434917	7679_39	G	A	.	PASS	NS=20;AF=0.450;locori=m	GT:DP:AD	0/1:1282:630,652	1/1:353:0,353	1/1:303:0,303	1/1:256:0,256	1/1:617:0,617	1/1:546:0,546	0/1:409:182,227	1/1:414:0,414	1/1:335:0,335	1/1:1131:0,1131	0/0:670:670,0	0/0:522:522,0	0/0:517:517,0	0/0:693:693,0	0/0:530:530,0	0/0:269:269,0	0/0:1085:1085,0	0/0:1130:1130,0	0/0:999:999,0	0/0:693:693,0
chr1_19_17	13696565	7686_11	T	G	.	PASS	NS=20;AF=0.200;locori=p	GT:DP:AD	0/0:123:123,0	0/0:48:48,0	0/0:53:53,0	0/0:42:42,0	0/0:76:76,0	0/0:199:199,0	0/0:54:54,0	0/0:43:43,0	0/0:52:52,0	0/0:135:135,0	0/1:95:53,42	0/1:67:34,33	0/1:67:34,33	0/1:80:36,44	0/1:44:21,23	0/0:35:35,0	0/1:106:56,50	1/1:107:0,107	0/0:100:100,0	0/0:87:87,0
chr1_19_17	13744399	7690_41	T	C	.	PASS	NS=20;AF=0.350;locori=m	GT:DP:AD	0/0:714:714,0	0/0:289:289,0	0/0:189:189,0	0/0:203:203,0	0/0:380:380,0	0/0:415:415,0	0/0:267:267,0	0/0:245:245,0	0/0:210:210,0	0/0:651:651,0	0/0:541:541,0	0/1:393:228,165	0/1:294:175,119	0/1:448:225,223	1/1:358:0,358	1/1:129:0,129	1/1:584:0,584	1/1:468:0,468	1/1:465:0,465	0/1:417:246,171
chr1_19_17	13872498	7696_50	C	T	.	PASS	NS=20;AF=0.200;locori=m	GT:DP:AD	0/0:113:113,0	0/0:35:35,0	0/0:23:23,0	0/0:36:36,0	0/0:57:57,0	0/0:149:149,0	0/0:36:36,0	0/0:39:39,0	0/0:36:36,0	0/0:75:75,0	1/1:62:0,62	0/1:48:21,27	0/0:40:40,0	1/1:64:0,64	0/0:36:36,0	0/0:31:31,0	0/1:76:31,45	0/1:87:40,47	0/1:74:36,38	0/0:52:52,0
chr1_19_17	14156964	7701_15	T	A	.	PASS	NS=20;AF=0.300;locori=p	GT:DP:AD	0/0:43:43,0	0/0:44:44,0	0/0:31:31,0	0/0:21:21,0	0/0:37:37,0	0/0:85:85,0	0/0:23:23,0	0/0:24:24,0	0/0:18:18,0	0/0:56:56,0	0/1:35:22,13	1/1:36:0,36	0/0:31:31,0	0/0:29:29,0	1/1:56:0,56	1/1:32:0,32	0/1:57:33,24	0/1:43:19,24	1/1:13:0,13	0/1:42:20,22
chr1_19_17	15177591	7726_20	A	C	.	PASS	NS=20;AF=0.450;locori=m	GT:DP:AD	1/1:160:0,160	0/1:106:59,47	1/1:71:0,71	1/1:106:0,106	1/1:153:0,153	1/1:236:0,236	1/1:103:0,103	0/1:102:50,52	1/1:79:0,79	1/1:219:0,219	0/0:163:163,0	0/0:132:132,0	0/0:145:145,0	0/0:92:92,0	0/0:126:126,0	0/0:91:91,0	0/0:138:138,0	0/0:161:161,0	0/0:59:59,0	0/0:153:153,0
chr1_19_17	15432599	7731_50	A	G	.	PASS	NS=20;AF=0.475;locori=p	GT:DP:AD	0/0:739:739,0	0/0:218:218,0	0/0:197:197,0	0/0:202:202,0	0/0:317:317,0	0/0:510:510,0	0/0:180:180,0	0/0:222:222,0	0/0:202:202,0	0/0:602:602,0	1/1:487:0,487	1/1:281:0,281	0/1:290:138,152	1/1:379:0,379	1/1:346:0,346	1/1:197:0,197	1/1:603:0,603	1/1:510:0,510	1/1:389:0,389	1/1:405:0,405
chr1_19_17	15675544	7738_21	C	A	.	PASS	NS=20;AF=0.300;locori=m	GT:DP:AD	0/0:1300:1300,0	0/1:400:223,177	0/1:313:161,152	1/1:307:0,307	0/1:628:330,298	1/1:423:0,423	0/0:383:383,0	1/1:374:0,374	1/1:339:0,339	0/1:1003:502,501	0/0:683:683,0	0/0:530:530,0	0/0:582:582,0	0/0:879:879,0	0/0:530:530,0	0/0:294:294,0	0/0:1056:1056,0	0/0:986:986,0	0/0:976:976,0	0/0:703:703,0
chr1_19_17	16090502	7757_7	T	A	.	PASS	NS=20;AF=0.025;locori=p	GT:DP:AD	0/0:62:62,0	0/0:34:34,0	0/0:25:25,0	0/0:25:25,0	0/0:32:32,0	0/0:24:24,0	0/0:19:19,0	0/0:30:30,0	0/0:28:28,0	0/0:35:35,0	0/0:24:24,0	0/0:35:35,0	0/0:27:27,0	0/0:26:26,0	0/0:25:25,0	0/0:30:30,0	0/0:39:39,0	0/0:35:35,0	0/1:33:19,14	0/0:23:23,0
chr1_19_17	16130894	7758_2	A	G	.	PASS	NS=20;AF=0.025;locori=p	GT:DP:AD	0/0:92:92,0	0/0:44:44,0	0/0:17:17,0	0/0:32:32,0	0/0:52:52,0	0/0:141:141,0	0/0:31:31,0	0/0:29:29,0	0/0:21:21,0	0/0:80:80,0	0/1:49:25,24	0/0:27:27,0	0/0:32:32,0	0/0:45:45,0	0/0:27:27,0	0/0:17:17,0	0/0:68:68,0	0/0:59:59,0	0/0:52:52,0	0/0:36:36,0
chr1_19_17	16130913	7758_21	A	T	.	PASS	NS=20;AF=0.025;locori=p	GT:DP:AD	0/0:92:92,0	0/0:44:44,0	0/0:17:17,0	0/0:32:32,0	0/0:52:52,0	0/0:141:141,0	0/0:31:31,0	0/0:29:29,0	0/0:21:21,0	0/0:80:80,0	0/1:49:25,24	0/0:27:27,0	0/0:32:32,0	0/0:45:45,0	0/0:27:27,0	0/0:17:17,0	0/0:68:68,0	0/0:59:59,0	0/0:52:52,0	0/0:36:36,0
chr1_19_17	16130920	7758_28	A	G	.	PASS	NS=20;AF=0.375;locori=p	GT:DP:AD	0/1:92:59,33	0/1:44:23,21	0/1:17:6,11	1/1:32:0,32	0/1:52:30,22	1/1:141:0,141	1/1:31:0,31	1/1:29:0,29	1/1:21:0,21	0/1:80:44,36	0/0:49:49,0	0/0:27:27,0	0/0:32:32,0	0/0:45:45,0	0/0:27:27,0	0/0:17:17,0	0/0:68:68,0	0/0:59:59,0	0/0:52:52,0	0/0:36:36,0
chr1_19_17	17042288	7785_39	A	G	.	PASS	NS=20;AF=0.025;locori=p	GT:DP:AD	0/0:56:56,0	0/0:23:23,0	0/0:19:19,0	0/0:18:18,0	0/0:24:24,0	0/0:87:87,0	0/0:19:19,0	0/0:20:20,0	0/0:18:18,0	0/0:62:62,0	0/0:33:33,0	0/0:31:31,0	0/1:21:15,6	0/0:30:30,0	0/0:23:23,0	0/0:18:18,0	0/0:52:52,0	0/0:37:37,0	0/0:43:43,0	0/0:35:35,0
chr1_19_17	19224351	7845_16	C	T	.	PASS	NS=20;AF=0.025;locori=p	GT:DP:AD	0/0:202:202,0	0/0:83:83,0	0/0:55:55,0	0/0:62:62,0	0/0:115:115,0	0/0:332:332,0	0/0:73:73,0	0/0:69:69,0	0/0:68:68,0	0/0:188:188,0	0/0:134:134,0	0/0:97:97,0	0/0:105:105,0	0/0:78:78,0	0/1:108:63,45	0/0:67:67,0	0/0:145:145,0	0/0:125:125,0	0/0:85:85,0	0/0:106:106,0
chr1_19_17	19906585	7864_30	C	A	.	PASS	NS=20;AF=0.250;locori=p	GT:DP:AD	0/1:43:26,17	0/1:23:9,14	0/1:17:7,10	0/1:11:7,4	0/1:34:14,20	0/1:219:113,106	1/1:10:0,10	0/1:31:16,15	0/0:14:14,0	0/1:37:27,10	0/0:43:43,0	0/0:36:36,0	0/0:33:33,0	0/0:23:23,0	0/0:39:39,0	0/0:15:15,0	0/0:66:66,0	0/0:47:47,0	0/0:20:20,0	0/0:37:37,0
chr1_19_17	20401775	7877_9	T	A	.	PASS	NS=20;AF=0.075;locori=p	GT:DP:AD	0/0:59:59,0	0/0:53:53,0	0/0:36:36,0	0/0:30:30,0	0/0:49:49,0	0/0:139:139,0	0/0:24:24,0	0/0:32:32,0	0/0:32:32,0	0/0:109:109,0	1/1:65:0,65	0/0:62:62,0	0/0:52:52,0	0/0:46:46,0	0/1:44:20,24	0/0:35:35,0	0/0:65:65,0	0/0:54:54,0	0/0:44:44,0	0/0:51:51,0
chr1_19_17	23229616	7943_9	C	T	.	PASS	NS=20;AF=0.125;locori=p	GT:DP:AD	0/0:1550:1550,0	0/0:424:424,0	0/0:391:391,0	0/0:336:336,0	0/0:863:863,0	0/0:511:511,0	0/0:544:544,0	0/0:482:482,0	0/0:428:428,0	0/0:1194:1194,0	0/1:995:597,398	0/1:822:448,374	0/0:748:748,0	0/0:1148:1148,0	0/0:712:712,0	0/1:445:204,241	0/0:1362:1362,0	0/0:1281:1281,0	0/1:1100:587,513	0/1:930:496,434
chr1_19_17	23229630	7943_23	A	C	.	PASS	NS=20;AF=0.500;locori=p	GT:DP:AD	1/1:1550:0,1550	1/1:424:0,424	1/1:391:0,391	1/1:336:0,336	1/1:863:0,863	1/1:511:0,511	1/1:544:0,544	1/1:482:0,482	1/1:428:0,428	1/1:1194:0,1194	0/0:995:995,0	0/0:822:822,0	0/0:748:748,0	0/0:1148:1148,0	0/0:712:712,0	0/0:445:445,0	0/0:1362:1362,0	0/0:1281:1281,0	0/0:1100:1100,0	0/0:930:930,0
chr1_19_17	23229632	7943_25	T	C	.	PASS	NS=20;AF=0.375;locori=p	GT:DP:AD	0/0:1550:1550,0	0/0:424:424,0	0/0:391:391,0	0/0:336:336,0	0/0:863:863,0	0/0:511:511,0	0/0:544:544,0	0/0:482:482,0	0/0:428:428,0	0/0:1194:1194,0	0/1:995:399,596	0/1:822:370,452	1/1:748:0,748	1/1:1148:0,1148	1/1:712:0,712	0/1:445:239,206	1/1:1362:0,1362	1/1:1281:0,1281	0/1:1100:515,585	0/1:930:434,496
chr1_19_17	24894516	7997_47	C	T	.	PASS	NS=20;AF=0.125;locori=m	GT:DP:AD	0/0:760:760,0	0/0:318:318,0	0/0:293:293,0	0/0:214:214,0	0/0:393:393,0	0/0:465:465,0	0/0:276:276,0	0/0:244:244,0	0/0:200:200,0	0/0:660:660,0	0/1:499:263,236	0/1:422:228,194	0/0:391:391,0	0/0:455:455,0	0/0:371:371,0	0/0:241:241,0	0/1:655:373,282	0/0:595:595,0	0/1:478:237,241	0/1:579:260,319
chr1_19_17	25132657	8014_11	T	C	.	PASS	NS=20;AF=0.375;locori=p	GT:DP:AD	0/0:50:50,0	0/0:17:17,0	0/0:15:15,0	0/0:22:22,0	0/0:37:37,0	0/0:127:127,0	0/0:19:19,0	0/0:25:25,0	0/0:23:23,0	0/0:52:52,0	1/1:59:0,59	0/1:37:21,16	0/1:39:20,19	1/1:37:0,37	0/1:41:18,23	1/1:15:0,15	1/1:62:0,62	0/1:69:35,34	1/1:41:0,41	0/1:47:20,27
chr1_19_17	26292019	8053_20	G	C	.	PASS	NS=20;AF=0.025;locori=p	GT:DP:AD	0/0:61:61,0	0/0:21:21,0	0/0:17:17,0	0/0:21:21,0	0/0:33:33,0	0/0:103:103,0	0/0:23:23,0	0/0:13:13,0	0/0:17:17,0	0/0:64:64,0	0/0:30:30,0	0/0:19:19,0	0/0:35:35,0	0/0:41:41,0	0/0:29:29,0	0/0:24:24,0	0/1:61:21,40	0/0:31:31,0	0/0:38:38,0	0/0:45:45,0
chr1_19_17	26292046	8053_47	G	T	.	PASS	NS=20;AF=0.425;locori=p	GT:DP:AD	1/1:61:0,61	1/1:21:0,21	1/1:17:0,17	1/1:21:0,21	1/1:33:0,33	0/0:103:103,0	1/1:23:0,23	1/1:13:0,13	0/1:17:5,12	1/1:64:0,64	0/0:30:30,0	0/0:19:19,0	0/0:35:35,0	0/0:41:41,0	0/0:29:29,0	0/0:24:24,0	0/0:61:61,0	0/0:31:31,0	0/0:38:38,0	0/0:45:45,0
chr1_19_17	26513127	8060_31	G	T	.	PASS	NS=20;AF=0.500;locori=p	GT:DP:AD	0/0:25:25,0	0/0:22:22,0	0/0:21:21,0	0/0:10:10,0	0/0:20:20,0	0/0:26:26,0	0/0:10:10,0	0/0:24:24,0	0/0:11:11,0	0/0:21:21,0	1/1:18:0,18	1/1:28:0,28	1/1:19:0,19	1/1:19:0,19	1/1:14:0,14	1/1:14:0,14	1/1:23:0,23	1/1:17:0,17	1/1:22:0,22	1/1:17:0,17
chr1_19_17	29762049	8111_10	G	T	.	PASS	NS=20;AF=0.500;locori=p	GT:DP:AD	0/0:38:38,0	0/0:30:30,0	0/0:24:24,0	0/0:21:21,0	0/0:40:40,0	0/0:251:251,0	0/0:23:23,0	0/0:29:29,0	0/0:23:23,0	0/0:47:47,0	1/1:37:0,37	1/1:25:0,25	1/1:19:0,19	1/1:28:0,28	1/1:26:0,26	1/1:16:0,16	1/1:31:0,31	1/1:24:0,24	1/1:18:0,18	1/1:28:0,28
chr1_19_17	29762064	8111_25	A	T	.	PASS	NS=20;AF=0.050;locori=p	GT:DP:AD	0/0:38:38,0	0/0:30:30,0	0/0:24:24,0	0/0:21:21,0	0/0:40:40,0	0/0:251:251,0	0/0:23:23,0	0/0:29:29,0	0/0:23:23,0	0/0:47:47,0	0/0:37:37,0	0/0:25:25,0	0/0:19:19,0	0/0:28:28,0	0/0:26:26,0	0/0:16:16,0	0/0:31:31,0	0/0:24:24,0	0/1:18:9,9	0/1:28:14,14
chr1_19_17	30278404	8135_41	G	A	.	PASS	NS=20;AF=0.500;locori=m	GT:DP:AD	1/1:83:0,83	1/1:40:0,40	1/1:25:0,25	1/1:27:0,27	1/1:36:0,36	1/1:156:0,156	1/1:50:0,50	1/1:51:0,51	1/1:34:0,34	1/1:112:0,112	0/0:65:65,0	0/0:50:50,0	0/0:56:56,0	0/0:78:78,0	0/0:54:54,0	0/0:34:34,0	0/0:100:100,0	0/0:92:92,0	0/0:87:87,0	0/0:69:69,0
chr1_19_17	30966908	8158_47	T	C	.	PASS	NS=20;AF=0.500;locori=m	GT:DP:AD	1/1:80:0,80	1/1:68:0,68	1/1:57:0,57	1/1:47:0,47	1/1:92:0,92	1/1:132:0,132	1/1:67:0,67	1/1:43:0,43	1/1:56:0,56	1/1:144:0,144	0/0:79:79,0	0/0:78:78,0	0/0:87:87,0	0/0:53:53,0	0/0:75:75,0	0/0:33:33,0	0/0:92:92,0	0/0:67:67,0	0/0:39:39,0	0/0:50:50,0
chr1_19_17	30966929	8158_26	T	A	.	PASS	NS=20;AF=0.325;locori=m	GT:DP:AD	1/1:80:0,80	1/1:68:0,68	0/1:57:33,24	0/0:47:47,0	1/1:92:0,92	0/0:132:132,0	0/1:67:30,37	0/1:43:20,23	1/1:56:0,56	1/1:144:0,144	0/0:79:79,0	0/0:78:78,0	0/0:87:87,0	0/0:53:53,0	0/0:75:75,0	0/0:33:33,0	0/0:92:92,0	0/0:67:67,0	0/0:39:39,0	0/0:50:50,0
chr1_19_17	31924203	8180_6	G	T	.	PASS	NS=20;AF=0.500;locori=p	GT:DP:AD	0/0:66:66,0	0/0:28:28,0	0/0:28:28,0	0/0:15:15,0	0/0:50:50,0	0/0:146:146,0	0/0:17:17,0	0/0:24:24,0	0/0:26:26,0	0/0:69:69,0	1/1:34:0,34	1/1:37:0,37	1/1:39:0,39	1/1:53:0,53	1/1:31:0,31	1/1:22:0,22	1/1:77:0,77	1/1:67:0,67	1/1:78:0,78	1/1:54:0,54
chr1_19_17	32353735	8194_0	G	T	.	PASS	NS=20;AF=0.150;locori=p	GT:DP:AD	0/0:409:409,0	0/0:187:187,0	0/0:154:154,0	0/0:113:113,0	0/0:237:237,0	0/0:335:335,0	0/0:148:148,0	0/0:165:165,0	0/0:147:147,0	0/0:401:401,0	1/1:291:0,291	0/0:206:206,0	0/1:197:95,102	0/1:316:172,144	0/1:220:107,113	0/1:150:82,68	0/0:368:368,0	0/0:386:386,0	0/0:324:324,0	0/0:299:299,0
chr1_19_17	33226038	8217_6	G	A	.	PASS	NS=20;AF=0.025;locori=m	GT:DP:AD	0/0:47:47,0	0/0:22:22,0	0/0:23:23,0	0/0:12:12,0	0/0:31:31,0	0/0:92:92,0	0/0:14:14,0	0/0:22:22,0	0/0:10:10,0	0/0:37:37,0	0/1:23:14,9	0/0:22:22,0	0/0:33:33,0	0/0:25:25,0	0/0:13:13,0	0/0:12:12,0	0/0:35:35,0	0/0:49:49,0	0/0:52:52,0	0/0:28:28,0
chr1_19_17	34167630	8253_13	A	G	.	PASS	NS=20;AF=0.025;locori=p	GT:DP:AD	0/0:1448:1448,0	0/0:456:456,0	0/0:362:362,0	0/0:426:426,0	0/0:793:793,0	0/0:602:602,0	0/0:411:411,0	0/0:478:478,0	0/0:392:392,0	0/0:1223:1223,0	0/0:992:992,0	0/0:646:646,0	0/0:785:785,0	0/0:775:775,0	0/1:707:330,377	0/0:397:397,0	0/0:1284:1284,0	0/0:1070:1070,0	0/0:1022:1022,0	0/0:947:947,0
chr1_19_17	36574597	8316_21	C	T	.	PASS	NS=20;AF=0.475;locori=m	GT:DP:AD	0/0:33:33,0	0/0:24:24,0	0/0:21:21,0	0/0:20:20,0	0/0:23:23,0	0/0:24:24,0	0/0:13:13,0	0/0:19:19,0	0/0:18:18,0	0/0:34:34,0	1/1:14:0,14	1/1:17:0,17	1/1:19:0,19	1/1:20:0,20	1/1:15:0,15	1/1:13:0,13	1/1:18:0,18	1/1:17:0,17	0/1:21:9,12	1/1:17:0,17
chr1_19_17	37369945	8349_38	C	T	.	PASS	NS=20;AF=0.075;locori=m	GT:DP:AD	0/0:492:492,0	0/0:217:217,0	0/0:169:169,0	0/1:171:91,80	0/0:358:358,0	0/0:435:435,0	0/1:211:108,103	0/0:186:186,0	0/1:212:100,112	0/0:587:587,0	0/0:495:495,0	0/0:362:362,0	0/0:345:345,0	0/0:409:409,0	0/0:347:347,0	0/0:195:195,0	0/0:604:604,0	0/0:482:482,0	0/0:396:396,0	0/0:408:408,0
chr1_19_17	37441010	8353_4	G	A	.	PASS	NS=20;AF=0.500;locori=m	GT:DP:AD	0/0:136:136,0	0/0:53:53,0	0/0:41:41,0	0/0:36:36,0	0/0:82:82,0	0/0:313:313,0	0/0:53:53,0	0/0:63:63,0	0/0:40:40,0	0/0:139:139,0	1/1:71:0,71	1/1:75:0,75	1/1:75:0,75	1/1:87:0,87	1/1:76:0,76	1/1:39:0,39	1/1:112:0,112	1/1:116:0,116	1/1:98:0,98	1/1:111:0,111
chr1_19_17	38194122	8371_48	C	A	.	PASS	NS=20;AF=0.100;locori=p	GT:DP:AD	0/0:485:485,0	0/0:454:454,0	0/0:387:387,0	0/0:346:346,0	0/0:622:622,0	0/0:298:298,0	0/0:398:398,0	0/0:359:359,0	0/0:363:363,0	0/0:925:925,0	0/0:528:528,0	0/1:443:209,234	0/0:482:482,0	0/0:135:135,0	0/1:398:203,195	0/0:232:232,0	0/0:563:563,0	0/1:384:192,192	0/0:76:76,0	0/1:415:207,208
chr1_19_17	38530694	8384_17	T	G	.	PASS	NS=20;AF=0.500;locori=m	GT:DP:AD	0/0:416:416,0	0/0:118:118,0	0/0:86:86,0	0/0:77:77,0	0/0:149:149,0	0/0:365:365,0	0/0:117:117,0	0/0:95:95,0	0/0:70:70,0	0/0:288:288,0	1/1:192:0,192	1/1:140:0,140	1/1:161:0,161	1/1:226:0,226	1/1:150:0,150	1/1:74:0,74	1/1:331:0,331	1/1:286:0,286	1/1:311:0,311	1/1:183:0,183
chr1_19_17	38654977	8396_46	T	A	.	PASS	NS=20;AF=0.375;locori=p	GT:DP:AD	0/0:301:301,0	0/0:126:126,0	0/0:94:94,0	0/0:95:95,0	0/0:170:170,0	0/0:394:394,0	0/0:112:112,0	0/0:113:113,0	0/0:90:90,0	0/0:278:278,0	0/1:171:97,74	0/0:62:62,0	0/1:158:71,87	1/1:139:0,139	1/1:96:0,96	0/1:86:46,40	1/1:219:0,219	1/1:189:0,189	1/1:147:0,147	1/1:184:0,184
chr1_19_17	38654978	8396_47	T	A	.	PASS	NS=20;AF=0.375;locori=p	GT:DP:AD	0/0:301:301,0	0/0:126:126,0	0/0:94:94,0	0/0:95:95,0	0/0:170:170,0	0/0:394:394,0	0/0:112:112,0	0/0:113:113,0	0/0:90:90,0	0/0:278:278,0	0/1:171:97,74	0/0:62:62,0	0/1:158:71,87	1/1:139:0,139	1/1:96:0,96	0/1:86:46,40	1/1:219:0,219	1/1:189:0,189	1/1:147:0,147	1/1:184:0,184
chr1_19_17	40052222	8428_17	C	A	.	PASS	NS=20;AF=0.500;locori=m	GT:DP:AD	1/1:506:0,506	1/1:154:0,154	1/1:137:0,137	1/1:112:0,112	1/1:211:0,211	1/1:379:0,379	1/1:134:0,134	1/1:145:0,145	1/1:126:0,126	1/1:362:0,362	0/0:238:238,0	0/0:160:160,0	0/0:170:170,0	0/0:301:301,0	0/0:158:158,0	0/0:116:116,0	0/0:340:340,0	0/0:388:388,0	0/0:350:350,0	0/0:245:245,0
chr1_19_17	41762335	8477_1	G	T	.	PASS	NS=20;AF=0.100;locori=m	GT:DP:AD	0/0:91:91,0	0/0:29:29,0	0/0:30:30,0	0/0:22:22,0	0/0:49:49,0	0/0:193:193,0	0/0:25:25,0	0/0:32:32,0	0/0:38:38,0	0/0:83:83,0	0/0:62:62,0	0/1:49:27,22	0/1:28:15,13	0/0:66:66,0	0/0:22:22,0	0/1:19:11,8	0/0:76:76,0	0/0:69:69,0	0/1:64:33,31	0/0:68:68,0
chr1_19_17	42267781	8504_16	C	A	.	PASS	NS=20;AF=0.025;locori=p	GT:DP:AD	0/0:57:57,0	0/0:17:17,0	0/0:23:23,0	0/0:20:20,0	0/0:25:25,0	0/0:114:114,0	0/0:18:18,0	0/0:20:20,0	0/0:17:17,0	0/0:53:53,0	0/0:32:32,0	0/0:18:18,0	0/0:20:20,0	0/0:32:32,0	0/0:17:17,0	0/0:20:20,0	0/0:47:47,0	0/0:49:49,0	0/1:54:28,26	0/0:27:27,0
chr1_19_17	42295566	8505_34	T	C	.	PASS	NS=20;AF=0.375;locori=m	GT:DP:AD	0/0:116:116,0	0/0:30:30,0	0/0:32:32,0	0/0:40:40,0	0/0:52:52,0	0/0:174:174,0	0/0:31:31,0	0/0:24:24,0	0/0:29:29,0	0/0:78:78,0	1/1:33:0,33	0/1:44:32,12	0/1:26:18,8	1/1:45:0,45	1/1:22:0,22	1/1:18:0,18	1/1:48:0,48	0/1:82:45,37	0/1:97:54,43	0/1:38:30,8
chr1_19_17	42312533	8506_39	T	C	.	PASS	NS=20;AF=0.025;locori=m	GT:DP:AD	0/0:107:107,0	0/0:71:71,0	0/0:64:64,0	0/0:43:43,0	0/0:86:86,0	0/0:307:307,0	0/0:57:57,0	0/0:66:66,0	0/0:58:58,0	0/0:144:144,0	0/0:109:109,0	0/1:116:76,40	0/0:66:66,0	0/0:26:26,0	0/0:83:83,0	0/0:34:34,0	0/0:177:177,0	0/0:72:72,0	0/0:52:52,0	0/0:108:108,0
chr1_19_17	42312552	8506_20	C	T	.	PASS	NS=20;AF=0.300;locori=m	GT:DP:AD	0/1:107:48,59	0/1:71:33,38	0/1:64:36,28	1/1:43:0,43	0/1:86:38,48	0/1:307:159,148	0/1:57:32,25	0/1:66:31,35	0/1:58:26,32	1/1:144:0,144	0/0:109:109,0	0/0:116:116,0	0/0:66:66,0	0/0:26:26,0	0/0:83:83,0	0/0:34:34,0	0/0:177:177,0	0/0:72:72,0	0/0:52:52,0	0/0:108:108,0
chr1_19_17	42607199	8515_28	A	G	.	PASS	NS=20;AF=0.075;locori=m	GT:DP:AD	0/0:135:135,0	0/0:44:44,0	0/0:42:42,0	0/0:52:52,0	0/0:60:60,0	0/0:154:154,0	0/0:46:46,0	0/0:34:34,0	0/0:33:33,0	0/0:99:99,0	0/0:68:68,0	0/0:42:42,0	0/0:41:41,0	0/0:77:77,0	0/1:38:20,18	0/0:37:37,0	1/1:75:0,75	0/0:89:89,0	0/0:94:94,0	0/0:57:57,0
chr1_19_17	43140364	8529_24	T	G	.	PASS	NS=20;AF=0.150;locori=p	GT:DP:AD	0/0:113:113,0	0/0:85:85,0	0/0:61:61,0	0/0:68:68,0	0/0:95:95,0	0/0:196:196,0	0/0:62:62,0	0/0:71:71,0	0/0:59:59,0	0/0:150:150,0	0/0:107:107,0	1/1:115:0,115	0/0:104:104,0	0/1:105:56,49	0/0:89:89,0	0/1:37:17,20	0/1:152:81,71	0/0:119:119,0	0/0:72:72,0	0/1:122:71,51
chr1_19_17	43315778	8534_11	T	A	.	PASS	NS=20;AF=0.275;locori=p	GT:DP:AD	0/0:29:29,0	0/0:21:21,0	0/0:21:21,0	0/0:13:13,0	0/0:24:24,0	0/0:74:74,0	0/0:14:14,0	0/0:24:24,0	0/0:18:18,0	0/0:38:38,0	0/1:19:8,11	1/1:31:0,31	0/0:24:24,0	1/1:30:0,30	1/1:24:0,24	0/1:14:8,6	0/1:31:22,9	1/1:34:0,34	0/0:24:24,0	0/0:28:28,0
chr1_19_17	43444034	8537_0	C	T	.	PASS	NS=20;AF=0.150;locori=p	GT:DP:AD	0/0:67:67,0	0/0:53:53,0	0/0:25:25,0	0/0:33:33,0	0/0:38:38,0	0/0:10:10,0	0/0:24:24,0	0/0:35:35,0	0/0:37:37,0	0/0:64:64,0	0/1:29:17,12	0/1:64:24,40	0/1:33:12,21	0/0:28:28,0	0/1:35:17,18	0/1:44:22,22	0/0:35:35,0	0/0:41:41,0	0/0:38:38,0	0/1:24:15,9
chr1_19_17	43444037	8537_3	A	G	.	PASS	NS=20;AF=0.500;locori=p	GT:DP:AD	0/1:67:31,36	0/1:53:25,28	0/0:25:25,0	0/1:33:15,18	0/1:38:20,18	1/1:10:0,10	1/1:24:0,24	0/1:35:16,19	1/1:37:0,37	0/1:64:38,26	1/1:29:0,29	0/1:64:24,40	0/1:33:12,21	0/0:28:28,0	0/1:35:17,18	1/1:44:0,44	0/0:35:35,0	0/0:41:41,0	0/0:38:38,0	0/1:24:15,9
chr1_19_17	43444066	8537_32	A	T	.	PASS	NS=20;AF=0.350;locori=p	GT:DP:AD	0/1:67:31,36	0/1:53:25,28	0/0:25:25,0	0/1:33:15,18	0/1:38:20,18	1/1:10:0,10	1/1:24:0,24	0/1:35:16,19	1/1:37:0,37	0/1:64:38,26	0/1:29:12,17	0/0:64:64,0	0/0:33:33,0	0/0:28:28,0	0/0:35:35,0	0/1:44:22,22	0/0:35:35,0	0/0:41:41,0	0/0:38:38,0	0/0:24:24,0
chr1_19_17	43444067	8537_33	A	T	.	PASS	NS=20;AF=0.350;locori=p	GT:DP:AD	0/1:67:31,36	0/1:53:25,28	0/0:25:25,0	0/1:33:15,18	0/1:38:20,18	1/1:10:0,10	1/1:24:0,24	0/1:35:16,19	1/1:37:0,37	0/1:64:38,26	0/1:29:12,17	0/0:64:64,0	0/0:33:33,0	0/0:28:28,0	0/0:35:35,0	0/1:44:22,22	0/0:35:35,0	0/0:41:41,0	0/0:38:38,0	0/0:24:24,0
chr1_19_17	43444068	8537_34	G	A	.	PASS	NS=20;AF=0.350;locori=p	GT:DP:AD	0/1:67:31,36	0/1:53:25,28	0/0:25:25,0	0/1:33:15,18	0/1:38:20,18	1/1:10:0,10	1/1:24:0,24	0/1:35:16,19	1/1:37:0,37	0/1:64:38,26	0/1:29:12,17	0/0:64:64,0	0/0:33:33,0	0/0:28:28,0	0/0:35:35,0	0/1:44:22,22	0/0:35:35,0	0/0:41:41,0	0/0:38:38,0	0/0:24:24,0
chr1_19_17	43465148	8540_12	C	T	.	PASS	NS=20;AF=0.425;locori=m	GT:DP:AD	0/0:56:56,0	0/0:23:23,0	0/0:21:21,0	0/0:23:23,0	0/0:22:22,0	0/0:103:103,0	0/0:22:22,0	0/0:19:19,0	0/0:26:26,0	0/0:56:56,0	1/1:39:0,39	0/1:24:9,15	1/1:33:0,33	1/1:43:0,43	1/1:26:0,26	0/1:15:4,11	1/1:54:0,54	1/1:48:0,48	1/1:72:0,72	0/1:24:11,13
chr1_19_17	43513945	8542_9	T	C	.	PASS	NS=20;AF=0.300;locori=m	GT:DP:AD	0/0:178:178,0	0/1:83:35,48	0/0:58:58,0	0/1:53:27,26	0/1:147:62,85	0/1:250:95,155	1/1:140:0,140	0/1:110:29,81	1/1:105:0,105	0/1:232:100,132	0/0:107:107,0	0/0:57:57,0	0/0:74:74,0	0/0:61:61,0	0/0:54:54,0	0/0:40:40,0	0/0:88:88,0	0/0:76:76,0	0/0:67:67,0	1/1:164:0,164
chr1_19_17	43513951	8542_3	T	A	.	PASS	NS=20;AF=0.300;locori=m	GT:DP:AD	0/0:178:178,0	0/0:83:83,0	0/0:58:58,0	0/0:53:53,0	0/0:147:147,0	0/0:250:250,0	0/0:140:140,0	0/0:110:110,0	0/0:105:105,0	0/0:232:232,0	0/1:107:61,46	0/1:57:32,25	0/1:74:52,22	1/1:61:0,61	0/1:54:35,19	0/1:40:22,18	0/1:88:54,34	1/1:76:0,76	1/1:67:0,67	0/0:164:164,0
chr1_19_17	43980394	8554_25	C	T	.	PASS	NS=20;AF=0.300;locori=p	GT:DP:AD	0/0:847:847,0	0/0:566:566,0	0/0:470:470,0	0/0:386:386,0	0/0:790:790,0	0/0:373:373,0	0/0:525:525,0	0/0:540:540,0	0/0:507:507,0	0/0:1196:1196,0	1/1:859:0,859	0/0:739:739,0	0/1:809:398,411	0/1:681:373,308	0/1:757:380,377	0/1:408:215,193	1/1:608:0,608	1/1:818:0,818	1/1:535:0,535	0/0:866:866,0
chr1_19_17	44821484	8588_43	T	C	.	PASS	NS=20;AF=0.225;locori=p	GT:DP:AD	0/0:213:213,0	0/0:66:66,0	0/0:64:64,0	0/0:65:65,0	0/0:110:110,0	0/0:252:252,0	0/0:45:45,0	0/0:67:67,0	0/0:71:71,0	0/0:188:188,0	0/0:103:103,0	1/1:99:0,99	0/0:82:82,0	0/1:106:40,66	0/1:79:36,43	0/1:54:27,27	0/1:195:92,103	1/1:164:0,164	0/0:160:160,0	0/1:113:53,60
chr1_19_17	44933369	8589_32	G	A	.	PASS	NS=20;AF=0.150;locori=m	GT:DP:AD	0/1:150:47,103	0/1:104:26,78	0/0:44:44,0	0/0:35:35,0	0/1:78:33,45	0/0:99:99,0	1/1:173:0,173	0/0:37:37,0	0/0:39:39,0	0/0:110:110,0	0/0:108:108,0	0/0:86:86,0	0/1:83:44,39	0/0:90:90,0	0/0:62:62,0	0/0:59:59,0	0/0:142:142,0	0/0:128:128,0	0/0:85:85,0	0/0:72:72,0
chr1_19_17	45653928	8613_34	A	G	.	PASS	NS=20;AF=0.025;locori=m	GT:DP:AD	0/0:278:278,0	0/0:111:111,0	0/0:105:105,0	0/0:76:76,0	0/0:137:137,0	0/0:299:299,0	0/0:95:95,0	0/0:130:130,0	0/0:85:85,0	0/0:249:249,0	0/0:185:185,0	0/0:149:149,0	0/0:112:112,0	0/1:204:105,99	0/0:139:139,0	0/0:72:72,0	0/0:244:244,0	0/0:185:185,0	0/0:236:236,0	0/0:204:204,0
chr1_19_17	46034840	8629_11	T	C	.	PASS	NS=20;AF=0.025;locori=p	GT:DP:AD	0/0:124:124,0	0/0:46:46,0	0/0:39:39,0	0/0:35:35,0	0/0:62:62,0	0/0:187:187,0	0/0:51:51,0	0/0:49:49,0	0/0:39:39,0	0/0:95:95,0	0/0:60:60,0	0/0:36:36,0	0/1:66:26,40	0/0:80:80,0	0/0:53:53,0	0/0:40:40,0	0/0:107:107,0	0/0:106:106,0	0/0:101:101,0	0/0:67:67,0
chr1_19_17	46965269	8662_21	C	T	.	PASS	NS=20;AF=0.200;locori=m	GT:DP:AD	0/0:149:149,0	0/0:53:53,0	0/0:56:56,0	0/0:50:50,0	0/0:81:81,0	0/0:231:231,0	0/0:49:49,0	0/0:32:32,0	0/0:48:48,0	0/0:124:124,0	0/1:91:42,49	0/1:91:48,43	0/1:55:22,33	0/0:91:91,0	0/0:68:68,0	0/0:48:48,0	0/1:148:77,71	0/1:158:79,79	0/1:161:67,94	1/1:84:0,84
chr1_19_17	47319988	8671_46	A	G	.	PASS	NS=20;AF=0.500;locori=p	GT:DP:AD	1/1:74:0,74	1/1:24:0,24	1/1:22:0,22	1/1:18:0,18	1/1:31:0,31	1/1:99:0,99	1/1:24:0,24	1/1:19:0,19	1/1:18:0,18	1/1:50:0,50	0/0:43:43,0	0/0:41:41,0	0/0:35:35,0	0/0:30:30,0	0/0:24:24,0	0/0:22:22,0	0/0:51:51,0	0/0:52:52,0	0/0:59:59,0	0/0:46:46,0
chr1_19_17	47559423	8679_31	C	T	.	PASS	NS=20;AF=0.075;locori=m	GT:DP:AD	0/0:1411:1411,0	0/0:441:441,0	0/0:363:363,0	0/0:296:296,0	0/0:703:703,0	0/0:484:484,0	0/0:392:392,0	0/0:436:436,0	0/0:373:373,0	0/0:1112:1112,0	0/0:766:766,0	0/1:603:324,279	0/0:636:636,0	0/0:897:897,0	0/1:601:301,300	0/0:362:362,0	0/1:1078:601,477	0/0:1113:1113,0	0/0:1076:1076,0	0/0:759:759,0
chr1_19_17	48428217	8703_23	C	T	.	PASS	NS=20;AF=0.300;locori=m	GT:DP:AD	0/0:63:63,0	0/0:50:50,0	0/0:27:27,0	0/0:40:40,0	0/0:40:40,0	0/0:22:22,0	0/0:17:17,0	0/0:32:32,0	0/0:29:29,0	0/0:33:33,0	1/1:31:0,31	0/1:39:20,19	0/0:30:30,0	0/1:30:17,13	0/1:26:15,11	1/1:36:0,36	0/1:28:17,11	1/1:36:0,36	0/1:40:26,14	0/1:27:14,13
chr1_19_17	50562445	8789_35	A	C	.	PASS	NS=20;AF=0.300;locori=p	GT:DP:AD	0/0:498:498,0	0/0:172:172,0	0/0:137:137,0	0/0:131:131,0	0/0:195:195,0	0/0:323:323,0	0/0:149:149,0	0/0:138:138,0	0/0:94:94,0	0/0:334:334,0	0/1:247:108,139	0/0:223:223,0	0/1:197:91,106	1/1:258:0,258	0/1:175:93,82	0/1:110:54,56	0/1:321:143,178	0/1:350:161,189	1/1:359:0,359	1/1:247:0,247
chr1_19_17	51323136	8818_40	A	G	.	PASS	NS=20;AF=0.025;locori=p	GT:DP:AD	0/0:164:164,0	0/0:50:50,0	0/0:48:48,0	0/0:58:58,0	0/0:108:108,0	0/0:391:391,0	0/0:57:57,0	0/0:71:71,0	0/0:43:43,0	0/0:168:168,0	0/0:111:111,0	0/0:97:97,0	0/0:90:90,0	0/0:117:117,0	0/0:91:91,0	0/0:41:41,0	0/0:200:200,0	0/0:151:151,0	0/0:94:94,0	0/1:109:47,62
chr1_19_17	51483951	8824_1	A	G	.	PASS	NS=20;AF=0.475;locori=m	GT:DP:AD	0/0:42:42,0	0/0:23:23,0	0/0:43:43,0	0/0:27:27,0	0/0:33:33,0	0/0:122:122,0	0/0:25:25,0	0/0:24:24,0	0/0:26:26,0	0/0:89:89,0	1/1:63:0,63	1/1:51:0,51	1/1:55:0,55	1/1:35:0,35	1/1:61:0,61	1/1:31:0,31	0/1:58:27,31	1/1:47:0,47	1/1:16:0,16	1/1:58:0,58
chr1_19_17	51525920	8825_2	A	T	.	PASS	NS=20;AF=0.025;locori=p	GT:DP:AD	0/0:125:125,0	0/0:33:33,0	0/0:35:35,0	0/0:20:20,0	0/0:42:42,0	0/0:75:75,0	0/0:43:43,0	0/0:33:33,0	0/0:28:28,0	0/0:98:98,0	0/1:47:27,20	0/0:42:42,0	0/0:36:36,0	0/0:52:52,0	0/0:39:39,0	0/0:25:25,0	0/0:80:80,0	0/0:76:76,0	0/0:70:70,0	0/0:50:50,0
chr1_19_17	52713663	8846_13	C	G	.	PASS	NS=20;AF=0.250;locori=m	GT:DP:AD	0/1:1078:548,530	1/1:436:0,436	0/1:353:179,174	0/0:308:308,0	0/0:744:744,0	1/1:434:0,434	0/0:447:447,0	1/1:393:0,393	0/1:363:163,200	0/1:1060:578,482	0/0:905:905,0	0/0:563:563,0	0/0:584:584,0	0/0:778:778,0	0/0:633:633,0	0/0:358:358,0	0/0:1406:1406,0	0/0:1008:1008,0	0/0:724:724,0	0/0:820:820,0
chr1_19_17	52713664	8846_12	C	T	.	PASS	NS=20;AF=0.250;locori=m	GT:DP:AD	0/1:1078:548,530	1/1:436:0,436	0/1:353:179,174	0/0:308:308,0	0/0:744:744,0	1/1:434:0,434	0/0:447:447,0	1/1:393:0,393	0/1:363:163,200	0/1:1060:578,482	0/0:905:905,0	0/0:563:563,0	0/0:584:584,0	0/0:778:778,0	0/0:633:633,0	0/0:358:358,0	0/0:1406:1406,0	0/0:1008:1008,0	0/0:724:724,0	0/0:820:820,0
chr1_19_17	55679992	8920_24	G	A	.	PASS	NS=20;AF=0.025;locori=m	GT:DP:AD	0/0:79:79,0	0/0:29:29,0	0/0:30:30,0	0/0:21:21,0	0/0:38:38,0	0/0:159:159,0	0/0:35:35,0	0/0:28:28,0	0/0:37:37,0	0/0:55:55,0	0/1:59:27,32	0/0:37:37,0	0/0:45:45,0	0/0:68:68,0	0/0:36:36,0	0/0:23:23,0	0/0:72:72,0	0/0:84:84,0	0/0:106:106,0	0/0:58:58,0
chr1_19_17	55833602	8925_33	T	C	.	PASS	NS=20;AF=0.250;locori=p	GT:DP:AD	0/0:44:44,0	0/0:36:36,0	0/0:20:20,0	0/0:24:24,0	0/0:44:44,0	0/0:118:118,0	0/0:51:51,0	0/0:37:37,0	0/0:33:33,0	0/0:63:63,0	0/0:61:61,0	0/1:42:17,25	1/1:30:0,30	1/1:42:0,42	0/1:24:11,13	0/0:32:32,0	1/1:53:0,53	0/1:70:40,30	0/1:23:10,13	0/0:66:66,0
chr1_19_17	55881776	8926_27	G	A	.	PASS	NS=20;AF=0.175;locori=m	GT:DP:AD	0/0:122:122,0	0/0:42:42,0	0/0:44:44,0	0/0:37:37,0	0/0:89:89,0	0/0:283:283,0	0/0:42:42,0	0/0:61:61,0	0/0:48:48,0	0/0:130:130,0	0/1:126:63,63	0/0:38:38,0	0/1:71:27,44	0/1:89:49,40	0/1:78:45,33	0/1:38:14,24	0/0:121:121,0	0/0:99:99,0	0/1:77:40,37	0/1:95:54,41
chr1_19_17	56131505	8937_40	T	G	.	PASS	NS=20;AF=0.025;locori=m	GT:DP:AD	0/0:66:66,0	0/0:23:23,0	0/0:22:22,0	0/0:24:24,0	0/0:32:32,0	0/0:98:98,0	0/0:32:32,0	0/0:27:27,0	0/0:29:29,0	0/0:50:50,0	0/0:38:38,0	0/0:27:27,0	0/0:36:36,0	0/1:44:25,19	0/0:28:28,0	0/0:26:26,0	0/0:70:70,0	0/0:65:65,0	0/0:68:68,0	0/0:45:45,0
chr1_19_17	56543185	8958_24	A	G	.	PASS	NS=20;AF=0.350;locori=m	GT:DP:AD	0/0:981:981,0	0/0:270:270,0	0/0:227:227,0	0/0:252:252,0	0/0:468:468,0	0/0:424:424,0	0/0:289:289,0	0/0:297:297,0	0/0:210:210,0	0/0:876:876,0	0/0:535:535,0	1/1:409:0,409	0/1:347:165,182	1/1:569:0,569	0/1:410:216,194	1/1:205:0,205	0/1:829:447,382	0/1:699:351,348	1/1:830:0,830	1/1:522:0,522
chr1_19_17	57809648	9014_25	T	G	.	PASS	NS=20;AF=0.325;locori=m	GT:DP:AD	0/1:566:246,320	0/0:243:243,0	0/1:193:79,114	0/0:170:170,0	0/1:355:189,166	0/0:321:321,0	0/0:260:260,0	0/0:222:222,0	0/0:218:218,0	0/1:584:291,293	1/1:386:0,386	0/1:332:157,175	0/1:348:188,160	0/1:330:151,179	0/1:292:135,157	0/0:243:243,0	0/1:563:273,290	0/1:474:211,263	0/1:350:173,177	0/0:465:465,0
chr1_19_17	58054104	9028_49	T	A	.	PASS	NS=20;AF=0.250;locori=m	GT:DP:AD	0/0:256:256,0	0/0:186:186,0	0/0:198:198,0	0/0:139:139,0	0/0:293:293,0	0/0:207:207,0	0/0:221:221,0	0/0:204:204,0	0/0:168:168,0	0/0:361:361,0	0/0:295:295,0	0/1:342:156,186	0/1:278:142,136	0/1:147:80,67	0/1:266:120,146	0/1:197:99,98	1/1:351:0,351	0/1:270:130,140	0/0:88:88,0	1/1:274:0,274
chr1_19_17	58054151	9028_2	G	A	.	PASS	NS=20;AF=0.200;locori=m	GT:DP:AD	0/1:256:131,125	0/1:186:87,99	0/0:198:198,0	0/1:139:64,75	0/0:293:293,0	1/1:207:0,207	0/1:221:102,119	0/0:204:204,0	0/1:168:87,81	0/1:361:180,181	0/0:295:295,0	0/0:342:342,0	0/0:278:278,0	0/0:147:147,0	0/0:266:266,0	0/0:197:197,0	0/0:351:351,0	0/0:270:270,0	0/0:88:88,0	0/0:274:274,0
chr1_19_17	58185633	9035_26	G	C	.	PASS	NS=20;AF=0.400;locori=m	GT:DP:AD	0/0:540:540,0	0/0:175:175,0	0/0:154:154,0	0/0:141:141,0	0/0:322:322,0	0/0:354:354,0	0/0:177:177,0	0/0:201:201,0	0/0:158:158,0	0/0:531:531,0	1/1:410:0,410	0/1:283:143,140	0/1:282:125,157	0/1:477:250,227	1/1:331:0,331	1/1:148:0,148	1/1:609:0,609	0/1:513:229,284	1/1:473:0,473	1/1:393:0,393
chr1_19_17	58993738	9071_6	C	T	.	PASS	NS=20;AF=0.025;locori=p	GT:DP:AD	0/0:1336:1336,0	0/0:510:510,0	0/0:445:445,0	0/0:391:391,0	0/0:852:852,0	0/0:456:456,0	0/0:566:566,0	0/0:453:453,0	0/0:436:436,0	0/0:1317:1317,0	0/0:1024:1024,0	0/0:736:736,0	0/0:798:798,0	0/0:849:849,0	0/0:834:834,0	0/0:423:423,0	0/1:1204:608,596	0/0:935:935,0	0/0:850:850,0	0/0:933:933,0
chr1_19_17	58993778	9071_46	G	C	.	PASS	NS=20;AF=0.150;locori=p	GT:DP:AD	0/0:1336:1336,0	0/0:510:510,0	0/0:445:445,0	0/0:391:391,0	0/0:852:852,0	0/0:456:456,0	0/0:566:566,0	0/0:453:453,0	0/0:436:436,0	0/0:1317:1317,0	0/1:1024:524,500	0/1:736:323,413	1/1:798:0,798	0/0:849:849,0	0/0:834:834,0	0/0:423:423,0	0/0:1204:1204,0	0/0:935:935,0	0/1:850:416,434	0/1:933:519,414
chr1_19_17	59692363	9098_46	A	G	.	PASS	NS=20;AF=0.275;locori=m	GT:DP:AD	0/0:1708:1708,0	0/0:456:456,0	0/0:398:398,0	0/0:406:406,0	0/0:642:642,0	0/0:528:528,0	0/0:446:446,0	0/0:436:436,0	0/0:404:404,0	0/0:1226:1226,0	0/0:833:833,0	0/1:584:254,330	1/1:652:0,652	0/0:949:949,0	1/1:687:0,687	0/0:298:298,0	0/1:1444:681,763	0/1:1154:468,686	1/1:1190:0,1190	1/1:892:0,892
chr1_19_17	59692364	9098_45	A	T	.	PASS	NS=20;AF=0.275;locori=m	GT:DP:AD	0/0:1708:1708,0	0/0:456:456,0	0/0:398:398,0	0/0:406:406,0	0/0:642:642,0	0/0:528:528,0	0/0:446:446,0	0/0:436:436,0	0/0:404:404,0	0/0:1226:1226,0	0/0:833:833,0	0/1:584:254,330	1/1:652:0,652	0/0:949:949,0	1/1:687:0,687	0/0:298:298,0	0/1:1444:681,763	0/1:1154:468,686	1/1:1190:0,1190	1/1:892:0,892
chr1_19_17	60252173	9120_28	T	G	.	PASS	NS=20;AF=0.075;locori=m	GT:DP:AD	0/0:513:513,0	0/0:363:363,0	0/0:365:365,0	0/0:284:284,0	0/0:495:495,0	0/0:342:342,0	0/0:379:379,0	0/0:378:378,0	0/0:320:320,0	0/0:859:859,0	0/1:675:343,332	0/1:514:228,286	0/0:487:487,0	0/0:452:452,0	0/0:447:447,0	0/0:283:283,0	0/0:643:643,0	0/0:787:787,0	0/1:504:239,265	0/0:644:644,0
chr1_19_17	60999451	9154_25	G	A	.	PASS	NS=20;AF=0.175;locori=m	GT:DP:AD	0/0:44:44,0	0/0:38:38,0	0/0:31:31,0	0/0:23:23,0	0/0:24:24,0	0/0:22:22,0	0/0:17:17,0	0/0:20:20,0	0/0:28:28,0	0/0:38:38,0	0/0:15:15,0	0/1:31:11,20	0/1:35:22,13	0/0:30:30,0	1/1:30:0,30	0/1:27:16,11	0/0:32:32,0	0/1:31:16,15	0/1:38:23,15	0/0:12:12,0
chr1_19_17	61417081	9163_22	C	T	.	PASS	NS=20;AF=0.500;locori=p	GT:DP:AD	1/1:430:0,430	1/1:151:0,151	1/1:98:0,98	1/1:117:0,117	1/1:215:0,215	1/1:358:0,358	1/1:152:0,152	1/1:142:0,142	1/1:106:0,106	1/1:359:0,359	0/0:257:257,0	0/0:213:213,0	0/0:213:213,0	0/0:345:345,0	0/0:161:161,0	0/0:136:136,0	0/0:438:438,0	0/0:369:369,0	0/0:361:361,0	0/0:330:330,0
chr1_19_17	62550615	9195_18	A	G	.	PASS	NS=20;AF=0.475;locori=m	GT:DP:AD	0/0:896:896,0	0/0:471:471,0	0/0:352:352,0	0/0:335:335,0	0/0:655:655,0	0/0:463:463,0	0/0:467:467,0	0/0:438:438,0	0/0:389:389,0	0/0:1046:1046,0	0/1:799:351,448	1/1:530:0,530	1/1:674:0,674	1/1:712:0,712	1/1:697:0,697	1/1:385:0,385	1/1:850:0,850	1/1:420:0,420	1/1:555:0,555	1/1:861:0,861
chr1_19_17	62550628	9195_5	T	G	.	PASS	NS=20;AF=0.450;locori=m	GT:DP:AD	0/0:896:896,0	0/0:471:471,0	0/0:352:352,0	0/0:335:335,0	0/0:655:655,0	0/0:463:463,0	0/0:467:467,0	0/0:438:438,0	0/0:389:389,0	0/0:1046:1046,0	0/1:799:351,448	1/1:530:0,530	1/1:674:0,674	1/1:712:0,712	1/1:697:0,697	1/1:385:0,385	1/1:850:0,850	1/1:420:0,420	0/1:555:274,281	1/1:861:0,861
chr1_19_17	63344376	9222_49	T	G	.	PASS	NS=20;AF=0.175;locori=m	GT:DP:AD	0/0:135:135,0	0/0:198:198,0	0/0:175:175,0	0/0:156:156,0	0/0:213:213,0	0/0:277:277,0	0/0:202:202,0	0/0:183:183,0	0/0:148:148,0	0/0:346:346,0	0/1:340:163,177	0/1:308:143,165	0/1:313:157,156	0/0:73:73,0	0/1:269:111,158	0/1:195:112,83	0/0:342:342,0	0/1:213:91,122	0/1:37:12,25	0/0:245:245,0
chr1_19_17	63344422	9222_3	A	C	.	PASS	NS=20;AF=0.275;locori=m	GT:DP:AD	0/0:135:135,0	0/0:198:198,0	0/0:175:175,0	0/0:156:156,0	0/0:213:213,0	0/0:277:277,0	0/0:202:202,0	0/0:183:183,0	0/0:148:148,0	0/0:346:346,0	1/1:340:0,340	0/1:308:143,165	1/1:313:0,313	0/0:73:73,0	0/1:269:111,158	1/1:195:0,195	0/1:342:137,205	0/1:213:90,123	0/1:37:12,25	0/0:245:245,0
chr1_19_17	63395369	9224_11	C	A	.	PASS	NS=20;AF=0.200;locori=p	GT:DP:AD	0/0:679:679,0	0/0:446:446,0	0/0:431:431,0	0/0:381:381,0	0/0:756:756,0	0/0:422:422,0	0/0:463:463,0	0/0:443:443,0	0/0:479:479,0	0/0:927:927,0	0/0:957:957,0	0/1:768:436,332	0/0:770:770,0	0/1:264:155,109	0/0:729:729,0	0/0:444:444,0	1/1:756:0,756	1/1:575:0,575	0/1:172:87,85	0/1:748:448,300
chr1_19_17	63395389	9224_31	T	A	.	PASS	NS=20;AF=0.025;locori=p	GT:DP:AD	0/0:679:679,0	0/0:446:446,0	0/0:431:431,0	0/0:381:381,0	0/0:756:756,0	0/0:422:422,0	0/0:463:463,0	0/0:443:443,0	0/0:479:479,0	0/0:927:927,0	0/0:957:957,0	0/0:768:768,0	0/0:770:770,0	0/0:264:264,0	0/0:729:729,0	0/0:444:444,0	0/0:756:756,0	0/1:575:278,297	0/0:172:172,0	0/0:748:748,0
chr1_19_17	63420745	9225_30	G	C	.	PASS	NS=20;AF=0.125;locori=m	GT:DP:AD	0/0:1791:1791,0	0/0:582:582,0	0/0:492:492,0	0/0:456:456,0	0/0:947:947,0	0/0:525:525,0	0/0:600:600,0	0/0:633:633,0	0/0:476:476,0	0/0:1534:1534,0	0/1:959:509,450	1/1:819:0,819	0/1:1380:960,420	0/0:1493:1493,0	0/0:908:908,0	0/0:711:711,0	0/1:1537:790,747	0/0:2085:2085,0	0/0:1146:1146,0	0/0:1119:1119,0
chr1_19_17	63889793	9245_17	T	C	.	PASS	NS=20;AF=0.425;locori=p	GT:DP:AD	0/0:149:149,0	0/0:48:48,0	0/0:30:30,0	0/0:28:28,0	0/0:61:61,0	0/0:172:172,0	0/0:31:31,0	0/0:43:43,0	0/0:34:34,0	0/0:82:82,0	1/1:66:0,66	1/1:60:0,60	0/1:48:22,26	1/1:71:0,71	0/1:44:22,22	1/1:32:0,32	1/1:102:0,102	1/1:90:0,90	0/1:124:64,60	1/1:81:0,81
chr1_19_17	64728006	9286_15	C	T	.	PASS	NS=20;AF=0.150;locori=p	GT:DP:AD	0/0:282:282,0	0/0:83:83,0	0/0:60:60,0	0/0:63:63,0	0/0:111:111,0	0/0:254:254,0	0/0:69:69,0	0/0:71:71,0	0/0:62:62,0	0/0:217:217,0	0/1:172:65,107	0/0:162:162,0	0/1:166:96,70	0/0:167:167,0	0/1:130:70,60	0/0:100:100,0	0/1:209:99,110	0/0:237:237,0	0/0:221:221,0	1/1:175:0,175
chr1_19_17	64728035	9286_44	G	A	.	PASS	NS=20;AF=0.350;locori=p	GT:DP:AD	0/0:282:282,0	0/0:83:83,0	0/0:60:60,0	0/0:63:63,0	0/0:111:111,0	0/0:254:254,0	0/0:69:69,0	0/0:71:71,0	0/0:62:62,0	0/0:217:217,0	0/1:172:65,107	1/1:162:0,162	1/1:166:0,166	0/1:167:63,104	1/1:130:0,130	1/1:100:0,100	0/1:209:98,111	0/1:237:111,126	0/0:221:221,0	1/1:175:0,175
chr1_19_17	64752695	9289_30	G	T	.	PASS	NS=20;AF=0.250;locori=m	GT:DP:AD	0/0:1330:1330,0	0/0:473:473,0	0/0:387:387,0	0/0:310:310,0	0/0:687:687,0	0/0:584:584,0	0/0:346:346,0	0/0:443:443,0	0/0:332:332,0	0/0:1115:1115,0	0/0:770:770,0	1/1:559:0,559	0/1:572:277,295	0/1:843:418,425	1/1:592:0,592	1/1:378:0,378	0/1:1246:693,553	0/0:1196:1196,0	0/0:1131:1131,0	0/1:860:392,468
chr1_19_17	64820728	9291_13	T	G	.	PASS	NS=20;AF=0.500;locori=m	GT:DP:AD	0/0:33:33,0	0/0:16:16,0	0/0:18:18,0	0/0:13:13,0	0/0:32:32,0	0/0:217:217,0	0/0:22:22,0	0/0:19:19,0	0/0:22:22,0	0/0:41:41,0	1/1:35:0,35	1/1:29:0,29	1/1:42:0,42	1/1:20:0,20	1/1:31:0,31	1/1:20:0,20	1/1:43:0,43	1/1:48:0,48	1/1:34:0,34	1/1:41:0,41
chr1_19_17	64972976	9294_38	T	G	.	PASS	NS=20;AF=0.325;locori=m	GT:DP:AD	0/0:64:64,0	0/0:38:38,0	0/0:25:25,0	0/0:31:31,0	0/0:54:54,0	0/0:95:95,0	0/0:40:40,0	0/0:31:31,0	0/0:32:32,0	0/0:82:82,0	0/1:47:24,23	0/1:46:23,23	1/1:43:0,43	1/1:57:0,57	0/1:50:28,22	0/1:31:12,19	0/1:62:16,46	0/1:60:29,31	0/1:47:18,29	1/1:46:0,46
chr1_19_17	64972989	9294_25	A	T	.	PASS	NS=20;AF=0.325;locori=m	GT:DP:AD	0/0:64:64,0	0/0:38:38,0	0/0:25:25,0	0/0:31:31,0	0/0:54:54,0	0/0:95:95,0	0/0:40:40,0	0/0:31:31,0	0/0:32:32,0	0/0:82:82,0	0/1:47:24,23	0/1:46:23,23	1/1:43:0,43	1/1:57:0,57	0/1:50:28,22	0/1:31:12,19	0/1:62:16,46	0/1:60:29,31	0/1:47:18,29	1/1:46:0,46
chr1_19_17	65189083	9302_15	C	A	.	PASS	NS=20;AF=0.025;locori=p	GT:DP:AD	0/0:159:159,0	0/0:62:62,0	0/0:48:48,0	0/0:52:52,0	0/0:75:75,0	0/0:184:184,0	0/0:48:48,0	0/0:60:60,0	0/0:54:54,0	0/0:133:133,0	0/0:41:41,0	0/0:91:91,0	0/0:103:103,0	0/0:83:83,0	0/0:91:91,0	0/1:68:54,14	0/0:133:133,0	0/0:80:80,0	0/0:103:103,0	0/0:85:85,0
chr1_19_17	65189118	9302_50	C	A	.	PASS	NS=20;AF=0.025;locori=p	GT:DP:AD	0/0:159:159,0	0/0:62:62,0	0/0:48:48,0	0/0:52:52,0	0/0:75:75,0	0/0:184:184,0	0/0:48:48,0	0/0:60:60,0	0/0:54:54,0	0/0:133:133,0	0/0:41:41,0	0/0:91:91,0	0/0:103:103,0	0/0:83:83,0	0/0:91:91,0	0/0:68:68,0	0/1:133:96,37	0/0:80:80,0	0/0:103:103,0	0/0:85:85,0
chr1_19_17	65731139	9326_7	C	T	.	PASS	NS=20;AF=0.300;locori=p	GT:DP:AD	0/0:65:65,0	0/0:19:19,0	0/0:20:20,0	0/0:13:13,0	0/0:22:22,0	0/0:102:102,0	0/0:16:16,0	0/0:12:12,0	0/0:16:16,0	0/0:39:39,0	0/1:28:16,12	0/1:31:21,10	0/0:24:24,0	0/1:36:19,17	0/1:31:15,16	1/1:12:0,12	1/1:48:0,48	0/1:52:24,28	0/1:72:34,38	1/1:33:0,33
chr1_19_17	66214153	9341_50	A	T	.	PASS	NS=20;AF=0.375;locori=m	GT:DP:AD	0/0:97:97,0	0/0:49:49,0	0/0:44:44,0	0/0:34:34,0	0/0:58:58,0	0/0:153:153,0	0/0:31:31,0	0/0:50:50,0	0/0:44:44,0	0/0:105:105,0	0/1:93:42,51	1/1:140:0,140	1/1:112:0,112	0/1:65:15,50	1/1:111:0,111	0/1:60:20,40	0/1:117:37,80	1/1:149:0,149	0/1:107:41,66	1/1:114:0,114
chr1_19_17	67411303	9383_45	G	A	.	PASS	NS=20;AF=0.200;locori=p	GT:DP:AD	0/0:438:438,0	0/0:164:164,0	0/0:132:132,0	0/0:128:128,0	0/0:282:282,0	0/0:386:386,0	0/0:163:163,0	0/0:153:153,0	0/0:138:138,0	0/0:455:455,0	0/1:346:170,176	0/1:242:119,123	0/1:231:106,125	0/0:262:262,0	0/0:264:264,0	0/1:107:40,67	0/1:476:214,262	0/0:319:319,0	0/1:273:134,139	1/1:311:0,311
chr1_19_17	67890509	9395_33	C	T	.	PASS	NS=20;AF=0.025;locori=m	GT:DP:AD	0/0:97:97,0	0/0:51:51,0	0/0:45:45,0	0/0:25:25,0	0/0:76:76,0	0/0:337:337,0	0/0:42:42,0	0/0:41:41,0	0/0:28:28,0	0/0:113:113,0	0/0:66:66,0	0/0:49:49,0	0/1:51:23,28	0/0:62:62,0	0/0:44:44,0	0/0:31:31,0	0/0:91:91,0	0/0:69:69,0	0/0:64:64,0	0/0:51:51,0
chr1_19_17	67890513	9395_29	T	C	.	PASS	NS=20;AF=0.025;locori=m	GT:DP:AD	0/0:97:97,0	0/0:51:51,0	0/0:45:45,0	0/0:25:25,0	0/0:76:76,0	0/0:337:337,0	0/0:42:42,0	0/0:41:41,0	0/0:28:28,0	0/0:113:113,0	0/0:66:66,0	0/0:49:49,0	0/1:51:23,28	0/0:62:62,0	0/0:44:44,0	0/0:31:31,0	0/0:91:91,0	0/0:69:69,0	0/0:64:64,0	0/0:51:51,0
chr1_19_17	67995910	9400_50	A	T	.	PASS	NS=20;AF=0.475;locori=m	GT:DP:AD	0/0:241:241,0	0/0:103:103,0	0/0:110:110,0	0/0:99:99,0	0/0:136:136,0	0/0:252:252,0	0/0:91:91,0	0/0:86:86,0	0/0:101:101,0	0/0:241:241,0	1/1:171:0,171	1/1:113:0,113	1/1:119:0,119	1/1:107:0,107	0/1:131:83,48	1/1:70:0,70	1/1:144:0,144	1/1:126:0,126	1/1:74:0,74	1/1:166:0,166
chr1_19_17	68907111	9435_37	T	G	.	PASS	NS=20;AF=0.200;locori=m	GT:DP:AD	1/1:522:0,522	0/0:402:402,0	1/1:293:0,293	0/0:234:234,0	0/0:503:503,0	0/0:307:307,0	1/1:339:0,339	0/1:366:180,186	0/0:268:268,0	0/1:723:340,383	0/0:643:643,0	0/0:544:544,0	0/0:484:484,0	0/0:377:377,0	0/0:462:462,0	0/0:306:306,0	0/0:608:608,0	0/0:530:530,0	0/0:358:358,0	0/0:542:542,0
chr1_19_17	69406744	9454_31	C	A	.	PASS	NS=20;AF=0.025;locori=p	GT:DP:AD	0/0:50:50,0	0/0:17:17,0	0/0:13:13,0	0/0:11:11,0	0/0:28:28,0	0/0:82:82,0	0/0:17:17,0	0/0:21:21,0	0/0:15:15,0	0/0:51:51,0	0/0:26:26,0	0/0:24:24,0	0/1:14:6,8	0/0:22:22,0	0/0:16:16,0	0/0:17:17,0	0/0:45:45,0	0/0:35:35,0	0/0:58:58,0	0/0:23:23,0
chr1_19_17	69443715	9458_37	G	A	.	PASS	NS=20;AF=0.500;locori=m	GT:DP:AD	0/0:876:876,0	0/0:352:352,0	0/0:307:307,0	0/0:227:227,0	0/0:467:467,0	0/0:331:331,0	0/0:359:359,0	0/0:347:347,0	0/0:247:247,0	0/0:782:782,0	1/1:632:0,632	1/1:539:0,539	1/1:571:0,571	1/1:654:0,654	1/1:507:0,507	1/1:282:0,282	1/1:924:0,924	1/1:760:0,760	1/1:506:0,506	1/1:686:0,686
chr1_19_17	69571693	9464_37	G	T	.	PASS	NS=20;AF=0.500;locori=p	GT:DP:AD	1/1:203:0,203	1/1:194:0,194	1/1:163:0,163	1/1:111:0,111	1/1:264:0,264	1/1:254:0,254	1/1:211:0,211	1/1:175:0,175	1/1:183:0,183	1/1:378:0,378	0/0:280:280,0	0/0:284:284,0	0/0:272:272,0	0/0:148:148,0	0/0:262:262,0	0/0:166:166,0	0/0:318:318,0	0/0:278:278,0	0/0:74:74,0	0/0:276:276,0
chr1_19_17	69979073	9476_27	C	A	.	PASS	NS=20;AF=0.150;locori=p	GT:DP:AD	0/0:548:548,0	0/0:150:150,0	0/0:156:156,0	0/0:114:114,0	0/0:259:259,0	0/0:334:334,0	0/0:135:135,0	0/0:168:168,0	0/0:163:163,0	0/0:424:424,0	0/0:306:306,0	0/1:268:141,127	0/0:236:236,0	0/1:317:169,148	0/0:214:214,0	0/1:133:63,70	0/1:439:227,212	0/1:380:225,155	0/1:394:223,171	0/0:297:297,0
chr1_19_17	70218564	9482_33	G	T	.	PASS	NS=20;AF=0.025;locori=p	GT:DP:AD	0/0:1300:1300,0	0/0:390:390,0	0/0:301:301,0	0/0:328:328,0	0/0:578:578,0	0/0:518:518,0	0/0:425:425,0	0/0:402:402,0	0/0:354:354,0	0/0:915:915,0	0/0:819:819,0	0/0:654:654,0	0/0:515:515,0	0/0:678:678,0	0/0:575:575,0	0/1:286:146,140	0/0:1047:1047,0	0/0:828:828,0	0/0:807:807,0	0/0:683:683,0
chr1_19_17	71397723	9513_9	T	G	.	PASS	NS=20;AF=0.500;locori=m	GT:DP:AD	0/0:527:527,0	0/0:165:165,0	0/0:162:162,0	0/0:189:189,0	0/0:287:287,0	0/0:450:450,0	0/0:189:189,0	0/0:156:156,0	0/0:168:168,0	0/0:468:468,0	1/1:371:0,371	1/1:237:0,237	1/1:278:0,278	1/1:276:0,276	1/1:273:0,273	1/1:110:0,110	1/1:513:0,513	1/1:408:0,408	1/1:325:0,325	1/1:293:0,293
chr1_19_17	71458008	9515_50	T	G	.	PASS	NS=20;AF=0.500;locori=m	GT:DP:AD	1/1:619:0,619	1/1:154:0,154	1/1:132:0,132	1/1:132:0,132	1/1:249:0,249	1/1:383:0,383	1/1:146:0,146	1/1:122:0,122	1/1:118:0,118	1/1:446:0,446	0/0:158:158,0	0/0:120:120,0	0/0:107:107,0	0/0:173:173,0	0/0:136:136,0	0/0:73:73,0	0/0:241:241,0	0/0:254:254,0	0/0:275:275,0	0/0:122:122,0
chr1_19_17	71749909	9520_25	T	C	.	PASS	NS=20;AF=0.025;locori=m	GT:DP:AD	0/0:1225:1225,0	0/0:542:542,0	0/0:431:431,0	0/0:398:398,0	0/0:917:917,0	0/0:636:636,0	0/0:500:500,0	0/0:524:524,0	0/0:411:411,0	0/0:1287:1287,0	0/0:883:883,0	0/0:708:708,0	0/1:639:331,308	0/0:717:717,0	0/0:691:691,0	0/0:383:383,0	0/0:1200:1200,0	0/0:1063:1063,0	0/0:740:740,0	0/0:776:776,0
chr1_19_17	72201957	9532_5	A	G	.	PASS	NS=20;AF=0.500;locori=p	GT:DP:AD	1/1:1482:0,1482	1/1:461:0,461	1/1:457:0,457	1/1:377:0,377	1/1:738:0,738	1/1:425:0,425	1/1:405:0,405	1/1:429:0,429	1/1:384:0,384	1/1:1219:0,1219	0/0:783:783,0	0/0:711:711,0	0/0:797:797,0	0/0:1046:1046,0	0/0:625:625,0	0/0:381:381,0	0/0:1349:1349,0	0/0:1228:1228,0	0/0:916:916,0	0/0:935:935,0
chr1_19_17	73342312	9575_13	A	G	.	PASS	NS=20;AF=0.500;locori=p	GT:DP:AD	0/0:43:43,0	0/0:14:14,0	0/0:13:13,0	0/0:10:10,0	0/0:22:22,0	0/0:98:98,0	0/0:22:22,0	0/0:16:16,0	0/0:12:12,0	0/0:34:34,0	1/1:20:0,20	1/1:15:0,15	1/1:13:0,13	1/1:21:0,21	1/1:21:0,21	1/1:16:0,16	1/1:43:0,43	1/1:33:0,33	1/1:50:0,50	1/1:22:0,22
chr1_19_17	73391445	9577_32	G	A	.	PASS	NS=20;AF=0.500;locori=m	GT:DP:AD	1/1:89:0,89	1/1:28:0,28	1/1:32:0,32	1/1:36:0,36	1/1:50:0,50	1/1:147:0,147	1/1:25:0,25	1/1:27:0,27	1/1:31:0,31	1/1:54:0,54	0/0:50:50,0	0/0:32:32,0	0/0:38:38,0	0/0:40:40,0	0/0:45:45,0	0/0:35:35,0	0/0:73:73,0	0/0:56:56,0	0/0:64:64,0	0/0:55:55,0
chr1_19_17	74453133	9619_17	T	C	.	PASS	NS=20;AF=0.475;locori=p	GT:DP:AD	0/0:61:61,0	0/0:24:24,0	0/0:23:23,0	0/0:11:11,0	0/0:32:32,0	0/0:239:239,0	0/0:20:20,0	0/0:29:29,0	0/0:11:11,0	0/0:56:56,0	1/1:32:0,32	1/1:21:0,21	1/1:33:0,33	1/1:21:0,21	1/1:28:0,28	1/1:14:0,14	1/1:40:0,40	1/1:29:0,29	0/1:36:22,14	1/1:35:0,35
chr1_19_17	74692195	9628_49	G	T	.	PASS	NS=20;AF=0.225;locori=p	GT:DP:AD	0/0:54:54,0	0/0:10:10,0	0/0:10:10,0	0/0:13:13,0	0/0:23:23,0	0/0:95:95,0	0/0:12:12,0	0/0:12:12,0	0/0:10:10,0	0/0:27:27,0	0/1:17:8,9	0/1:15:7,8	0/0:15:15,0	0/0:26:26,0	1/1:13:0,13	0/0:15:15,0	1/1:30:0,30	0/0:28:28,0	1/1:32:0,32	0/1:17:6,11
chr1_19_17	74991354	9634_32	G	A	.	PASS	NS=20;AF=0.025;locori=p	GT:DP:AD	0/0:1091:1091,0	0/0:501:501,0	0/0:465:465,0	0/0:389:389,0	0/0:802:802,0	0/0:482:482,0	0/0:542:542,0	0/0:567:567,0	0/0:446:446,0	0/0:1493:1493,0	0/1:1073:571,502	0/0:766:766,0	0/0:847:847,0	0/0:688:688,0	0/0:720:720,0	0/0:411:411,0	0/0:1001:1001,0	0/0:919:919,0	0/0:423:423,0	0/0:931:931,0
chr1_19_17	74998982	9635_3	G	C	.	PASS	NS=20;AF=0.475;locori=p	GT:DP:AD	0/0:67:67,0	0/0:21:21,0	0/0:31:31,0	0/0:18:18,0	0/0:25:25,0	0/0:111:111,0	0/0:23:23,0	0/0:21:21,0	0/0:26:26,0	0/0:61:61,0	1/1:32:0,32	1/1:30:0,30	0/1:29:11,18	1/1:40:0,40	1/1:36:0,36	1/1:21:0,21	1/1:64:0,64	1/1:59:0,59	1/1:51:0,51	1/1:30:0,30
chr1_19_17	75275785	9644_4	G	C	.	PASS	NS=20;AF=0.450;locori=p	GT:DP:AD	0/0:484:484,0	0/0:154:154,0	0/0:137:137,0	0/0:111:111,0	0/0:214:214,0	0/0:353:353,0	0/0:162:162,0	0/0:160:160,0	0/0:127:127,0	0/0:473:473,0	1/1:261:0,261	0/1:213:117,96	1/1:206:0,206	1/1:352:0,352	1/1:185:0,185	1/1:130:0,130	1/1:401:0,401	1/1:461:0,461	0/1:471:237,234	1/1:296:0,296
chr1_19_17	75772197	9651_46	A	G	.	PASS	NS=20;AF=0.375;locori=p	GT:DP:AD	0/0:448:448,0	0/0:109:109,0	0/0:90:90,0	0/0:77:77,0	0/0:151:151,0	0/0:383:383,0	0/0:95:95,0	0/0:81:81,0	0/0:88:88,0	0/0:275:275,0	1/1:235:0,235	1/1:152:0,152	0/1:184:91,93	0/1:221:105,116	0/1:134:75,59	1/1:76:0,76	1/1:268:0,268	0/1:289:152,137	1/1:296:0,296	0/1:201:96,105
chr1_19_17	75890163	9658_43	C	G	.	PASS	NS=20;AF=0.450;locori=p	GT:DP:AD	0/0:25:25,0	0/0:30:30,0	0/0:19:19,0	0/0:17:17,0	0/0:24:24,0	0/0:44:44,0	0/0:17:17,0	0/0:25:25,0	0/0:22:22,0	0/0:47:47,0	0/1:35:13,22	1/1:35:0,35	0/1:36:20,16	1/1:15:0,15	1/1:31:0,31	1/1:18:0,18	1/1:43:0,43	1/1:27:0,27	1/1:12:0,12	1/1:32:0,32
chr1_19_17	76091339	9665_47	A	G	.	PASS	NS=20;AF=0.350;locori=p	GT:DP:AD	0/0:34:34,0	0/0:19:19,0	0/0:24:24,0	0/0:22:22,0	0/0:22:22,0	0/0:30:30,0	0/0:20:20,0	0/0:20:20,0	0/0:13:13,0	0/0:29:29,0	1/1:15:0,15	1/1:31:0,31	0/1:18:9,9	1/1:14:0,14	1/1:12:0,12	0/1:15:10,5	0/1:15:6,9	0/1:20:13,7	0/1:17:9,8	0/1:12:6,6
chr1_19_17	77998899	9733_23	C	A	.	PASS	NS=20;AF=0.050;locori=p	GT:DP:AD	0/0:111:111,0	0/0:51:51,0	0/0:23:23,0	0/0:39:39,0	0/0:56:56,0	0/0:193:193,0	0/0:34:34,0	0/0:46:46,0	0/0:40:40,0	0/0:101:101,0	0/0:57:57,0	0/0:64:64,0	0/0:45:45,0	0/0:82:82,0	0/0:55:55,0	0/0:31:31,0	0/1:89:48,41	0/1:83:44,39	0/0:95:95,0	0/0:68:68,0
chr1_19_17	78362765	9742_48	C	T	.	PASS	NS=20;AF=0.350;locori=p	GT:DP:AD	0/0:714:714,0	0/0:178:178,0	0/0:130:130,0	0/0:121:121,0	0/0:280:280,0	0/0:438:438,0	0/0:144:144,0	0/0:166:166,0	0/0:134:134,0	0/0:460:460,0	1/1:430:0,430	1/1:272:0,272	1/1:268:0,268	1/1:427:0,427	0/1:218:107,111	0/0:162:162,0	0/1:643:288,355	0/1:495:224,271	1/1:675:0,675	0/1:342:138,204
chr1_19_17	78435034	9747_22	G	A	.	PASS	NS=20;AF=0.475;locori=p	GT:DP:AD	1/1:615:0,615	1/1:156:0,156	1/1:144:0,144	1/1:123:0,123	1/1:196:0,196	1/1:151:0,151	0/1:167:90,77	1/1:130:0,130	1/1:109:0,109	1/1:439:0,439	0/0:148:148,0	0/0:128:128,0	0/0:134:134,0	0/0:243:243,0	0/0:119:119,0	0/0:53:53,0	0/0:249:249,0	0/0:345:345,0	0/0:265:265,0	0/0:180:180,0
chr1_19_17	78435048	9747_36	T	A	.	PASS	NS=20;AF=0.475;locori=p	GT:DP:AD	1/1:615:0,615	1/1:156:0,156	1/1:144:0,144	1/1:123:0,123	1/1:196:0,196	1/1:151:0,151	0/1:167:90,77	1/1:130:0,130	1/1:109:0,109	1/1:439:0,439	0/0:148:148,0	0/0:128:128,0	0/0:134:134,0	0/0:243:243,0	0/0:119:119,0	0/0:53:53,0	0/0:249:249,0	0/0:345:345,0	0/0:265:265,0	0/0:180:180,0
chr1_19_17	79405531	9773_36	C	T	.	PASS	NS=20;AF=0.475;locori=m	GT:DP:AD	1/1:100:0,100	1/1:28:0,28	1/1:30:0,30	1/1:22:0,22	0/1:50:27,23	1/1:173:0,173	1/1:22:0,22	1/1:35:0,35	1/1:29:0,29	1/1:65:0,65	0/0:62:62,0	0/0:41:41,0	0/0:37:37,0	0/0:65:65,0	0/0:39:39,0	0/0:36:36,0	0/0:81:81,0	0/0:83:83,0	0/0:121:121,0	0/0:58:58,0
chr1_19_17	80333985	9792_22	C	T	.	PASS	NS=20;AF=0.225;locori=m	GT:DP:AD	0/0:185:185,0	0/0:77:77,0	0/0:54:54,0	0/0:55:55,0	0/0:71:71,0	0/0:218:218,0	0/0:49:49,0	0/0:40:40,0	0/0:61:61,0	0/0:144:144,0	0/1:99:52,47	0/1:96:42,54	0/0:78:78,0	1/1:82:0,82	1/1:62:0,62	0/0:49:49,0	0/1:119:54,65	1/1:105:0,105	0/0:90:90,0	0/0:122:122,0
chr1_19_17	81690902	9842_17	C	T	.	PASS	NS=20;AF=0.500;locori=p	GT:DP:AD	0/0:107:107,0	0/0:33:33,0	0/0:39:39,0	0/0:33:33,0	0/0:50:50,0	0/0:159:159,0	0/0:33:33,0	0/0:36:36,0	0/0:17:17,0	0/0:83:83,0	1/1:48:0,48	1/1:50:0,50	1/1:46:0,46	1/1:67:0,67	1/1:42:0,42	1/1:31:0,31	1/1:91:0,91	1/1:89:0,89	1/1:94:0,94	1/1:58:0,58
chr1_19_17	82335811	9883_42	A	G	.	PASS	NS=20;AF=0.500;locori=p	GT:DP:AD	1/1:1124:0,1124	1/1:318:0,318	1/1:281:0,281	1/1:272:0,272	1/1:442:0,442	1/1:445:0,445	1/1:363:0,363	1/1:413:0,413	1/1:304:0,304	1/1:991:0,991	0/0:581:581,0	0/0:569:569,0	0/0:457:457,0	0/0:648:648,0	0/0:485:485,0	0/0:281:281,0	0/0:892:892,0	0/0:854:854,0	0/0:852:852,0	0/0:565:565,0
chr1_19_17	82940061	9909_40	T	C	.	PASS	NS=20;AF=0.500;locori=m	GT:DP:AD	1/1:416:0,416	1/1:309:0,309	1/1:248:0,248	1/1:229:0,229	1/1:456:0,456	1/1:235:0,235	1/1:270:0,270	1/1:90:0,90	1/1:240:0,240	1/1:518:0,518	0/0:442:442,0	0/0:354:354,0	0/0:450:450,0	0/0:396:396,0	0/0:379:379,0	0/0:259:259,0	0/0:654:654,0	0/0:561:561,0	0/0:254:254,0	0/0:566:566,0
chr2	263462	11799_19	G	C	.	PASS	NS=20;AF=0.025;locori=m	GT:DP:AD	0/0:1986:1986,0	0/0:605:605,0	0/0:478:478,0	0/0:428:428,0	0/0:884:884,0	0/0:656:656,0	0/0:590:590,0	0/0:553:553,0	0/0:482:482,0	0/0:1529:1529,0	0/0:1031:1031,0	0/0:745:745,0	0/0:805:805,0	0/0:1068:1068,0	0/0:841:841,0	0/0:466:466,0	0/0:1688:1688,0	0/0:1341:1341,0	0/0:1375:1375,0	0/1:984:523,461
chr2	502273	11863_16	A	G	.	PASS	NS=20;AF=0.300;locori=p	GT:DP:AD	0/1:110:54,56	0/1:52:17,35	0/1:28:18,10	0/1:38:29,9	0/0:81:81,0	1/1:68:0,68	1/1:63:0,63	0/1:42:17,25	0/1:53:20,33	1/1:97:0,97	0/0:168:168,0	0/0:179:179,0	0/0:166:166,0	0/0:79:79,0	0/0:51:51,0	0/0:129:129,0	0/0:189:189,0	0/0:82:82,0	0/0:78:78,0	0/0:104:104,0
chr2	1312317	11696_50	T	C	.	PASS	NS=20;AF=0.025;locori=m	GT:DP:AD	0/0:814:814,0	0/0:362:362,0	0/0:269:269,0	0/0:251:251,0	0/0:514:514,0	0/0:469:469,0	0/0:364:364,0	0/0:371:371,0	0/0:317:317,0	0/0:879:879,0	0/0:707:707,0	0/0:538:538,0	0/0:534:534,0	0/1:663:314,349	0/0:467:467,0	0/0:268:268,0	0/0:756:756,0	0/0:709:709,0	0/0:449:449,0	0/0:603:603,0
chr2	1312334	11696_33	G	T	.	PASS	NS=20;AF=0.250;locori=m	GT:DP:AD	0/1:814:456,358	0/1:362:179,183	0/1:269:137,132	1/1:251:0,251	0/0:514:514,0	0/0:469:469,0	0/0:364:364,0	0/0:371:371,0	0/1:317:136,181	0/1:879:501,378	0/0:707:707,0	0/0:538:538,0	0/0:534:534,0	0/1:663:314,349	0/0:467:467,0	0/0:268:268,0	0/1:756:411,345	0/1:709:377,332	0/0:449:449,0	0/0:603:603,0
chr2	1510180	11743_47	T	G	.	PASS	NS=20;AF=0.050;locori=m	GT:DP:AD	0/0:54:54,0	0/0:16:16,0	0/0:22:22,0	0/0:18:18,0	0/0:24:24,0	0/0:77:77,0	0/0:15:15,0	0/0:17:17,0	0/0:15:15,0	0/0:55:55,0	0/0:28:28,0	0/0:19:19,0	0/0:40:40,0	0/1:33:13,20	0/1:17:10,7	0/0:19:19,0	0/0:57:57,0	0/0:49:49,0	0/0:39:39,0	0/0:34:34,0
chr2	1510191	11743_36	T	C	.	PASS	NS=20;AF=0.350;locori=m	GT:DP:AD	0/0:54:54,0	0/0:16:16,0	0/0:22:22,0	0/0:18:18,0	0/0:24:24,0	0/0:77:77,0	0/0:15:15,0	0/0:17:17,0	0/0:15:15,0	0/0:55:55,0	0/0:28:28,0	1/1:19:0,19	0/0:40:40,0	1/1:33:0,33	1/1:17:0,17	1/1:19:0,19	0/1:57:23,34	0/1:49:20,29	1/1:39:0,39	1/1:34:0,34
chr2	2030150	11777_2	C	T	.	PASS	NS=20;AF=0.500;locori=p	GT:DP:AD	1/1:112:0,112	1/1:38:0,38	1/1:33:0,33	1/1:35:0,35	1/1:83:0,83	1/1:345:0,345	1/1:34:0,34	1/1:45:0,45	1/1:21:0,21	1/1:119:0,119	0/0:71:71,0	0/0:66:66,0	0/0:46:46,0	0/0:68:68,0	0/0:55:55,0	0/0:24:24,0	0/0:131:131,0	0/0:67:67,0	0/0:78:78,0	0/0:53:53,0
chr2	2030165	11777_17	A	G	.	PASS	NS=20;AF=0.150;locori=p	GT:DP:AD	0/0:112:112,0	0/0:38:38,0	0/0:33:33,0	0/0:35:35,0	0/0:83:83,0	0/0:345:345,0	0/0:34:34,0	0/0:45:45,0	0/0:21:21,0	0/0:119:119,0	0/0:71:71,0	0/1:66:38,28	0/1:46:25,21	0/1:68:35,33	0/0:55:55,0	0/1:24:10,14	0/1:131:63,68	0/0:67:67,0	0/1:78:36,42	0/0:53:53,0
chr2	2218760	11784_23	A	G	.	PASS	NS=20;AF=0.225;locori=p	GT:DP:AD	0/0:1181:1181,0	0/0:492:492,0	0/0:368:368,0	0/0:362:362,0	0/0:642:642,0	0/0:585:585,0	0/0:507:507,0	0/0:468:468,0	0/0:415:415,0	0/0:1221:1221,0	0/1:760:387,373	0/0:561:561,0	1/1:673:0,673	1/1:671:0,671	0/0:598:598,0	1/1:344:0,344	0/0:1029:1029,0	0/1:930:507,423	0/0:865:865,0	0/1:831:461,370
chr2	2358588	11788_49	A	C	.	PASS	NS=20;AF=0.500;locori=p	GT:DP:AD	0/0:154:154,0	0/0:63:63,0	0/0:37:37,0	0/0:43:43,0	0/0:73:73,0	0/0:220:220,0	0/0:43:43,0	0/0:47:47,0	0/0:58:58,0	0/0:129:129,0	1/1:96:0,96	1/1:77:0,77	1/1:76:0,76	1/1:66:0,66	1/1:59:0,59	1/1:33:0,33	1/1:130:0,130	1/1:83:0,83	1/1:90:0,90	1/1:101:0,101
chr2	2451162	11791_20	T	G	.	PASS	NS=20;AF=0.075;locori=p	GT:DP:AD	0/0:614:614,0	0/0:227:227,0	0/0:218:218,0	0/0:172:172,0	0/0:342:342,0	0/0:465:465,0	0/0:249:249,0	0/0:274:274,0	0/0:220:220,0	0/0:630:630,0	0/0:592:592,0	0/1:303:163,140	0/0:335:335,0	0/1:209:56,153	0/0:362:362,0	0/1:208:122,86	0/0:453:453,0	0/0:392:392,0	0/0:490:490,0	0/0:468:468,0
chr2	2553723	11796_33	C	T	.	PASS	NS=20;AF=0.250;locori=p	GT:DP:AD	0/0:167:167,0	0/0:52:52,0	0/0:58:58,0	0/0:57:57,0	0/0:65:65,0	0/0:324:324,0	0/0:47:47,0	0/0:76:76,0	0/0:68:68,0	0/0:119:119,0	0/0:114:114,0	1/1:72:0,72	0/1:93:57,36	0/1:113:66,47	0/0:76:76,0	0/0:46:46,0	0/1:147:83,64	1/1:133:0,133	1/1:150:0,150	0/1:111:68,43
chr2	2556883	11797_1	A	C	.	PASS	NS=20;AF=0.150;locori=p	GT:DP:AD	0/0:16:16,0	0/0:33:33,0	0/0:41:41,0	0/0:10:10,0	0/0:45:45,0	0/0:134:134,0	0/0:34:34,0	0/0:26:26,0	0/0:25:25,0	0/0:76:76,0	0/1:52:23,29	0/0:40:40,0	0/1:27:19,8	0/0:68:68,0	0/0:26:26,0	0/0:16:16,0	0/1:53:17,36	1/1:91:0,91	0/0:31:31,0	0/1:45:26,19
chr2	2863631	11805_48	A	C	.	PASS	NS=20;AF=0.050;locori=m	GT:DP:AD	0/0:52:52,0	0/0:11:11,0	0/0:10:10,0	0/0:12:12,0	0/0:21:21,0	0/0:85:85,0	0/0:11:11,0	0/0:12:12,0	0/0:12:12,0	0/0:41:41,0	0/0:48:48,0	0/0:35:35,0	0/0:42:42,0	0/1:41:32,9	0/0:43:43,0	0/0:15:15,0	0/0:43:43,0	0/1:89:68,21	0/0:57:57,0	0/0:44:44,0
chr2	2863638	11805_41	A	G	.	PASS	NS=20;AF=0.025;locori=m	GT:DP:AD	0/0:52:52,0	0/0:11:11,0	0/0:10:10,0	0/0:12:12,0	0/0:21:21,0	0/0:85:85,0	0/0:11:11,0	0/0:12:12,0	0/0:12:12,0	0/0:41:41,0	0/0:48:48,0	0/0:35:35,0	0/0:42:42,0	0/0:41:41,0	0/0:43:43,0	0/0:15:15,0	0/0:43:43,0	0/0:89:89,0	0/0:57:57,0	0/1:44:34,10
chr2	3948398	11836_36	G	A	.	PASS	NS=20;AF=0.250;locori=m	GT:DP:AD	0/0:50:50,0	0/0:32:32,0	0/0:28:28,0	0/0:36:36,0	0/0:58:58,0	0/0:259:259,0	0/0:42:42,0	0/0:41:41,0	0/0:36:36,0	0/0:75:75,0	0/1:67:34,33	1/1:34:0,34	0/1:46:19,27	0/0:23:23,0	0/0:36:36,0	0/1:24:10,14	0/1:75:40,35	0/1:37:22,15	1/1:31:0,31	0/1:49:17,32
chr2	4505095	11850_11	A	C	.	PASS	NS=20;AF=0.050;locori=p	GT:DP:AD	0/0:322:322,0	0/0:370:370,0	0/0:402:402,0	0/0:327:327,0	0/0:568:568,0	0/0:286:286,0	0/0:388:388,0	0/0:420:420,0	0/0:327:327,0	0/0:818:818,0	0/0:761:761,0	0/0:531:531,0	0/1:559:298,261	0/0:156:156,0	0/0:564:564,0	0/0:378:378,0	0/0:611:611,0	0/1:510:256,254	0/0:77:77,0	0/0:540:540,0
chr2	5177894	11867_2	T	G	.	PASS	NS=20;AF=0.275;locori=m	GT:DP:AD	0/0:738:738,0	0/0:183:183,0	0/0:168:168,0	0/0:139:139,0	0/0:335:335,0	0/0:405:405,0	0/0:254:254,0	0/0:198:198,0	0/0:192:192,0	0/0:590:590,0	0/1:472:237,235	0/1:328:141,187	1/1:356:0,356	1/1:517:0,517	0/1:308:145,163	0/1:190:92,98	0/0:621:621,0	0/1:593:313,280	0/1:576:285,291	0/1:439:204,235
chr2	5368858	11870_8	C	A	.	PASS	NS=20;AF=0.100;locori=p	GT:DP:AD	0/0:454:454,0	0/0:127:127,0	0/0:99:99,0	0/0:124:124,0	0/0:184:184,0	0/0:371:371,0	0/0:149:149,0	0/0:124:124,0	0/0:123:123,0	0/0:382:382,0	0/0:232:232,0	0/0:160:160,0	0/1:181:83,98	0/1:264:136,128	0/1:179:86,93	0/0:113:113,0	0/0:332:332,0	0/0:368:368,0	0/1:352:165,187	0/0:220:220,0
chr2	5368870	11870_20	G	A	.	PASS	NS=20;AF=0.250;locori=p	GT:DP:AD	0/1:454:225,229	0/1:127:55,72	0/1:99:45,54	0/0:124:124,0	0/1:184:99,85	0/1:371:177,194	0/0:149:149,0	0/0:124:124,0	0/1:123:66,57	0/0:382:382,0	0/0:232:232,0	0/1:160:84,76	0/0:181:181,0	0/0:264:264,0	0/0:179:179,0	0/0:113:113,0	0/1:332:178,154	0/1:368:183,185	0/1:352:187,165	0/0:220:220,0
chr2	5368875	11870_25	A	G	.	PASS	NS=20;AF=0.150;locori=p	GT:DP:AD	0/1:454:225,229	0/1:127:55,72	0/1:99:45,54	0/0:124:124,0	0/1:184:99,85	0/1:371:177,194	0/0:149:149,0	0/0:124:124,0	0/1:123:68,55	0/0:382:382,0	0/0:232:232,0	0/0:160:160,0	0/0:181:181,0	0/0:264:264,0	0/0:179:179,0	0/0:113:113,0	0/0:332:332,0	0/0:368:368,0	0/0:352:352,0	0/0:220:220,0
chr2	5368886	11870_36	G	A	.	PASS	NS=20;AF=0.150;locori=p	GT:DP:AD	0/1:454:225,229	0/1:127:55,72	0/1:99:45,54	0/0:124:124,0	0/1:184:99,85	0/1:371:177,194	0/0:149:149,0	0/0:124:124,0	0/1:123:68,55	0/0:382:382,0	0/0:232:232,0	0/0:160:160,0	0/0:181:181,0	0/0:264:264,0	0/0:179:179,0	0/0:113:113,0	0/0:332:332,0	0/0:368:368,0	0/0:352:352,0	0/0:220:220,0
chr2	5696628	11876_9	T	C	.	PASS	NS=20;AF=0.450;locori=m	GT:DP:AD	0/0:879:879,0	0/0:545:545,0	0/0:415:415,0	0/0:393:393,0	0/0:699:699,0	0/1:392:212,180	0/0:571:571,0	0/0:461:461,0	0/0:465:465,0	0/0:1203:1203,0	0/1:1014:503,511	1/1:859:0,859	1/1:709:0,709	1/1:519:0,519	0/1:713:335,378	1/1:438:0,438	1/1:867:0,867	0/1:809:396,413	1/1:458:0,458	1/1:720:0,720
chr2	6265080	11893_35	A	G	.	PASS	NS=20;AF=0.425;locori=m	GT:DP:AD	0/0:256:256,0	0/0:81:81,0	0/0:58:58,0	0/0:59:59,0	0/0:130:130,0	0/0:260:260,0	0/0:91:91,0	0/0:75:75,0	0/0:88:88,0	0/0:209:209,0	0/1:151:70,81	1/1:119:0,119	1/1:109:0,109	1/1:149:0,149	0/1:124:73,51	1/1:33:0,33	0/1:228:114,114	1/1:117:0,117	1/1:205:0,205	1/1:73:0,73
chr2	6281391	11895_8	A	G	.	PASS	NS=20;AF=0.025;locori=m	GT:DP:AD	0/0:1016:1016,0	0/0:295:295,0	0/0:240:240,0	0/0:223:223,0	0/0:465:465,0	0/0:491:491,0	0/0:292:292,0	0/0:284:284,0	0/0:262:262,0	0/0:1030:1030,0	0/0:547:547,0	0/0:430:430,0	0/0:482:482,0	0/0:533:533,0	0/0:460:460,0	0/1:243:118,125	0/0:882:882,0	0/0:683:683,0	0/0:556:556,0	0/0:540:540,0
chr2	7370808	11933_38	C	A	.	PASS	NS=20;AF=0.050;locori=p	GT:DP:AD	0/0:86:86,0	0/0:50:50,0	0/0:39:39,0	0/0:30:30,0	0/0:42:42,0	0/0:18:18,0	0/0:31:31,0	0/0:41:41,0	0/0:61:61,0	0/0:84:84,0	0/0:43:43,0	0/0:64:64,0	0/0:59:59,0	0/1:44:22,22	0/0:42:42,0	0/1:41:17,24	0/0:70:70,0	0/0:62:62,0	0/0:55:55,0	0/0:33:33,0
chr2	7597770	11938_6	C	T	.	PASS	NS=20;AF=0.050;locori=p	GT:DP:AD	0/0:653:653,0	0/0:288:288,0	0/0:217:217,0	0/0:229:229,0	0/1:352:178,174	0/0:492:492,0	0/0:227:227,0	0/0:238:238,0	0/0:220:220,0	0/0:773:773,0	0/0:624:624,0	0/1:437:254,183	0/0:368:368,0	0/0:509:509,0	0/0:472:472,0	0/0:216:216,0	0/0:730:730,0	0/0:596:596,0	0/0:477:477,0	0/0:566:566,0
chr2	8082399	11944_3	G	T	.	PASS	NS=20;AF=0.025;locori=m	GT:DP:AD	0/0:154:154,0	0/0:50:50,0	0/0:40:40,0	0/0:40:40,0	0/0:76:76,0	0/0:241:241,0	0/0:32:32,0	0/0:40:40,0	0/0:42:42,0	0/0:86:86,0	0/1:62:38,24	0/0:49:49,0	0/0:35:35,0	0/0:44:44,0	0/0:55:55,0	0/0:16:16,0	0/0:124:124,0	0/0:119:119,0	0/0:119:119,0	0/0:36:36,0
chr2	8641195	11962_37	T	A	.	PASS	NS=20;AF=0.350;locori=p	GT:DP:AD	0/0:1776:1776,0	0/0:591:591,0	0/0:488:488,0	0/0:452:452,0	0/0:878:878,0	0/0:556:556,0	0/0:615:615,0	0/0:577:577,0	0/0:497:497,0	0/0:1668:1668,0	0/1:1082:551,531	0/0:784:784,0	1/1:924:0,924	1/1:1055:0,1055	1/1:828:0,828	1/1:533:0,533	0/1:1648:837,811	1/1:1426:0,1426	0/0:995:995,0	1/1:1113:0,1113
chr2	8859003	11969_22	T	A	.	PASS	NS=20;AF=0.075;locori=p	GT:DP:AD	0/0:307:307,0	0/0:123:123,0	0/0:140:140,0	0/0:93:93,0	0/0:231:231,0	0/0:305:305,0	0/0:127:127,0	0/0:134:134,0	0/0:135:135,0	0/0:348:348,0	0/0:254:254,0	0/0:208:208,0	0/1:200:103,97	0/1:163:100,63	0/0:217:217,0	0/0:99:99,0	0/1:329:172,157	0/0:254:254,0	0/0:102:102,0	0/0:224:224,0
chr2	10800662	11641_29	T	C	.	PASS	NS=20;AF=0.400;locori=m	GT:DP:AD	0/0:531:531,0	0/0:190:190,0	0/0:126:126,0	0/0:109:109,0	0/0:254:254,0	0/0:398:398,0	0/0:135:135,0	0/0:139:139,0	0/0:149:149,0	0/0:394:394,0	1/1:344:0,344	0/1:237:118,119	0/1:221:104,117	0/1:386:182,204	1/1:274:0,274	0/1:143:69,74	1/1:455:0,455	1/1:511:0,511	1/1:256:0,256	1/1:340:0,340
chr2	11109976	11647_23	A	C	.	PASS	NS=20;AF=0.075;locori=m	GT:DP:AD	0/0:376:376,0	0/0:111:111,0	0/0:87:87,0	0/0:87:87,0	0/0:169:169,0	0/0:339:339,0	0/0:112:112,0	0/0:122:122,0	0/0:104:104,0	0/0:266:266,0	0/0:227:227,0	0/1:167:102,65	0/0:202:202,0	0/0:229:229,0	0/0:182:182,0	0/0:96:96,0	0/1:410:231,179	0/1:319:143,176	0/0:379:379,0	0/0:235:235,0
chr2	11147419	11648_40	G	A	.	PASS	NS=20;AF=0.350;locori=m	GT:DP:AD	0/0:151:151,0	0/1:40:25,15	0/0:31:31,0	1/1:19:0,19	0/1:65:34,31	1/1:201:0,201	0/1:23:14,9	0/1:39:23,16	0/1:47:22,25	0/1:91:43,48	0/0:77:77,0	0/1:56:34,22	0/0:46:46,0	0/0:75:75,0	0/0:49:49,0	0/0:35:35,0	0/0:109:109,0	0/1:103:51,52	0/1:149:83,66	0/1:86:57,29
chr2	11779855	11662_9	T	C	.	PASS	NS=20;AF=0.025;locori=p	GT:DP:AD	0/0:288:288,0	0/0:86:86,0	0/0:78:78,0	0/0:72:72,0	0/0:150:150,0	0/0:421:421,0	0/0:96:96,0	0/0:112:112,0	0/0:74:74,0	0/0:260:260,0	0/0:175:175,0	0/0:119:119,0	0/0:217:217,0	0/0:209:209,0	0/0:128:128,0	0/0:74:74,0	0/0:216:216,0	0/0:192:192,0	0/0:296:296,0	0/1:173:73,100
chr2	11779856	11662_10	G	T	.	PASS	NS=20;AF=0.325;locori=p	GT:DP:AD	0/0:288:288,0	0/0:86:86,0	0/0:78:78,0	0/0:72:72,0	0/0:150:150,0	0/0:421:421,0	0/0:96:96,0	0/0:112:112,0	0/0:74:74,0	0/0:260:260,0	1/1:175:0,175	1/1:119:0,119	0/0:217:217,0	0/1:209:129,80	0/1:128:54,74	1/1:74:0,74	1/1:216:0,216	0/1:192:102,90	0/1:296:191,105	0/1:173:101,72
chr2	11922417	11667_36	T	C	.	PASS	NS=20;AF=0.075;locori=p	GT:DP:AD	0/0:62:62,0	0/0:31:31,0	0/0:22:22,0	0/0:14:14,0	0/0:26:26,0	0/0:62:62,0	0/0:38:38,0	0/0:26:26,0	0/0:23:23,0	0/0:30:30,0	0/1:35:12,23	0/0:36:36,0	0/1:24:6,18	0/0:34:34,0	0/0:15:15,0	0/0:11:11,0	0/0:23:23,0	0/1:62:21,41	0/0:45:45,0	0/0:34:34,0
chr2	13885052	11707_0	T	C	.	PASS	NS=20;AF=0.025;locori=p	GT:DP:AD	0/0:331:331,0	0/0:207:207,0	0/0:107:107,0	0/0:140:140,0	0/0:216:216,0	0/0:203:203,0	0/0:105:105,0	0/0:150:150,0	0/0:157:157,0	0/0:326:326,0	0/0:191:191,0	0/0:341:341,0	0/0:118:118,0	0/0:179:179,0	0/0:247:247,0	0/0:171:171,0	0/0:265:265,0	0/1:332:258,74	0/0:236:236,0	0/0:213:213,0
chr2	14359552	11716_50	A	G	.	PASS	NS=20;AF=0.050;locori=p	GT:DP:AD	0/0:73:73,0	0/0:12:12,0	0/0:28:28,0	0/0:13:13,0	0/0:35:35,0	0/0:151:151,0	0/0:18:18,0	0/0:16:16,0	0/0:25:25,0	0/0:50:50,0	0/1:25:13,12	0/1:38:23,15	0/0:27:27,0	0/0:45:45,0	0/0:19:19,0	0/0:17:17,0	0/0:84:84,0	0/0:45:45,0	0/0:67:67,0	0/0:30:30,0
chr2	14633957	11729_0	A	G	.	PASS	NS=20;AF=0.075;locori=p	GT:DP:AD	0/0:98:98,0	0/0:40:40,0	0/0:28:28,0	0/0:21:21,0	0/0:31:31,0	0/0:149:149,0	0/0:35:35,0	0/0:27:27,0	0/0:35:35,0	0/0:79:79,0	0/0:61:61,0	0/0:45:45,0	0/0:51:51,0	0/0:83:83,0	1/1:52:0,52	0/0:37:37,0	0/0:118:118,0	0/0:67:67,0	0/0:44:44,0	0/1:58:31,27
chr2	14633992	11729_35	C	T	.	PASS	NS=20;AF=0.025;locori=p	GT:DP:AD	0/0:98:98,0	0/0:40:40,0	0/0:28:28,0	0/0:21:21,0	0/0:31:31,0	0/0:149:149,0	0/0:35:35,0	0/0:27:27,0	0/0:35:35,0	0/0:79:79,0	0/0:61:61,0	0/0:45:45,0	0/0:51:51,0	0/1:83:45,38	0/0:52:52,0	0/0:37:37,0	0/0:118:118,0	0/0:67:67,0	0/0:44:44,0	0/0:58:58,0
chr2	14792738	11737_20	G	T	.	PASS	NS=20;AF=0.400;locori=p	GT:DP:AD	0/1:97:48,49	1/1:30:0,30	1/1:18:0,18	1/1:29:0,29	0/1:45:21,24	0/0:131:131,0	0/0:25:25,0	1/1:24:0,24	0/1:25:16,9	0/1:42:22,20	0/0:43:43,0	0/0:28:28,0	0/0:31:31,0	0/1:48:20,28	0/0:27:27,0	0/0:21:21,0	1/1:71:0,71	0/0:55:55,0	0/1:69:35,34	0/0:49:49,0
chr21	1299855	10070_42	T	A	.	PASS	NS=20;AF=0.350;locori=m	GT:DP:AD	0/0:232:232,0	0/0:87:87,0	0/0:105:105,0	0/0:82:82,0	0/0:175:175,0	0/0:210:210,0	0/0:107:107,0	0/0:115:115,0	0/0:113:113,0	0/0:276:276,0	0/1:199:105,94	0/1:169:81,88	1/1:151:0,151	1/1:195:0,195	0/0:120:120,0	0/1:92:54,38	1/1:261:0,261	1/1:209:0,209	1/1:165:0,165	0/1:188:89,99
chr21	2453051	10480_15	T	G	.	PASS	NS=20;AF=0.225;locori=m	GT:DP:AD	0/0:121:121,0	0/0:31:31,0	0/0:28:28,0	0/0:28:28,0	0/0:55:55,0	0/0:135:135,0	0/0:33:33,0	0/0:33:33,0	0/0:32:32,0	0/0:76:76,0	0/1:44:23,21	0/1:46:26,20	0/1:54:27,27	1/1:66:0,66	0/0:47:47,0	0/1:28:20,8	0/0:89:89,0	0/1:83:35,48	0/1:70:43,27	0/1:57:35,22
chr21	3177172	10655_18	T	C	.	PASS	NS=20;AF=0.300;locori=p	GT:DP:AD	0/0:213:213,0	0/0:87:87,0	0/0:96:96,0	0/0:58:58,0	0/0:150:150,0	0/0:339:339,0	0/0:77:77,0	0/0:102:102,0	0/0:70:70,0	0/0:191:191,0	1/1:171:0,171	0/0:124:124,0	1/1:137:0,137	1/1:133:0,133	0/1:146:79,67	0/0:76:76,0	0/1:253:137,116	1/1:173:0,173	1/1:127:0,127	0/0:125:125,0
chr21	4150478	10681_10	A	C	.	PASS	NS=20;AF=0.325;locori=m	GT:DP:AD	1/1:885:0,885	0/1:248:123,125	0/0:258:258,0	0/0:293:293,0	0/1:460:248,212	1/1:500:0,500	0/0:308:308,0	1/1:288:0,288	1/1:248:0,248	1/1:760:0,760	0/0:322:322,0	0/0:293:293,0	0/0:291:291,0	0/0:427:427,0	0/1:358:155,203	0/0:65:65,0	0/0:539:539,0	0/0:480:480,0	0/0:474:474,0	0/0:379:379,0
chr21	4150484	10681_4	G	T	.	PASS	NS=20;AF=0.325;locori=m	GT:DP:AD	1/1:885:0,885	0/1:248:123,125	0/0:258:258,0	0/0:293:293,0	0/1:460:248,212	1/1:500:0,500	0/0:308:308,0	1/1:288:0,288	1/1:248:0,248	1/1:760:0,760	0/0:322:322,0	0/0:293:293,0	0/0:291:291,0	0/0:427:427,0	0/1:358:155,203	0/0:65:65,0	0/0:539:539,0	0/0:480:480,0	0/0:474:474,0	0/0:379:379,0
chr21	4829265	10712_26	C	G	.	PASS	NS=20;AF=0.475;locori=p	GT:DP:AD	0/0:1239:1239,0	0/0:485:485,0	0/0:395:395,0	0/0:397:397,0	0/0:811:811,0	0/0:437:437,0	0/0:474:474,0	0/0:466:466,0	0/0:414:414,0	0/0:1374:1374,0	1/1:1012:0,1012	1/1:747:0,747	1/1:730:0,730	1/1:803:0,803	1/1:695:0,695	0/1:456:214,242	1/1:1212:0,1212	1/1:944:0,944	1/1:910:0,910	1/1:427:0,427
chr21	5677001	10733_44	C	T	.	PASS	NS=20;AF=0.025;locori=p	GT:DP:AD	0/0:202:202,0	0/0:83:83,0	0/0:64:64,0	0/0:67:67,0	0/0:97:97,0	0/0:270:270,0	0/0:65:65,0	0/0:47:47,0	0/0:49:49,0	0/0:183:183,0	0/1:91:46,45	0/0:80:80,0	0/0:61:61,0	0/0:139:139,0	0/0:91:91,0	0/0:57:57,0	0/0:163:163,0	0/0:134:134,0	0/0:172:172,0	0/0:123:123,0
chr21	5677004	10733_47	A	G	.	PASS	NS=20;AF=0.500;locori=p	GT:DP:AD	0/0:202:202,0	0/0:83:83,0	0/0:64:64,0	0/0:67:67,0	0/0:97:97,0	0/0:270:270,0	0/0:65:65,0	0/0:47:47,0	0/0:49:49,0	0/0:183:183,0	1/1:91:0,91	1/1:80:0,80	1/1:61:0,61	1/1:139:0,139	1/1:91:0,91	1/1:57:0,57	1/1:163:0,163	1/1:134:0,134	1/1:172:0,172	1/1:123:0,123
chr21	6210193	10752_41	G	T	.	PASS	NS=20;AF=0.175;locori=p	GT:DP:AD	0/0:126:126,0	0/0:26:26,0	0/0:33:33,0	0/0:28:28,0	0/0:72:72,0	0/0:287:287,0	0/0:35:35,0	0/0:47:47,0	0/0:27:27,0	0/0:106:106,0	1/1:44:0,44	0/0:53:53,0	0/0:58:58,0	0/1:58:33,25	0/0:66:66,0	0/1:23:10,13	0/0:142:142,0	0/0:74:74,0	0/1:89:63,26	1/1:41:0,41
chr21	6684960	10770_20	T	A	.	PASS	NS=20;AF=0.125;locori=m	GT:DP:AD	0/0:84:84,0	0/0:26:26,0	0/0:26:26,0	0/0:29:29,0	0/0:51:51,0	0/0:138:138,0	0/0:26:26,0	0/0:38:38,0	0/0:16:16,0	0/0:46:46,0	0/0:37:37,0	0/1:46:23,23	0/1:32:19,13	0/1:54:36,18	0/0:42:42,0	0/0:21:21,0	0/0:70:70,0	0/1:85:39,46	0/0:92:92,0	0/1:49:20,29
chr21	6684970	10770_10	T	C	.	PASS	NS=20;AF=0.125;locori=m	GT:DP:AD	0/0:84:84,0	0/0:26:26,0	0/0:26:26,0	0/0:29:29,0	0/0:51:51,0	0/0:138:138,0	0/0:26:26,0	0/0:38:38,0	0/0:16:16,0	0/0:46:46,0	0/0:37:37,0	0/1:46:23,23	0/1:32:19,13	0/1:54:36,18	0/0:42:42,0	0/0:21:21,0	0/0:70:70,0	0/1:85:39,46	0/0:92:92,0	0/1:49:20,29
chr21	6684971	10770_9	G	A	.	PASS	NS=20;AF=0.125;locori=m	GT:DP:AD	0/0:84:84,0	0/0:26:26,0	0/0:26:26,0	0/0:29:29,0	0/0:51:51,0	0/0:138:138,0	0/0:26:26,0	0/0:38:38,0	0/0:16:16,0	0/0:46:46,0	0/0:37:37,0	0/1:46:23,23	0/1:32:19,13	0/1:54:36,18	0/0:42:42,0	0/0:21:21,0	0/0:70:70,0	0/1:85:39,46	0/0:92:92,0	0/1:49:20,29
chr21	8847421	10830_32	C	T	.	PASS	NS=20;AF=0.125;locori=m	GT:DP:AD	0/0:141:141,0	0/0:82:82,0	0/0:85:85,0	0/0:81:81,0	0/0:130:130,0	0/0:260:260,0	0/0:75:75,0	0/0:80:80,0	0/0:79:79,0	0/0:248:248,0	0/0:185:185,0	0/1:147:78,69	0/1:139:65,74	0/1:83:48,35	0/1:159:79,80	0/0:71:71,0	0/1:187:105,82	0/0:139:139,0	0/0:109:109,0	0/0:180:180,0
chr21	9479224	10839_49	G	A	.	PASS	NS=20;AF=0.025;locori=m	GT:DP:AD	0/0:70:70,0	0/0:30:30,0	0/0:17:17,0	0/0:22:22,0	0/0:36:36,0	0/0:106:106,0	0/0:31:31,0	0/0:23:23,0	0/0:22:22,0	0/0:55:55,0	0/0:41:41,0	0/0:39:39,0	0/0:49:49,0	0/1:40:16,24	0/0:29:29,0	0/0:23:23,0	0/0:52:52,0	0/0:70:70,0	0/0:54:54,0	0/0:46:46,0
chr21	10210340	9990_17	G	A	.	PASS	NS=20;AF=0.200;locori=p	GT:DP:AD	0/0:972:972,0	0/0:386:386,0	0/0:382:382,0	0/0:310:310,0	0/0:630:630,0	0/0:464:464,0	0/0:429:429,0	0/0:373:373,0	0/0:387:387,0	0/0:1230:1230,0	0/0:754:754,0	0/0:594:594,0	0/0:573:573,0	0/1:732:334,398	0/1:621:313,308	1/1:348:0,348	0/1:1037:446,591	0/1:854:381,473	0/1:551:282,269	0/1:674:295,379
chr21	10349930	9992_41	T	G	.	PASS	NS=20;AF=0.375;locori=m	GT:DP:AD	0/0:49:49,0	0/0:43:43,0	0/0:23:23,0	0/0:16:16,0	0/0:37:37,0	0/0:39:39,0	0/0:19:19,0	0/0:23:23,0	0/0:38:38,0	0/0:42:42,0	0/1:23:7,16	1/1:47:0,47	0/1:45:26,19	1/1:32:0,32	1/1:27:0,27	0/1:34:15,19	0/1:31:16,15	1/1:42:0,42	1/1:48:0,48	0/1:30:17,13
chr21	11159625	10015_49	G	T	.	PASS	NS=20;AF=0.275;locori=p	GT:DP:AD	0/0:88:88,0	0/1:78:45,33	0/1:51:22,29	0/1:45:26,19	1/1:101:0,101	0/1:101:41,60	0/1:72:29,43	0/1:70:47,23	1/1:51:0,51	0/1:148:69,79	0/0:144:144,0	0/0:187:187,0	0/0:91:91,0	0/0:159:159,0	0/0:96:96,0	0/0:54:54,0	0/0:162:162,0	0/0:184:184,0	0/0:119:119,0	0/0:131:131,0
chr21	11447954	10021_29	G	A	.	PASS	NS=20;AF=0.150;locori=m	GT:DP:AD	0/0:258:258,0	0/0:96:96,0	0/0:67:67,0	0/0:78:78,0	0/0:130:130,0	0/0:91:91,0	0/0:90:90,0	0/0:50:50,0	0/0:40:40,0	0/0:223:223,0	0/0:190:190,0	0/0:178:178,0	0/0:148:148,0	0/0:229:229,0	0/1:101:52,49	1/1:77:0,77	0/0:301:301,0	0/1:279:146,133	0/1:436:233,203	0/1:154:63,91
chr21	11447956	10021_27	G	A	.	PASS	NS=20;AF=0.050;locori=m	GT:DP:AD	0/1:258:115,143	0/0:96:96,0	0/0:67:67,0	0/1:78:26,52	0/0:130:130,0	0/0:91:91,0	0/0:90:90,0	0/0:50:50,0	0/0:40:40,0	0/0:223:223,0	0/0:190:190,0	0/0:178:178,0	0/0:148:148,0	0/0:229:229,0	0/0:101:101,0	0/0:77:77,0	0/0:301:301,0	0/0:279:279,0	0/0:436:436,0	0/0:154:154,0
chr21	11631547	10025_32	C	T	.	PASS	NS=20;AF=0.100;locori=p	GT:DP:AD	0/0:229:229,0	0/1:66:35,31	0/0:68:68,0	0/1:76:35,41	0/0:89:89,0	0/0:247:247,0	0/0:75:75,0	0/1:68:35,33	0/0:64:64,0	0/1:208:106,102	0/0:118:118,0	0/0:115:115,0	0/0:101:101,0	0/0:161:161,0	0/0:83:83,0	0/0:73:73,0	0/0:163:163,0	0/0:198:198,0	0/0:178:178,0	0/0:121:121,0
chr21	11932518	10035_29	G	A	.	PASS	NS=20;AF=0.075;locori=p	GT:DP:AD	0/0:519:519,0	0/0:305:305,0	0/0:269:269,0	0/0:184:184,0	0/0:433:433,0	0/0:270:270,0	0/0:321:321,0	0/0:277:277,0	0/0:194:194,0	0/0:662:662,0	0/0:606:606,0	0/0:404:404,0	0/1:391:172,219	0/0:395:395,0	0/0:461:461,0	0/0:230:230,0	0/1:580:299,281	0/0:464:464,0	0/1:275:150,125	0/0:497:497,0
chr21	12517900	10054_33	G	T	.	PASS	NS=20;AF=0.025;locori=m	GT:DP:AD	0/0:617:617,0	0/0:395:395,0	0/0:294:294,0	0/0:250:250,0	0/0:515:515,0	0/0:375:375,0	0/0:338:338,0	0/0:393:393,0	0/0:377:377,0	0/0:782:782,0	0/0:691:691,0	0/0:530:530,0	0/0:588:588,0	0/0:366:366,0	0/0:504:504,0	0/0:359:359,0	0/0:588:588,0	0/1:524:250,274	0/0:302:302,0	0/0:529:529,0
chr21	13825379	10092_24	T	A	.	PASS	NS=20;AF=0.125;locori=p	GT:DP:AD	0/0:765:765,0	0/0:299:299,0	0/0:273:273,0	0/0:250:250,0	0/0:533:533,0	0/0:453:453,0	0/0:319:319,0	0/0:335:335,0	0/0:275:275,0	0/0:845:845,0	0/1:588:311,277	0/0:482:482,0	0/0:501:501,0	0/0:480:480,0	0/0:445:445,0	1/1:222:0,222	0/1:795:415,380	0/0:683:683,0	0/0:528:528,0	0/1:691:351,340
chr21	14179979	10100_47	C	G	.	PASS	NS=20;AF=0.500;locori=p	GT:DP:AD	0/0:82:82,0	0/0:26:26,0	0/0:26:26,0	0/0:20:20,0	0/0:44:44,0	0/0:133:133,0	0/0:30:30,0	0/0:17:17,0	0/0:28:28,0	0/0:74:74,0	1/1:41:0,41	1/1:27:0,27	1/1:29:0,29	1/1:40:0,40	1/1:45:0,45	1/1:19:0,19	1/1:74:0,74	1/1:61:0,61	1/1:80:0,80	1/1:50:0,50
chr21	14403697	10111_28	T	A	.	PASS	NS=20;AF=0.500;locori=m	GT:DP:AD	0/0:22:22,0	0/0:19:19,0	0/0:27:27,0	0/0:16:16,0	0/0:25:25,0	0/0:18:18,0	0/0:12:12,0	0/0:22:22,0	0/0:21:21,0	0/0:24:24,0	1/1:12:0,12	1/1:21:0,21	1/1:31:0,31	1/1:19:0,19	1/1:15:0,15	1/1:16:0,16	1/1:27:0,27	1/1:17:0,17	1/1:21:0,21	1/1:18:0,18
chr21	14657616	10121_12	T	G	.	PASS	NS=20;AF=0.300;locori=p	GT:DP:AD	0/1:138:67,71	0/0:78:78,0	1/1:74:0,74	0/0:73:73,0	0/1:112:51,61	0/1:200:98,102	0/1:90:41,49	0/1:86:46,40	0/0:84:84,0	1/1:168:0,168	0/1:173:90,83	0/0:134:134,0	0/0:150:150,0	0/0:146:146,0	0/0:148:148,0	0/1:102:66,36	0/1:175:105,70	0/0:192:192,0	0/0:106:106,0	0/0:206:206,0
chr21	14879348	10129_50	C	T	.	PASS	NS=20;AF=0.225;locori=m	GT:DP:AD	0/0:558:558,0	0/0:263:263,0	0/1:234:114,120	0/1:215:94,121	0/1:427:201,226	0/1:445:230,215	0/1:229:104,125	0/1:265:117,148	0/1:195:102,93	1/1:761:0,761	0/0:549:549,0	0/0:369:369,0	0/0:396:396,0	0/0:415:415,0	0/0:378:378,0	0/0:195:195,0	0/0:573:573,0	0/0:430:430,0	0/0:373:373,0	0/0:397:397,0
chr21	15265066	10143_36	T	C	.	PASS	NS=20;AF=0.125;locori=p	GT:DP:AD	0/0:62:62,0	0/0:45:45,0	0/0:28:28,0	0/0:22:22,0	0/0:62:62,0	0/0:147:147,0	0/0:33:33,0	0/0:33:33,0	0/0:27:27,0	0/0:66:66,0	0/0:65:65,0	0/1:45:22,23	0/1:55:30,25	0/0:36:36,0	0/0:63:63,0	0/0:24:24,0	0/0:81:81,0	0/1:52:17,35	0/0:21:21,0	1/1:55:0,55
chr21	15779802	10166_2	A	C	.	PASS	NS=20;AF=0.075;locori=p	GT:DP:AD	0/0:222:222,0	0/0:150:150,0	0/0:118:118,0	0/0:81:81,0	0/0:221:221,0	0/1:242:112,130	0/1:120:64,56	0/0:157:157,0	0/0:123:123,0	0/1:296:159,137	0/0:210:210,0	0/0:164:164,0	0/0:143:143,0	0/0:106:106,0	0/0:151:151,0	0/0:91:91,0	0/0:207:207,0	0/0:177:177,0	0/0:99:99,0	0/0:210:210,0
chr21	15954346	10174_2	A	C	.	PASS	NS=20;AF=0.150;locori=m	GT:DP:AD	0/0:37:37,0	0/0:60:60,0	0/0:30:30,0	1/1:34:0,34	0/1:42:15,27	0/0:42:42,0	0/0:17:17,0	0/1:39:18,21	0/0:37:37,0	0/0:57:57,0	0/0:26:26,0	0/0:47:47,0	0/0:43:43,0	0/0:36:36,0	0/0:48:48,0	0/1:34:13,21	0/0:38:38,0	0/0:25:25,0	0/0:46:46,0	0/1:23:14,9
chr21	16329364	10190_44	T	G	.	PASS	NS=20;AF=0.050;locori=p	GT:DP:AD	0/0:681:681,0	0/0:336:336,0	0/0:299:299,0	0/0:312:312,0	0/0:508:508,0	0/0:317:317,0	0/0:402:402,0	0/0:390:390,0	0/0:320:320,0	0/0:861:861,0	0/0:657:657,0	0/0:647:647,0	0/0:444:444,0	0/0:440:440,0	0/0:446:446,0	0/0:315:315,0	0/0:702:702,0	1/1:594:0,594	0/0:341:341,0	0/0:691:691,0
chr21	16512515	10195_5	C	A	.	PASS	NS=20;AF=0.025;locori=p	GT:DP:AD	0/0:1675:1675,0	0/0:422:422,0	0/0:414:414,0	0/0:361:361,0	0/0:717:717,0	0/0:441:441,0	0/0:499:499,0	0/0:503:503,0	0/0:401:401,0	0/0:1153:1153,0	0/0:942:942,0	0/0:782:782,0	0/0:673:673,0	0/1:919:449,470	0/0:635:635,0	0/0:368:368,0	0/0:1286:1286,0	0/0:1155:1155,0	0/0:1208:1208,0	0/0:870:870,0
chr21	16758694	10204_36	A	G	.	PASS	NS=20;AF=0.250;locori=m	GT:DP:AD	0/0:231:231,0	0/0:57:57,0	0/0:78:78,0	0/0:72:72,0	0/0:104:104,0	0/0:282:282,0	0/0:64:64,0	0/0:69:69,0	0/0:80:80,0	0/0:182:182,0	1/1:105:0,105	0/1:70:35,35	0/1:88:46,42	1/1:129:0,129	0/0:125:125,0	0/1:60:30,30	0/1:179:80,99	0/1:177:82,95	0/1:215:123,92	0/0:115:115,0
chr21	16758766	10205_29	A	G	.	PASS	NS=20;AF=0.450;locori=p	GT:DP:AD	0/0:73:73,0	0/1:56:24,32	0/1:40:19,21	0/0:30:30,0	0/1:48:22,26	1/1:136:0,136	0/1:36:16,20	0/0:38:38,0	0/1:18:11,7	0/1:95:37,58	0/0:67:67,0	0/1:50:23,27	0/1:56:31,25	0/0:58:58,0	1/1:48:0,48	0/1:39:20,19	0/1:88:55,33	0/1:67:26,41	0/1:47:25,22	1/1:93:0,93
chr21	16931016	10215_31	T	G	.	PASS	NS=20;AF=0.100;locori=p	GT:DP:AD	0/0:125:125,0	0/1:39:19,20	0/1:33:20,13	0/1:49:26,23	0/0:71:71,0	0/1:209:110,99	0/0:22:22,0	0/0:27:27,0	0/0:30:30,0	0/0:106:106,0	0/0:73:73,0	0/0:43:43,0	0/0:55:55,0	0/0:80:80,0	0/0:44:44,0	0/0:28:28,0	0/0:99:99,0	0/0:91:91,0	0/0:91:91,0	0/0:53:53,0
chr21	17407855	10231_16	A	G	.	PASS	NS=20;AF=0.125;locori=p	GT:DP:AD	0/1:133:33,100	0/0:44:44,0	0/0:39:39,0	0/0:25:25,0	0/0:53:53,0	0/1:155:53,102	0/0:42:42,0	0/0:18:18,0	0/1:29:12,17	1/1:141:0,141	0/0:55:55,0	0/0:49:49,0	0/0:31:31,0	0/0:40:40,0	0/0:28:28,0	0/0:32:32,0	0/0:59:59,0	0/0:51:51,0	0/0:30:30,0	0/0:40:40,0
chr21	17483076	10234_24	A	G	.	PASS	NS=20;AF=0.050;locori=m	GT:DP:AD	0/0:1581:1581,0	0/0:502:502,0	0/0:425:425,0	0/0:391:391,0	0/0:735:735,0	0/0:490:490,0	0/0:527:527,0	0/0:496:496,0	0/0:448:448,0	0/0:1154:1154,0	0/0:906:906,0	0/1:735:376,359	0/0:685:685,0	0/0:920:920,0	0/0:599:599,0	0/0:387:387,0	0/0:1370:1370,0	0/1:1176:579,597	0/0:1099:1099,0	0/0:920:920,0
chr21	18263366	10258_0	G	A	.	PASS	NS=20;AF=0.225;locori=p	GT:DP:AD	0/0:48:48,0	0/0:21:21,0	0/0:19:19,0	0/0:18:18,0	0/0:32:32,0	0/0:30:30,0	0/0:15:15,0	0/0:22:22,0	0/0:20:20,0	0/0:40:40,0	0/1:15:9,6	0/0:30:30,0	1/1:22:0,22	0/1:22:12,10	0/1:20:11,9	0/1:17:8,9	0/1:33:19,14	0/1:19:11,8	0/0:25:25,0	0/1:13:5,8
chr21	18263398	10258_32	C	T	.	PASS	NS=20;AF=0.225;locori=p	GT:DP:AD	0/0:48:48,0	0/0:21:21,0	0/0:19:19,0	0/0:18:18,0	0/0:32:32,0	0/0:30:30,0	0/0:15:15,0	0/0:22:22,0	0/0:20:20,0	0/0:40:40,0	0/1:15:9,6	0/0:30:30,0	1/1:22:0,22	0/1:22:12,10	0/1:20:11,9	0/1:17:8,9	0/1:33:19,14	0/1:19:11,8	0/0:25:25,0	0/1:13:5,8
chr21	18304409	10262_2	T	G	.	PASS	NS=20;AF=0.025;locori=p	GT:DP:AD	0/0:64:64,0	0/0:28:28,0	0/1:11:8,3	0/0:10:10,0	0/0:34:34,0	0/0:218:218,0	0/0:20:20,0	0/0:24:24,0	0/0:25:25,0	0/0:50:50,0	0/0:25:25,0	0/0:34:34,0	0/0:34:34,0	0/0:38:38,0	0/0:39:39,0	0/0:14:14,0	0/0:63:63,0	0/0:44:44,0	0/0:35:35,0	0/0:28:28,0
chr21	21303460	10347_42	C	G	.	PASS	NS=20;AF=0.475;locori=m	GT:DP:AD	1/1:174:0,174	0/1:51:23,28	1/1:36:0,36	1/1:53:0,53	0/1:76:43,33	0/1:238:102,136	0/1:26:16,10	0/1:49:24,25	0/1:44:33,11	0/1:113:54,59	0/1:89:44,45	0/1:78:45,33	0/0:72:72,0	0/0:98:98,0	1/1:78:0,78	0/0:35:35,0	0/0:113:113,0	0/0:133:133,0	0/1:149:79,70	0/1:90:41,49
chr21	21303461	10347_41	A	C	.	PASS	NS=20;AF=0.400;locori=m	GT:DP:AD	0/0:174:174,0	0/1:51:27,24	0/0:36:36,0	0/0:53:53,0	0/1:76:33,43	0/1:238:136,102	0/1:26:10,16	0/1:49:25,24	0/1:44:11,33	0/1:113:59,54	0/1:89:45,44	0/0:78:78,0	0/1:72:37,35	1/1:98:0,98	0/0:78:78,0	0/0:35:35,0	1/1:113:0,113	1/1:133:0,133	0/1:149:70,79	0/0:90:90,0
chr21	22862264	10411_16	T	A	.	PASS	NS=20;AF=0.500;locori=m	GT:DP:AD	1/1:571:0,571	1/1:439:0,439	1/1:305:0,305	1/1:320:0,320	1/1:574:0,574	1/1:357:0,357	1/1:385:0,385	1/1:407:0,407	1/1:270:0,270	1/1:754:0,754	0/0:701:701,0	0/0:503:503,0	0/0:517:517,0	0/0:406:406,0	0/0:474:474,0	0/0:289:289,0	0/0:732:732,0	0/0:689:689,0	0/0:350:350,0	0/0:725:725,0
chr21	23019881	10418_1	C	G	.	PASS	NS=20;AF=0.500;locori=p	GT:DP:AD	1/1:218:0,218	1/1:98:0,98	1/1:77:0,77	1/1:86:0,86	1/1:144:0,144	1/1:331:0,331	1/1:90:0,90	1/1:94:0,94	1/1:75:0,75	1/1:236:0,236	0/0:140:140,0	0/0:89:89,0	0/0:87:87,0	0/0:113:113,0	0/0:83:83,0	0/0:65:65,0	0/0:135:135,0	0/0:116:116,0	0/0:92:92,0	0/0:127:127,0
chr21	23199657	10427_28	G	C	.	PASS	NS=20;AF=0.500;locori=m	GT:DP:AD	0/0:1557:1557,0	0/0:355:355,0	0/0:404:404,0	0/0:315:315,0	0/0:720:720,0	0/0:611:611,0	0/0:400:400,0	0/0:369:369,0	0/0:319:319,0	0/0:1178:1178,0	1/1:699:0,699	1/1:627:0,627	1/1:633:0,633	1/1:796:0,796	1/1:565:0,565	1/1:355:0,355	1/1:1334:0,1334	1/1:948:0,948	1/1:830:0,830	1/1:800:0,800
chr21	23260502	10428_38	A	G	.	PASS	NS=20;AF=0.500;locori=p	GT:DP:AD	1/1:38:0,38	1/1:22:0,22	1/1:20:0,20	1/1:17:0,17	1/1:24:0,24	1/1:15:0,15	1/1:14:0,14	1/1:13:0,13	1/1:26:0,26	1/1:24:0,24	0/0:15:15,0	0/0:44:44,0	0/0:28:28,0	0/0:19:19,0	0/0:21:21,0	0/0:26:26,0	0/0:34:34,0	0/0:21:21,0	0/0:31:31,0	0/0:10:10,0
chr21	23353805	10432_12	T	C	.	PASS	NS=20;AF=0.500;locori=m	GT:DP:AD	1/1:214:0,214	1/1:79:0,79	1/1:68:0,68	1/1:55:0,55	1/1:76:0,76	1/1:212:0,212	1/1:54:0,54	1/1:58:0,58	1/1:53:0,53	1/1:150:0,150	0/0:120:120,0	0/0:87:87,0	0/0:86:86,0	0/0:111:111,0	0/0:77:77,0	0/0:65:65,0	0/0:178:178,0	0/0:167:167,0	0/0:182:182,0	0/0:108:108,0
chr21	23577530	10439_46	C	T	.	PASS	NS=20;AF=0.500;locori=p	GT:DP:AD	0/0:1068:1068,0	0/0:326:326,0	0/0:232:232,0	0/0:226:226,0	0/0:479:479,0	0/0:509:509,0	0/0:359:359,0	0/0:264:264,0	0/0:243:243,0	0/0:841:841,0	1/1:504:0,504	1/1:471:0,471	1/1:454:0,454	1/1:538:0,538	1/1:413:0,413	1/1:250:0,250	1/1:751:0,751	1/1:782:0,782	1/1:665:0,665	1/1:619:0,619
chr21	23655413	10441_21	C	T	.	PASS	NS=20;AF=0.500;locori=p	GT:DP:AD	1/1:36:0,36	1/1:27:0,27	1/1:19:0,19	1/1:21:0,21	1/1:31:0,31	1/1:23:0,23	1/1:18:0,18	1/1:28:0,28	1/1:14:0,14	1/1:42:0,42	0/0:25:25,0	0/0:44:44,0	0/0:28:28,0	0/0:36:36,0	0/0:31:31,0	0/0:37:37,0	0/0:48:48,0	0/0:41:41,0	0/0:34:34,0	0/0:24:24,0
chr21	23722131	10444_30	C	G	.	PASS	NS=20;AF=0.425;locori=p	GT:DP:AD	0/0:83:83,0	0/0:26:26,0	0/0:22:22,0	0/0:20:20,0	0/0:53:53,0	0/0:136:136,0	0/0:22:22,0	0/0:29:29,0	0/0:23:23,0	0/0:71:71,0	1/1:31:0,31	1/1:46:0,46	0/1:25:10,15	1/1:46:0,46	0/1:19:11,8	1/1:33:0,33	1/1:63:0,63	1/1:65:0,65	1/1:76:0,76	0/1:51:28,23
chr21	24590545	10482_47	G	T	.	PASS	NS=20;AF=0.025;locori=m	GT:DP:AD	0/0:258:258,0	0/0:76:76,0	0/0:59:59,0	0/0:74:74,0	0/0:102:102,0	0/0:374:374,0	0/0:75:75,0	0/0:73:73,0	0/0:74:74,0	0/0:183:183,0	0/0:250:250,0	0/0:183:183,0	0/0:124:124,0	0/0:241:241,0	0/1:193:84,109	0/0:90:90,0	0/0:416:416,0	0/0:353:353,0	0/0:313:313,0	0/0:143:143,0
chr21	24590567	10482_25	T	C	.	PASS	NS=20;AF=0.500;locori=m	GT:DP:AD	0/0:258:258,0	0/0:76:76,0	0/0:59:59,0	0/0:74:74,0	0/0:102:102,0	0/0:374:374,0	0/0:75:75,0	0/0:73:73,0	0/0:74:74,0	0/0:183:183,0	1/1:250:0,250	1/1:183:0,183	1/1:124:0,124	1/1:241:0,241	1/1:193:0,193	1/1:90:0,90	1/1:416:0,416	1/1:353:0,353	1/1:313:0,313	1/1:143:0,143
chr21	24684422	10483_39	G	C	.	PASS	NS=20;AF=0.500;locori=m	GT:DP:AD	1/1:334:0,334	1/1:268:0,268	1/1:272:0,272	1/1:233:0,233	1/1:426:0,426	1/1:188:0,188	1/1:275:0,275	1/1:262:0,262	1/1:240:0,240	1/1:504:0,504	0/0:443:443,0	0/0:333:333,0	0/0:309:309,0	0/0:187:187,0	0/0:330:330,0	0/0:225:225,0	0/0:375:375,0	0/0:286:286,0	0/0:115:115,0	0/0:363:363,0
chr21	26634910	10566_50	T	C	.	PASS	NS=20;AF=0.450;locori=m	GT:DP:AD	0/0:41:41,0	0/0:25:25,0	0/0:21:21,0	0/0:16:16,0	0/0:19:19,0	0/0:29:29,0	0/0:17:17,0	0/0:21:21,0	0/0:20:20,0	0/0:33:33,0	1/1:21:0,21	0/1:37:21,16	1/1:22:0,22	1/1:18:0,18	1/1:14:0,14	1/1:21:0,21	1/1:31:0,31	1/1:32:0,32	0/1:29:14,15	1/1:16:0,16
chr21	27349851	10586_17	T	C	.	PASS	NS=20;AF=0.325;locori=p	GT:DP:AD	0/0:917:917,0	0/0:286:286,0	0/0:237:237,0	0/0:192:192,0	0/0:438:438,0	0/0:448:448,0	0/0:320:320,0	0/0:299:299,0	0/0:216:216,0	0/0:759:759,0	1/1:589:0,589	1/1:419:0,419	0/1:452:186,266	0/1:525:212,313	0/1:377:174,203	0/0:258:258,0	0/1:878:473,405	0/1:779:400,379	1/1:694:0,694	1/1:629:0,629
chr21	27401392	10591_26	G	T	.	PASS	NS=20;AF=0.500;locori=p	GT:DP:AD	1/1:63:0,63	1/1:24:0,24	1/1:33:0,33	1/1:16:0,16	1/1:20:0,20	1/1:132:0,132	1/1:20:0,20	1/1:15:0,15	1/1:27:0,27	1/1:56:0,56	0/0:35:35,0	0/0:39:39,0	0/0:21:21,0	0/0:36:36,0	0/0:36:36,0	0/0:21:21,0	0/0:53:53,0	0/0:51:51,0	0/0:78:78,0	0/0:41:41,0
chr21	27401806	10592_1	G	A	.	PASS	NS=20;AF=0.500;locori=m	GT:DP:AD	0/0:42:42,0	0/0:27:27,0	0/0:30:30,0	0/0:11:11,0	0/0:37:37,0	0/0:212:212,0	0/0:32:32,0	0/0:23:23,0	0/0:26:26,0	0/0:68:68,0	1/1:46:0,46	1/1:36:0,36	1/1:47:0,47	1/1:31:0,31	1/1:41:0,41	1/1:11:0,11	1/1:77:0,77	1/1:28:0,28	1/1:11:0,11	1/1:36:0,36
chr24	545911	11450_42	A	G	.	PASS	NS=20;AF=0.500;locori=p	GT:DP:AD	0/0:362:362,0	0/0:432:432,0	0/0:455:455,0	0/0:335:335,0	0/0:664:664,0	0/0:294:294,0	0/0:471:471,0	0/0:484:484,0	0/0:402:402,0	0/0:938:938,0	1/1:796:0,796	1/1:696:0,696	1/1:649:0,649	1/1:310:0,310	1/1:583:0,583	1/1:402:0,402	1/1:682:0,682	1/1:483:0,483	1/1:99:0,99	1/1:549:0,549
chr24	2213836	11261_35	T	C	.	PASS	NS=20;AF=0.500;locori=m	GT:DP:AD	1/1:531:0,531	1/1:143:0,143	1/1:170:0,170	1/1:146:0,146	1/1:285:0,285	1/1:215:0,215	1/1:181:0,181	1/1:199:0,199	1/1:159:0,159	1/1:454:0,454	0/0:280:280,0	0/0:284:284,0	0/0:230:230,0	0/0:252:252,0	0/0:191:191,0	0/0:154:154,0	0/0:422:422,0	0/0:465:465,0	0/0:379:379,0	0/0:385:385,0
chr24	2252573	11282_40	C	T	.	PASS	NS=20;AF=0.050;locori=m	GT:DP:AD	0/0:101:101,0	0/0:30:30,0	0/0:28:28,0	0/0:32:32,0	0/0:62:62,0	0/0:293:293,0	0/0:37:37,0	0/0:26:26,0	0/0:36:36,0	0/0:101:101,0	0/1:96:49,47	0/1:90:36,54	0/0:49:49,0	0/0:59:59,0	0/0:49:49,0	0/0:34:34,0	0/0:100:100,0	0/0:68:68,0	0/0:58:58,0	0/0:82:82,0
chr24	2252579	11282_34	A	G	.	PASS	NS=20;AF=0.450;locori=m	GT:DP:AD	0/0:101:101,0	0/0:30:30,0	0/0:28:28,0	0/0:32:32,0	0/0:62:62,0	0/0:293:293,0	0/0:37:37,0	0/0:26:26,0	0/0:36:36,0	0/0:101:101,0	0/1:96:47,49	0/1:90:54,36	1/1:49:0,49	1/1:59:0,59	1/1:49:0,49	1/1:34:0,34	1/1:100:0,100	1/1:68:0,68	1/1:58:0,58	1/1:82:0,82
chr24	2252592	11282_21	T	G	.	PASS	NS=20;AF=0.425;locori=m	GT:DP:AD	0/0:101:101,0	0/0:30:30,0	0/0:28:28,0	0/0:32:32,0	0/0:62:62,0	0/0:293:293,0	0/0:37:37,0	0/0:26:26,0	0/0:36:36,0	0/0:101:101,0	0/1:96:47,49	0/1:90:54,36	1/1:49:0,49	1/1:59:0,59	1/1:49:0,49	1/1:34:0,34	0/1:100:59,41	1/1:68:0,68	1/1:58:0,58	1/1:82:0,82
chr24	3385971	11369_35	T	A	.	PASS	NS=20;AF=0.500;locori=m	GT:DP:AD	0/0:1645:1645,0	0/0:481:481,0	0/0:387:387,0	0/0:326:326,0	0/0:755:755,0	0/0:525:525,0	0/0:433:433,0	0/0:497:497,0	0/0:417:417,0	0/0:1226:1226,0	1/1:810:0,810	1/1:674:0,674	1/1:711:0,711	1/1:840:0,840	1/1:674:0,674	1/1:358:0,358	1/1:1291:0,1291	1/1:1147:0,1147	1/1:1134:0,1134	1/1:685:0,685
chr24	3398684	11370_19	C	T	.	PASS	NS=20;AF=0.225;locori=p	GT:DP:AD	0/0:64:64,0	0/0:40:40,0	0/0:44:44,0	0/0:31:31,0	0/0:73:73,0	0/0:161:161,0	0/0:48:48,0	0/0:48:48,0	0/0:33:33,0	0/0:125:125,0	0/1:76:36,40	0/1:68:33,35	0/1:83:48,35	0/1:63:36,27	0/1:60:29,31	1/1:37:0,37	0/1:123:65,58	0/1:77:35,42	0/0:61:61,0	0/0:86:86,0
chr24	3486826	11375_43	C	G	.	PASS	NS=20;AF=0.350;locori=m	GT:DP:AD	0/0:123:123,0	0/0:41:41,0	0/0:37:37,0	0/0:27:27,0	0/0:66:66,0	0/0:179:179,0	0/0:31:31,0	0/0:31:31,0	0/0:40:40,0	0/0:89:89,0	0/1:54:32,22	0/1:58:27,31	1/1:49:0,49	1/1:102:0,102	0/1:57:35,22	1/1:42:0,42	0/1:119:63,56	0/1:75:42,33	1/1:107:0,107	0/1:69:30,39
chr24	3802944	11389_5	G	T	.	PASS	NS=20;AF=0.125;locori=m	GT:DP:AD	0/0:145:145,0	0/0:53:53,0	0/0:35:35,0	0/0:45:45,0	0/0:54:54,0	0/0:173:173,0	0/0:34:34,0	0/0:50:50,0	0/0:35:35,0	0/0:116:116,0	0/0:66:66,0	0/0:56:56,0	0/0:62:62,0	0/1:63:33,30	1/1:67:0,67	0/1:46:24,22	0/0:120:120,0	0/0:88:88,0	0/0:103:103,0	0/1:83:42,41
chr24	4438977	11412_50	T	G	.	PASS	NS=20;AF=0.225;locori=p	GT:DP:AD	0/0:506:506,0	0/0:157:157,0	0/0:123:123,0	0/0:112:112,0	0/0:242:242,0	0/0:455:455,0	0/0:126:126,0	0/0:148:148,0	0/0:128:128,0	0/0:428:428,0	0/1:375:173,202	0/1:309:119,190	1/1:314:0,314	0/1:352:149,203	0/1:260:94,166	0/0:80:80,0	0/0:380:380,0	0/0:349:349,0	1/1:433:0,433	0/1:402:151,251
chr24	5158942	11440_33	C	A	.	PASS	NS=20;AF=0.025;locori=p	GT:DP:AD	0/0:56:56,0	0/0:40:40,0	0/0:32:32,0	0/0:42:42,0	0/0:34:34,0	0/0:33:33,0	0/0:15:15,0	0/0:36:36,0	0/0:38:38,0	0/0:47:47,0	0/0:25:25,0	0/0:34:34,0	0/0:25:25,0	0/0:25:25,0	0/0:32:32,0	0/0:37:37,0	0/0:42:42,0	0/1:20:14,6	0/0:41:41,0	0/0:32:32,0
chr24	5176334	11442_28	A	G	.	PASS	NS=20;AF=0.475;locori=m	GT:DP:AD	0/0:213:213,0	0/0:93:93,0	0/0:71:71,0	0/0:70:70,0	0/0:135:135,0	0/0:311:311,0	0/0:86:86,0	0/0:86:86,0	0/0:77:77,0	0/0:253:253,0	1/1:161:0,161	1/1:119:0,119	1/1:96:0,96	1/1:152:0,152	1/1:132:0,132	1/1:69:0,69	0/1:276:128,148	1/1:198:0,198	1/1:158:0,158	1/1:121:0,121
chr24	5911889	11466_11	A	G	.	PASS	NS=20;AF=0.175;locori=p	GT:DP:AD	0/0:624:624,0	0/1:319:161,158	1/1:217:0,217	0/0:115:115,0	0/1:524:242,282	0/0:519:519,0	0/1:411:189,222	1/1:291:0,291	0/0:132:132,0	0/0:928:928,0	0/0:722:722,0	0/0:543:543,0	0/0:396:396,0	0/0:659:659,0	0/0:440:440,0	0/0:318:318,0	0/0:845:845,0	0/0:860:860,0	0/0:598:598,0	0/0:749:749,0
chr24	5938802	11469_17	A	G	.	PASS	NS=20;AF=0.450;locori=p	GT:DP:AD	0/0:137:137,0	0/0:106:106,0	0/0:66:66,0	0/0:57:57,0	0/0:100:100,0	0/0:172:172,0	0/0:82:82,0	0/0:52:52,0	0/0:52:52,0	0/0:143:143,0	1/1:119:0,119	0/1:107:60,47	1/1:100:0,100	1/1:67:0,67	1/1:86:0,86	1/1:63:0,63	1/1:62:0,62	1/1:114:0,114	0/1:51:29,22	1/1:119:0,119
chr24	6506061	11490_17	T	A	.	PASS	NS=20;AF=0.025;locori=p	GT:DP:AD	0/0:60:60,0	0/0:21:21,0	0/0:10:10,0	0/0:15:15,0	0/0:32:32,0	0/0:261:261,0	0/0:31:31,0	0/0:14:14,0	0/0:15:15,0	0/0:46:46,0	0/0:31:31,0	0/0:36:36,0	0/0:28:28,0	0/0:26:26,0	0/0:28:28,0	0/0:20:20,0	0/0:60:60,0	0/0:42:42,0	0/1:35:19,16	0/0:31:31,0
chr24	6573891	11492_35	T	G	.	PASS	NS=20;AF=0.025;locori=p	GT:DP:AD	0/0:1717:1717,0	0/0:522:522,0	0/0:363:363,0	0/0:369:369,0	0/0:787:787,0	0/0:498:498,0	0/0:484:484,0	0/0:520:520,0	0/0:413:413,0	0/0:1223:1223,0	0/0:949:949,0	0/0:692:692,0	0/0:697:697,0	0/0:1126:1126,0	0/0:690:690,0	0/0:403:403,0	0/0:1439:1439,0	0/0:1185:1185,0	0/1:1085:629,456	0/0:924:924,0
chr24	6771101	11498_45	C	T	.	PASS	NS=20;AF=0.050;locori=p	GT:DP:AD	0/0:196:196,0	0/0:64:64,0	0/0:52:52,0	0/0:57:57,0	0/0:72:72,0	0/0:222:222,0	0/0:62:62,0	0/0:50:50,0	0/0:46:46,0	0/0:106:106,0	0/0:85:85,0	0/0:63:63,0	0/0:62:62,0	0/1:101:52,49	0/0:82:82,0	0/0:44:44,0	0/1:138:65,73	0/0:126:126,0	0/0:179:179,0	0/0:85:85,0
chr24	6823096	11501_44	G	A	.	PASS	NS=20;AF=0.350;locori=p	GT:DP:AD	0/0:59:59,0	0/0:23:23,0	0/0:17:17,0	0/0:20:20,0	0/0:44:44,0	0/0:231:231,0	0/0:24:24,0	0/0:30:30,0	0/0:23:23,0	0/0:71:71,0	1/1:57:0,57	0/1:48:30,18	0/1:47:34,13	0/1:29:13,16	1/1:49:0,49	1/1:32:0,32	1/1:81:0,81	1/1:57:0,57	0/0:46:46,0	0/1:56:28,28
chr24	7211720	11514_50	C	A	.	PASS	NS=20;AF=0.125;locori=m	GT:DP:AD	0/0:82:82,0	0/0:34:34,0	0/0:25:25,0	0/0:36:36,0	0/0:52:52,0	0/0:111:111,0	0/0:38:38,0	0/0:32:32,0	0/0:20:20,0	0/0:77:77,0	0/0:42:42,0	0/0:44:44,0	0/1:50:24,26	0/1:46:27,19	0/1:47:23,24	0/1:19:7,12	0/1:76:35,41	0/0:76:76,0	0/0:56:56,0	0/0:69:69,0
chr24	7211734	11514_36	A	G	.	PASS	NS=20;AF=0.125;locori=m	GT:DP:AD	0/0:82:82,0	0/0:34:34,0	0/0:25:25,0	0/0:36:36,0	0/0:52:52,0	0/0:111:111,0	0/0:38:38,0	0/0:32:32,0	0/0:20:20,0	0/0:77:77,0	0/0:42:42,0	0/0:44:44,0	0/1:50:24,26	0/1:46:27,19	0/1:47:23,24	0/1:19:7,12	0/1:76:36,40	0/0:76:76,0	0/0:56:56,0	0/0:69:69,0
chr24	7963598	11539_28	T	G	.	PASS	NS=20;AF=0.375;locori=m	GT:DP:AD	0/1:39:23,16	1/1:26:0,26	0/1:24:9,15	1/1:16:0,16	0/1:34:17,17	0/1:26:17,9	1/1:24:0,24	1/1:23:0,23	0/1:19:10,9	1/1:43:0,43	0/0:14:14,0	0/0:32:32,0	0/0:13:13,0	0/0:18:18,0	0/0:18:18,0	0/0:24:24,0	0/0:29:29,0	0/0:19:19,0	0/0:22:22,0	0/0:15:15,0
chr24	7963617	11539_9	T	C	.	PASS	NS=20;AF=0.500;locori=m	GT:DP:AD	1/1:39:0,39	1/1:26:0,26	1/1:24:0,24	1/1:16:0,16	1/1:34:0,34	1/1:26:0,26	1/1:24:0,24	1/1:23:0,23	1/1:19:0,19	1/1:43:0,43	0/0:14:14,0	0/0:32:32,0	0/0:13:13,0	0/0:18:18,0	0/0:18:18,0	0/0:24:24,0	0/0:29:29,0	0/0:19:19,0	0/0:22:22,0	0/0:15:15,0
chr24	8259112	11551_31	C	T	.	PASS	NS=20;AF=0.100;locori=p	GT:DP:AD	0/0:198:198,0	0/0:61:61,0	0/0:60:60,0	0/0:45:45,0	0/0:80:80,0	0/0:195:195,0	0/0:38:38,0	0/0:52:52,0	0/0:48:48,0	0/0:163:163,0	0/0:80:80,0	0/0:65:65,0	0/1:49:25,24	0/0:84:84,0	0/0:65:65,0	0/1:34:15,19	0/0:139:139,0	0/1:154:68,86	0/0:142:142,0	0/1:94:45,49
chr24	8514819	11561_28	G	T	.	PASS	NS=20;AF=0.400;locori=p	GT:DP:AD	1/1:30:0,30	0/1:341:220,121	1/1:205:0,205	0/0:329:329,0	1/1:303:0,303	1/1:94:0,94	1/1:230:0,230	1/1:209:0,209	1/1:205:0,205	0/1:560:369,191	0/0:688:688,0	0/0:587:587,0	0/0:408:408,0	0/0:139:139,0	0/0:543:543,0	0/0:420:420,0	0/0:404:404,0	0/0:318:318,0	0/0:34:34,0	0/0:632:632,0
chr24	8642523	11563_46	T	C	.	PASS	NS=20;AF=0.200;locori=m	GT:DP:AD	0/0:395:395,0	0/0:343:343,0	0/0:282:282,0	0/0:269:269,0	0/0:418:418,0	0/0:306:306,0	0/0:304:304,0	0/0:313:313,0	0/0:279:279,0	0/0:652:652,0	0/1:578:258,320	0/1:432:191,241	1/1:358:0,358	0/0:279:279,0	0/1:453:210,243	0/1:331:136,195	0/0:657:657,0	0/0:491:491,0	0/1:184:102,82	0/1:578:254,324
chr24	8642557	11563_12	A	C	.	PASS	NS=20;AF=0.075;locori=m	GT:DP:AD	0/0:395:395,0	0/0:343:343,0	0/0:282:282,0	0/0:269:269,0	0/0:418:418,0	0/0:306:306,0	0/0:304:304,0	0/0:313:313,0	0/0:279:279,0	0/0:652:652,0	0/0:578:578,0	0/0:432:432,0	0/0:358:358,0	0/0:279:279,0	0/0:453:453,0	0/0:331:331,0	0/1:657:331,326	0/1:491:224,267	0/0:184:184,0	0/1:578:325,253
chr24	8642560	11563_9	T	G	.	PASS	NS=20;AF=0.075;locori=m	GT:DP:AD	0/0:395:395,0	0/0:343:343,0	0/0:282:282,0	0/0:269:269,0	0/0:418:418,0	0/0:306:306,0	0/0:304:304,0	0/0:313:313,0	0/0:279:279,0	0/0:652:652,0	0/0:578:578,0	0/0:432:432,0	0/0:358:358,0	0/0:279:279,0	0/0:453:453,0	0/0:331:331,0	0/1:657:331,326	0/1:491:223,268	0/0:184:184,0	0/1:578:325,253
chr24	8642565	11563_4	T	C	.	PASS	NS=20;AF=0.075;locori=m	GT:DP:AD	0/0:395:395,0	0/0:343:343,0	0/0:282:282,0	0/0:269:269,0	0/0:418:418,0	0/0:306:306,0	0/0:304:304,0	0/0:313:313,0	0/0:279:279,0	0/0:652:652,0	0/0:578:578,0	0/0:432:432,0	0/0:358:358,0	0/0:279:279,0	0/0:453:453,0	0/0:331:331,0	0/1:657:331,326	0/1:491:224,267	0/0:184:184,0	0/1:578:324,254
chr24	9174796	11579_15	G	C	.	PASS	NS=20;AF=0.175;locori=m	GT:DP:AD	0/0:457:457,0	0/0:147:147,0	0/0:134:134,0	0/0:127:127,0	0/0:215:215,0	0/0:442:442,0	0/0:169:169,0	0/0:132:132,0	0/0:149:149,0	0/0:434:434,0	1/1:266:0,266	0/1:252:124,128	0/0:185:185,0	0/0:274:274,0	0/0:227:227,0	0/0:113:113,0	0/1:435:246,189	1/1:326:0,326	0/1:295:157,138	0/0:257:257,0
chr24	9929953	11611_6	A	G	.	PASS	NS=20;AF=0.425;locori=m	GT:DP:AD	0/0:67:67,0	0/0:25:25,0	0/0:16:16,0	0/0:19:19,0	0/0:41:41,0	0/0:77:77,0	0/0:27:27,0	0/0:11:11,0	0/0:15:15,0	0/0:37:37,0	0/1:33:21,12	1/1:36:0,36	1/1:28:0,28	1/1:31:0,31	1/1:33:0,33	0/1:29:17,12	1/1:71:0,71	0/1:66:38,28	1/1:42:0,42	1/1:38:0,38
chr24	11393100	10903_30	A	G	.	PASS	NS=20;AF=0.500;locori=p	GT:DP:AD	0/0:169:169,0	0/0:61:61,0	0/0:62:62,0	0/0:29:29,0	0/0:73:73,0	0/0:186:186,0	0/0:40:40,0	0/0:53:53,0	0/0:27:27,0	0/0:122:122,0	1/1:76:0,76	1/1:72:0,72	1/1:81:0,81	1/1:103:0,103	1/1:65:0,65	1/1:39:0,39	1/1:127:0,127	1/1:111:0,111	1/1:122:0,122	1/1:93:0,93
chr24	12411340	10930_32	G	A	.	PASS	NS=20;AF=0.025;locori=p	GT:DP:AD	0/0:1460:1460,0	0/0:292:292,0	0/1:335:178,157	0/0:270:270,0	0/0:711:711,0	0/0:602:602,0	0/0:376:376,0	0/0:454:454,0	0/0:421:421,0	0/0:1212:1212,0	0/0:772:772,0	0/0:514:514,0	0/0:551:551,0	0/0:751:751,0	0/0:524:524,0	0/0:272:272,0	0/0:973:973,0	0/0:883:883,0	0/0:1114:1114,0	0/0:755:755,0
chr24	12419740	10931_40	T	G	.	PASS	NS=20;AF=0.500;locori=m	GT:DP:AD	0/0:94:94,0	0/0:29:29,0	0/0:18:18,0	0/0:18:18,0	0/0:42:42,0	0/0:165:165,0	0/0:37:37,0	0/0:23:23,0	0/0:33:33,0	0/0:75:75,0	1/1:43:0,43	1/1:53:0,53	1/1:36:0,36	1/1:60:0,60	1/1:40:0,40	1/1:28:0,28	1/1:86:0,86	1/1:73:0,73	1/1:92:0,92	1/1:36:0,36
chr24	13952477	10971_29	T	A	.	PASS	NS=20;AF=0.025;locori=p	GT:DP:AD	0/0:102:102,0	0/0:48:48,0	0/0:28:28,0	0/0:31:31,0	0/0:48:48,0	0/0:141:141,0	0/0:37:37,0	0/0:32:32,0	0/0:39:39,0	0/0:56:56,0	0/0:55:55,0	0/0:50:50,0	0/0:66:66,0	0/0:61:61,0	0/0:56:56,0	0/0:31:31,0	0/0:81:81,0	0/0:74:74,0	0/1:91:49,42	0/0:58:58,0
chr24	14234180	10983_15	T	A	.	PASS	NS=20;AF=0.500;locori=m	GT:DP:AD	0/0:1078:1078,0	0/0:330:330,0	0/0:282:282,0	0/0:264:264,0	0/0:531:531,0	0/0:471:471,0	0/0:316:316,0	0/0:366:366,0	0/0:321:321,0	0/0:818:818,0	1/1:513:0,513	1/1:417:0,417	1/1:391:0,391	1/1:451:0,451	1/1:390:0,390	1/1:236:0,236	1/1:710:0,710	1/1:524:0,524	1/1:590:0,590	1/1:568:0,568
chr24	15668449	11025_4	T	G	.	PASS	NS=20;AF=0.200;locori=m	GT:DP:AD	0/0:144:144,0	0/0:69:69,0	0/0:36:36,0	0/0:38:38,0	0/0:72:72,0	0/0:194:194,0	0/0:41:41,0	0/0:44:44,0	0/0:42:42,0	0/0:118:118,0	0/0:74:74,0	0/1:69:30,39	0/1:72:30,42	0/1:101:48,53	0/1:50:26,24	0/0:51:51,0	0/1:109:39,70	0/1:88:41,47	0/1:115:48,67	0/1:76:42,34
chr24	15765321	11030_27	T	G	.	PASS	NS=20;AF=0.100;locori=p	GT:DP:AD	0/0:160:160,0	0/0:76:76,0	0/0:72:72,0	0/0:51:51,0	0/0:102:102,0	0/0:244:244,0	0/0:67:67,0	0/0:71:71,0	0/0:70:70,0	0/0:150:150,0	0/1:196:73,123	0/0:213:213,0	0/1:242:167,75	0/0:199:199,0	0/0:177:177,0	0/0:125:125,0	0/1:175:79,96	0/1:215:144,71	0/0:109:109,0	0/0:201:201,0
chr24	15808845	11031_7	G	A	.	PASS	NS=20;AF=0.025;locori=m	GT:DP:AD	0/0:88:88,0	0/0:43:43,0	0/0:22:22,0	0/0:27:27,0	0/0:46:46,0	0/0:128:128,0	0/0:41:41,0	0/0:33:33,0	0/0:39:39,0	0/0:73:73,0	0/0:60:60,0	0/0:43:43,0	0/0:34:34,0	0/0:80:80,0	0/0:40:40,0	0/1:25:15,10	0/0:62:62,0	0/0:63:63,0	0/0:87:87,0	0/0:52:52,0
chr24	15900910	11036_31	C	A	.	PASS	NS=20;AF=0.050;locori=m	GT:DP:AD	0/0:37:37,0	0/0:29:29,0	0/0:21:21,0	0/0:13:13,0	0/0:32:32,0	0/0:91:91,0	0/0:18:18,0	0/0:18:18,0	0/0:16:16,0	0/0:58:58,0	0/0:38:38,0	0/0:26:26,0	0/0:26:26,0	0/0:56:56,0	0/0:20:20,0	0/0:11:11,0	0/1:43:23,20	0/0:47:47,0	0/0:47:47,0	0/1:29:15,14
chr24	16298794	11046_31	G	T	.	PASS	NS=20;AF=0.150;locori=p	GT:DP:AD	0/0:88:88,0	0/0:113:113,0	0/0:58:58,0	0/0:90:90,0	0/0:156:156,0	0/0:209:209,0	0/0:79:79,0	0/0:99:99,0	0/0:74:74,0	0/0:165:165,0	0/0:168:168,0	1/1:118:0,118	0/1:145:80,65	0/0:68:68,0	0/0:138:138,0	0/0:62:62,0	0/1:191:94,97	0/0:142:142,0	0/0:42:42,0	1/1:132:0,132
chr24	16363108	11052_3	G	A	.	PASS	NS=20;AF=0.200;locori=p	GT:DP:AD	0/0:352:352,0	0/0:278:278,0	0/0:176:176,0	0/0:160:160,0	0/0:331:331,0	0/0:403:403,0	0/0:335:335,0	0/0:264:264,0	0/0:241:241,0	0/0:828:828,0	0/1:608:294,314	0/1:416:213,203	0/0:400:400,0	0/1:310:151,159	0/1:363:178,185	0/0:244:244,0	0/1:546:278,268	0/1:553:251,302	0/0:203:203,0	1/1:556:0,556
chr24	16607957	11062_36	A	T	.	PASS	NS=20;AF=0.075;locori=p	GT:DP:AD	0/0:43:43,0	0/0:25:25,0	0/0:25:25,0	0/0:16:16,0	0/0:27:27,0	0/0:71:71,0	0/0:17:17,0	0/0:11:11,0	0/0:19:19,0	0/0:39:39,0	0/0:33:33,0	0/0:33:33,0	0/1:20:12,8	0/0:27:27,0	0/1:25:10,15	0/1:18:7,11	0/0:41:41,0	0/0:17:17,0	0/0:17:17,0	0/0:29:29,0
chr24	17928438	11087_0	G	T	.	PASS	NS=20;AF=0.375;locori=m	GT:DP:AD	0/1:43:24,19	1/1:17:0,17	0/1:20:11,9	0/1:26:13,13	1/1:27:0,27	1/1:33:0,33	1/1:12:0,12	1/1:15:0,15	1/1:19:0,19	0/0:38:38,0	0/0:16:16,0	0/0:36:36,0	0/0:18:18,0	0/0:28:28,0	0/0:23:23,0	0/0:29:29,0	0/0:27:27,0	0/0:20:20,0	0/0:25:25,0	0/0:31:31,0
chr24	17928455	11087_33	C	T	.	PASS	NS=20;AF=0.050;locori=m	GT:DP:AD	0/0:43:43,0	0/0:17:17,0	0/0:20:20,0	0/0:26:26,0	0/0:27:27,0	0/0:33:33,0	0/0:12:12,0	0/0:15:15,0	0/0:19:19,0	0/0:38:38,0	0/0:16:16,0	0/0:36:36,0	0/1:18:8,10	0/0:28:28,0	0/0:23:23,0	0/0:29:29,0	0/0:27:27,0	0/1:20:9,11	0/0:25:25,0	0/0:31:31,0
chr24	17928462	11087_26	G	C	.	PASS	NS=20;AF=0.500;locori=m	GT:DP:AD	0/0:43:43,0	0/0:17:17,0	0/0:20:20,0	0/0:26:26,0	0/0:27:27,0	0/0:33:33,0	0/0:12:12,0	0/0:15:15,0	0/0:19:19,0	0/0:38:38,0	1/1:16:0,16	1/1:36:0,36	1/1:18:0,18	1/1:28:0,28	1/1:23:0,23	1/1:29:0,29	1/1:27:0,27	1/1:20:0,20	1/1:25:0,25	1/1:31:0,31
chr24	18107264	11097_1	G	T	.	PASS	NS=20;AF=0.025;locori=p	GT:DP:AD	0/0:64:64,0	0/0:32:32,0	0/0:31:31,0	0/0:31:31,0	0/0:56:56,0	0/0:10:10,0	0/0:33:33,0	0/1:30:23,7	0/0:19:19,0	0/0:100:100,0	0/0:56:56,0	0/0:39:39,0	0/0:53:53,0	0/0:36:36,0	0/0:45:45,0	0/0:31:31,0	0/0:82:82,0	0/0:70:70,0	0/0:44:44,0	0/0:54:54,0
chr24	18166495	11102_5	A	G	.	PASS	NS=20;AF=0.450;locori=m	GT:DP:AD	0/0:546:546,0	0/0:354:354,0	0/0:264:264,0	0/0:225:225,0	0/0:467:467,0	0/0:457:457,0	0/0:365:365,0	0/0:349:349,0	0/0:268:268,0	0/0:407:407,0	0/1:637:319,318	1/1:426:0,426	1/1:457:0,457	1/1:685:0,685	0/1:422:225,197	1/1:298:0,298	1/1:975:0,975	1/1:891:0,891	1/1:832:0,832	1/1:649:0,649
chr24	18237889	11109_12	T	C	.	PASS	NS=20;AF=0.050;locori=m	GT:DP:AD	0/0:95:95,0	0/0:24:24,0	0/0:24:24,0	0/0:20:20,0	0/0:43:43,0	0/0:126:126,0	0/0:20:20,0	0/0:20:20,0	0/0:13:13,0	0/0:51:51,0	0/0:47:47,0	0/0:43:43,0	0/0:38:38,0	0/0:41:41,0	0/1:26:10,16	0/1:21:9,12	0/0:66:66,0	0/0:89:89,0	0/0:37:37,0	0/0:51:51,0
chr24	19043429	11138_11	T	C	.	PASS	NS=20;AF=0.500;locori=m	GT:DP:AD	0/0:223:223,0	0/0:136:136,0	0/0:94:94,0	0/0:83:83,0	0/0:176:176,0	0/0:347:347,0	0/0:79:79,0	0/0:95:95,0	0/0:88:88,0	0/0:281:281,0	1/1:175:0,175	1/1:135:0,135	1/1:86:0,86	1/1:115:0,115	1/1:147:0,147	1/1:80:0,80	1/1:306:0,306	1/1:223:0,223	1/1:184:0,184	1/1:192:0,192
chr24	19043439	11138_1	T	A	.	PASS	NS=20;AF=0.200;locori=m	GT:DP:AD	0/0:223:223,0	0/0:136:136,0	0/0:94:94,0	0/0:83:83,0	0/0:176:176,0	0/0:347:347,0	0/0:79:79,0	0/0:95:95,0	0/0:88:88,0	0/0:281:281,0	0/1:175:74,101	1/1:135:0,135	0/0:86:86,0	0/0:115:115,0	0/1:147:82,65	0/0:80:80,0	0/0:306:306,0	0/1:223:85,138	0/1:184:77,107	1/1:192:0,192
chr24	19343738	11149_48	G	C	.	PASS	NS=20;AF=0.025;locori=m	GT:DP:AD	0/0:62:62,0	0/0:20:20,0	0/0:13:13,0	0/0:10:10,0	0/0:19:19,0	0/0:107:107,0	0/0:14:14,0	0/0:11:11,0	0/0:12:12,0	0/0:45:45,0	0/1:34:16,18	0/0:27:27,0	0/0:15:15,0	0/0:34:34,0	0/0:11:11,0	0/0:21:21,0	0/0:54:54,0	0/0:42:42,0	0/0:35:35,0	0/0:31:31,0
chr24	19401235	11152_28	G	C	.	PASS	NS=20;AF=0.500;locori=m	GT:DP:AD	1/1:509:0,509	1/1:118:0,118	1/1:97:0,97	1/1:128:0,128	1/1:208:0,208	1/1:351:0,351	1/1:103:0,103	1/1:128:0,128	1/1:112:0,112	1/1:305:0,305	0/0:237:237,0	0/0:172:172,0	0/0:195:195,0	0/0:267:267,0	0/0:226:226,0	0/0:104:104,0	0/0:336:336,0	0/0:385:385,0	0/0:439:439,0	0/0:203:203,0
chr24	20377845	11188_42	G	A	.	PASS	NS=20;AF=0.300;locori=m	GT:DP:AD	0/0:288:288,0	0/0:103:103,0	0/1:68:34,34	0/1:69:42,27	0/1:142:64,78	0/0:242:242,0	0/0:78:78,0	0/1:104:45,59	0/1:74:33,41	0/0:255:255,0	0/0:188:188,0	0/1:127:53,74	0/0:118:118,0	1/1:173:0,173	0/1:122:68,54	0/1:93:33,60	0/0:226:226,0	0/0:215:215,0	0/1:228:100,128	0/1:151:69,82
chr24	20591258	11200_50	G	T	.	PASS	NS=20;AF=0.150;locori=m	GT:DP:AD	0/1:370:176,194	0/0:135:135,0	0/0:123:123,0	1/1:110:0,110	0/0:207:207,0	0/0:324:324,0	0/0:115:115,0	0/1:138:73,65	0/0:109:109,0	1/1:358:0,358	0/0:255:255,0	0/0:185:185,0	0/0:169:169,0	0/0:240:240,0	0/0:164:164,0	0/0:127:127,0	0/0:332:332,0	0/0:309:309,0	0/0:292:292,0	0/0:256:256,0
chr24	20591270	11200_38	C	T	.	PASS	NS=20;AF=0.275;locori=m	GT:DP:AD	0/1:370:176,194	0/1:135:74,61	0/0:123:123,0	1/1:110:0,110	0/1:207:92,115	1/1:324:0,324	0/0:115:115,0	0/1:138:73,65	0/1:109:60,49	1/1:358:0,358	0/0:255:255,0	0/0:185:185,0	0/0:169:169,0	0/0:240:240,0	0/0:164:164,0	0/0:127:127,0	0/0:332:332,0	0/0:309:309,0	0/0:292:292,0	0/0:256:256,0
chr24	21156062	11226_7	T	C	.	PASS	NS=20;AF=0.425;locori=p	GT:DP:AD	0/0:336:336,0	0/0:104:104,0	0/0:74:74,0	0/0:76:76,0	0/0:150:150,0	0/0:290:290,0	0/0:109:109,0	0/0:65:65,0	0/0:75:75,0	0/0:214:214,0	0/1:177:84,93	0/1:125:70,55	1/1:120:0,120	1/1:152:0,152	1/1:119:0,119	1/1:93:0,93	0/1:245:120,125	1/1:200:0,200	1/1:299:0,299	1/1:166:0,166
chr24	21284020	11231_5	G	A	.	PASS	NS=20;AF=0.325;locori=m	GT:DP:AD	0/0:987:987,0	0/0:261:261,0	0/0:214:214,0	0/0:205:205,0	0/0:458:458,0	0/0:423:423,0	0/0:323:323,0	0/0:239:239,0	0/0:204:204,0	0/0:771:771,0	1/1:493:0,493	1/1:419:0,419	1/1:404:0,404	0/1:536:239,297	0/1:387:185,202	0/0:264:264,0	1/1:889:0,889	1/1:781:0,781	0/1:970:552,418	0/0:611:611,0
chr24	21351939	11235_10	A	C	.	PASS	NS=20;AF=0.225;locori=m	GT:DP:AD	0/1:681:340,341	0/0:247:247,0	0/1:168:88,80	1/1:175:0,175	0/0:308:308,0	0/1:372:206,166	0/0:219:219,0	1/1:209:0,209	0/1:169:83,86	0/1:525:245,280	0/0:386:386,0	0/0:259:259,0	0/0:278:278,0	0/0:428:428,0	0/0:287:287,0	0/0:193:193,0	0/0:576:576,0	0/0:490:490,0	0/0:493:493,0	0/0:372:372,0
chr24	21425543	11238_14	C	T	.	PASS	NS=20;AF=0.275;locori=p	GT:DP:AD	0/0:653:653,0	0/0:272:272,0	0/0:218:218,0	0/0:174:174,0	0/0:311:311,0	0/0:386:386,0	0/0:197:197,0	0/0:235:235,0	0/0:195:195,0	0/0:611:611,0	0/0:414:414,0	0/0:304:304,0	0/1:269:130,139	1/1:506:0,506	0/1:333:165,168	0/1:184:88,96	0/1:554:257,297	0/1:621:302,319	1/1:566:0,566	1/1:410:0,410
chr24	21815477	11252_27	A	G	.	PASS	NS=20;AF=0.500;locori=p	GT:DP:AD	1/1:217:0,217	1/1:80:0,80	1/1:77:0,77	1/1:66:0,66	1/1:81:0,81	1/1:257:0,257	1/1:66:0,66	1/1:57:0,57	1/1:78:0,78	1/1:125:0,125	0/0:131:131,0	0/0:84:84,0	0/0:101:101,0	0/0:122:122,0	0/0:76:76,0	0/0:56:56,0	0/0:160:160,0	0/0:143:143,0	0/0:126:126,0	0/0:103:103,0
chr24	22688559	11289_18	T	C	.	PASS	NS=20;AF=0.200;locori=m	GT:DP:AD	0/0:303:303,0	0/1:76:40,36	0/1:77:52,25	0/1:72:36,36	0/1:127:80,47	0/1:333:160,173	1/1:72:0,72	0/0:117:117,0	0/0:68:68,0	0/1:211:116,95	0/0:220:220,0	0/0:149:149,0	0/0:151:151,0	0/0:168:168,0	0/0:166:166,0	0/0:74:74,0	0/0:299:299,0	0/0:269:269,0	0/0:178:178,0	0/0:163:163,0
chr24	23014342	11304_1	A	C	.	PASS	NS=20;AF=0.500;locori=p	GT:DP:AD	1/1:214:0,214	1/1:83:0,83	1/1:97:0,97	1/1:82:0,82	1/1:181:0,181	1/1:344:0,344	1/1:98:0,98	1/1:118:0,118	1/1:90:0,90	1/1:282:0,282	0/0:201:201,0	0/0:177:177,0	0/0:163:163,0	0/0:122:122,0	0/0:169:169,0	0/0:77:77,0	0/0:251:251,0	0/0:189:189,0	0/0:98:98,0	0/0:193:193,0
chr24	23304578	11317_27	C	T	.	PASS	NS=20;AF=0.025;locori=p	GT:DP:AD	0/0:108:108,0	0/0:50:50,0	0/0:28:28,0	0/0:22:22,0	0/0:35:35,0	0/0:184:184,0	0/0:26:26,0	0/0:28:28,0	0/0:21:21,0	0/0:51:51,0	0/0:120:120,0	0/0:62:62,0	0/0:87:87,0	0/0:91:91,0	0/0:82:82,0	0/0:38:38,0	0/1:148:119,29	0/0:103:103,0	0/0:141:141,0	0/0:105:105,0
chr24	23304581	11317_30	T	A	.	PASS	NS=20;AF=0.025;locori=p	GT:DP:AD	0/0:108:108,0	0/0:50:50,0	0/0:28:28,0	0/0:22:22,0	0/0:35:35,0	0/0:184:184,0	0/0:26:26,0	0/0:28:28,0	0/0:21:21,0	0/0:51:51,0	0/0:120:120,0	0/0:62:62,0	0/0:87:87,0	0/0:91:91,0	0/0:82:82,0	0/0:38:38,0	0/1:148:119,29	0/0:103:103,0	0/0:141:141,0	0/0:105:105,0
chr3	191433	12282_31	C	G	.	PASS	NS=20;AF=0.500;locori=p	GT:DP:AD	0/0:66:66,0	0/0:22:22,0	0/0:16:16,0	0/0:21:21,0	0/0:29:29,0	0/0:161:161,0	0/0:24:24,0	0/0:19:19,0	0/0:19:19,0	0/0:30:30,0	1/1:35:0,35	1/1:26:0,26	1/1:24:0,24	1/1:27:0,27	1/1:23:0,23	1/1:20:0,20	1/1:33:0,33	1/1:38:0,38	1/1:70:0,70	1/1:37:0,37
chr3	952900	12904_2	A	G	.	PASS	NS=20;AF=0.500;locori=p	GT:DP:AD	0/0:340:340,0	0/0:271:271,0	0/0:232:232,0	0/0:236:236,0	0/0:411:411,0	0/0:287:287,0	0/0:243:243,0	0/0:212:212,0	0/0:207:207,0	0/0:475:475,0	1/1:406:0,406	1/1:379:0,379	1/1:343:0,343	1/1:219:0,219	1/1:373:0,373	1/1:192:0,192	1/1:564:0,564	1/1:409:0,409	1/1:153:0,153	1/1:390:0,390
chr3	952943	12904_45	C	T	.	PASS	NS=20;AF=0.025;locori=p	GT:DP:AD	0/0:340:340,0	0/0:271:271,0	0/0:232:232,0	0/0:236:236,0	0/0:411:411,0	0/0:287:287,0	0/0:243:243,0	0/0:212:212,0	0/0:207:207,0	0/0:475:475,0	0/0:406:406,0	0/0:379:379,0	0/0:343:343,0	0/0:219:219,0	0/0:373:373,0	0/0:192:192,0	0/0:564:564,0	0/0:409:409,0	0/0:153:153,0	0/1:390:209,181
chr3	1984019	12300_5	A	G	.	PASS	NS=20;AF=0.125;locori=m	GT:DP:AD	0/0:214:214,0	0/0:168:168,0	0/0:115:115,0	0/0:112:112,0	0/0:252:252,0	0/0:276:276,0	0/0:169:169,0	0/0:176:176,0	0/0:152:152,0	0/0:349:349,0	0/1:236:131,105	0/0:250:250,0	0/0:204:204,0	0/0:149:149,0	0/0:221:221,0	0/1:159:84,75	0/0:322:322,0	0/1:247:111,136	0/1:120:51,69	0/1:237:107,130
chr3	2350841	12417_40	T	C	.	PASS	NS=20;AF=0.050;locori=m	GT:DP:AD	0/0:337:337,0	0/0:89:89,0	0/0:96:96,0	0/0:81:81,0	0/0:183:183,0	0/0:292:292,0	0/0:115:115,0	0/0:102:102,0	0/0:85:85,0	0/0:296:296,0	0/0:187:187,0	0/0:146:146,0	0/0:124:124,0	0/1:214:135,79	0/0:107:107,0	0/1:93:37,56	0/0:260:260,0	0/0:218:218,0	0/0:172:172,0	0/0:133:133,0
chr3	2558749	12473_3	T	C	.	PASS	NS=20;AF=0.025;locori=p	GT:DP:AD	0/0:498:498,0	0/0:220:220,0	0/0:191:191,0	0/0:220:220,0	0/0:330:330,0	0/0:366:366,0	0/0:230:230,0	0/0:234:234,0	0/0:178:178,0	0/0:580:580,0	0/0:757:757,0	0/0:549:549,0	0/0:537:537,0	0/0:476:476,0	0/1:513:276,237	0/0:319:319,0	0/0:866:866,0	0/0:862:862,0	0/0:750:750,0	0/0:697:697,0
chr3	2605733	12480_24	C	A	.	PASS	NS=20;AF=0.150;locori=p	GT:DP:AD	0/0:51:51,0	0/0:20:20,0	0/0:26:26,0	0/0:17:17,0	0/0:24:24,0	0/0:87:87,0	0/0:11:11,0	0/0:23:23,0	0/0:20:20,0	0/0:50:50,0	0/0:37:37,0	0/0:39:39,0	0/1:32:17,15	0/1:26:10,16	0/1:24:14,10	0/0:11:11,0	0/1:71:34,37	0/1:52:23,29	0/0:36:36,0	0/1:36:23,13
chr3	2620084	12487_15	T	C	.	PASS	NS=20;AF=0.075;locori=p	GT:DP:AD	0/0:67:67,0	0/0:17:17,0	0/0:17:17,0	0/0:16:16,0	0/0:19:19,0	0/0:126:126,0	0/0:18:18,0	0/0:13:13,0	0/0:19:19,0	0/0:51:51,0	0/0:34:34,0	0/0:25:25,0	0/0:24:24,0	0/0:28:28,0	0/1:22:10,12	0/0:20:20,0	0/0:59:59,0	0/1:58:22,36	0/0:68:68,0	0/1:31:15,16
chr3	2641235	12493_34	G	A	.	PASS	NS=20;AF=0.025;locori=m	GT:DP:AD	0/0:1485:1485,0	0/0:340:340,0	0/0:353:353,0	0/0:266:266,0	0/0:734:734,0	0/0:539:539,0	0/0:367:367,0	0/0:383:383,0	0/0:281:281,0	0/0:1133:1133,0	0/0:697:697,0	0/0:604:604,0	0/0:624:624,0	0/0:714:714,0	0/0:619:619,0	0/0:342:342,0	0/0:1296:1296,0	0/0:1099:1099,0	0/1:1123:612,511	0/0:705:705,0
chr3	2641236	12493_33	G	A	.	PASS	NS=20;AF=0.025;locori=m	GT:DP:AD	0/0:1485:1485,0	0/0:340:340,0	0/0:353:353,0	0/0:266:266,0	0/0:734:734,0	0/0:539:539,0	0/0:367:367,0	0/0:383:383,0	0/0:281:281,0	0/0:1133:1133,0	0/0:697:697,0	0/0:604:604,0	0/0:624:624,0	0/0:714:714,0	0/0:619:619,0	0/0:342:342,0	0/0:1296:1296,0	0/0:1099:1099,0	0/1:1123:612,511	0/0:705:705,0
chr3	3445209	12713_46	T	C	.	PASS	NS=20;AF=0.500;locori=m	GT:DP:AD	0/0:1046:1046,0	0/0:424:424,0	0/0:323:323,0	0/0:294:294,0	0/0:615:615,0	0/0:502:502,0	0/0:411:411,0	0/0:398:398,0	0/0:346:346,0	0/0:999:999,0	1/1:799:0,799	1/1:581:0,581	1/1:584:0,584	1/1:664:0,664	1/1:573:0,573	1/1:294:0,294	1/1:1021:0,1021	1/1:945:0,945	1/1:649:0,649	1/1:694:0,694
chr3	3516399	12715_36	T	A	.	PASS	NS=20;AF=0.100;locori=p	GT:DP:AD	0/0:32:32,0	0/0:22:22,0	0/0:22:22,0	0/0:14:14,0	0/0:16:16,0	0/0:23:23,0	0/0:14:14,0	0/0:11:11,0	0/0:25:25,0	0/0:32:32,0	0/0:18:18,0	0/0:32:32,0	0/0:31:31,0	0/1:20:12,8	0/0:18:18,0	0/1:27:16,11	0/1:26:9,17	0/1:22:14,8	0/0:13:13,0	0/0:17:17,0
chr3	3681562	12725_22	C	T	.	PASS	NS=20;AF=0.450;locori=p	GT:DP:AD	0/0:93:93,0	0/0:54:54,0	0/0:55:55,0	0/0:37:37,0	0/0:80:80,0	0/0:239:239,0	0/0:68:68,0	0/0:80:80,0	0/0:43:43,0	0/0:122:122,0	1/1:64:0,64	1/1:49:0,49	1/1:66:0,66	1/1:35:0,35	1/1:62:0,62	0/1:34:20,14	0/1:78:40,38	1/1:55:0,55	1/1:29:0,29	1/1:53:0,53
chr3	3791167	12727_16	T	G	.	PASS	NS=20;AF=0.500;locori=m	GT:DP:AD	0/0:18:18,0	0/0:19:19,0	0/0:21:21,0	0/0:11:11,0	0/0:17:17,0	0/0:18:18,0	0/0:15:15,0	0/0:10:10,0	0/0:15:15,0	0/0:29:29,0	1/1:14:0,14	1/1:35:0,35	1/1:19:0,19	1/1:20:0,20	1/1:11:0,11	1/1:25:0,25	1/1:21:0,21	1/1:29:0,29	1/1:20:0,20	1/1:13:0,13
chr3	3886594	12734_17	G	A	.	PASS	NS=20;AF=0.475;locori=p	GT:DP:AD	1/1:60:0,60	1/1:24:0,24	1/1:22:0,22	1/1:23:0,23	0/1:35:21,14	1/1:23:0,23	1/1:19:0,19	1/1:21:0,21	1/1:25:0,25	1/1:42:0,42	0/0:22:22,0	0/0:37:37,0	0/0:25:25,0	0/0:19:19,0	0/0:29:29,0	0/0:29:29,0	0/0:48:48,0	0/0:26:26,0	0/0:35:35,0	0/0:18:18,0
chr3	3925857	12735_16	G	T	.	PASS	NS=20;AF=0.425;locori=p	GT:DP:AD	0/1:134:58,76	1/1:28:0,28	1/1:40:0,40	1/1:37:0,37	1/1:40:0,40	0/0:188:188,0	1/1:52:0,52	1/1:34:0,34	1/1:39:0,39	1/1:98:0,98	0/0:66:66,0	0/0:56:56,0	0/0:53:53,0	0/0:82:82,0	0/0:43:43,0	0/0:27:27,0	0/0:89:89,0	0/0:87:87,0	0/0:93:93,0	0/0:73:73,0
chr3	4320509	12744_13	T	C	.	PASS	NS=20;AF=0.500;locori=m	GT:DP:AD	1/1:667:0,667	1/1:179:0,179	1/1:182:0,182	1/1:157:0,157	1/1:373:0,373	1/1:324:0,324	1/1:217:0,217	1/1:192:0,192	1/1:192:0,192	1/1:612:0,612	0/0:389:389,0	0/0:340:340,0	0/0:275:275,0	0/0:463:463,0	0/0:279:279,0	0/0:146:146,0	0/0:583:583,0	0/0:591:591,0	0/0:538:538,0	0/0:413:413,0
chr3	4498669	12752_10	A	G	.	PASS	NS=20;AF=0.225;locori=m	GT:DP:AD	0/0:261:261,0	0/0:104:104,0	0/0:80:80,0	0/0:86:86,0	0/0:109:109,0	0/0:291:291,0	0/0:71:71,0	0/0:66:66,0	0/0:81:81,0	0/0:199:199,0	0/1:142:75,67	0/0:124:124,0	0/1:99:40,59	0/1:123:59,64	1/1:120:0,120	0/1:93:41,52	1/1:223:0,223	0/0:215:215,0	0/0:179:179,0	0/1:118:66,52
chr3	5010791	12774_2	G	A	.	PASS	NS=20;AF=0.300;locori=m	GT:DP:AD	1/1:47:0,47	1/1:32:0,32	0/1:21:13,8	0/0:20:20,0	0/1:27:10,17	0/1:100:51,49	0/1:15:8,7	1/1:11:0,11	0/1:17:7,10	0/1:47:25,22	0/0:46:46,0	0/0:38:38,0	0/0:45:45,0	0/0:24:24,0	0/0:18:18,0	0/0:24:24,0	0/0:54:54,0	0/0:37:37,0	0/0:26:26,0	0/0:41:41,0
chr3	5361411	12779_14	C	T	.	PASS	NS=20;AF=0.025;locori=m	GT:DP:AD	0/0:42:42,0	0/0:17:17,0	0/0:16:16,0	0/0:10:10,0	0/0:22:22,0	0/0:92:92,0	0/0:16:16,0	0/0:12:12,0	0/0:14:14,0	0/0:44:44,0	0/1:25:12,13	0/0:25:25,0	0/0:23:23,0	0/0:20:20,0	0/0:10:10,0	0/0:14:14,0	0/0:40:40,0	0/0:43:43,0	0/0:39:39,0	0/0:25:25,0
chr3	5659349	12785_5	C	A	.	PASS	NS=20;AF=0.025;locori=p	GT:DP:AD	0/0:1779:1779,0	0/0:582:582,0	0/0:448:448,0	0/0:477:477,0	0/0:875:875,0	0/0:538:538,0	0/0:506:506,0	0/0:550:550,0	0/0:417:417,0	0/0:1428:1428,0	0/1:968:528,440	0/0:753:753,0	0/0:796:796,0	0/0:1179:1179,0	0/0:825:825,0	0/0:451:451,0	0/0:794:794,0	0/0:1422:1422,0	0/0:1272:1272,0	0/0:499:499,0
chr3	5909835	12798_15	T	G	.	PASS	NS=20;AF=0.500;locori=m	GT:DP:AD	0/0:93:93,0	0/0:45:45,0	0/0:40:40,0	0/0:22:22,0	0/0:50:50,0	0/0:134:134,0	0/0:18:18,0	0/0:37:37,0	0/0:27:27,0	0/0:61:61,0	1/1:46:0,46	1/1:29:0,29	1/1:48:0,48	1/1:45:0,45	1/1:44:0,44	1/1:27:0,27	1/1:73:0,73	1/1:67:0,67	1/1:58:0,58	1/1:48:0,48
chr3	6709945	12824_47	A	C	.	PASS	NS=20;AF=0.025;locori=m	GT:DP:AD	0/0:51:51,0	0/0:14:14,0	0/0:16:16,0	0/0:14:14,0	0/0:21:21,0	0/0:124:124,0	0/0:14:14,0	0/0:20:20,0	0/0:16:16,0	0/0:33:33,0	0/0:18:18,0	0/0:21:21,0	0/0:23:23,0	0/1:36:17,19	0/0:17:17,0	0/0:15:15,0	0/0:51:51,0	0/0:42:42,0	0/0:52:52,0	0/0:28:28,0
chr3	6842883	12828_27	T	C	.	PASS	NS=20;AF=0.500;locori=m	GT:DP:AD	1/1:44:0,44	1/1:11:0,11	1/1:11:0,11	1/1:12:0,12	1/1:21:0,21	1/1:74:0,74	1/1:16:0,16	1/1:11:0,11	1/1:24:0,24	1/1:43:0,43	0/0:19:19,0	0/0:27:27,0	0/0:17:17,0	0/0:33:33,0	0/0:24:24,0	0/0:21:21,0	0/0:34:34,0	0/0:30:30,0	0/0:40:40,0	0/0:16:16,0
chr3	7315935	12840_32	T	C	.	PASS	NS=20;AF=0.400;locori=m	GT:DP:AD	1/1:78:0,78	0/1:21:10,11	0/1:14:6,8	1/1:14:0,14	0/1:30:21,9	1/1:134:0,134	0/1:25:14,11	1/1:18:0,18	1/1:18:0,18	0/1:30:14,16	0/0:34:34,0	0/0:18:18,0	0/0:13:13,0	0/0:28:28,0	0/0:14:14,0	0/0:16:16,0	0/0:40:40,0	0/1:41:25,16	0/0:36:36,0	0/0:24:24,0
chr3	8432154	12877_37	C	G	.	PASS	NS=20;AF=0.425;locori=p	GT:DP:AD	0/0:25:25,0	0/0:28:28,0	0/0:19:19,0	0/0:22:22,0	0/0:35:35,0	0/0:71:71,0	0/0:12:12,0	0/0:22:22,0	0/0:22:22,0	0/0:37:37,0	1/1:30:0,30	1/1:35:0,35	1/1:29:0,29	0/1:17:8,9	1/1:30:0,30	1/1:23:0,23	0/1:46:29,17	1/1:23:0,23	1/1:13:0,13	0/1:26:13,13
chr3	10041890	11994_28	C	A	.	PASS	NS=20;AF=0.500;locori=m	GT:DP:AD	0/0:1073:1073,0	0/0:396:396,0	0/0:321:321,0	0/0:256:256,0	0/0:557:557,0	0/0:383:383,0	0/0:354:354,0	0/0:362:362,0	0/0:284:284,0	0/0:997:997,0	1/1:784:0,784	1/1:528:0,528	1/1:539:0,539	1/1:695:0,695	1/1:593:0,593	1/1:314:0,314	1/1:1138:0,1138	1/1:896:0,896	1/1:973:0,973	1/1:787:0,787
chr3	10234874	11997_17	C	T	.	PASS	NS=20;AF=0.025;locori=p	GT:DP:AD	0/0:624:624,0	0/0:202:202,0	0/0:161:161,0	0/0:162:162,0	0/0:315:315,0	0/0:483:483,0	0/0:178:178,0	0/0:161:161,0	0/0:142:142,0	0/0:560:560,0	0/0:351:351,0	0/0:249:249,0	0/1:305:161,144	0/0:357:357,0	0/0:298:298,0	0/0:148:148,0	0/0:557:557,0	0/0:506:506,0	0/0:398:398,0	0/0:303:303,0
chr3	10274848	11999_32	C	G	.	PASS	NS=20;AF=0.425;locori=p	GT:DP:AD	0/0:601:601,0	0/1:267:124,143	0/1:222:125,97	0/0:204:204,0	0/1:371:160,211	0/1:376:193,183	0/0:225:225,0	0/1:274:128,146	0/0:196:196,0	0/1:609:281,328	1/1:418:0,418	0/0:401:401,0	1/1:350:0,350	0/1:362:180,182	1/1:319:0,319	1/1:218:0,218	0/0:595:595,0	0/0:438:438,0	0/1:383:204,179	0/1:462:265,197
chr3	10395252	12002_0	A	C	.	PASS	NS=20;AF=0.150;locori=p	GT:DP:AD	0/0:956:956,0	0/0:474:474,0	0/0:405:405,0	0/0:358:358,0	0/0:640:640,0	0/0:456:456,0	0/0:458:458,0	0/0:466:466,0	0/0:376:376,0	0/0:985:985,0	1/1:861:0,861	0/1:621:296,325	0/0:649:649,0	0/1:516:305,211	0/0:696:696,0	0/0:373:373,0	0/1:926:505,421	0/0:802:802,0	0/0:465:465,0	0/1:753:390,363
chr3	10874435	12020_8	C	T	.	PASS	NS=20;AF=0.075;locori=m	GT:DP:AD	0/0:60:60,0	0/0:11:11,0	0/0:16:16,0	0/0:15:15,0	0/0:26:26,0	0/0:94:94,0	0/0:15:15,0	0/0:12:12,0	0/0:10:10,0	0/0:44:44,0	0/0:23:23,0	0/0:17:17,0	0/0:26:26,0	0/1:29:16,13	0/1:21:7,14	0/0:15:15,0	0/0:42:42,0	0/1:41:20,21	0/0:49:49,0	0/0:26:26,0
chr3	12628239	12075_22	C	G	.	PASS	NS=20;AF=0.025;locori=p	GT:DP:AD	0/0:741:741,0	0/0:388:388,0	0/0:306:306,0	0/0:318:318,0	0/0:544:544,0	0/0:352:352,0	0/0:327:327,0	0/0:432:432,0	0/0:310:310,0	0/0:861:861,0	0/0:788:788,0	0/0:569:569,0	0/0:581:581,0	0/0:550:550,0	0/0:534:534,0	0/0:360:360,0	0/1:903:421,482	0/0:820:820,0	0/0:516:516,0	0/0:656:656,0
chr3	12834104	12081_37	T	C	.	PASS	NS=20;AF=0.450;locori=m	GT:DP:AD	0/0:42:42,0	0/0:17:17,0	0/0:14:14,0	0/0:12:12,0	0/0:15:15,0	0/0:95:95,0	0/0:16:16,0	0/0:17:17,0	0/0:10:10,0	0/0:55:55,0	1/1:26:0,26	1/1:23:0,23	1/1:24:0,24	1/1:28:0,28	1/1:11:0,11	1/1:10:0,10	0/1:30:14,16	0/1:32:14,18	1/1:39:0,39	1/1:35:0,35
chr3	13194487	12094_43	C	G	.	PASS	NS=20;AF=0.425;locori=m	GT:DP:AD	0/0:62:62,0	0/0:25:25,0	0/0:26:26,0	0/0:24:24,0	0/0:32:32,0	0/0:115:115,0	0/0:32:32,0	0/0:29:29,0	0/0:39:39,0	0/0:67:67,0	0/1:52:24,28	1/1:46:0,46	1/1:34:0,34	1/1:65:0,65	0/1:30:15,15	1/1:26:0,26	1/1:62:0,62	1/1:81:0,81	0/1:52:22,30	1/1:40:0,40
chr3	13194492	12094_38	T	A	.	PASS	NS=20;AF=0.425;locori=m	GT:DP:AD	0/0:62:62,0	0/0:25:25,0	0/0:26:26,0	0/0:24:24,0	0/0:32:32,0	0/0:115:115,0	0/0:32:32,0	0/0:29:29,0	0/0:39:39,0	0/0:67:67,0	0/1:52:24,28	1/1:46:0,46	1/1:34:0,34	1/1:65:0,65	0/1:30:15,15	1/1:26:0,26	1/1:62:0,62	1/1:81:0,81	0/1:52:22,30	1/1:40:0,40
chr3	13274309	12098_6	T	A	.	PASS	NS=20;AF=0.225;locori=p	GT:DP:AD	0/0:258:258,0	0/0:108:108,0	0/0:77:77,0	0/0:95:95,0	0/0:126:126,0	0/0:286:286,0	0/0:87:87,0	0/0:82:82,0	0/0:90:90,0	0/0:214:214,0	0/1:267:205,62	0/1:186:135,51	1/1:95:0,95	0/1:217:146,71	0/1:97:59,38	0/0:164:164,0	0/1:185:88,97	0/1:304:216,88	0/0:408:408,0	0/1:203:138,65
chr3	14731779	12136_14	G	C	.	PASS	NS=20;AF=0.125;locori=p	GT:DP:AD	0/0:820:820,0	0/0:386:386,0	0/0:329:329,0	0/0:318:318,0	0/0:561:561,0	0/0:415:415,0	0/0:358:358,0	0/0:366:366,0	0/0:342:342,0	0/0:810:810,0	0/0:613:613,0	0/0:490:490,0	0/0:474:474,0	0/1:543:334,209	0/1:513:270,243	0/1:274:161,113	0/0:714:714,0	0/1:688:344,344	0/1:518:282,236	0/0:537:537,0
chr3	14731781	12136_16	C	G	.	PASS	NS=20;AF=0.475;locori=p	GT:DP:AD	0/0:820:820,0	0/0:386:386,0	0/0:329:329,0	0/0:318:318,0	0/0:561:561,0	0/0:415:415,0	0/0:358:358,0	0/0:366:366,0	0/0:342:342,0	0/0:810:810,0	1/1:613:0,613	1/1:490:0,490	1/1:474:0,474	1/1:543:0,543	0/1:513:270,243	1/1:274:0,274	1/1:714:0,714	1/1:688:0,688	1/1:518:0,518	1/1:537:0,537
chr3	14800801	12138_7	T	C	.	PASS	NS=20;AF=0.400;locori=p	GT:DP:AD	0/0:1294:1294,0	0/0:423:423,0	0/0:380:380,0	0/0:371:371,0	0/0:667:667,0	0/0:521:521,0	0/0:408:408,0	0/0:436:436,0	0/0:382:382,0	0/0:1135:1135,0	1/1:786:0,786	1/1:621:0,621	1/1:682:0,682	1/1:995:0,995	0/1:608:274,334	0/1:438:188,250	0/1:1059:584,475	1/1:961:0,961	0/1:835:415,420	1/1:795:0,795
chr3	15428515	12157_14	A	C	.	PASS	NS=20;AF=0.075;locori=p	GT:DP:AD	0/0:120:120,0	0/0:66:66,0	0/0:50:50,0	0/0:44:44,0	0/0:76:76,0	0/0:188:188,0	0/0:52:52,0	0/0:49:49,0	0/0:61:61,0	0/0:128:128,0	0/1:78:39,39	0/0:83:83,0	0/1:71:33,38	0/0:85:85,0	0/0:69:69,0	0/0:49:49,0	0/0:118:118,0	0/0:108:108,0	0/1:132:64,68	0/0:70:70,0
chr3	15536222	12160_24	T	C	.	PASS	NS=20;AF=0.425;locori=p	GT:DP:AD	0/0:1669:1669,0	0/0:484:484,0	0/0:426:426,0	0/0:402:402,0	0/0:837:837,0	0/0:629:629,0	0/0:529:529,0	0/0:544:544,0	0/0:378:378,0	0/0:1386:1386,0	0/1:814:458,356	1/1:572:0,572	0/1:529:288,241	0/1:940:412,528	1/1:584:0,584	1/1:315:0,315	1/1:1001:0,1001	1/1:1168:0,1168	1/1:1161:0,1161	1/1:678:0,678
chr3	15536233	12160_35	C	A	.	PASS	NS=20;AF=0.075;locori=p	GT:DP:AD	0/0:1669:1669,0	0/0:484:484,0	0/0:426:426,0	0/0:402:402,0	0/0:837:837,0	0/0:629:629,0	0/0:529:529,0	0/0:544:544,0	0/0:378:378,0	0/0:1386:1386,0	0/1:814:357,457	0/0:572:572,0	0/1:529:242,287	0/1:940:528,412	0/0:584:584,0	0/0:315:315,0	0/0:1001:1001,0	0/0:1168:1168,0	0/0:1161:1161,0	0/0:678:678,0
chr3	15536245	12160_47	A	T	.	PASS	NS=20;AF=0.025;locori=p	GT:DP:AD	0/0:1669:1669,0	0/0:484:484,0	0/0:426:426,0	0/0:402:402,0	0/0:837:837,0	0/0:629:629,0	0/0:529:529,0	0/0:544:544,0	0/0:378:378,0	0/0:1386:1386,0	0/0:814:814,0	0/0:572:572,0	0/0:529:529,0	0/0:940:940,0	0/0:584:584,0	0/0:315:315,0	0/0:1001:1001,0	0/0:1168:1168,0	0/1:1161:509,652	0/0:678:678,0
chr3	16759889	12198_27	C	A	.	PASS	NS=20;AF=0.125;locori=p	GT:DP:AD	0/0:615:615,0	0/0:322:322,0	0/0:286:286,0	0/0:228:228,0	0/0:424:424,0	0/0:434:434,0	0/0:334:334,0	0/0:300:300,0	0/0:243:243,0	0/0:708:708,0	0/0:523:523,0	0/0:445:445,0	0/1:426:197,229	0/1:378:220,158	0/0:472:472,0	0/1:238:154,84	0/0:628:628,0	0/0:563:563,0	0/1:381:219,162	0/1:471:215,256
chr3	17024161	12203_29	G	C	.	PASS	NS=20;AF=0.050;locori=m	GT:DP:AD	0/0:172:172,0	0/0:61:61,0	0/0:58:58,0	0/0:59:59,0	0/0:85:85,0	0/0:178:178,0	0/0:35:35,0	0/0:58:58,0	0/0:44:44,0	0/0:121:121,0	0/1:85:39,46	0/0:58:58,0	0/0:56:56,0	0/0:89:89,0	0/0:61:61,0	0/0:46:46,0	0/1:131:60,71	0/0:124:124,0	0/0:115:115,0	0/0:84:84,0
chr3	17292266	12214_34	C	G	.	PASS	NS=20;AF=0.075;locori=m	GT:DP:AD	0/0:150:150,0	0/0:37:37,0	0/0:38:38,0	0/0:33:33,0	0/0:75:75,0	0/0:362:362,0	0/0:43:43,0	0/0:45:45,0	0/0:61:61,0	0/0:126:126,0	0/0:137:137,0	0/1:64:37,27	0/1:82:55,27	0/0:93:93,0	0/0:110:110,0	0/0:56:56,0	0/0:196:196,0	0/0:138:138,0	0/0:103:103,0	0/1:89:53,36
chr3	17443292	12221_26	T	C	.	PASS	NS=20;AF=0.500;locori=m	GT:DP:AD	1/1:222:0,222	1/1:81:0,81	1/1:46:0,46	1/1:48:0,48	1/1:73:0,73	1/1:218:0,218	1/1:63:0,63	1/1:51:0,51	1/1:63:0,63	1/1:165:0,165	0/0:88:88,0	0/0:70:70,0	0/0:85:85,0	0/0:101:101,0	0/0:85:85,0	0/0:49:49,0	0/0:149:149,0	0/0:148:148,0	0/0:161:161,0	0/0:113:113,0
chr3	17443300	12221_18	T	C	.	PASS	NS=20;AF=0.175;locori=m	GT:DP:AD	0/0:222:222,0	0/0:81:81,0	0/0:46:46,0	0/0:48:48,0	0/0:73:73,0	0/0:218:218,0	0/0:63:63,0	0/0:51:51,0	0/0:63:63,0	0/0:165:165,0	0/1:88:44,44	0/1:70:33,37	0/1:85:42,43	0/0:101:101,0	0/0:85:85,0	1/1:49:0,49	0/0:149:149,0	0/0:148:148,0	0/1:161:81,80	0/1:113:49,64
chr3	17443305	12221_13	T	C	.	PASS	NS=20;AF=0.325;locori=m	GT:DP:AD	1/1:222:0,222	1/1:81:0,81	0/1:46:24,22	0/1:48:23,25	0/0:73:73,0	0/0:218:218,0	1/1:63:0,63	1/1:51:0,51	1/1:63:0,63	0/1:165:87,78	0/0:88:88,0	0/0:70:70,0	0/0:85:85,0	0/0:101:101,0	0/0:85:85,0	0/0:49:49,0	0/0:149:149,0	0/0:148:148,0	0/0:161:161,0	0/0:113:113,0
chr3	17569766	12225_49	G	T	.	PASS	NS=20;AF=0.175;locori=m	GT:DP:AD	0/0:331:331,0	0/0:114:114,0	0/0:93:93,0	0/0:78:78,0	0/0:167:167,0	0/0:274:274,0	0/0:105:105,0	0/0:88:88,0	0/0:86:86,0	0/0:287:287,0	1/1:214:0,214	0/0:153:153,0	1/1:143:0,143	0/1:244:137,107	0/1:117:65,52	0/0:110:110,0	0/0:251:251,0	0/1:293:163,130	0/0:358:358,0	0/0:160:160,0
chr3	17569808	12225_7	C	T	.	PASS	NS=20;AF=0.250;locori=m	GT:DP:AD	0/0:331:331,0	0/0:114:114,0	0/0:93:93,0	0/0:78:78,0	0/0:167:167,0	0/0:274:274,0	0/0:105:105,0	0/0:88:88,0	0/0:86:86,0	0/0:287:287,0	0/0:214:214,0	1/1:153:0,153	0/0:143:143,0	0/0:244:244,0	0/0:117:117,0	1/1:110:0,110	1/1:251:0,251	0/1:293:129,164	0/1:358:202,156	1/1:160:0,160
chr3	17668142	12227_17	T	A	.	PASS	NS=20;AF=0.075;locori=p	GT:DP:AD	0/0:866:866,0	0/0:376:376,0	0/0:307:307,0	0/0:263:263,0	0/0:497:497,0	0/0:460:460,0	0/0:303:303,0	0/0:385:385,0	0/0:308:308,0	0/0:988:988,0	0/0:693:693,0	0/0:573:573,0	0/0:543:543,0	0/1:567:226,341	0/1:462:221,241	0/0:298:298,0	0/1:845:373,472	0/0:687:687,0	0/0:468:468,0	0/0:778:778,0
chr3	18036578	12237_38	T	C	.	PASS	NS=20;AF=0.500;locori=m	GT:DP:AD	0/0:1620:1620,0	0/0:547:547,0	0/0:487:487,0	0/0:437:437,0	0/0:819:819,0	0/0:513:513,0	0/0:595:595,0	0/0:585:585,0	0/0:519:519,0	0/0:1436:1436,0	1/1:983:0,983	1/1:763:0,763	1/1:737:0,737	1/1:840:0,840	1/1:721:0,721	1/1:438:0,438	1/1:1357:0,1357	1/1:1478:0,1478	1/1:1280:0,1280	1/1:918:0,918
chr3	19128350	12280_45	A	G	.	PASS	NS=20;AF=0.325;locori=p	GT:DP:AD	0/0:52:52,0	0/0:33:33,0	0/0:49:49,0	0/0:27:27,0	0/0:65:65,0	0/0:14:14,0	0/0:33:33,0	0/0:31:31,0	0/0:26:26,0	0/0:111:111,0	1/1:55:0,55	1/1:68:0,68	0/1:54:26,28	1/1:59:0,59	1/1:67:0,67	0/0:24:24,0	1/1:62:0,62	0/0:115:115,0	0/1:45:17,28	0/1:75:44,31
chr3	19951582	12305_17	T	A	.	PASS	NS=20;AF=0.500;locori=m	GT:DP:AD	0/0:1023:1023,0	0/0:477:477,0	0/0:414:414,0	0/0:308:308,0	0/0:651:651,0	0/0:425:425,0	0/0:478:478,0	0/0:506:506,0	0/0:388:388,0	0/0:1236:1236,0	1/1:840:0,840	1/1:666:0,666	1/1:672:0,672	1/1:817:0,817	1/1:639:0,639	1/1:381:0,381	1/1:1122:0,1122	1/1:1024:0,1024	1/1:671:0,671	1/1:890:0,890
chr3	22105525	12368_31	G	A	.	PASS	NS=20;AF=0.225;locori=p	GT:DP:AD	0/1:39:20,19	1/1:22:0,22	0/1:22:12,10	0/0:19:19,0	1/1:40:0,40	0/0:39:39,0	0/1:20:9,11	0/1:39:19,20	0/1:19:11,8	0/0:31:31,0	0/0:55:55,0	0/0:43:43,0	0/0:30:30,0	0/0:41:41,0	0/0:46:46,0	0/0:30:30,0	0/0:68:68,0	0/0:57:57,0	0/0:33:33,0	0/0:67:67,0
chr3	22194523	12372_49	A	C	.	PASS	NS=20;AF=0.125;locori=m	GT:DP:AD	0/0:244:244,0	0/0:71:71,0	0/0:74:74,0	0/0:56:56,0	0/0:68:68,0	0/0:217:217,0	0/0:67:67,0	0/0:69:69,0	0/0:55:55,0	0/0:177:177,0	0/1:83:32,51	0/0:60:60,0	0/0:66:66,0	0/1:131:58,73	0/1:65:22,43	0/0:38:38,0	0/0:130:130,0	0/1:169:89,80	0/1:142:51,91	0/0:70:70,0
chr3	22194524	12372_48	T	C	.	PASS	NS=20;AF=0.025;locori=m	GT:DP:AD	0/0:244:244,0	0/0:71:71,0	0/0:74:74,0	0/0:56:56,0	0/0:68:68,0	0/0:217:217,0	0/0:67:67,0	0/0:69:69,0	0/0:55:55,0	0/0:177:177,0	0/0:83:83,0	0/0:60:60,0	0/0:66:66,0	0/0:131:131,0	0/0:65:65,0	0/0:38:38,0	0/0:130:130,0	0/1:169:80,89	0/0:142:142,0	0/0:70:70,0
chr3	22194557	12372_15	T	A	.	PASS	NS=20;AF=0.025;locori=m	GT:DP:AD	0/0:244:244,0	0/0:71:71,0	0/0:74:74,0	0/0:56:56,0	0/0:68:68,0	0/0:217:217,0	0/0:67:67,0	0/0:69:69,0	0/0:55:55,0	0/0:177:177,0	0/0:83:83,0	0/0:60:60,0	0/0:66:66,0	0/0:131:131,0	0/0:65:65,0	0/0:38:38,0	0/0:130:130,0	0/1:169:80,89	0/0:142:142,0	0/0:70:70,0
chr3	22194559	12372_13	G	A	.	PASS	NS=20;AF=0.025;locori=m	GT:DP:AD	0/0:244:244,0	0/0:71:71,0	0/0:74:74,0	0/0:56:56,0	0/0:68:68,0	0/0:217:217,0	0/0:67:67,0	0/0:69:69,0	0/0:55:55,0	0/0:177:177,0	0/0:83:83,0	0/0:60:60,0	0/0:66:66,0	0/0:131:131,0	0/0:65:65,0	0/0:38:38,0	0/0:130:130,0	0/1:169:80,89	0/0:142:142,0	0/0:70:70,0
chr3	22792316	12388_44	G	A	.	PASS	NS=20;AF=0.125;locori=m	GT:DP:AD	0/0:640:640,0	0/0:185:185,0	0/0:131:131,0	0/0:119:119,0	0/0:245:245,0	0/0:333:333,0	0/0:168:168,0	0/0:198:198,0	0/0:151:151,0	0/0:450:450,0	0/0:306:306,0	0/0:247:247,0	0/0:279:279,0	0/1:282:118,164	0/1:244:137,107	0/0:133:133,0	0/0:499:499,0	0/1:440:222,218	0/1:410:190,220	0/1:389:182,207
chr3	23017708	12400_4	T	A	.	PASS	NS=20;AF=0.375;locori=p	GT:DP:AD	0/0:94:94,0	0/0:39:39,0	0/0:41:41,0	0/0:29:29,0	0/0:56:56,0	0/0:182:182,0	0/0:24:24,0	0/0:40:40,0	0/0:27:27,0	0/0:75:75,0	1/1:62:0,62	0/1:37:15,22	0/1:53:22,31	1/1:92:0,92	0/1:41:16,25	1/1:42:0,42	1/1:114:0,114	0/1:93:46,47	0/1:116:57,59	1/1:76:0,76
chr3	23155495	12406_37	A	C	.	PASS	NS=20;AF=0.500;locori=p	GT:DP:AD	1/1:90:0,90	1/1:24:0,24	1/1:24:0,24	1/1:27:0,27	1/1:52:0,52	1/1:107:0,107	1/1:38:0,38	1/1:36:0,36	1/1:16:0,16	1/1:59:0,59	0/0:45:45,0	0/0:32:32,0	0/0:37:37,0	0/0:45:45,0	0/0:37:37,0	0/0:26:26,0	0/0:63:63,0	0/0:64:64,0	0/0:52:52,0	0/0:54:54,0
chr3	23943881	12434_16	G	A	.	PASS	NS=20;AF=0.100;locori=p	GT:DP:AD	0/0:45:45,0	0/0:27:27,0	0/0:24:24,0	0/0:13:13,0	0/0:34:34,0	0/0:21:21,0	0/0:13:13,0	0/0:14:14,0	0/0:19:19,0	0/0:19:19,0	0/1:14:10,4	0/1:22:12,10	0/0:28:28,0	0/0:13:13,0	0/0:19:19,0	0/0:20:20,0	0/1:17:10,7	0/0:14:14,0	0/1:27:14,13	0/0:12:12,0
chr3	24032922	12440_26	A	G	.	PASS	NS=20;AF=0.050;locori=p	GT:DP:AD	0/0:832:832,0	0/0:265:265,0	0/0:140:140,0	0/0:159:159,0	0/0:249:249,0	0/0:402:402,0	0/0:164:164,0	0/0:146:146,0	0/0:183:183,0	0/0:396:396,0	0/0:595:595,0	1/1:473:0,473	0/0:418:418,0	0/0:556:556,0	0/0:391:391,0	0/0:265:265,0	0/0:772:772,0	0/0:795:795,0	0/0:599:599,0	0/0:649:649,0
chr3	24092800	12442_46	A	T	.	PASS	NS=20;AF=0.125;locori=m	GT:DP:AD	0/0:445:445,0	0/0:138:138,0	0/0:119:119,0	0/0:90:90,0	0/0:196:196,0	0/0:394:394,0	0/0:138:138,0	0/0:128:128,0	0/0:106:106,0	0/0:268:268,0	0/1:194:103,91	0/0:188:188,0	0/0:174:174,0	0/0:231:231,0	1/1:159:0,159	0/0:103:103,0	0/1:298:155,143	0/0:320:320,0	0/1:396:179,217	0/0:224:224,0
chr3	24473355	12448_17	G	C	.	PASS	NS=20;AF=0.500;locori=m	GT:DP:AD	1/1:105:0,105	1/1:30:0,30	1/1:37:0,37	1/1:41:0,41	1/1:46:0,46	1/1:164:0,164	1/1:48:0,48	1/1:37:0,37	1/1:36:0,36	1/1:95:0,95	0/0:59:59,0	0/0:65:65,0	0/0:45:45,0	0/0:81:81,0	0/0:44:44,0	0/0:39:39,0	0/0:85:85,0	0/0:101:101,0	0/0:91:91,0	0/0:63:63,0
chr3	26098775	12483_44	T	C	.	PASS	NS=20;AF=0.225;locori=m	GT:DP:AD	1/1:59:0,59	0/0:25:25,0	0/1:23:6,17	0/1:17:9,8	0/0:32:32,0	0/1:93:38,55	0/0:26:26,0	1/1:12:0,12	0/1:25:10,15	0/1:45:22,23	0/0:33:33,0	0/0:23:23,0	0/0:32:32,0	0/0:31:31,0	0/0:28:28,0	0/0:12:12,0	0/0:35:35,0	0/0:29:29,0	0/0:47:47,0	0/0:16:16,0
chr3	27249153	12526_27	G	T	.	PASS	NS=20;AF=0.025;locori=p	GT:DP:AD	0/0:1184:1184,0	0/0:505:505,0	0/0:458:458,0	0/0:457:457,0	0/0:726:726,0	0/0:499:499,0	0/0:569:569,0	0/0:601:601,0	0/0:409:409,0	0/0:1352:1352,0	0/0:940:940,0	0/0:852:852,0	0/1:806:396,410	0/0:757:757,0	0/0:808:808,0	0/0:427:427,0	0/0:1071:1071,0	0/0:934:934,0	0/0:533:533,0	0/0:734:734,0
chr3	27274823	12527_30	G	A	.	PASS	NS=20;AF=0.475;locori=p	GT:DP:AD	0/0:73:73,0	0/0:23:23,0	0/0:24:24,0	0/0:23:23,0	0/0:24:24,0	0/0:122:122,0	0/0:19:19,0	0/0:19:19,0	0/0:17:17,0	0/0:44:44,0	0/1:52:29,23	1/1:37:0,37	1/1:29:0,29	1/1:40:0,40	1/1:28:0,28	1/1:18:0,18	1/1:63:0,63	1/1:42:0,42	1/1:81:0,81	1/1:34:0,34
chr3	27274824	12527_31	T	C	.	PASS	NS=20;AF=0.300;locori=p	GT:DP:AD	0/1:73:30,43	1/1:23:0,23	1/1:24:0,24	0/0:23:23,0	0/1:24:15,9	0/1:122:52,70	0/1:19:5,14	1/1:19:0,19	0/1:17:8,9	0/1:44:23,21	0/0:52:52,0	0/0:37:37,0	0/0:29:29,0	0/0:40:40,0	0/0:28:28,0	0/0:18:18,0	0/0:63:63,0	0/0:42:42,0	0/0:81:81,0	0/0:34:34,0
chr3	27274843	12527_50	T	G	.	PASS	NS=20;AF=0.225;locori=p	GT:DP:AD	0/1:73:43,30	0/0:23:23,0	0/0:24:24,0	1/1:23:0,23	0/1:24:9,15	0/1:122:70,52	0/1:19:14,5	0/0:19:19,0	0/1:17:9,8	0/1:44:21,23	0/1:52:23,29	0/0:37:37,0	0/0:29:29,0	0/0:40:40,0	0/0:28:28,0	0/0:18:18,0	0/0:63:63,0	0/0:42:42,0	0/0:81:81,0	0/0:34:34,0
chr3	28098010	12545_50	C	T	.	PASS	NS=20;AF=0.100;locori=p	GT:DP:AD	0/0:1008:1008,0	0/0:273:273,0	0/0:242:242,0	0/0:236:236,0	0/0:460:460,0	0/0:484:484,0	0/0:289:289,0	0/0:266:266,0	0/0:191:191,0	0/0:948:948,0	0/0:537:537,0	0/0:417:417,0	0/0:352:352,0	0/0:500:500,0	0/0:391:391,0	0/1:210:109,101	0/1:747:392,355	0/1:597:305,292	0/1:717:325,392	0/0:535:535,0
chr3	28371633	12554_38	A	G	.	PASS	NS=20;AF=0.500;locori=p	GT:DP:AD	0/0:674:674,0	0/0:215:215,0	0/0:182:182,0	0/0:170:170,0	0/0:276:276,0	0/0:346:346,0	0/0:178:178,0	0/0:203:203,0	0/0:180:180,0	0/0:521:521,0	1/1:327:0,327	1/1:280:0,280	1/1:284:0,284	1/1:393:0,393	1/1:279:0,279	1/1:209:0,209	1/1:534:0,534	1/1:552:0,552	1/1:569:0,569	1/1:406:0,406
chr3	29315644	12576_22	A	T	.	PASS	NS=20;AF=0.075;locori=p	GT:DP:AD	0/0:60:60,0	0/0:22:22,0	0/0:16:16,0	0/0:17:17,0	0/0:35:35,0	0/0:108:108,0	0/0:12:12,0	0/0:16:16,0	0/0:14:14,0	0/0:43:43,0	0/0:27:27,0	0/1:23:9,14	0/0:27:27,0	0/0:62:62,0	0/1:21:12,9	0/0:19:19,0	0/1:45:24,21	0/0:63:63,0	0/0:58:58,0	0/0:35:35,0
chr3	29424406	12580_37	G	A	.	PASS	NS=20;AF=0.100;locori=m	GT:DP:AD	0/0:33:33,0	0/0:27:27,0	0/0:24:24,0	0/0:13:13,0	0/0:24:24,0	0/0:29:29,0	0/0:15:15,0	0/0:18:18,0	0/0:16:16,0	0/0:28:28,0	0/0:14:14,0	0/0:32:32,0	0/0:21:21,0	0/1:24:13,11	0/0:13:13,0	0/1:19:10,9	0/1:16:6,10	0/0:14:14,0	0/0:22:22,0	0/1:22:17,5
chr3	31877134	12637_6	G	A	.	PASS	NS=20;AF=0.025;locori=m	GT:DP:AD	0/0:1012:1012,0	0/0:329:329,0	0/0:272:272,0	0/0:302:302,0	0/0:585:585,0	0/0:502:502,0	0/0:369:369,0	0/0:367:367,0	0/0:331:331,0	0/0:919:919,0	0/0:638:638,0	0/0:557:557,0	0/0:492:492,0	0/1:585:354,231	0/0:466:466,0	0/0:324:324,0	0/0:1124:1124,0	0/0:845:845,0	0/0:739:739,0	0/0:760:760,0
chr3	32046851	12649_35	C	T	.	PASS	NS=20;AF=0.050;locori=p	GT:DP:AD	0/0:587:587,0	0/0:202:202,0	0/0:145:145,0	0/0:145:145,0	0/0:262:262,0	0/0:443:443,0	0/0:208:208,0	0/0:196:196,0	0/0:147:147,0	0/0:484:484,0	0/0:351:351,0	0/0:271:271,0	0/1:293:141,152	0/0:314:314,0	0/1:300:165,135	0/0:189:189,0	0/0:574:574,0	0/0:505:505,0	0/0:548:548,0	0/0:394:394,0
chr3	32237748	12655_29	C	G	.	PASS	NS=20;AF=0.300;locori=p	GT:DP:AD	0/0:80:80,0	0/0:32:32,0	0/0:25:25,0	0/0:31:31,0	0/0:44:44,0	0/0:121:121,0	0/0:25:25,0	0/0:27:27,0	0/0:31:31,0	0/0:73:73,0	0/1:41:15,26	1/1:34:0,34	0/1:30:15,15	0/0:42:42,0	0/1:19:9,10	1/1:22:0,22	0/1:60:32,28	0/1:74:39,35	0/1:79:43,36	1/1:52:0,52
chr3	32370251	12659_49	G	A	.	PASS	NS=20;AF=0.025;locori=m	GT:DP:AD	0/0:268:268,0	0/0:84:84,0	0/0:83:83,0	0/0:66:66,0	0/0:100:100,0	0/0:248:248,0	0/0:90:90,0	0/0:77:77,0	0/0:79:79,0	0/0:214:214,0	0/0:133:133,0	0/0:118:118,0	0/1:112:60,52	0/0:139:139,0	0/0:118:118,0	0/0:80:80,0	0/0:215:215,0	0/0:194:194,0	0/0:195:195,0	0/0:189:189,0
chr3	32521995	12665_9	A	C	.	PASS	NS=20;AF=0.025;locori=p	GT:DP:AD	0/0:95:95,0	0/0:52:52,0	0/0:41:41,0	0/0:34:34,0	0/0:52:52,0	0/0:184:184,0	0/0:40:40,0	0/0:37:37,0	0/0:37:37,0	0/0:87:87,0	0/0:71:71,0	0/0:57:57,0	0/0:44:44,0	0/0:81:81,0	0/0:53:53,0	0/0:27:27,0	0/0:98:98,0	0/0:53:53,0	0/1:81:46,35	0/0:77:77,0
chr3	32809739	12676_10	G	A	.	PASS	NS=20;AF=0.375;locori=m	GT:DP:AD	0/0:52:52,0	0/0:42:42,0	0/0:24:24,0	0/0:33:33,0	0/0:34:34,0	0/0:26:26,0	0/0:24:24,0	0/0:27:27,0	0/0:15:15,0	0/0:35:35,0	1/1:32:0,32	0/1:53:16,37	0/1:35:16,19	0/1:17:6,11	0/1:24:8,16	0/1:28:11,17	1/1:47:0,47	1/1:37:0,37	1/1:38:0,38	1/1:21:0,21
chr3	33165282	12688_31	G	A	.	PASS	NS=20;AF=0.150;locori=m	GT:DP:AD	0/0:71:71,0	0/0:33:33,0	0/0:18:18,0	0/0:29:29,0	0/0:30:30,0	0/0:97:97,0	0/0:12:12,0	0/0:19:19,0	0/0:16:16,0	0/0:57:57,0	0/0:41:41,0	0/0:22:22,0	0/1:21:11,10	0/1:31:13,18	1/1:25:0,25	0/0:23:23,0	0/0:59:59,0	0/1:48:21,27	0/0:47:47,0	0/1:25:9,16
chr3	33469387	12698_15	C	T	.	PASS	NS=20;AF=0.025;locori=m	GT:DP:AD	0/0:38:38,0	0/0:14:14,0	0/0:20:20,0	0/0:24:24,0	0/0:25:25,0	0/0:95:95,0	0/0:11:11,0	0/0:16:16,0	0/0:13:13,0	0/0:35:35,0	0/0:24:24,0	0/1:30:14,16	0/0:20:20,0	0/0:22:22,0	0/0:14:14,0	0/0:16:16,0	0/0:34:34,0	0/0:30:30,0	0/0:59:59,0	0/0:21:21,0
chr4	1347453	13033_20	A	G	.	PASS	NS=20;AF=0.500;locori=p	GT:DP:AD	0/0:574:574,0	0/0:265:265,0	0/0:236:236,0	0/0:231:231,0	0/0:463:463,0	0/0:326:326,0	0/0:296:296,0	0/0:261:261,0	0/0:245:245,0	0/0:704:704,0	1/1:546:0,546	1/1:528:0,528	1/1:579:0,579	1/1:516:0,516	1/1:482:0,482	1/1:284:0,284	1/1:772:0,772	1/1:770:0,770	1/1:577:0,577	1/1:527:0,527
chr4	1735741	13152_26	T	A	.	PASS	NS=20;AF=0.500;locori=m	GT:DP:AD	0/0:81:81,0	0/0:25:25,0	0/0:16:16,0	0/0:19:19,0	0/0:47:47,0	0/0:127:127,0	0/0:23:23,0	0/0:26:26,0	0/0:21:21,0	0/0:56:56,0	1/1:44:0,44	1/1:42:0,42	1/1:40:0,40	1/1:66:0,66	1/1:32:0,32	1/1:26:0,26	1/1:59:0,59	1/1:72:0,72	1/1:88:0,88	1/1:49:0,49
chr4	2659948	13449_47	T	C	.	PASS	NS=20;AF=0.125;locori=m	GT:DP:AD	0/0:651:651,0	0/0:221:221,0	0/0:171:171,0	0/0:143:143,0	0/0:312:312,0	0/0:233:233,0	0/0:214:214,0	0/0:162:162,0	0/0:150:150,0	0/0:598:598,0	0/1:528:248,280	0/0:402:402,0	0/1:454:218,236	0/0:432:432,0	0/0:303:303,0	0/0:182:182,0	0/1:839:443,396	0/1:440:233,207	0/0:533:533,0	0/1:364:203,161
chr4	2970921	13526_6	C	G	.	PASS	NS=20;AF=0.175;locori=m	GT:DP:AD	0/1:68:34,34	0/0:14:14,0	0/1:20:11,9	1/1:11:0,11	0/0:25:25,0	0/1:108:56,52	0/1:12:5,7	0/0:28:28,0	0/0:14:14,0	0/1:35:20,15	0/0:40:40,0	0/0:26:26,0	0/0:22:22,0	0/0:53:53,0	0/0:28:28,0	0/0:21:21,0	0/0:48:48,0	0/0:61:61,0	0/0:89:89,0	0/0:42:42,0
chr4	3377076	13534_37	A	G	.	PASS	NS=20;AF=0.500;locori=p	GT:DP:AD	1/1:807:0,807	1/1:426:0,426	1/1:423:0,423	1/1:354:0,354	1/1:725:0,725	1/1:408:0,408	1/1:432:0,432	1/1:533:0,533	1/1:403:0,403	1/1:1162:0,1162	0/0:846:846,0	0/0:655:655,0	0/0:596:596,0	0/0:325:325,0	0/0:725:725,0	0/0:388:388,0	0/0:730:730,0	0/0:573:573,0	0/0:222:222,0	0/0:648:648,0
chr4	4010894	13550_46	T	C	.	PASS	NS=20;AF=0.500;locori=m	GT:DP:AD	1/1:23:0,23	1/1:20:0,20	1/1:17:0,17	1/1:15:0,15	1/1:18:0,18	1/1:21:0,21	1/1:11:0,11	1/1:12:0,12	1/1:19:0,19	1/1:23:0,23	0/0:14:14,0	0/0:24:24,0	0/0:18:18,0	0/0:11:11,0	0/0:11:11,0	0/0:14:14,0	0/0:21:21,0	0/0:18:18,0	0/0:21:21,0	0/0:14:14,0
chr4	6107176	13615_2	G	A	.	PASS	NS=20;AF=0.500;locori=m	GT:DP:AD	0/0:197:197,0	0/0:324:324,0	0/0:294:294,0	0/0:224:224,0	0/0:335:335,0	0/0:171:171,0	0/0:290:290,0	0/0:243:243,0	0/0:259:259,0	0/0:523:523,0	1/1:587:0,587	1/1:585:0,585	1/1:514:0,514	1/1:99:0,99	1/1:386:0,386	1/1:260:0,260	1/1:399:0,399	1/1:192:0,192	1/1:17:0,17	1/1:338:0,338
chr4	7680723	13673_25	G	A	.	PASS	NS=20;AF=0.075;locori=p	GT:DP:AD	0/0:849:849,0	0/0:475:475,0	0/0:383:383,0	0/0:353:353,0	0/0:666:666,0	0/0:454:454,0	0/0:527:527,0	0/0:500:500,0	0/0:423:423,0	0/0:1023:1023,0	0/0:801:801,0	0/0:703:703,0	1/1:742:0,742	0/0:427:427,0	0/0:628:628,0	0/0:413:413,0	0/0:963:963,0	0/0:744:744,0	0/0:199:199,0	0/1:750:312,438
chr4	8226869	13693_4	T	C	.	PASS	NS=20;AF=0.050;locori=p	GT:DP:AD	0/0:677:677,0	0/0:327:327,0	0/0:237:237,0	0/0:235:235,0	0/0:497:497,0	0/0:435:435,0	0/0:273:273,0	0/0:341:341,0	0/0:258:258,0	0/0:718:718,0	0/1:497:252,245	0/0:437:437,0	0/0:405:405,0	0/0:440:440,0	0/0:433:433,0	0/1:202:103,99	0/0:664:664,0	0/0:580:580,0	0/0:333:333,0	0/0:475:475,0
chr4	8716407	13706_4	T	A	.	PASS	NS=20;AF=0.025;locori=m	GT:DP:AD	0/0:693:693,0	0/0:191:191,0	0/0:191:191,0	0/0:172:172,0	0/0:353:353,0	0/0:322:322,0	0/0:187:187,0	0/0:221:221,0	0/0:189:189,0	0/0:607:607,0	0/0:339:339,0	0/0:259:259,0	0/0:292:292,0	0/0:351:351,0	0/0:266:266,0	0/0:212:212,0	0/0:556:556,0	0/0:437:437,0	0/0:378:378,0	0/1:413:226,187
chr4	9226436	13721_47	T	A	.	PASS	NS=20;AF=0.025;locori=p	GT:DP:AD	0/0:807:807,0	0/0:267:267,0	0/0:275:275,0	0/0:247:247,0	0/0:437:437,0	0/0:502:502,0	0/0:309:309,0	0/0:265:265,0	0/0:269:269,0	0/0:857:857,0	0/0:561:561,0	0/0:408:408,0	0/0:403:403,0	0/0:481:481,0	0/0:379:379,0	0/1:228:97,131	0/0:701:701,0	0/0:639:639,0	0/0:562:562,0	0/0:491:491,0
chr4	9332447	13724_48	A	G	.	PASS	NS=20;AF=0.100;locori=p	GT:DP:AD	0/0:27:27,0	0/0:35:35,0	0/0:19:19,0	0/0:17:17,0	0/0:20:20,0	0/0:26:26,0	0/0:19:19,0	0/0:11:11,0	0/0:14:14,0	0/0:27:27,0	0/1:10:6,4	0/1:20:10,10	0/0:24:24,0	0/0:12:12,0	0/0:20:20,0	0/0:26:26,0	0/1:23:15,8	0/0:15:15,0	0/1:17:7,10	0/0:18:18,0
chr4	10334158	12939_16	T	C	.	PASS	NS=20;AF=0.050;locori=p	GT:DP:AD	0/0:325:325,0	0/0:101:101,0	0/0:87:87,0	0/0:73:73,0	0/0:162:162,0	0/0:368:368,0	0/0:79:79,0	0/0:90:90,0	0/0:74:74,0	0/0:227:227,0	0/0:190:190,0	0/0:141:141,0	0/0:126:126,0	0/0:182:182,0	0/1:130:64,66	0/0:66:66,0	0/0:324:324,0	0/0:230:230,0	0/1:182:85,97	0/0:134:134,0
chr4	11551738	12970_41	C	T	.	PASS	NS=20;AF=0.025;locori=p	GT:DP:AD	0/0:126:126,0	0/0:25:25,0	0/0:29:29,0	0/0:15:15,0	0/0:66:66,0	0/0:143:143,0	0/0:20:20,0	0/0:23:23,0	0/0:33:33,0	0/0:65:65,0	0/0:46:46,0	0/0:36:36,0	0/0:47:47,0	0/0:70:70,0	0/0:46:46,0	0/0:21:21,0	0/0:82:82,0	0/0:71:71,0	0/0:130:130,0	0/1:55:20,35
chr4	11861778	12982_43	C	T	.	PASS	NS=20;AF=0.450;locori=m	GT:DP:AD	0/0:105:105,0	0/0:74:74,0	0/0:84:84,0	0/0:63:63,0	0/0:95:95,0	0/0:273:273,0	0/0:56:56,0	0/0:79:79,0	0/0:61:61,0	0/0:181:181,0	1/1:88:0,88	1/1:118:0,118	1/1:63:0,63	1/1:81:0,81	1/1:60:0,60	1/1:81:0,81	0/1:115:23,92	1/1:126:0,126	0/1:38:10,28	1/1:118:0,118
chr4	12091002	12989_40	A	G	.	PASS	NS=20;AF=0.500;locori=p	GT:DP:AD	1/1:66:0,66	1/1:25:0,25	1/1:20:0,20	1/1:20:0,20	1/1:37:0,37	1/1:112:0,112	1/1:20:0,20	1/1:22:0,22	1/1:17:0,17	1/1:53:0,53	0/0:40:40,0	0/0:37:37,0	0/0:34:34,0	0/0:48:48,0	0/0:33:33,0	0/0:26:26,0	0/0:60:60,0	0/0:61:61,0	0/0:57:57,0	0/0:45:45,0
chr4	13091639	13020_16	A	C	.	PASS	NS=20;AF=0.500;locori=p	GT:DP:AD	1/1:1269:0,1269	1/1:435:0,435	1/1:357:0,357	1/1:286:0,286	1/1:636:0,636	1/1:601:0,601	1/1:435:0,435	1/1:424:0,424	1/1:344:0,344	1/1:1172:0,1172	0/0:836:836,0	0/0:577:577,0	0/0:594:594,0	0/0:650:650,0	0/0:609:609,0	0/0:308:308,0	0/0:1081:1081,0	0/0:852:852,0	0/0:669:669,0	0/0:734:734,0
chr4	13168448	13025_35	C	T	.	PASS	NS=20;AF=0.225;locori=m	GT:DP:AD	0/0:1680:1680,0	0/0:385:385,0	0/0:389:389,0	0/0:405:405,0	0/0:646:646,0	0/0:577:577,0	0/0:395:395,0	0/0:486:486,0	0/0:371:371,0	0/0:1254:1254,0	0/0:706:706,0	0/1:586:301,285	0/1:699:333,366	1/1:820:0,820	0/0:626:626,0	1/1:346:0,346	0/1:1322:646,676	0/1:1209:655,554	0/0:1267:1267,0	0/1:867:432,435
chr4	13319719	13028_40	T	C	.	PASS	NS=20;AF=0.025;locori=p	GT:DP:AD	0/0:37:37,0	0/0:37:37,0	0/1:29:15,14	0/0:23:23,0	0/0:53:53,0	0/0:258:258,0	0/0:27:27,0	0/0:33:33,0	0/0:29:29,0	0/0:65:65,0	0/0:54:54,0	0/0:32:32,0	0/0:37:37,0	0/0:28:28,0	0/0:29:29,0	0/0:12:12,0	0/0:66:66,0	0/0:40:40,0	0/0:25:25,0	0/0:35:35,0
chr4	13945102	13044_32	C	T	.	PASS	NS=20;AF=0.225;locori=m	GT:DP:AD	0/0:32:32,0	0/0:23:23,0	0/0:16:16,0	0/0:18:18,0	0/0:29:29,0	0/0:29:29,0	0/0:14:14,0	0/0:14:14,0	0/0:17:17,0	0/0:27:27,0	0/1:20:12,8	0/1:36:17,19	1/1:20:0,20	1/1:14:0,14	0/1:11:8,3	0/0:25:25,0	0/1:38:21,17	0/0:25:25,0	0/1:24:13,11	0/0:11:11,0
chr4	13945145	13045_4	C	T	.	PASS	NS=20;AF=0.500;locori=p	GT:DP:AD	0/0:143:143,0	0/0:49:49,0	0/0:46:46,0	0/0:64:64,0	0/0:86:86,0	0/0:154:154,0	0/0:37:37,0	0/0:45:45,0	0/0:49:49,0	0/0:141:141,0	1/1:77:0,77	1/1:73:0,73	1/1:54:0,54	1/1:91:0,91	1/1:67:0,67	1/1:37:0,37	1/1:155:0,155	1/1:131:0,131	1/1:128:0,128	1/1:97:0,97
chr4	13945157	13045_16	T	C	.	PASS	NS=20;AF=0.325;locori=p	GT:DP:AD	0/0:143:143,0	0/1:49:31,18	0/0:46:46,0	0/0:64:64,0	0/0:86:86,0	0/0:154:154,0	0/1:37:20,17	0/0:45:45,0	0/1:49:30,19	0/0:141:141,0	0/1:77:37,40	0/1:73:35,38	1/1:54:0,54	1/1:91:0,91	0/1:67:31,36	0/0:37:37,0	0/1:155:70,85	0/0:131:131,0	0/1:128:65,63	0/1:97:39,58
chr4	14221550	13053_39	A	C	.	PASS	NS=20;AF=0.325;locori=p	GT:DP:AD	0/1:948:413,535	0/1:399:217,182	0/1:361:179,182	0/1:299:133,166	0/1:703:320,383	1/1:475:0,475	0/1:415:221,194	1/1:385:0,385	0/1:371:163,208	1/1:1026:0,1026	0/0:872:872,0	0/0:552:552,0	0/0:528:528,0	0/0:498:498,0	0/0:639:639,0	0/0:374:374,0	0/0:803:803,0	0/0:662:662,0	0/0:381:381,0	0/0:623:623,0
chr4	15749849	13094_22	C	A	.	PASS	NS=20;AF=0.175;locori=m	GT:DP:AD	0/1:512:281,231	0/0:297:297,0	0/0:362:362,0	0/0:215:215,0	1/1:486:0,486	0/1:368:185,183	0/1:277:121,156	0/1:288:158,130	0/0:304:304,0	0/1:603:320,283	0/0:533:533,0	0/0:223:223,0	0/0:405:405,0	0/0:417:417,0	0/0:377:377,0	0/0:239:239,0	0/0:716:716,0	0/0:691:691,0	0/0:414:414,0	0/0:513:513,0
chr4	15866099	13099_15	T	C	.	PASS	NS=20;AF=0.500;locori=m	GT:DP:AD	0/0:342:342,0	0/0:122:122,0	0/0:116:116,0	0/0:96:96,0	0/0:179:179,0	0/0:301:301,0	0/0:119:119,0	0/0:116:116,0	0/0:87:87,0	0/0:245:245,0	1/1:175:0,175	1/1:163:0,163	1/1:136:0,136	1/1:198:0,198	1/1:140:0,140	1/1:89:0,89	1/1:264:0,264	1/1:245:0,245	1/1:214:0,214	1/1:158:0,158
chr4	16499318	13117_18	A	G	.	PASS	NS=20;AF=0.200;locori=m	GT:DP:AD	0/0:41:41,0	0/0:27:27,0	0/0:33:33,0	0/0:26:26,0	0/0:33:33,0	0/0:83:83,0	0/0:23:23,0	0/0:25:25,0	0/0:26:26,0	0/0:51:51,0	1/1:36:0,36	0/0:38:38,0	0/1:23:12,11	0/0:36:36,0	0/1:31:14,17	0/1:26:16,10	0/1:60:33,27	1/1:48:0,48	0/0:30:30,0	0/0:44:44,0
chr4	17315213	13151_31	C	G	.	PASS	NS=20;AF=0.325;locori=p	GT:DP:AD	0/0:247:247,0	0/0:61:61,0	0/0:54:54,0	0/0:61:61,0	0/0:93:93,0	0/0:217:217,0	0/0:66:66,0	0/0:58:58,0	0/0:60:60,0	0/0:164:164,0	1/1:134:0,134	1/1:92:0,92	0/0:99:99,0	1/1:129:0,129	0/1:77:35,42	0/1:61:38,23	1/1:172:0,172	0/1:146:61,85	0/1:160:79,81	0/1:122:46,76
chr4	17501652	13157_12	A	G	.	PASS	NS=20;AF=0.250;locori=m	GT:DP:AD	0/0:229:229,0	0/0:71:71,0	0/0:61:61,0	0/0:41:41,0	0/0:93:93,0	0/0:226:226,0	0/0:66:66,0	0/0:44:44,0	0/0:67:67,0	0/0:155:155,0	0/1:98:42,56	1/1:94:0,94	1/1:109:0,109	0/1:117:55,62	0/1:83:40,43	0/0:58:58,0	0/1:153:78,75	0/0:158:158,0	0/1:155:68,87	0/1:104:59,45
chr4	17746958	13171_15	A	G	.	PASS	NS=20;AF=0.350;locori=m	GT:DP:AD	0/0:1901:1901,0	0/0:485:485,0	0/0:489:489,0	0/0:350:350,0	0/0:908:908,0	0/0:765:765,0	0/0:464:464,0	0/0:500:500,0	0/0:383:383,0	0/0:1409:1409,0	1/1:986:0,986	1/1:744:0,744	1/1:817:0,817	0/1:1016:503,513	1/1:824:0,824	0/1:390:204,186	0/1:1553:761,792	0/1:1347:687,660	0/1:1529:755,774	0/1:893:424,469
chr4	18128719	13187_11	A	T	.	PASS	NS=20;AF=0.200;locori=m	GT:DP:AD	0/1:62:25,37	1/1:24:0,24	0/1:17:8,9	0/0:15:15,0	0/0:41:41,0	0/1:134:69,65	0/1:18:10,8	0/1:15:8,7	0/0:14:14,0	0/1:40:20,20	0/0:25:25,0	0/0:21:21,0	0/0:28:28,0	0/0:37:37,0	0/0:23:23,0	0/0:10:10,0	0/0:45:45,0	0/0:48:48,0	0/0:69:69,0	0/0:30:30,0
chr4	18338247	13189_41	G	C	.	PASS	NS=20;AF=0.475;locori=m	GT:DP:AD	0/0:1124:1124,0	0/0:312:312,0	0/0:252:252,0	0/0:232:232,0	0/0:492:492,0	0/0:507:507,0	0/0:257:257,0	0/0:304:304,0	0/0:276:276,0	0/0:794:794,0	0/1:440:229,211	1/1:370:0,370	1/1:372:0,372	1/1:643:0,643	1/1:359:0,359	1/1:216:0,216	1/1:780:0,780	1/1:730:0,730	1/1:869:0,869	1/1:501:0,501
chr4	18431612	13193_13	C	T	.	PASS	NS=20;AF=0.200;locori=p	GT:DP:AD	0/1:96:46,50	0/0:30:30,0	0/0:25:25,0	1/1:25:0,25	0/1:48:24,24	0/1:132:66,66	0/1:42:22,20	0/0:25:25,0	0/1:30:21,9	0/1:60:30,30	0/0:44:44,0	0/0:46:46,0	0/0:34:34,0	0/0:50:50,0	0/0:26:26,0	0/0:22:22,0	0/0:66:66,0	0/0:92:92,0	0/0:80:80,0	0/0:43:43,0
chr4	18657843	13202_13	G	A	.	PASS	NS=20;AF=0.500;locori=m	GT:DP:AD	1/1:140:0,140	1/1:57:0,57	1/1:32:0,32	1/1:50:0,50	1/1:50:0,50	1/1:232:0,232	1/1:39:0,39	1/1:44:0,44	1/1:43:0,43	1/1:104:0,104	0/0:60:60,0	0/0:69:69,0	0/0:68:68,0	0/0:67:67,0	0/0:50:50,0	0/0:32:32,0	0/0:86:86,0	0/0:98:98,0	0/0:103:103,0	0/0:80:80,0
chr4	18771278	13212_6	G	A	.	PASS	NS=20;AF=0.375;locori=p	GT:DP:AD	0/0:158:158,0	0/0:61:61,0	0/0:65:65,0	0/0:35:35,0	0/0:101:101,0	0/0:211:211,0	0/0:46:46,0	0/0:55:55,0	0/0:57:57,0	0/0:136:136,0	1/1:92:0,92	1/1:75:0,75	0/1:74:36,38	1/1:85:0,85	1/1:81:0,81	1/1:52:0,52	0/1:170:92,78	0/0:121:121,0	1/1:135:0,135	0/1:114:53,61
chr4	19509160	13239_0	G	A	.	PASS	NS=20;AF=0.500;locori=m	GT:DP:AD	1/1:108:0,108	1/1:46:0,46	1/1:27:0,27	1/1:26:0,26	1/1:53:0,53	1/1:153:0,153	1/1:49:0,49	1/1:43:0,43	1/1:31:0,31	1/1:97:0,97	0/0:60:60,0	0/0:55:55,0	0/0:63:63,0	0/0:73:73,0	0/0:58:58,0	0/0:41:41,0	0/0:129:129,0	0/0:117:117,0	0/0:96:96,0	0/0:78:78,0
chr4	19911972	13249_40	C	A	.	PASS	NS=20;AF=0.375;locori=m	GT:DP:AD	0/0:894:894,0	0/0:244:244,0	0/0:213:213,0	0/0:216:216,0	0/0:364:364,0	0/0:418:418,0	0/0:311:311,0	0/0:309:309,0	0/0:205:205,0	0/0:812:812,0	0/1:558:267,291	1/1:419:0,419	1/1:408:0,408	0/1:528:271,257	0/1:357:188,169	0/0:228:228,0	1/1:681:0,681	1/1:762:0,762	1/1:669:0,669	1/1:594:0,594
chr4	20298865	13256_9	C	T	.	PASS	NS=20;AF=0.050;locori=m	GT:DP:AD	0/0:364:364,0	0/0:127:127,0	0/0:97:97,0	0/0:105:105,0	0/0:162:162,0	0/0:328:328,0	0/0:141:141,0	0/0:97:97,0	0/0:94:94,0	0/0:279:279,0	0/0:198:198,0	0/0:138:138,0	0/1:128:74,54	0/0:186:186,0	0/0:140:140,0	0/0:79:79,0	0/0:248:248,0	0/0:274:274,0	0/1:299:161,138	0/0:173:173,0
chr4	20475701	13266_28	C	T	.	PASS	NS=20;AF=0.125;locori=m	GT:DP:AD	0/0:1054:1054,0	0/0:301:301,0	0/0:242:242,0	0/0:199:199,0	0/0:492:492,0	0/0:379:379,0	0/0:279:279,0	0/0:279:279,0	0/0:221:221,0	0/0:938:938,0	0/0:520:520,0	0/0:492:492,0	0/1:475:213,262	0/0:656:656,0	0/0:430:430,0	0/0:249:249,0	0/1:817:387,430	0/1:935:494,441	0/0:752:752,0	1/1:810:0,810
chr4	20740703	13270_37	A	T	.	PASS	NS=20;AF=0.225;locori=m	GT:DP:AD	0/0:116:116,0	0/0:26:26,0	0/0:37:37,0	0/0:29:29,0	0/0:52:52,0	0/0:129:129,0	0/0:39:39,0	0/0:28:28,0	0/0:32:32,0	0/0:84:84,0	0/1:76:33,43	0/1:61:34,27	1/1:55:0,55	0/1:67:37,30	0/1:49:25,24	0/0:28:28,0	0/0:80:80,0	0/1:87:35,52	0/1:78:45,33	0/1:66:29,37
chr4	20856110	13272_34	G	A	.	PASS	NS=20;AF=0.025;locori=m	GT:DP:AD	0/0:106:106,0	0/0:39:39,0	0/0:38:38,0	0/0:27:27,0	0/0:72:72,0	0/0:146:146,0	0/0:36:36,0	0/0:47:47,0	0/0:38:38,0	0/0:113:113,0	0/0:69:69,0	0/0:80:80,0	0/0:84:84,0	0/0:61:61,0	0/0:74:74,0	0/0:34:34,0	0/0:99:99,0	0/0:81:81,0	0/0:58:58,0	0/1:70:46,24
chr4	21017814	13276_31	G	A	.	PASS	NS=20;AF=0.475;locori=p	GT:DP:AD	0/0:234:234,0	0/0:62:62,0	0/0:66:66,0	0/0:49:49,0	0/0:83:83,0	0/0:338:338,0	0/0:76:76,0	0/0:62:62,0	0/0:51:51,0	0/0:173:173,0	1/1:106:0,106	1/1:99:0,99	1/1:90:0,90	1/1:100:0,100	1/1:67:0,67	1/1:47:0,47	1/1:174:0,174	0/1:145:77,68	1/1:189:0,189	1/1:106:0,106
chr4	21497853	13289_14	C	A	.	PASS	NS=20;AF=0.025;locori=m	GT:DP:AD	0/0:71:71,0	0/0:55:55,0	0/0:39:39,0	0/0:19:19,0	0/0:52:52,0	0/0:125:125,0	0/0:24:24,0	0/0:43:43,0	0/0:31:31,0	0/1:85:44,41	0/0:46:46,0	0/0:70:70,0	0/0:40:40,0	0/0:38:38,0	0/0:34:34,0	0/0:26:26,0	0/0:99:99,0	0/0:77:77,0	0/0:116:116,0	0/0:31:31,0
chr4	21748245	13298_24	A	T	.	PASS	NS=20;AF=0.025;locori=p	GT:DP:AD	0/0:614:614,0	0/0:424:424,0	0/0:349:349,0	0/0:321:321,0	0/0:610:610,0	0/0:316:316,0	0/0:416:416,0	0/0:410:410,0	0/0:317:317,0	0/0:894:894,0	0/0:684:684,0	0/0:602:602,0	0/1:585:288,297	0/0:375:375,0	0/0:506:506,0	0/0:326:326,0	0/0:685:685,0	0/0:673:673,0	0/0:235:235,0	0/0:610:610,0
chr4	22059330	13306_28	T	A	.	PASS	NS=20;AF=0.450;locori=m	GT:DP:AD	1/1:69:0,69	0/1:37:22,15	1/1:28:0,28	0/1:31:12,19	1/1:52:0,52	1/1:100:0,100	1/1:35:0,35	1/1:27:0,27	1/1:35:0,35	1/1:68:0,68	0/0:34:34,0	0/0:52:52,0	0/0:63:63,0	0/0:36:36,0	0/0:42:42,0	0/0:32:32,0	0/0:63:63,0	0/0:61:61,0	0/0:21:21,0	0/0:53:53,0
chr4	22117173	13307_46	T	G	.	PASS	NS=20;AF=0.500;locori=m	GT:DP:AD	1/1:87:0,87	1/1:27:0,27	1/1:18:0,18	1/1:24:0,24	1/1:37:0,37	1/1:147:0,147	1/1:23:0,23	1/1:24:0,24	1/1:16:0,16	1/1:62:0,62	0/0:44:44,0	0/0:45:45,0	0/0:38:38,0	0/0:50:50,0	0/0:27:27,0	0/0:25:25,0	0/0:69:69,0	0/0:74:74,0	0/0:83:83,0	0/0:42:42,0
chr4	22769021	13323_8	G	A	.	PASS	NS=20;AF=0.025;locori=p	GT:DP:AD	0/0:187:187,0	0/0:235:235,0	0/0:191:191,0	0/0:138:138,0	0/0:268:268,0	0/0:238:238,0	0/0:231:231,0	0/0:211:211,0	0/0:185:185,0	0/0:418:418,0	0/0:435:435,0	0/0:388:388,0	0/0:332:332,0	0/0:75:75,0	0/0:359:359,0	0/0:110:110,0	0/0:432:432,0	0/1:223:110,113	0/0:18:18,0	0/0:328:328,0
chr4	24321555	13364_49	A	C	.	PASS	NS=20;AF=0.100;locori=m	GT:DP:AD	0/0:121:121,0	0/0:50:50,0	0/0:22:22,0	0/0:26:26,0	0/0:77:77,0	0/0:139:139,0	0/0:64:64,0	0/0:39:39,0	0/0:53:53,0	0/0:141:141,0	0/1:86:40,46	0/0:105:105,0	0/0:81:81,0	0/0:102:102,0	0/0:59:59,0	1/1:24:0,24	0/0:167:167,0	0/0:131:131,0	0/1:141:69,72	0/0:104:104,0
chr4	24440504	13368_45	A	G	.	PASS	NS=20;AF=0.150;locori=p	GT:DP:AD	0/0:69:69,0	0/0:75:75,0	0/0:57:57,0	0/0:52:52,0	0/0:100:100,0	0/0:302:302,0	0/0:65:65,0	0/0:63:63,0	0/0:66:66,0	0/0:148:148,0	0/0:74:74,0	0/0:49:49,0	1/1:96:0,96	1/1:50:0,50	0/0:87:87,0	0/0:32:32,0	0/1:136:82,54	0/0:71:71,0	0/1:74:39,35	0/0:138:138,0
chr4	24611096	13378_1	A	C	.	PASS	NS=20;AF=0.500;locori=p	GT:DP:AD	0/0:98:98,0	0/0:51:51,0	0/0:31:31,0	0/0:24:24,0	0/0:24:24,0	0/0:61:61,0	0/0:40:40,0	0/0:31:31,0	0/0:22:22,0	0/0:70:70,0	1/1:108:0,108	1/1:63:0,63	1/1:120:0,120	1/1:118:0,118	1/1:98:0,98	1/1:88:0,88	1/1:288:0,288	1/1:182:0,182	1/1:172:0,172	1/1:115:0,115
chr4	25991396	13435_47	G	C	.	PASS	NS=20;AF=0.325;locori=p	GT:DP:AD	0/0:75:75,0	0/0:23:23,0	0/0:18:18,0	0/0:17:17,0	0/0:18:18,0	0/0:113:113,0	0/0:24:24,0	0/0:15:15,0	0/0:15:15,0	0/0:40:40,0	0/0:26:26,0	1/1:22:0,22	0/1:29:15,14	1/1:46:0,46	1/1:12:0,12	0/1:14:6,8	0/1:47:25,22	0/1:55:28,27	1/1:53:0,53	0/1:38:21,17
chr4	26098025	13438_23	T	G	.	PASS	NS=20;AF=0.475;locori=p	GT:DP:AD	0/0:67:67,0	0/0:33:33,0	0/0:29:29,0	0/0:26:26,0	0/0:36:36,0	0/0:104:104,0	0/0:18:18,0	0/0:31:31,0	0/0:23:23,0	0/0:50:50,0	0/1:65:33,32	1/1:41:0,41	1/1:27:0,27	1/1:43:0,43	1/1:45:0,45	1/1:20:0,20	1/1:48:0,48	1/1:50:0,50	1/1:42:0,42	1/1:49:0,49
chr4	26897421	13463_8	G	A	.	PASS	NS=20;AF=0.450;locori=p	GT:DP:AD	0/0:39:39,0	0/0:34:34,0	0/0:17:17,0	0/0:25:25,0	0/0:21:21,0	0/0:24:24,0	0/0:13:13,0	0/0:16:16,0	0/0:24:24,0	0/0:25:25,0	1/1:21:0,21	0/1:25:12,13	1/1:15:0,15	1/1:15:0,15	1/1:22:0,22	1/1:11:0,11	1/1:23:0,23	1/1:23:0,23	0/1:29:11,18	1/1:15:0,15
chr4	27033402	13472_21	G	T	.	PASS	NS=20;AF=0.500;locori=p	GT:DP:AD	0/0:54:54,0	0/0:27:27,0	0/0:13:13,0	0/0:16:16,0	0/0:36:36,0	0/0:117:117,0	0/0:18:18,0	0/0:27:27,0	0/0:17:17,0	0/0:60:60,0	1/1:41:0,41	1/1:25:0,25	1/1:29:0,29	1/1:36:0,36	1/1:39:0,39	1/1:22:0,22	1/1:57:0,57	1/1:47:0,47	1/1:66:0,66	1/1:44:0,44
chr5_22	1352015	13877_3	G	A	.	PASS	NS=20;AF=0.325;locori=m	GT:DP:AD	0/0:156:156,0	0/0:47:47,0	0/0:18:18,0	0/0:18:18,0	0/0:62:62,0	0/0:209:209,0	0/0:36:36,0	0/0:40:40,0	0/0:59:59,0	0/0:70:70,0	0/1:73:32,41	1/1:69:0,69	0/1:59:35,24	1/1:51:0,51	0/1:41:24,17	0/0:38:38,0	0/1:130:79,51	1/1:62:0,62	0/1:123:74,49	1/1:70:0,70
chr5_22	1497311	13918_42	G	A	.	PASS	NS=20;AF=0.025;locori=m	GT:DP:AD	0/0:2084:2084,0	0/0:469:469,0	0/0:468:468,0	0/0:428:428,0	0/0:831:831,0	0/0:620:620,0	0/0:501:501,0	0/0:529:529,0	0/0:423:423,0	0/0:1572:1572,0	0/0:1021:1021,0	0/0:830:830,0	0/1:786:395,391	0/0:1212:1212,0	0/0:765:765,0	0/0:462:462,0	0/0:1589:1589,0	0/0:1323:1323,0	0/0:1240:1240,0	0/0:1025:1025,0
chr5_22	2481235	14194_27	C	A	.	PASS	NS=20;AF=0.175;locori=p	GT:DP:AD	0/0:154:154,0	0/0:45:45,0	0/0:37:37,0	0/0:39:39,0	0/0:47:47,0	0/0:168:168,0	0/0:38:38,0	0/0:46:46,0	0/0:38:38,0	0/0:93:93,0	0/0:71:71,0	0/0:67:67,0	1/1:51:0,51	0/0:56:56,0	0/0:38:38,0	1/1:38:0,38	0/1:84:41,43	0/0:111:111,0	0/1:103:51,52	0/1:59:28,31
chr5_22	2567723	14225_22	G	C	.	PASS	NS=20;AF=0.475;locori=p	GT:DP:AD	0/0:145:145,0	0/0:45:45,0	0/0:39:39,0	0/0:24:24,0	0/0:46:46,0	0/0:268:268,0	0/0:51:51,0	0/0:45:45,0	0/0:41:41,0	0/0:99:99,0	1/1:68:0,68	1/1:48:0,48	1/1:41:0,41	1/1:92:0,92	0/1:102:75,27	1/1:47:0,47	1/1:104:0,104	1/1:95:0,95	1/1:135:0,135	1/1:57:0,57
chr5_22	3384457	14485_19	T	C	.	PASS	NS=20;AF=0.475;locori=p	GT:DP:AD	0/0:69:69,0	0/0:13:13,0	0/0:19:19,0	0/0:15:15,0	0/0:23:23,0	0/0:108:108,0	0/0:17:17,0	0/0:11:11,0	0/0:13:13,0	0/0:41:41,0	1/1:23:0,23	1/1:19:0,19	1/1:19:0,19	1/1:30:0,30	0/1:16:9,7	1/1:14:0,14	1/1:45:0,45	1/1:47:0,47	1/1:46:0,46	1/1:24:0,24
chr5_22	3495523	14526_18	T	A	.	PASS	NS=20;AF=0.350;locori=m	GT:DP:AD	0/0:62:62,0	0/0:47:47,0	0/0:38:38,0	0/0:29:29,0	0/0:27:27,0	0/0:26:26,0	0/0:35:35,0	0/0:28:28,0	0/0:41:41,0	0/0:66:66,0	0/1:32:16,16	0/1:66:33,33	1/1:57:0,57	1/1:31:0,31	0/1:36:13,23	1/1:52:0,52	0/1:44:17,27	0/1:36:21,15	0/1:43:20,23	1/1:28:0,28
chr5_22	4037298	14684_29	T	C	.	PASS	NS=20;AF=0.500;locori=m	GT:DP:AD	1/1:874:0,874	1/1:297:0,297	1/1:247:0,247	1/1:266:0,266	1/1:520:0,520	1/1:472:0,472	1/1:351:0,351	1/1:346:0,346	1/1:263:0,263	1/1:861:0,861	0/0:662:662,0	0/0:646:646,0	0/0:554:554,0	0/0:704:704,0	0/0:494:494,0	0/0:339:339,0	0/0:906:906,0	0/0:827:827,0	0/0:664:664,0	0/0:675:675,0
chr5_22	4172744	14729_14	C	T	.	PASS	NS=20;AF=0.025;locori=p	GT:DP:AD	0/0:301:301,0	0/0:450:450,0	0/0:456:456,0	0/0:410:410,0	0/0:572:572,0	0/0:316:316,0	0/0:490:490,0	0/0:460:460,0	0/0:366:366,0	0/0:798:798,0	0/0:867:867,0	0/0:713:713,0	0/0:694:694,0	0/0:183:183,0	0/1:609:316,293	0/0:422:422,0	0/0:796:796,0	0/0:538:538,0	0/0:80:80,0	0/0:557:557,0
chr5_22	4172761	14729_31	A	G	.	PASS	NS=20;AF=0.500;locori=p	GT:DP:AD	1/1:301:0,301	1/1:450:0,450	1/1:456:0,456	1/1:410:0,410	1/1:572:0,572	1/1:316:0,316	1/1:490:0,490	1/1:460:0,460	1/1:366:0,366	1/1:798:0,798	0/0:867:867,0	0/0:713:713,0	0/0:694:694,0	0/0:183:183,0	0/0:609:609,0	0/0:422:422,0	0/0:796:796,0	0/0:538:538,0	0/0:80:80,0	0/0:557:557,0
chr5_22	5012813	15033_37	C	G	.	PASS	NS=20;AF=0.150;locori=m	GT:DP:AD	0/0:91:91,0	0/1:45:25,20	0/1:42:27,15	0/0:39:39,0	0/1:48:25,23	0/1:155:71,84	0/0:41:41,0	0/0:45:45,0	0/0:37:37,0	0/1:97:50,47	0/0:60:60,0	0/1:54:25,29	0/0:46:46,0	0/0:57:57,0	0/0:43:43,0	0/0:33:33,0	0/0:86:86,0	0/0:81:81,0	0/0:73:73,0	0/0:74:74,0
chr5_22	6507000	15128_47	A	T	.	PASS	NS=20;AF=0.500;locori=p	GT:DP:AD	1/1:93:0,93	1/1:24:0,24	1/1:19:0,19	1/1:23:0,23	1/1:49:0,49	1/1:123:0,123	1/1:20:0,20	1/1:26:0,26	1/1:27:0,27	1/1:68:0,68	0/0:56:56,0	0/0:38:38,0	0/0:32:32,0	0/0:43:43,0	0/0:23:23,0	0/0:22:22,0	0/0:79:79,0	0/0:24:24,0	0/0:61:61,0	0/0:51:51,0
chr5_22	6622223	15137_43	C	A	.	PASS	NS=20;AF=0.150;locori=m	GT:DP:AD	0/0:65:65,0	0/0:41:41,0	0/0:46:46,0	0/0:43:43,0	0/0:43:43,0	0/0:49:49,0	0/0:27:27,0	0/0:41:41,0	0/0:29:29,0	0/0:52:52,0	0/1:33:23,10	0/1:47:25,22	0/0:33:33,0	0/1:29:13,16	0/1:46:25,21	0/0:43:43,0	0/1:40:20,20	0/0:49:49,0	0/1:39:21,18	0/0:23:23,0
chr5_22	6858795	15145_1	T	G	.	PASS	NS=20;AF=0.400;locori=p	GT:DP:AD	0/0:116:116,0	0/0:72:72,0	0/0:59:59,0	0/0:56:56,0	0/0:115:115,0	0/0:252:252,0	0/0:81:81,0	0/0:88:88,0	0/0:62:62,0	0/0:176:176,0	1/1:47:0,47	1/1:28:0,28	1/1:19:0,19	0/1:25:9,16	0/1:36:16,20	1/1:12:0,12	0/1:33:12,21	1/1:25:0,25	1/1:19:0,19	0/1:22:7,15
chr5_22	6858833	15145_39	G	A	.	PASS	NS=20;AF=0.025;locori=p	GT:DP:AD	0/0:116:116,0	0/0:72:72,0	0/0:59:59,0	0/0:56:56,0	0/0:115:115,0	0/0:252:252,0	0/0:81:81,0	0/1:88:46,42	0/0:62:62,0	0/0:176:176,0	0/0:47:47,0	0/0:28:28,0	0/0:19:19,0	0/0:25:25,0	0/0:36:36,0	0/0:12:12,0	0/0:33:33,0	0/0:25:25,0	0/0:19:19,0	0/0:22:22,0
chr5_22	7115211	15153_46	C	T	.	PASS	NS=20;AF=0.425;locori=m	GT:DP:AD	0/0:1562:1562,0	0/0:511:511,0	0/0:471:471,0	0/0:452:452,0	0/0:900:900,0	0/0:485:485,0	0/0:553:553,0	0/0:615:615,0	0/0:506:506,0	0/0:1469:1469,0	0/1:1041:460,581	1/1:853:0,853	1/1:774:0,774	1/1:909:0,909	0/1:853:379,474	1/1:527:0,527	1/1:1413:0,1413	1/1:1014:0,1014	1/1:790:0,790	0/1:1169:543,626
chr5_22	7841496	15176_4	T	A	.	PASS	NS=20;AF=0.500;locori=m	GT:DP:AD	0/0:558:558,0	0/0:203:203,0	0/0:198:198,0	0/0:168:168,0	0/0:342:342,0	0/0:292:292,0	0/0:225:225,0	0/0:217:217,0	0/0:218:218,0	0/0:604:604,0	1/1:410:0,410	1/1:340:0,340	1/1:317:0,317	1/1:403:0,403	1/1:309:0,309	1/1:163:0,163	1/1:545:0,545	1/1:476:0,476	1/1:375:0,375	1/1:442:0,442
chr5_22	8062227	15185_34	C	T	.	PASS	NS=20;AF=0.125;locori=p	GT:DP:AD	0/0:1239:1239,0	0/0:512:512,0	0/0:433:433,0	0/0:371:371,0	0/0:693:693,0	0/0:446:446,0	0/0:415:415,0	0/0:454:454,0	0/0:338:338,0	0/0:1264:1264,0	0/0:848:848,0	0/0:720:720,0	0/1:713:363,350	1/1:825:0,825	0/0:592:592,0	0/1:379:194,185	0/1:1093:534,559	0/0:999:999,0	0/0:771:771,0	0/0:871:871,0
chr5_22	8654007	15199_31	T	C	.	PASS	NS=20;AF=0.475;locori=m	GT:DP:AD	0/0:109:109,0	0/0:46:46,0	0/0:48:48,0	0/0:28:28,0	0/0:71:71,0	0/0:137:137,0	0/0:31:31,0	0/0:21:21,0	0/0:24:24,0	0/0:83:83,0	1/1:45:0,45	1/1:29:0,29	1/1:50:0,50	1/1:63:0,63	1/1:41:0,41	1/1:36:0,36	1/1:82:0,82	1/1:80:0,80	0/1:94:56,38	1/1:45:0,45
chr5_22	8829472	15203_46	C	T	.	PASS	NS=20;AF=0.250;locori=m	GT:DP:AD	0/0:276:276,0	0/0:67:67,0	0/0:73:73,0	0/0:46:46,0	0/0:79:79,0	0/0:323:323,0	0/0:79:79,0	0/0:74:74,0	0/0:48:48,0	0/0:159:159,0	0/0:124:124,0	0/1:93:44,49	0/1:87:47,40	0/1:150:73,77	0/1:96:46,50	0/1:54:30,24	0/1:169:98,71	0/1:155:76,79	1/1:262:0,262	0/1:102:41,61
chr5_22	9249037	15223_25	G	A	.	PASS	NS=20;AF=0.250;locori=m	GT:DP:AD	0/0:81:81,0	0/0:29:29,0	0/0:23:23,0	0/0:12:12,0	0/0:18:18,0	0/0:23:23,0	0/0:17:17,0	0/0:22:22,0	0/0:23:23,0	0/0:71:71,0	0/1:74:24,50	0/0:12:12,0	0/1:53:24,29	1/1:68:0,68	1/1:46:0,46	0/1:27:11,16	0/1:56:43,13	0/1:118:52,66	0/0:61:61,0	0/1:55:32,23
chr5_22	9826979	15241_13	C	G	.	PASS	NS=20;AF=0.475;locori=m	GT:DP:AD	0/0:204:204,0	0/0:70:70,0	0/0:60:60,0	0/0:62:62,0	0/0:89:89,0	0/0:387:387,0	0/0:52:52,0	0/0:75:75,0	0/0:64:64,0	0/0:197:197,0	0/1:152:71,81	1/1:108:0,108	1/1:100:0,100	1/1:144:0,144	1/1:124:0,124	1/1:59:0,59	1/1:259:0,259	1/1:262:0,262	1/1:203:0,203	1/1:125:0,125
chr5_22	10074250	13747_16	A	T	.	PASS	NS=20;AF=0.500;locori=p	GT:DP:AD	0/0:735:735,0	0/0:469:469,0	0/0:309:309,0	0/0:278:278,0	0/0:560:560,0	0/0:272:272,0	0/0:351:351,0	0/0:443:443,0	0/0:343:343,0	0/0:881:881,0	1/1:758:0,758	1/1:575:0,575	1/1:530:0,530	1/1:585:0,585	1/1:481:0,481	1/1:323:0,323	1/1:793:0,793	1/1:606:0,606	1/1:490:0,490	1/1:603:0,603
chr5_22	10214102	13753_44	A	C	.	PASS	NS=20;AF=0.500;locori=p	GT:DP:AD	0/0:268:268,0	0/0:294:294,0	0/0:203:203,0	0/0:188:188,0	0/0:252:252,0	0/0:251:251,0	0/0:135:135,0	0/0:228:228,0	0/0:183:183,0	0/0:348:348,0	1/1:186:0,186	1/1:99:0,99	1/1:78:0,78	1/1:160:0,160	1/1:89:0,89	1/1:14:0,14	1/1:296:0,296	1/1:121:0,121	1/1:212:0,212	1/1:31:0,31
chr5_22	10976374	13775_4	G	A	.	PASS	NS=20;AF=0.050;locori=m	GT:DP:AD	0/0:1182:1182,0	0/0:578:578,0	0/0:500:500,0	0/0:450:450,0	0/0:761:761,0	0/0:502:502,0	0/0:534:534,0	0/0:528:528,0	0/0:367:367,0	0/0:1214:1214,0	0/0:920:920,0	0/1:669:346,323	0/0:704:704,0	0/0:682:682,0	0/0:768:768,0	0/0:398:398,0	0/0:1206:1206,0	0/0:871:871,0	0/1:682:356,326	0/0:918:918,0
chr5_22	10976377	13775_1	A	G	.	PASS	NS=20;AF=0.025;locori=m	GT:DP:AD	0/0:1182:1182,0	0/0:578:578,0	0/0:500:500,0	0/0:450:450,0	0/0:761:761,0	0/0:502:502,0	0/0:534:534,0	0/0:528:528,0	0/0:367:367,0	0/0:1214:1214,0	0/1:920:466,454	0/0:669:669,0	0/0:704:704,0	0/0:682:682,0	0/0:768:768,0	0/0:398:398,0	0/0:1206:1206,0	0/0:871:871,0	0/0:682:682,0	0/0:918:918,0
chr5_22	11435512	13794_4	A	G	.	PASS	NS=20;AF=0.500;locori=p	GT:DP:AD	0/0:142:142,0	0/0:84:84,0	0/0:66:66,0	0/0:72:72,0	0/0:161:161,0	0/0:282:282,0	0/0:116:116,0	0/0:87:87,0	0/0:117:117,0	0/0:251:251,0	1/1:171:0,171	1/1:133:0,133	1/1:137:0,137	1/1:59:0,59	1/1:122:0,122	1/1:82:0,82	1/1:187:0,187	1/1:96:0,96	1/1:64:0,64	1/1:118:0,118
chr5_22	11465357	13795_6	G	A	.	PASS	NS=20;AF=0.250;locori=m	GT:DP:AD	0/1:1832:919,913	1/1:488:0,488	1/1:465:0,465	0/0:428:428,0	0/1:864:432,432	0/1:559:289,270	0/1:559:277,282	0/1:541:255,286	0/1:465:190,275	0/0:1317:1317,0	0/0:982:982,0	0/0:664:664,0	0/0:742:742,0	0/0:1029:1029,0	0/0:754:754,0	0/0:435:435,0	0/0:1492:1492,0	0/0:1338:1338,0	0/0:1124:1124,0	0/0:1097:1097,0
chr5_22	12111980	13820_48	C	T	.	PASS	NS=20;AF=0.050;locori=p	GT:DP:AD	0/0:1063:1063,0	0/0:292:292,0	0/0:232:232,0	0/0:168:168,0	0/0:448:448,0	0/0:1253:1253,0	0/1:216:174,42	0/1:207:167,40	0/0:311:311,0	0/0:697:697,0	0/0:690:690,0	0/0:661:661,0	0/0:419:419,0	0/0:607:607,0	0/0:410:410,0	0/0:434:434,0	0/0:980:980,0	0/0:739:739,0	0/0:929:929,0	0/0:914:914,0
chr5_22	12503342	13832_50	G	A	.	PASS	NS=20;AF=0.100;locori=m	GT:DP:AD	0/1:1726:870,856	0/0:466:466,0	0/0:419:419,0	0/0:432:432,0	0/0:822:822,0	0/1:622:257,365	0/1:538:284,254	0/0:430:430,0	0/1:442:221,221	0/0:1379:1379,0	0/0:943:943,0	0/0:585:585,0	0/0:536:536,0	0/0:596:596,0	0/0:442:442,0	0/0:228:228,0	0/0:856:856,0	0/0:1077:1077,0	0/0:960:960,0	0/0:618:618,0
chr5_22	13204724	13862_5	A	T	.	PASS	NS=20;AF=0.125;locori=p	GT:DP:AD	0/0:106:106,0	0/0:34:34,0	0/0:20:20,0	0/0:24:24,0	0/0:42:42,0	0/0:156:156,0	0/0:28:28,0	0/0:29:29,0	0/0:24:24,0	0/0:64:64,0	1/1:41:0,41	0/0:47:47,0	0/1:42:24,18	0/0:48:48,0	0/0:57:57,0	0/0:13:13,0	0/1:73:36,37	0/0:70:70,0	0/1:80:45,35	0/0:58:58,0
chr5_22	13212647	13863_27	C	T	.	PASS	NS=20;AF=0.225;locori=p	GT:DP:AD	0/0:43:43,0	0/0:14:14,0	0/0:16:16,0	0/0:12:12,0	0/0:14:14,0	0/0:73:73,0	0/0:17:17,0	0/0:14:14,0	0/0:10:10,0	0/0:38:38,0	0/0:25:25,0	0/0:18:18,0	0/1:16:9,7	0/1:32:17,15	1/1:25:0,25	0/1:13:4,9	0/0:35:35,0	0/1:28:15,13	0/1:44:23,21	1/1:32:0,32
chr5_22	13443206	13875_33	A	C	.	PASS	NS=20;AF=0.100;locori=p	GT:DP:AD	0/0:202:202,0	0/0:67:67,0	0/0:46:46,0	0/0:55:55,0	0/0:87:87,0	0/0:233:233,0	0/0:49:49,0	0/0:57:57,0	0/0:52:52,0	0/0:167:167,0	0/0:103:103,0	0/1:86:42,44	0/1:66:40,26	0/0:128:128,0	0/1:71:31,40	0/0:49:49,0	0/0:161:161,0	0/0:129:129,0	0/0:202:202,0	0/1:83:43,40
chr5_22	14178537	13892_23	C	T	.	PASS	NS=20;AF=0.425;locori=p	GT:DP:AD	0/0:99:99,0	0/0:37:37,0	0/0:17:17,0	0/0:29:29,0	0/0:49:49,0	0/0:166:166,0	0/0:32:32,0	0/0:30:30,0	0/0:24:24,0	0/0:85:85,0	1/1:50:0,50	1/1:37:0,37	1/1:43:0,43	1/1:66:0,66	0/1:44:21,23	1/1:30:0,30	0/1:78:42,36	1/1:78:0,78	1/1:116:0,116	0/1:58:36,22
chr5_22	14564198	13909_34	G	A	.	PASS	NS=20;AF=0.150;locori=m	GT:DP:AD	0/0:95:95,0	0/0:34:34,0	0/0:32:32,0	0/0:29:29,0	0/0:63:63,0	0/0:153:153,0	0/0:32:32,0	0/0:32:32,0	0/0:40:40,0	0/0:88:88,0	0/0:44:44,0	1/1:28:0,28	0/1:31:14,17	0/0:45:45,0	0/1:42:17,25	0/0:27:27,0	0/1:95:39,56	0/1:56:28,28	0/0:101:101,0	0/0:45:45,0
chr5_22	14564215	13909_17	C	T	.	PASS	NS=20;AF=0.050;locori=m	GT:DP:AD	0/0:95:95,0	0/0:34:34,0	0/0:32:32,0	0/0:29:29,0	1/1:63:0,63	0/0:153:153,0	0/0:32:32,0	0/0:32:32,0	0/0:40:40,0	0/0:88:88,0	0/0:44:44,0	0/0:28:28,0	0/0:31:31,0	0/0:45:45,0	0/0:42:42,0	0/0:27:27,0	0/0:95:95,0	0/0:56:56,0	0/0:101:101,0	0/0:45:45,0
chr5_22	15637422	13940_26	T	C	.	PASS	NS=20;AF=0.175;locori=m	GT:DP:AD	0/0:1613:1613,0	0/0:442:442,0	0/0:348:348,0	0/0:275:275,0	0/0:592:592,0	0/0:498:498,0	0/0:362:362,0	0/0:378:378,0	0/0:332:332,0	0/0:1064:1064,0	0/0:636:636,0	1/1:457:0,457	0/1:564:278,286	0/0:756:756,0	0/1:497:250,247	0/1:285:122,163	0/1:971:526,445	0/0:1132:1132,0	0/1:1141:540,601	0/0:738:738,0
chr5_22	16539205	13980_43	T	C	.	PASS	NS=20;AF=0.475;locori=p	GT:DP:AD	0/0:34:34,0	0/0:24:24,0	0/0:15:15,0	0/0:16:16,0	0/0:35:35,0	0/0:253:253,0	0/0:15:15,0	0/0:28:28,0	0/0:37:37,0	0/0:45:45,0	1/1:65:0,65	1/1:48:0,48	1/1:44:0,44	1/1:44:0,44	1/1:30:0,30	1/1:25:0,25	0/1:69:24,45	1/1:67:0,67	1/1:50:0,50	1/1:59:0,59
chr5_22	16864724	13989_5	G	C	.	PASS	NS=20;AF=0.400;locori=p	GT:DP:AD	0/0:60:60,0	0/0:23:23,0	0/0:28:28,0	0/0:24:24,0	0/0:26:26,0	0/0:28:28,0	0/0:18:18,0	0/0:24:24,0	0/0:20:20,0	0/0:29:29,0	0/1:18:12,6	0/1:28:13,15	0/1:22:10,12	1/1:12:0,12	0/1:17:10,7	1/1:18:0,18	1/1:21:0,21	1/1:17:0,17	1/1:15:0,15	1/1:10:0,10
chr5_22	17464047	14001_48	A	T	.	PASS	NS=20;AF=0.200;locori=p	GT:DP:AD	0/0:1042:1042,0	0/1:309:122,187	0/1:216:103,113	1/1:302:0,302	0/0:376:376,0	0/0:412:412,0	0/0:266:266,0	0/1:306:170,136	1/1:272:0,272	0/1:804:426,378	0/0:524:524,0	0/0:428:428,0	0/0:412:412,0	0/0:559:559,0	0/0:392:392,0	0/0:210:210,0	0/0:857:857,0	0/0:701:701,0	0/0:658:658,0	0/0:485:485,0
chr5_22	17481699	14002_28	C	T	.	PASS	NS=20;AF=0.325;locori=p	GT:DP:AD	1/1:1807:0,1807	0/1:492:257,235	0/1:466:222,244	0/0:417:417,0	1/1:818:0,818	1/1:573:0,573	1/1:536:0,536	0/1:550:266,284	0/0:439:439,0	0/1:1334:653,681	0/0:905:905,0	0/0:596:596,0	0/0:764:764,0	0/0:1029:1029,0	0/0:670:670,0	0/0:411:411,0	0/1:1452:708,744	0/0:1255:1255,0	0/0:1190:1190,0	0/0:1020:1020,0
chr5_22	18005030	14008_1	G	A	.	PASS	NS=20;AF=0.025;locori=p	GT:DP:AD	0/0:81:81,0	0/0:19:19,0	0/0:19:19,0	0/0:18:18,0	0/0:19:19,0	0/0:116:116,0	0/0:16:16,0	0/0:19:19,0	0/0:14:14,0	0/0:65:65,0	0/0:32:32,0	0/1:22:10,12	0/0:17:17,0	0/0:32:32,0	0/0:21:21,0	0/0:12:12,0	0/0:63:63,0	0/0:35:35,0	0/0:55:55,0	0/0:33:33,0
chr5_22	18040305	14009_39	A	T	.	PASS	NS=20;AF=0.150;locori=m	GT:DP:AD	0/0:576:576,0	0/0:187:187,0	0/0:105:105,0	0/0:139:139,0	0/0:237:237,0	0/0:384:384,0	0/0:143:143,0	0/0:168:168,0	0/0:138:138,0	0/0:397:397,0	0/1:241:121,120	0/1:236:126,110	0/0:225:225,0	0/0:287:287,0	0/1:209:100,109	0/0:109:109,0	0/0:411:411,0	0/1:446:234,212	0/1:539:259,280	0/1:242:109,133
chr5_22	18612361	14020_2	T	C	.	PASS	NS=20;AF=0.275;locori=m	GT:DP:AD	0/0:1344:1344,0	0/0:496:496,0	0/0:443:443,0	0/0:334:334,0	0/0:649:649,0	0/0:452:452,0	0/0:452:452,0	0/0:483:483,0	0/0:399:399,0	0/0:1261:1261,0	0/0:856:856,0	0/1:613:303,310	1/1:799:0,799	1/1:894:0,894	1/1:725:0,725	1/1:367:0,367	0/0:1049:1049,0	0/1:1042:506,536	0/0:893:893,0	0/1:760:448,312
chr5_22	18703283	14024_44	C	T	.	PASS	NS=20;AF=0.025;locori=m	GT:DP:AD	0/0:106:106,0	0/0:29:29,0	0/0:23:23,0	0/0:35:35,0	0/0:59:59,0	0/0:180:180,0	0/0:34:34,0	0/0:38:38,0	0/0:21:21,0	0/0:71:71,0	0/0:60:60,0	0/0:46:46,0	0/0:58:58,0	0/0:94:94,0	0/0:29:29,0	0/0:31:31,0	0/0:103:103,0	0/1:104:57,47	0/0:89:89,0	0/0:61:61,0
chr5_22	19065841	14034_16	T	G	.	PASS	NS=20;AF=0.075;locori=p	GT:DP:AD	0/0:65:65,0	0/0:19:19,0	0/0:17:17,0	0/0:18:18,0	0/0:35:35,0	0/0:100:100,0	0/0:16:16,0	0/0:31:31,0	0/0:13:13,0	0/0:37:37,0	0/1:29:21,8	0/0:25:25,0	0/0:43:43,0	1/1:28:0,28	0/0:33:33,0	0/0:18:18,0	0/0:49:49,0	0/0:47:47,0	0/0:77:77,0	0/0:36:36,0
chr5_22	19065844	14034_19	G	A	.	PASS	NS=20;AF=0.400;locori=p	GT:DP:AD	0/0:65:65,0	0/0:19:19,0	0/0:17:17,0	0/0:18:18,0	0/0:35:35,0	0/0:100:100,0	0/0:16:16,0	0/0:31:31,0	0/0:13:13,0	0/0:37:37,0	0/1:29:8,21	1/1:25:0,25	1/1:43:0,43	0/0:28:28,0	1/1:33:0,33	1/1:18:0,18	0/1:49:21,28	1/1:47:0,47	1/1:77:0,77	1/1:36:0,36
chr5_22	19065848	14034_23	G	C	.	PASS	NS=20;AF=0.075;locori=p	GT:DP:AD	0/0:65:65,0	0/0:19:19,0	0/0:17:17,0	0/0:18:18,0	0/0:35:35,0	0/0:100:100,0	0/0:16:16,0	0/0:31:31,0	0/0:13:13,0	0/0:37:37,0	0/1:29:21,8	0/0:25:25,0	0/0:43:43,0	1/1:28:0,28	0/0:33:33,0	0/0:18:18,0	0/0:49:49,0	0/0:47:47,0	0/0:77:77,0	0/0:36:36,0
chr5_22	19655448	14054_39	C	T	.	PASS	NS=20;AF=0.025;locori=m	GT:DP:AD	0/0:57:57,0	0/0:26:26,0	0/0:24:24,0	0/0:17:17,0	0/0:30:30,0	0/0:284:284,0	0/0:35:35,0	0/0:38:38,0	0/0:28:28,0	0/0:58:58,0	0/0:51:51,0	0/0:27:27,0	0/0:32:32,0	0/0:24:24,0	0/0:27:27,0	0/0:15:15,0	0/0:68:68,0	0/1:43:23,20	0/0:22:22,0	0/0:33:33,0
chr5_22	19740814	14057_17	C	A	.	PASS	NS=20;AF=0.250;locori=p	GT:DP:AD	0/0:514:514,0	0/0:275:275,0	0/0:265:265,0	0/0:234:234,0	0/0:589:589,0	0/0:350:350,0	0/0:342:342,0	0/0:323:323,0	0/0:268:268,0	0/0:765:765,0	0/1:738:386,352	0/1:605:285,320	0/1:560:290,270	0/1:289:159,130	1/1:410:0,410	0/1:291:154,137	0/0:707:707,0	0/1:547:266,281	0/1:134:68,66	0/1:561:284,277
chr5_22	20656790	14079_17	C	G	.	PASS	NS=20;AF=0.150;locori=p	GT:DP:AD	0/0:64:64,0	0/0:25:25,0	0/0:19:19,0	0/0:13:13,0	0/0:32:32,0	0/0:142:142,0	0/0:30:30,0	0/0:25:25,0	0/0:17:17,0	0/0:76:76,0	0/0:42:42,0	0/1:33:17,16	0/1:24:12,12	0/1:41:23,18	0/1:29:20,9	0/1:18:8,10	0/1:55:24,31	0/0:61:61,0	0/0:71:71,0	0/0:45:45,0
chr5_22	20656810	14079_37	G	T	.	PASS	NS=20;AF=0.150;locori=p	GT:DP:AD	0/0:64:64,0	0/0:25:25,0	0/0:19:19,0	0/0:13:13,0	0/0:32:32,0	0/0:142:142,0	0/0:30:30,0	0/0:25:25,0	0/0:17:17,0	0/0:76:76,0	0/0:42:42,0	0/1:33:17,16	0/1:24:12,12	0/1:41:23,18	0/1:29:20,9	0/1:18:8,10	0/1:55:24,31	0/0:61:61,0	0/0:71:71,0	0/0:45:45,0
chr5_22	21397222	14104_47	A	G	.	PASS	NS=20;AF=0.400;locori=p	GT:DP:AD	0/0:1696:1696,0	0/0:564:564,0	0/0:495:495,0	0/0:364:364,0	0/0:779:779,0	0/0:539:539,0	0/0:555:555,0	0/0:574:574,0	0/0:491:491,0	0/0:1532:1532,0	1/1:991:0,991	1/1:735:0,735	1/1:751:0,751	1/1:961:0,961	0/0:816:816,0	0/1:408:207,201	1/1:1586:0,1586	0/1:1248:626,622	1/1:1092:0,1092	1/1:892:0,892
chr5_22	21911091	14118_15	C	T	.	PASS	NS=20;AF=0.075;locori=p	GT:DP:AD	0/0:133:133,0	0/0:46:46,0	0/0:32:32,0	0/0:38:38,0	0/0:40:40,0	0/0:186:186,0	0/0:36:36,0	0/0:23:23,0	0/0:32:32,0	0/0:75:75,0	0/0:120:120,0	0/0:79:79,0	0/0:86:86,0	0/0:97:97,0	0/1:77:41,36	0/1:56:29,27	0/0:142:142,0	0/0:104:104,0	0/1:107:63,44	0/0:109:109,0
[truncated: 118,785 more chars]
