# Supplementary material for: Mitochondrial introgression by ancient admixture between two distant lacustrine fishes in Sulawesi Island
Source: PLoS One. 2021 Jun 10;16(6):e0245316. doi: 10.1371/journal.pone.0245316 (PMC8192020; doi:10.1371/journal.pone.0245316)
Supplement: S4 File — (FA) [file pone.0245316.s013.fa]

>CLocus_79_Sample_6_Locus_414_Allele_0 [OF2eveTil; PrmScf037, 300013, -]
TTCTGTTTGCTCAAGAAGAGCAAACATGTATGGTATTGTCAGAGCTTCTCN
>CLocus_79_Sample_6_Locus_414_Allele_1 [OF2eveTil; PrmScf037, 300013, -]
TTCTGTTTGCTCAAGAAGAGCAAACATGTATGGTATTGTCAGAGCTTCTCN
>CLocus_79_Sample_9_Locus_314_Allele_0 [OF5eveTil; PrmScf037, 300013, -]
TTCTGTTTGCTCAAGAAGAGCAAACATGTATGGTATTGTCAGAGCTTCTCN
>CLocus_79_Sample_9_Locus_314_Allele_1 [OF5eveTil; PrmScf037, 300013, -]
TTCTGTTTGCTCAAGAAGAGCAAACATGTATGGTATTGTCAGAGCTTCTCN
>CLocus_79_Sample_11_Locus_376_Allele_0 [OF6eveTil; PrmScf037, 300013, -]
TTCTGTTTGCTCAAGAAGAGCAAACATGTATGGTATTGTCAGAGCTTCTCN
>CLocus_79_Sample_11_Locus_376_Allele_1 [OF6eveTil; PrmScf037, 300013, -]
TTCTGTTTGCTCAAGAAGAGCAAACATGTATGGTATTGTCAGAGCTTCTCN
>CLocus_79_Sample_13_Locus_259_Allele_0 [OF9eveTil; PrmScf037, 300013, -]
TTCTGTTTGCTCAAGAAGAGCAAACATGTATGGTATTGTCAGAGCTTCTCN
>CLocus_79_Sample_13_Locus_259_Allele_1 [OF9eveTil; PrmScf037, 300013, -]
TTCTGTTTGCTCAAGAAGAGCAAACATGTATGGTATTGTCAGAGCTTCTCN
>CLocus_79_Sample_14_Locus_425_Allele_0 [OM10eveTil; PrmScf037, 300013, -]
TTCTGTTTGCTCAAGAAGAGCAAACATGTATGGTATTGTCAGAGCTTCTCN
>CLocus_79_Sample_14_Locus_425_Allele_1 [OM10eveTil; PrmScf037, 300013, -]
TTCTGTTTGCTCAAGAAGAGCAAACATGTATGGTATTGTCAGAGCTTCTCN
>CLocus_79_Sample_17_Locus_335_Allele_0 [OM3eveTil; PrmScf037, 300013, -]
TTCTGTTTGCTCAAGAAGAGCAAACATGTATGGTATTGTCAGAGCTTCTCN
>CLocus_79_Sample_17_Locus_335_Allele_1 [OM3eveTil; PrmScf037, 300013, -]
TTCTGTTTGCTCAAGAAGAGCAAACATGTATGGTATTGTCAGAGCTTCTCN
>CLocus_79_Sample_19_Locus_263_Allele_0 [OM4eveTil; PrmScf037, 300013, -]
TTCTGTTTGCTCAAGAAGAGCAAACATGTATGGTATTGTCAGAGCTTCTCN
>CLocus_79_Sample_19_Locus_263_Allele_1 [OM4eveTil; PrmScf037, 300013, -]
TTCTGTTTGCTCAAGAAGAGCAAACATGTATGGTATTGTCAGAGCTTCTCN
>CLocus_79_Sample_24_Locus_351_Allele_0 [OM8eveTil; PrmScf037, 300013, -]
TTCTGTTTGCTCAAGAAGAGCAAACATGTATGGTATTGTCAGAGCTTCTCN
>CLocus_79_Sample_24_Locus_351_Allele_1 [OM8eveTil; PrmScf037, 300013, -]
TTCTGTTTGCTCAAGAAGAGCAAACATGTATGGTATTGTCAGAGCTTCTCN
>CLocus_79_Sample_29_Locus_322_Allele_0 [ON1eveTil; PrmScf037, 300013, -]
TTCTGTTTGCTCAAGAAGAGCAAACATGTATGGTATTGTCAGAGCTTCTCN
>CLocus_79_Sample_29_Locus_322_Allele_1 [ON1eveTil; PrmScf037, 300013, -]
TTCTGTTTGCTCAAGAAGAGCAAACATGTATGGTATTGTCAGAGCTTCTCN
>CLocus_79_Sample_30_Locus_352_Allele_0 [ON7eveTil; PrmScf037, 300013, -]
TTCTGTTTGCTCAAGAAGAGCAAACATGTATGGTATTGTCAGAGCTTCTCN
>CLocus_79_Sample_30_Locus_352_Allele_1 [ON7eveTil; PrmScf037, 300013, -]
TTCTGTTTGCTCAAGAAGAGCAAACATGTATGGTATTGTCAGAGCTTCTCN
>CLocus_79_Sample_7_Locus_299_Allele_0 [OF2sarALin; PrmScf037, 300013, -]
TTCTGTTTGCTCAAGAAGAGCAAACATGTATGGTATTGTCAGAGCTTCTCN
>CLocus_79_Sample_7_Locus_299_Allele_1 [OF2sarALin; PrmScf037, 300013, -]
TTCTGTTTGCTCAAGAAGAGCAAACATGTATGGTATTGTCAGAGCTTCTCN
>CLocus_79_Sample_8_Locus_380_Allele_0 [OF3sarBLin; PrmScf037, 300013, -]
TTCTGTTTGCTCAAGAAGAGCAAACATGTATGGTATTGTCAGAGCTTCTCN
>CLocus_79_Sample_8_Locus_380_Allele_1 [OF3sarBLin; PrmScf037, 300013, -]
TTCTGTTTGCTCAAGAAGAGCAAACATGTATGGTATTGTCAGAGCTTCTCN
>CLocus_79_Sample_10_Locus_301_Allele_0 [OF5sarBLin; PrmScf037, 300013, -]
TTCTGTTTGCTCAAGAAGAGCAAACATGTATGGTATTGTCAGAGCTTCTCN
>CLocus_79_Sample_10_Locus_301_Allele_1 [OF5sarBLin; PrmScf037, 300013, -]
TTCTGTTTGCTCAAGAAGAGCAAACATGTATGGTATTGTCAGAGCTTCTCN
>CLocus_79_Sample_12_Locus_220_Allele_0 [OF6sarALin; PrmScf037, 300013, -]
TTCTGTTTGCTCAAGAAGAGCAAACATGTATGGTATTGTCAGAGCTTCTCN
>CLocus_79_Sample_12_Locus_220_Allele_1 [OF6sarALin; PrmScf037, 300013, -]
TTCTGTTTGCTCAAGAAGAGCAAACATGTATGGTATTGTCAGAGCTTCTCN
>CLocus_79_Sample_16_Locus_286_Allele_0 [OM1sarALin; PrmScf037, 300013, -]
TTCTGTTTGCTCAAGAAGAGCAAACATGTATGGTATTGTCAGAGCTTCTCN
>CLocus_79_Sample_16_Locus_286_Allele_1 [OM1sarALin; PrmScf037, 300013, -]
TTCTGTTTGCTCAAGAAGAGCAAACATGTATGGTATTGTCAGAGCTTCTCN
>CLocus_79_Sample_20_Locus_278_Allele_0 [OM4sarBLin; PrmScf037, 300013, -]
TTCTGTTTGCTCAAGAAGAGCAAACATGTATGGTATTGTCAGAGCTTCTCN
>CLocus_79_Sample_20_Locus_278_Allele_1 [OM4sarBLin; PrmScf037, 300013, -]
TTCTGTTTGCTCAAGAAGAGCAAACATGTATGGTATTGTCAGAGCTTCTCN
>CLocus_79_Sample_22_Locus_325_Allele_0 [OM7sarBLin; PrmScf037, 300013, -]
TTCTGTTTGCTCAAGAAGAGCAAACATGTATGGTATTGTCAGAGCTTCTCN
>CLocus_79_Sample_22_Locus_325_Allele_1 [OM7sarBLin; PrmScf037, 300013, -]
TTCTGTTTGCTCAAGAAGAGCAAACATGTCTGGTATTGTCAGAGCTTCTCN
>CLocus_79_Sample_25_Locus_303_Allele_0 [OM8sarALin; PrmScf037, 300013, -]
TTCTGTTTGCTCAAGAAGAGCAAACATGTATGGTATTGTCAGAGCTTCTCN
>CLocus_79_Sample_25_Locus_303_Allele_1 [OM8sarALin; PrmScf037, 300013, -]
TTCTGTTTGCTCAAGAAGAGCAAACATGTATGGTATTGTCAGAGCTTCTCN
>CLocus_79_Sample_27_Locus_266_Allele_0 [OM9sarALin; PrmScf037, 300013, -]
TTCTGTTTGCTCAAGAAGAGCAAACATGTATGGTATTGTCAGAGCTTCTCN
>CLocus_79_Sample_27_Locus_266_Allele_1 [OM9sarALin; PrmScf037, 300013, -]
TTCTGTTTGCTCAAGAAGAGCAAACATGTATGGTATTGTCAGAGCTTCTCN
>CLocus_79_Sample_28_Locus_432_Allele_0 [ON10sarBLin; PrmScf037, 300013, -]
TTCTGTTTGCTCAAGAAGAGCAAACATGTATGGTATTGTCAGAGCTTCTCN
>CLocus_79_Sample_28_Locus_432_Allele_1 [ON10sarBLin; PrmScf037, 300013, -]
TTCTGTTTGCTCAAGAAGAGCAAACATGTATGGTATTGTCAGAGCTTCTCN
>CLocus_91_Sample_6_Locus_472_Allele_0 [OF2eveTil; PrmScf037, 327480, -]
GATCAAGAAAGTGTTGCAACAGCAAAACCATGAAGTTAAAGGAAACTTCTT
>CLocus_91_Sample_6_Locus_472_Allele_1 [OF2eveTil; PrmScf037, 327480, -]
GATCAAGAAAGTGTTGCAACAGCAAAACCATGAAGTTAAAGGAAACTTCTT
>CLocus_91_Sample_9_Locus_365_Allele_0 [OF5eveTil; PrmScf037, 327480, -]
GATCAAGAAAGTGTTGCAACAGCAAAACCATGAAGTTAAAGGAAACTTCTT
>CLocus_91_Sample_9_Locus_365_Allele_1 [OF5eveTil; PrmScf037, 327480, -]
GATCAAGAAAGTGTTGCAACAGCAAAACCATGAAGTTAAAGGAAACTTCTT
>CLocus_91_Sample_11_Locus_427_Allele_0 [OF6eveTil; PrmScf037, 327480, -]
GATCAAGAAAGTGTTGCAACAGCAAAACCATGAAGTTAAAGGAAACTTCTT
>CLocus_91_Sample_11_Locus_427_Allele_1 [OF6eveTil; PrmScf037, 327480, -]
GATCAAGAAAGTGTTGCAACAGCAAAACCATGAAGTTAAAGGAAACTTCTT
>CLocus_91_Sample_13_Locus_295_Allele_0 [OF9eveTil; PrmScf037, 327480, -]
GATCAAGAAAGTGTTGCAACAGCAAAACCATGAAGTTAAAGGAAACTTCTT
>CLocus_91_Sample_13_Locus_295_Allele_1 [OF9eveTil; PrmScf037, 327480, -]
GATCAAGAAAGTGTTGCAACAGCAAAACCATGAAGTTAAAGGAAACTTCTT
>CLocus_91_Sample_14_Locus_488_Allele_0 [OM10eveTil; PrmScf037, 327480, -]
GATCAAGAAAGTGTTGCAACAGCAAAACCATGAAGTTAAAGGAAACTTCTT
>CLocus_91_Sample_14_Locus_488_Allele_1 [OM10eveTil; PrmScf037, 327480, -]
GATCAAGAAAGTGTTGCAACAGCAAAACCATGAAGTTAAAGGAAACTTCTT
>CLocus_91_Sample_17_Locus_379_Allele_0 [OM3eveTil; PrmScf037, 327480, -]
GATCAAGAAAGTGTTGCAACAGCAAAACCATGAAGTTAAAGGAAACTTCTT
>CLocus_91_Sample_17_Locus_379_Allele_1 [OM3eveTil; PrmScf037, 327480, -]
GATCAAGAAAGTGTTGCAACAGCAAAACCATGAAGTTAAAGGAAACTTCTT
>CLocus_91_Sample_19_Locus_303_Allele_0 [OM4eveTil; PrmScf037, 327480, -]
GATCAAGAAAGTGTTGCAACAGCAAAACCATGAAGTTAAAGGAAACTTCTT
>CLocus_91_Sample_19_Locus_303_Allele_1 [OM4eveTil; PrmScf037, 327480, -]
GATCAAGAAAGTGTTGCAACAGCAAAACCATGAAGTTAAAGGAAACTTCTT
>CLocus_91_Sample_24_Locus_417_Allele_0 [OM8eveTil; PrmScf037, 327480, -]
GATCAAGAAAGTGTTGCAACAGCAAAACCATGAAGTTAAAGGAAACTTCTT
>CLocus_91_Sample_24_Locus_417_Allele_1 [OM8eveTil; PrmScf037, 327480, -]
GATCAAGAAAGTGTTGCAACAGCAAAACCATGAAGTTAAAGGAAACTTCTT
>CLocus_91_Sample_29_Locus_370_Allele_0 [ON1eveTil; PrmScf037, 327480, -]
GATCAAGAAAGTGTTGCAACAGCAAAACCATGAAGTTAAAGGAAACTTCTT
>CLocus_91_Sample_29_Locus_370_Allele_1 [ON1eveTil; PrmScf037, 327480, -]
GATCAAGAAAGTGTTGCAACAGCAAAACCATGAAGTTAAAGGAAACTTCTT
>CLocus_91_Sample_30_Locus_399_Allele_0 [ON7eveTil; PrmScf037, 327480, -]
GATCAAGAAAGTGTTGCAACAGCAAAACCATGAAGTTAAAGGAAACTTCTT
>CLocus_91_Sample_30_Locus_399_Allele_1 [ON7eveTil; PrmScf037, 327480, -]
GATCAAGAAAGTGTTGCAACAGCAAAACCATGAAGTTAAAGGAAACTTCTT
>CLocus_91_Sample_7_Locus_339_Allele_0 [OF2sarALin; PrmScf037, 327480, -]
GATCAAGAAAGTGTTGCAACAGCAAAACCATGAAGTTAAAGGAAACTTCTT
>CLocus_91_Sample_7_Locus_339_Allele_1 [OF2sarALin; PrmScf037, 327480, -]
GATCAAGAAAGTGTTGCAACAGCAAAACCATGAAGTTAAAGGAAACTTCTT
>CLocus_91_Sample_8_Locus_428_Allele_0 [OF3sarBLin; PrmScf037, 327480, -]
GATCAAGAAAGTGTTGCAACAGCAAAACCATGAAGTTAAAGGAAACTTCTT
>CLocus_91_Sample_8_Locus_428_Allele_1 [OF3sarBLin; PrmScf037, 327480, -]
GATCAAGAAAGTGTTGCAACAGCAAAACCATGAAGTTAAAGGAAACTTCTT
>CLocus_91_Sample_10_Locus_345_Allele_0 [OF5sarBLin; PrmScf037, 327480, -]
GATCAAGAAAGTGTTGCAACAGCAAAACCATGAAGTTAAAGGAAACTTCTT
>CLocus_91_Sample_10_Locus_345_Allele_1 [OF5sarBLin; PrmScf037, 327480, -]
GATCAAGAAAGTGTTGCAACAGCAAAACCATGAAGTTAAAGGAAACTTCTT
>CLocus_91_Sample_12_Locus_254_Allele_0 [OF6sarALin; PrmScf037, 327480, -]
GATCAAGAAAGTGTTGCAACAGCAAAACCATGAAGTTAAAGGAAACTTCTT
>CLocus_91_Sample_12_Locus_254_Allele_1 [OF6sarALin; PrmScf037, 327480, -]
GATCAAGAAAGTGTTGCAACAGCAAAACCATGAAGTTAAAGGAAACTTCTT
>CLocus_91_Sample_16_Locus_333_Allele_0 [OM1sarALin; PrmScf037, 327480, -]
GATCAAGAAAGTGTTGCAACAGCAAAACCATGAAGTTAAAGGAAACTTCTT
>CLocus_91_Sample_16_Locus_333_Allele_1 [OM1sarALin; PrmScf037, 327480, -]
GATCAAGAAAGTGTTGCAACAGCAAAACCATGAAGTTAAAGGAAACTTCTT
>CLocus_91_Sample_20_Locus_312_Allele_0 [OM4sarBLin; PrmScf037, 327480, -]
GATCAAGAAAGTGTTGCAACAGCAAAACCATGAAGTTAAAGGAAACTTCTT
>CLocus_91_Sample_20_Locus_312_Allele_1 [OM4sarBLin; PrmScf037, 327480, -]
GATCAAGAAAGTGTTGCAACAGCAAAACCATGAAGTTAAAGGAAACTTCTT
>CLocus_91_Sample_22_Locus_369_Allele_0 [OM7sarBLin; PrmScf037, 327480, -]
GATCAAGAAAGTGTTGCAACAGCAAAACCATGAAGTTAAAGGAAACTTCTT
>CLocus_91_Sample_22_Locus_369_Allele_1 [OM7sarBLin; PrmScf037, 327480, -]
GATCAAGAAAGTGTTGCAACAGCAAAACCATGAAGTTAAAGGAAACTTCTT
>CLocus_91_Sample_25_Locus_345_Allele_0 [OM8sarALin; PrmScf037, 327480, -]
GATCAAGAAAGTGTTGCAACAGCAAAACCATGAAGTTAAAGGAAACTTCTT
>CLocus_91_Sample_25_Locus_345_Allele_1 [OM8sarALin; PrmScf037, 327480, -]
GATCAAGAAAGTGTTGCAACAGCAAAACCATGAAGTTAAAGGAAACTTCTT
>CLocus_91_Sample_27_Locus_302_Allele_0 [OM9sarALin; PrmScf037, 327480, -]
GATCAAGAAAGTGTTGCAACAGCAAAACCATGAAGTTAAAGGAAACTTCTT
>CLocus_91_Sample_27_Locus_302_Allele_1 [OM9sarALin; PrmScf037, 327480, -]
GATCAAGAAAGTGTTGCAACAGCAAAACCATGAAGTTAAAGGAAACTTCTT
>CLocus_91_Sample_28_Locus_493_Allele_0 [ON10sarBLin; PrmScf037, 327480, -]
GATCAAGAAAGTGTTGCAACAGCAAAACCATGAAGTTAAAGGAAACTTCTT
>CLocus_91_Sample_28_Locus_493_Allele_1 [ON10sarBLin; PrmScf037, 327480, -]
GATCAAGAAAGTGTTGCAACAGCAAAACCATGAAGTTAAAGGAAACTTCTT
>CLocus_92_Sample_6_Locus_473_Allele_0 [OF2eveTil; PrmScf037, 327537, +]
TTTGGCCTGATTCTTCTGGAATGGAGAGTCTACTTCCTGTCCTATGATCCC
>CLocus_92_Sample_6_Locus_473_Allele_1 [OF2eveTil; PrmScf037, 327537, +]
TTTGGCCTGATTCTTCTGGAATGGAGAGTCTACTTCCTGTCCTATGATCCC
>CLocus_92_Sample_9_Locus_366_Allele_0 [OF5eveTil; PrmScf037, 327537, +]
TTTGGCCTGATTCTTCTGGAATGGAGAGTCTACTTCCTGTCCTATGATCCC
>CLocus_92_Sample_9_Locus_366_Allele_1 [OF5eveTil; PrmScf037, 327537, +]
TTTGGCCTGATTCTTCTGGAATGGAGAGTCTACTTCCTGTCCTATGATCCC
>CLocus_92_Sample_11_Locus_428_Allele_0 [OF6eveTil; PrmScf037, 327537, +]
TTTGGCCTGATTCTTCTGGAATGGAGAGTCTACTTCCTGTCCTATGATCCC
>CLocus_92_Sample_11_Locus_428_Allele_1 [OF6eveTil; PrmScf037, 327537, +]
TTTGGCCTGATTCTTCTGGAATGGAGAGTCTACTTCCTGTCCTATGATCCC
>CLocus_92_Sample_13_Locus_296_Allele_0 [OF9eveTil; PrmScf037, 327537, +]
TTTGGCCTGATTCTTCTGGAATGGAGAGTCTACTTCCTGTCCTATGATCCC
>CLocus_92_Sample_13_Locus_296_Allele_1 [OF9eveTil; PrmScf037, 327537, +]
TTTGGCCTGATTCTTCTGGAATGGAGAGTCTACTTCCTGTCCTATGATCCC
>CLocus_92_Sample_14_Locus_489_Allele_0 [OM10eveTil; PrmScf037, 327537, +]
TTTGGCCTGATTCTTCTGGAATGGAGAGTCTACTTCCTGTCCTATGATCCC
>CLocus_92_Sample_14_Locus_489_Allele_1 [OM10eveTil; PrmScf037, 327537, +]
TTTGGCCTGATTCTTCTGGAATGGAGAGTCTACTTCCTGTCCTATGATCCC
>CLocus_92_Sample_17_Locus_380_Allele_0 [OM3eveTil; PrmScf037, 327537, +]
TTTGGCCTGATTCTTCTGGAATGGAGAGTCTACTTCCTGTCCTATGATCCC
>CLocus_92_Sample_17_Locus_380_Allele_1 [OM3eveTil; PrmScf037, 327537, +]
TTTGGCCTGATTCTTCTGGAATGGAGAGTCTACTTCCTGTCCTATGATCCC
>CLocus_92_Sample_19_Locus_304_Allele_0 [OM4eveTil; PrmScf037, 327537, +]
TTTGGCCTGATTCTTCTGGAATGGAGAGTCTACTTCCTGTCCTATGATCCC
>CLocus_92_Sample_19_Locus_304_Allele_1 [OM4eveTil; PrmScf037, 327537, +]
TTTGGCCTGATTCTTCTGGAATGGAGAGTCTACTTCCTGTCCTATGATCCC
>CLocus_92_Sample_24_Locus_418_Allele_0 [OM8eveTil; PrmScf037, 327537, +]
TTTGGCCTGATTCTTCTGGAATGGAGAGTCTACTTCCTGTCCTATGATCCC
>CLocus_92_Sample_24_Locus_418_Allele_1 [OM8eveTil; PrmScf037, 327537, +]
TTTGGCCTGATTCTTCTGGAATGGAGAGTCTACTTCCTGTCCTATGATCCC
>CLocus_92_Sample_29_Locus_371_Allele_0 [ON1eveTil; PrmScf037, 327537, +]
TTTGGCCTGATTCTTCTGGAATGGAGAGTCTACTTCCTGTCCTATGATCCC
>CLocus_92_Sample_29_Locus_371_Allele_1 [ON1eveTil; PrmScf037, 327537, +]
TTTGGCCTGATTCTTCTGGAATGGAGAGTCTACTTCCTGTCCTATGATCCC
>CLocus_92_Sample_30_Locus_400_Allele_0 [ON7eveTil; PrmScf037, 327537, +]
TTTGGCCTGATTCTTCTGGAATGGAGAGTCTACTTCCTGTCCTATGATCCC
>CLocus_92_Sample_30_Locus_400_Allele_1 [ON7eveTil; PrmScf037, 327537, +]
TTTGGCCTGATTCTTCTGGAATGGAGAGTCTACTTCCTGTCCTATGATCCC
>CLocus_92_Sample_7_Locus_340_Allele_0 [OF2sarALin; PrmScf037, 327537, +]
TTTGGCCTGATTCTTCTGGAATGGAGAGTCTACTTCCTGTCCTATGATCCC
>CLocus_92_Sample_7_Locus_340_Allele_1 [OF2sarALin; PrmScf037, 327537, +]
TTTGGCCTGATTCTTCTGGAATGGAGAGTCTACTTCCTGTCCTATGATCCC
>CLocus_92_Sample_8_Locus_429_Allele_0 [OF3sarBLin; PrmScf037, 327537, +]
TTTGGCCTGATTCTTCTGGAATGGAGAGTCTACTTCCTGTCCTATGATCCC
>CLocus_92_Sample_8_Locus_429_Allele_1 [OF3sarBLin; PrmScf037, 327537, +]
TTTGGCCTGATTCTTCTGGAATGGAGAGTCTACTTCCTGTCCTATGATCCC
>CLocus_92_Sample_10_Locus_346_Allele_0 [OF5sarBLin; PrmScf037, 327537, +]
TTTGGCCTGATTCTTCTGGAATGGAGAGTCTACTTCCTGTCCTATGATCCC
>CLocus_92_Sample_10_Locus_346_Allele_1 [OF5sarBLin; PrmScf037, 327537, +]
TTTGGCCTGATTCTTCTGGAATGGAGAGTCTACTTCCTGTCCTATGATCCC
>CLocus_92_Sample_12_Locus_255_Allele_0 [OF6sarALin; PrmScf037, 327537, +]
TTTGGCCTGATTCTTCTGGAATGGAGAGTCTACTTCCTGTCCTATGATCCC
>CLocus_92_Sample_12_Locus_255_Allele_1 [OF6sarALin; PrmScf037, 327537, +]
TTTGGCCTGATTCTTCTGGAATGGAGAGTCTACTTCCTGTCCTATGATCCC
>CLocus_92_Sample_16_Locus_334_Allele_0 [OM1sarALin; PrmScf037, 327537, +]
TTTGGCCTGATTCTTCTGGAATGGAGAGTCTACTTCCTGTCCTATGATCCC
>CLocus_92_Sample_16_Locus_334_Allele_1 [OM1sarALin; PrmScf037, 327537, +]
TTTGGCCTGATTCTTCTGGAATGGAGAGTCTACTTCCTGTCCTATGATCCC
>CLocus_92_Sample_20_Locus_313_Allele_0 [OM4sarBLin; PrmScf037, 327537, +]
TTTGGCCTGATTCTTCTGGAATGGAGAGTCTACTTCCTGTCCTATGATCCC
>CLocus_92_Sample_20_Locus_313_Allele_1 [OM4sarBLin; PrmScf037, 327537, +]
TTTGGCCTGATTCTTCTGGAATGGAGAGTCTACTTCCTGTCCTATGATCCC
>CLocus_92_Sample_22_Locus_370_Allele_0 [OM7sarBLin; PrmScf037, 327537, +]
TTTGGCCTGATTCTTCTGGAATGGAGAGTCTACTTCCTGTCCTATGATCCC
>CLocus_92_Sample_22_Locus_370_Allele_1 [OM7sarBLin; PrmScf037, 327537, +]
TTTGGCCTGATTCTTCTGGAATGGAGAGTCTACTTCCTGTCCTATGATCCC
>CLocus_92_Sample_25_Locus_346_Allele_0 [OM8sarALin; PrmScf037, 327537, +]
TTTGGCCTGATTCTTCTGGAATGGAGAGTCTACTTCCTGTCCTATGATCCC
>CLocus_92_Sample_25_Locus_346_Allele_1 [OM8sarALin; PrmScf037, 327537, +]
TTTGGCCTGATTCTTCTGGAATGGAGAGTCTACTTCCTGTCCTATGATCCC
>CLocus_92_Sample_27_Locus_304_Allele_0 [OM9sarALin; PrmScf037, 327537, +]
TTTGGCCTGATTCTTCTGGAATGGAGAGTCTACTTCCTGTCCTATGATCCC
>CLocus_92_Sample_27_Locus_304_Allele_1 [OM9sarALin; PrmScf037, 327537, +]
TTTGGCCTGATTCTTCTGGAATGGAGAGTCTACTTCCTGTCCTATGATCCC
>CLocus_92_Sample_28_Locus_494_Allele_0 [ON10sarBLin; PrmScf037, 327537, +]
TTTGGCCTGATTCTTCTGGAATGGAGAGTCTACTTCCTGTCCTATGATCCC
>CLocus_92_Sample_28_Locus_494_Allele_1 [ON10sarBLin; PrmScf037, 327537, +]
TTTGGCCTGATTCTTCTGGAATGGAGAGTCTACTTCCTGTCCTATGATCCC
>CLocus_97_Sample_6_Locus_520_Allele_0 [OF2eveTil; PrmScf037, 353414, +]
TTGAAGTGCAGTCAGCGACGCTCCGGCACCGCCTGGAGGAAGCCCATCATC
>CLocus_97_Sample_6_Locus_520_Allele_1 [OF2eveTil; PrmScf037, 353414, +]
TTGAAGTGCAGTCAGCGACGCTCCGGCACCGCCTGGAGGAAGCCCATCATC
>CLocus_97_Sample_9_Locus_391_Allele_0 [OF5eveTil; PrmScf037, 353414, +]
TTGAAGTGCAGTCAGCGACGCTCCGGCACCGCCTGGAGGAAGCCCATCATC
>CLocus_97_Sample_9_Locus_391_Allele_1 [OF5eveTil; PrmScf037, 353414, +]
TTGAAGTGCAGTCAGCGACGCTCCGGCACCGCCTGGAGGAAGCCCATCATC
>CLocus_97_Sample_11_Locus_468_Allele_0 [OF6eveTil; PrmScf037, 353414, +]
TTGAAGTGCAGTCAGCGACGCTCCGGCACCGCCTGGAGGAAGCCCATCATC
>CLocus_97_Sample_11_Locus_468_Allele_1 [OF6eveTil; PrmScf037, 353414, +]
TTGAAGTGCAGTCAGCGACGCTCCGGCACCGCCTGGAGGAAGCCCATCATC
>CLocus_97_Sample_13_Locus_325_Allele_0 [OF9eveTil; PrmScf037, 353414, +]
TTGAAGTGCAGTCAGCGACGCTCCGGCACCGCCTGGAGGAAGCCCATCATC
>CLocus_97_Sample_13_Locus_325_Allele_1 [OF9eveTil; PrmScf037, 353414, +]
TTGAAGTGCAGTCAGCGACGCTCCGGCACCGCCTGGAGGAAGCCCATCATC
>CLocus_97_Sample_14_Locus_531_Allele_0 [OM10eveTil; PrmScf037, 353414, +]
TTGAAGTGCAGTCAGCGACGCTCCGGCACCGCCTGGAGGAAGCCCATCATC
>CLocus_97_Sample_14_Locus_531_Allele_1 [OM10eveTil; PrmScf037, 353414, +]
TTGAAGTGCAGTCAGCGACGCTCCGGCACCGCCTGGAGGAAGCCCATCATC
>CLocus_97_Sample_17_Locus_415_Allele_0 [OM3eveTil; PrmScf037, 353414, +]
TTGAAGTGCAGTCAGCGACGCTCCGGCACCGCCTGGAGGAAGCCCATCATC
>CLocus_97_Sample_17_Locus_415_Allele_1 [OM3eveTil; PrmScf037, 353414, +]
TTGAAGTGCAGTCAGCGACGCTCCGGCACCGCCTGGAGGAAGCCCATCATC
>CLocus_97_Sample_19_Locus_328_Allele_0 [OM4eveTil; PrmScf037, 353414, +]
TTGAAGTGCAGTCAGCGACGCTCCGGCACCGCCTGGAGGAAGCCCATCATC
>CLocus_97_Sample_19_Locus_328_Allele_1 [OM4eveTil; PrmScf037, 353414, +]
TTGAAGTGCAGTCAGCGACGCTCCGGCACCGCCTGGAGGAAGCCCATCATC
>CLocus_97_Sample_24_Locus_459_Allele_0 [OM8eveTil; PrmScf037, 353414, +]
TTGAAGTGCAGTCAGCGACGCTCCGGCACCGCCTGGAGGAAGCCCATCATC
>CLocus_97_Sample_24_Locus_459_Allele_1 [OM8eveTil; PrmScf037, 353414, +]
TTGAAGTGCAGTCAGCGACGCTCCGGCACCGCCTGGAGGAAGCCCATCATC
>CLocus_97_Sample_29_Locus_405_Allele_0 [ON1eveTil; PrmScf037, 353414, +]
TTGAAGTGCAGTCAGCGACGCTCCGGCACCGCCTGGAGGAAGCCCATCATC
>CLocus_97_Sample_29_Locus_405_Allele_1 [ON1eveTil; PrmScf037, 353414, +]
TTGAAGTGCAGTCAGCGACGCTCCGGCACCGCCTGGAGGAAGCCCATCATC
>CLocus_97_Sample_30_Locus_445_Allele_0 [ON7eveTil; PrmScf037, 353414, +]
TTGAAGTGCAGTCAGCGACGCTCCGGCACCGCCTGGAGGAAGCCCATCATC
>CLocus_97_Sample_30_Locus_445_Allele_1 [ON7eveTil; PrmScf037, 353414, +]
TTGAAGTGCAGTCAGCGACGCTCCGGCACCGCCTGGAGGAAGCCCATCATC
>CLocus_97_Sample_7_Locus_369_Allele_0 [OF2sarALin; PrmScf037, 353414, +]
TTGAAGTGCAGTCAGCGACGCTCCGGCACCGCCTGGAGGAAGCCCATCATC
>CLocus_97_Sample_7_Locus_369_Allele_1 [OF2sarALin; PrmScf037, 353414, +]
TTGAAGTGCAGTCAGCGACGCTCCGGCACCGCCTGGAGGAAGCCCATCATC
>CLocus_97_Sample_8_Locus_468_Allele_0 [OF3sarBLin; PrmScf037, 353414, +]
TTGAAGTGCAGTCAGCGATGCTCCGGCACCGCCTGGAGGAAGCCCATCATC
>CLocus_97_Sample_8_Locus_468_Allele_1 [OF3sarBLin; PrmScf037, 353414, +]
TTGAAGTGCAGTCAGCGATGCTCCGGCACCGCCTGGAGGAAGCCCATCATC
>CLocus_97_Sample_10_Locus_372_Allele_0 [OF5sarBLin; PrmScf037, 353414, +]
TTGAAGTGCAGTCAGCGACGCTCCGGCACCGCCTGGAGGAAGCCCATCATC
>CLocus_97_Sample_10_Locus_372_Allele_1 [OF5sarBLin; PrmScf037, 353414, +]
TTGAAGTGCAGTCAGCGACGCTCCGGCACCGCCTGGAGGAAGCCCATCATC
>CLocus_97_Sample_12_Locus_276_Allele_0 [OF6sarALin; PrmScf037, 353414, +]
TTGAAGTGCAGTCAGCGACGCTCCGGCACCGCCTGGAGGAAGCCCATCATC
>CLocus_97_Sample_12_Locus_276_Allele_1 [OF6sarALin; PrmScf037, 353414, +]
TTGAAGTGCAGTCAGCGACGCTCCGGCACCGCCTGGAGGAAGCCCATCATC
>CLocus_97_Sample_16_Locus_369_Allele_0 [OM1sarALin; PrmScf037, 353414, +]
TTGAAGTGCAGTCAGCGACGCTCCGGCACCGCCTGGAGGAAGCCCATCATC
>CLocus_97_Sample_16_Locus_369_Allele_1 [OM1sarALin; PrmScf037, 353414, +]
TTGAAGTGCAGTCAGCGACGCTCCGGCACCGCCTGGAGGAAGCCCATCATC
>CLocus_97_Sample_20_Locus_332_Allele_0 [OM4sarBLin; PrmScf037, 353414, +]
TTGAAGTGCAGTCAGCGACGCTCCGGCACCGCCTGGAGGAAGCCCATCATC
>CLocus_97_Sample_20_Locus_332_Allele_1 [OM4sarBLin; PrmScf037, 353414, +]
TTGAAGTGCAGTCAGCGACGCTCCGGCACCGCCTGGAGGAAGCCCATCATC
>CLocus_97_Sample_22_Locus_406_Allele_0 [OM7sarBLin; PrmScf037, 353414, +]
TTGAAGTGCAGTCAGCGACGCTCCGGCACCGCCTGGAGGAAGCCCATCATC
>CLocus_97_Sample_22_Locus_406_Allele_1 [OM7sarBLin; PrmScf037, 353414, +]
TTGAAGTGCAGTCAGCGACGCTCCGGCACCGCCTGGAGGAAGCCCATCATC
>CLocus_97_Sample_25_Locus_380_Allele_0 [OM8sarALin; PrmScf037, 353414, +]
TTGAAGTGCAGTCAGCGACGCTCCGGCACCGCCTGGAGGAAGCCCATCATC
>CLocus_97_Sample_25_Locus_380_Allele_1 [OM8sarALin; PrmScf037, 353414, +]
TTGAAGTGCAGTCAGCGACGCTCCGGCACCGCCTGGAGGAAGCCCATCATC
>CLocus_97_Sample_27_Locus_331_Allele_0 [OM9sarALin; PrmScf037, 353414, +]
TTGAAGTGCAGTCAGCGACGCTCCGGCACCGCCTGGAGGAAGCCCATCATC
>CLocus_97_Sample_27_Locus_331_Allele_1 [OM9sarALin; PrmScf037, 353414, +]
TTGAAGTGCAGTCAGCGACGCTCCGGCACCGCCTGGAGGAAGCCCATCATC
>CLocus_97_Sample_28_Locus_533_Allele_0 [ON10sarBLin; PrmScf037, 353414, +]
TTGAAGTGCAGTCAGCGACGCTCCGGCACCGCCTGGAGGAAGCCCATCATC
>CLocus_97_Sample_28_Locus_533_Allele_1 [ON10sarBLin; PrmScf037, 353414, +]
TTGAAGTGCAGTCAGCGACGCTCCGGCACCGCCTGGAGGAAGCCCATCATC
>CLocus_103_Sample_6_Locus_561_Allele_0 [OF2eveTil; PrmScf037, 455549, -]
GCACCCAGCAGATGGATGTTAGGAGCACACATGAGTACGTCACACCTGTTG
>CLocus_103_Sample_6_Locus_561_Allele_1 [OF2eveTil; PrmScf037, 455549, -]
GCACCCAGCAGATGGATGTTAGGAGCACACATGAGTACGTCACACCTGTTG
>CLocus_103_Sample_9_Locus_426_Allele_0 [OF5eveTil; PrmScf037, 455549, -]
GCACCCAGCAGATGGATGTTAGGAGCACACATGAGTACGTCACACCTGTTG
>CLocus_103_Sample_9_Locus_426_Allele_1 [OF5eveTil; PrmScf037, 455549, -]
GCACCCAGCAGATGGATGTTAGGAGCACACATGAGTACGTCACACCTGTTG
>CLocus_103_Sample_11_Locus_512_Allele_0 [OF6eveTil; PrmScf037, 455549, -]
GCACCCAGCAGATGGATGTTAGGAGCACACATGAGTACGTCACACCTGTTG
>CLocus_103_Sample_11_Locus_512_Allele_1 [OF6eveTil; PrmScf037, 455549, -]
GCACCCAGCAGATGGATGTTAGGAGCACACATGAGTACGTCACACCTGTTG
>CLocus_103_Sample_13_Locus_352_Allele_0 [OF9eveTil; PrmScf037, 455549, -]
GCACCCAGCAGATGGATGTTAGGAGCACACATGAGTACGTCACACCTGTTG
>CLocus_103_Sample_13_Locus_352_Allele_1 [OF9eveTil; PrmScf037, 455549, -]
GCACCCAGCAGATGGATGTTAGGAGCACACATGAGTACGTCACACCTGTTG
>CLocus_103_Sample_14_Locus_578_Allele_0 [OM10eveTil; PrmScf037, 455549, -]
GCACCCAGCAGATGGATGTTAGGAGCACACATGAGTACGTCACACCTGTTG
>CLocus_103_Sample_14_Locus_578_Allele_1 [OM10eveTil; PrmScf037, 455549, -]
GCACCCAGCAGATGGATGTTAGGAGCACACATGAGTACGTCACACCTGTTG
>CLocus_103_Sample_17_Locus_446_Allele_0 [OM3eveTil; PrmScf037, 455549, -]
GCACCCAGCAGATGGATGTTAGGAGCACACATGAGTACGTCACACCTGTTG
>CLocus_103_Sample_17_Locus_446_Allele_1 [OM3eveTil; PrmScf037, 455549, -]
GCACCCAGCAGATGGATGTTAGGAGCACACATGAGTACGTCACACCTGTTG
>CLocus_103_Sample_19_Locus_346_Allele_0 [OM4eveTil; PrmScf037, 455549, -]
GCACCCAGCAGATGGATGTTAGGAGCACACATGAGTACGTCACACCTGTTG
>CLocus_103_Sample_19_Locus_346_Allele_1 [OM4eveTil; PrmScf037, 455549, -]
GCACCCAGCAGATGGATGTTAGGAGCACACATGAGTACGTCACACCTGTTG
>CLocus_103_Sample_24_Locus_492_Allele_0 [OM8eveTil; PrmScf037, 455549, -]
GCACCCAGCAGATGGATGTTAGGAGCACACATGAGTACGTCACACCTGTTG
>CLocus_103_Sample_24_Locus_492_Allele_1 [OM8eveTil; PrmScf037, 455549, -]
GCACCCAGCAGATGGATGTTAGGAGCACACATGAGTACGTCACACCTGTTG
>CLocus_103_Sample_29_Locus_446_Allele_0 [ON1eveTil; PrmScf037, 455549, -]
GCACCCAGCAGATGGATGTTAGGAGCACACATGAGTACGTCACACCTGTTG
>CLocus_103_Sample_29_Locus_446_Allele_1 [ON1eveTil; PrmScf037, 455549, -]
GCACCCAGCAGATGGATGTTAGGAGCACACATGAGTACGTCACACCTGTTG
>CLocus_103_Sample_30_Locus_483_Allele_0 [ON7eveTil; PrmScf037, 455549, -]
GCACCCAGCAGATGGATGTTAGGAGCACACATGAGTACGTCACACCTGTTG
>CLocus_103_Sample_30_Locus_483_Allele_1 [ON7eveTil; PrmScf037, 455549, -]
GCACCCAGCAGATGGATGTTAGGAGCACACATGAGTACGTCACACCTGTTG
>CLocus_103_Sample_7_Locus_399_Allele_0 [OF2sarALin; PrmScf037, 455549, -]
GCACCCAGCAGATGGATGTTAGGAGCACACATGAGTACGTCACACCTGTTG
>CLocus_103_Sample_7_Locus_399_Allele_1 [OF2sarALin; PrmScf037, 455549, -]
GCACCCAGCAGATGGATGTTAGGAGCACACATGAGTACGTCACACCTGTTG
>CLocus_103_Sample_8_Locus_515_Allele_0 [OF3sarBLin; PrmScf037, 455549, -]
GCACCCAGCAGATGGATGTTAGGAGCACACATGAGTACGTCACACCTGTTG
>CLocus_103_Sample_8_Locus_515_Allele_1 [OF3sarBLin; PrmScf037, 455549, -]
GCACCCAGCAGATGGATGTTAGGAGCACACATGAGTACGTCACACCTGTTG
>CLocus_103_Sample_10_Locus_405_Allele_0 [OF5sarBLin; PrmScf037, 455549, -]
GCACCCAGCAGATGGATGTTAGGAGCACACATGAGTACGTCACACCTGTTG
>CLocus_103_Sample_10_Locus_405_Allele_1 [OF5sarBLin; PrmScf037, 455549, -]
GCACCCAGCAGATGGATGTTAGGAGCACACATGAGTACGTCACACCTGTTG
>CLocus_103_Sample_12_Locus_297_Allele_0 [OF6sarALin; PrmScf037, 455549, -]
GCACCCAGCAGATGGATGTTAGGAGCACACATGAGTACGTCACACCTGTTG
>CLocus_103_Sample_12_Locus_297_Allele_1 [OF6sarALin; PrmScf037, 455549, -]
GCACCCAGCAGATGGATGTTAGGAGCACACATGAGTACGTCACACCTGTTG
>CLocus_103_Sample_16_Locus_406_Allele_0 [OM1sarALin; PrmScf037, 455549, -]
GCACCCAGCAGATGGATGTTAGGAGCACACATGAGTACGTCACACCTGTTG
>CLocus_103_Sample_16_Locus_406_Allele_1 [OM1sarALin; PrmScf037, 455549, -]
GCACCCAGCAGATGGATGTTAGGAGCACACATGAGTACGTCACACCTGTTG
>CLocus_103_Sample_20_Locus_358_Allele_0 [OM4sarBLin; PrmScf037, 455549, -]
GCACCCAGCAGATGGATGTTAGGAGCACACATGAGTACGTCACACCTGTTG
>CLocus_103_Sample_20_Locus_358_Allele_1 [OM4sarBLin; PrmScf037, 455549, -]
GCACCCAGCAGATGGATGTTAGGAGCACACATGAGTACGTCACACCTGTTG
>CLocus_103_Sample_22_Locus_433_Allele_0 [OM7sarBLin; PrmScf037, 455549, -]
GCACCCAGCAGATGGATGTTAGGAGCACACATGAGTACGTCACACCTGTTG
>CLocus_103_Sample_22_Locus_433_Allele_1 [OM7sarBLin; PrmScf037, 455549, -]
GCACCCAGCAGATGGATGTTAGGAGCACACATGAGTACGTCACACCTGTTG
>CLocus_103_Sample_25_Locus_413_Allele_0 [OM8sarALin; PrmScf037, 455549, -]
GCACCCAGCAGATGGATGTTAGGAGCACACATGAGTACGTCACACCTGTTG
>CLocus_103_Sample_25_Locus_413_Allele_1 [OM8sarALin; PrmScf037, 455549, -]
GCACCCAGCAGATGGATGTTAGGAGCACACATGAGTACGTCACACCTGTTG
>CLocus_103_Sample_27_Locus_360_Allele_0 [OM9sarALin; PrmScf037, 455549, -]
GCACCCAGCAGATGGATGTTAGGAGCACACATGAGTACGTCACACCTGTTG
>CLocus_103_Sample_27_Locus_360_Allele_1 [OM9sarALin; PrmScf037, 455549, -]
GCACCCAGCAGATGGATGTTAGGAGCACACATGAGTACGTCACACCTGTTG
>CLocus_103_Sample_28_Locus_580_Allele_0 [ON10sarBLin; PrmScf037, 455549, -]
GCACCCAGCAGATGGATGTTAGGAGCACACATGAGTACGTCACACCTGTTG
>CLocus_103_Sample_28_Locus_580_Allele_1 [ON10sarBLin; PrmScf037, 455549, -]
GCACCCAGCAGATGGATGTTAGGAGCACACATGAGTACGTCACACCTGTTG
>CLocus_108_Sample_6_Locus_592_Allele_0 [OF2eveTil; PrmScf037, 577160, -]
CAAGATAACTTATTGCTAAGATACAAATAAAGTAGTGTTATATTATAAAGT
>CLocus_108_Sample_6_Locus_592_Allele_1 [OF2eveTil; PrmScf037, 577160, -]
CAAGATAACTTATTGCTAAGATACAAATAAAGTAGTGTTATATTATAAAGT
>CLocus_108_Sample_9_Locus_448_Allele_0 [OF5eveTil; PrmScf037, 577160, -]
CAAGATAACTTATTGCTAAGATACAAATAAAGTAGTGTTATATTATAAAGT
>CLocus_108_Sample_9_Locus_448_Allele_1 [OF5eveTil; PrmScf037, 577160, -]
CAAGATAACTTATTGTTAAGATACAAATAAAGTAGTGTTATATTATAAAGT
>CLocus_108_Sample_11_Locus_543_Allele_0 [OF6eveTil; PrmScf037, 577160, -]
CAAGATAACTTATTGTTAAGATACAAATAAAGTAGTGTTATATTATAAAGT
>CLocus_108_Sample_11_Locus_543_Allele_1 [OF6eveTil; PrmScf037, 577160, -]
CAAGATAACTTATTGTTAAGATACAAATAAAGTAGTGTTATATTATAAAGT
>CLocus_108_Sample_13_Locus_369_Allele_0 [OF9eveTil; PrmScf037, 577160, -]
CAAGATAACTTATTGTTAAGATACAAATAAAGTAGTGTTATATTATAAAGT
>CLocus_108_Sample_13_Locus_369_Allele_1 [OF9eveTil; PrmScf037, 577160, -]
CAAGATAACTTATTGTTAAGATACAAATAAAGTAGTGTTATATTATAAAGT
>CLocus_108_Sample_14_Locus_612_Allele_0 [OM10eveTil; PrmScf037, 577160, -]
CAAGATAACTTATTGCTAAGATACAAATAAAGTAGTGTTATATTATAAAGT
>CLocus_108_Sample_14_Locus_612_Allele_1 [OM10eveTil; PrmScf037, 577160, -]
CAAGATAACTTATTGTTAAGATACAAATAAAGTAGTGTTATATTATAAAGT
>CLocus_108_Sample_17_Locus_471_Allele_0 [OM3eveTil; PrmScf037, 577160, -]
CAAGATAACTTATTGCTAAGATACAAATAAAGTAGTGTTATATTATAAAGT
>CLocus_108_Sample_17_Locus_471_Allele_1 [OM3eveTil; PrmScf037, 577160, -]
CAAGATAACTTATTGTTAAGATACAAATAAAGTAGTGTTATATTATAAAGT
>CLocus_108_Sample_19_Locus_368_Allele_0 [OM4eveTil; PrmScf037, 577160, -]
CAAGATAACTTATTGCTAAGATACAAATAAAGTAGTGTTATATTATAAAGT
>CLocus_108_Sample_19_Locus_368_Allele_1 [OM4eveTil; PrmScf037, 577160, -]
CAAGATAACTTATTGTTAAGATACAAATAAAGTAGTGTTATATTATAAAGT
>CLocus_108_Sample_24_Locus_517_Allele_0 [OM8eveTil; PrmScf037, 577160, -]
CAAGATAACTTATTGCTAAGATACAAATAAAGTAGTGTTATATTATAAAGT
>CLocus_108_Sample_24_Locus_517_Allele_1 [OM8eveTil; PrmScf037, 577160, -]
CAAGATAACTTATTGCTAAGATACAAATAAAGTAGTGTTATATTATAAAGT
>CLocus_108_Sample_29_Locus_466_Allele_0 [ON1eveTil; PrmScf037, 577160, -]
CAAGATAACTTATTGCTAAGATACAAATAAAGTAGTGTTATATTATAAAGT
>CLocus_108_Sample_29_Locus_466_Allele_1 [ON1eveTil; PrmScf037, 577160, -]
CAAGATAACTTATTGTTAAGATACAAATAAAGTAGTGTTATATTATAAAGT
>CLocus_108_Sample_30_Locus_508_Allele_0 [ON7eveTil; PrmScf037, 577160, -]
CAAGATAACTTATTGTTAAGATACAAATAAAGTAGTGTTATATTATAAAGT
>CLocus_108_Sample_30_Locus_508_Allele_1 [ON7eveTil; PrmScf037, 577160, -]
CAAGATAACTTATTGTTAAGATACAAATAAAGTAGTGTTATATTATAAAGT
>CLocus_108_Sample_7_Locus_425_Allele_0 [OF2sarALin; PrmScf037, 577160, -]
CAAGATAACTTATTGTTAAGATACAAATAAAGTAGTGTTATATTATAAAGT
>CLocus_108_Sample_7_Locus_425_Allele_1 [OF2sarALin; PrmScf037, 577160, -]
CAAGATAACTTATTGTTAAGATACAAATAAAGTAGTGTTATATTATAAAGT
>CLocus_108_Sample_8_Locus_550_Allele_0 [OF3sarBLin; PrmScf037, 577160, -]
CAAGATAACTTATTGTTAAGATACAAATAAAGTAGTGTTATATTATAAAGT
>CLocus_108_Sample_8_Locus_550_Allele_1 [OF3sarBLin; PrmScf037, 577160, -]
CAAGATAACTTATTGTTAAGATACAAATAAAGTAGTGTTATATTATAAAGT
>CLocus_108_Sample_10_Locus_422_Allele_0 [OF5sarBLin; PrmScf037, 577160, -]
CAAGATAACTTATTGTTAAGATACAAATAAAGTAGTGTTATATTATAAAGT
>CLocus_108_Sample_10_Locus_422_Allele_1 [OF5sarBLin; PrmScf037, 577160, -]
CAAGATAACTTATTGTTAAGATACAAATAAAGTAGTGTTATATTATAAAGT
>CLocus_108_Sample_12_Locus_315_Allele_0 [OF6sarALin; PrmScf037, 577160, -]
CAAGATAACTTATTGTTAAGATACAAATAAAGTAGTGTTATATTATAAAGT
>CLocus_108_Sample_12_Locus_315_Allele_1 [OF6sarALin; PrmScf037, 577160, -]
CAAGATAACTTATTGTTAAGATACAAATAAAGTAGTGTTATATTATAAAGT
>CLocus_108_Sample_16_Locus_429_Allele_0 [OM1sarALin; PrmScf037, 577160, -]
CAAGATAACTTATTGTTAAGATACAAATAAAGTAGTGTTATATTATAAAGT
>CLocus_108_Sample_16_Locus_429_Allele_1 [OM1sarALin; PrmScf037, 577160, -]
CAAGATAACTTATTGTTAAGATACAAATAAAGTAGTGTTATATTATAAAGT
>CLocus_108_Sample_20_Locus_381_Allele_0 [OM4sarBLin; PrmScf037, 577160, -]
CAAGATAACTTATTGTTAAGATACAAATAAAGTAGTGTTATATTATAAAGT
>CLocus_108_Sample_20_Locus_381_Allele_1 [OM4sarBLin; PrmScf037, 577160, -]
CAAGATAACTTATTGTTAAGATACAAATAAAGTAGTGTTATATTATAAAGT
>CLocus_108_Sample_22_Locus_463_Allele_0 [OM7sarBLin; PrmScf037, 577160, -]
CAAGATAACTTATTGTTAAGATACAAATAAAGTAGTGTTATATTATAAAGT
>CLocus_108_Sample_22_Locus_463_Allele_1 [OM7sarBLin; PrmScf037, 577160, -]
CAAGATAACTTATTGTTAAGATACAAATAAAGTAGTGTTATATTATAAAGT
>CLocus_108_Sample_25_Locus_440_Allele_0 [OM8sarALin; PrmScf037, 577160, -]
CAAGATAACTTATTGTTAAGATACAAATAAAGTAGTGTTATATTATAAAGT
>CLocus_108_Sample_25_Locus_440_Allele_1 [OM8sarALin; PrmScf037, 577160, -]
CAAGATAACTTATTGTTAAGATACAAATAAAGTAGTGTTATATTATAAAGT
>CLocus_108_Sample_27_Locus_374_Allele_0 [OM9sarALin; PrmScf037, 577160, -]
CAAGATAACTTATTGTTAAGATACAAATAAAGTAGTGTTATATTATAAAGT
>CLocus_108_Sample_27_Locus_374_Allele_1 [OM9sarALin; PrmScf037, 577160, -]
CAAGATAACTTATTGTTAAGATACAAATAAAGTAGTGTTATATTATAAAGT
>CLocus_108_Sample_28_Locus_619_Allele_0 [ON10sarBLin; PrmScf037, 577160, -]
CAAGATAACTTATTGCTAAGATACAAATAAAGTAGTGTTATATTATAAAGT
>CLocus_108_Sample_28_Locus_619_Allele_1 [ON10sarBLin; PrmScf037, 577160, -]
CAAGATAACTTATTGTTAAGATACAAATAAAGTAGTGTTATATTATAAAGT
>CLocus_110_Sample_6_Locus_597_Allele_0 [OF2eveTil; PrmScf037, 594721, -]
ATTTTATAAAACAGGATTCTCAACTATTGATCATAAAGTGGTGTGAGACTT
>CLocus_110_Sample_6_Locus_597_Allele_1 [OF2eveTil; PrmScf037, 594721, -]
ATTTTATAAAACAGGATTCTCAACTATTGATCATAAAGTGGTGTGAGACTT
>CLocus_110_Sample_9_Locus_454_Allele_0 [OF5eveTil; PrmScf037, 594721, -]
ATTTTATAAAACAGGATTCTCAACTATTGATCATAAAGTGGTGTGAGACTT
>CLocus_110_Sample_9_Locus_454_Allele_1 [OF5eveTil; PrmScf037, 594721, -]
ATTTTATAAAACAGGATTCTCAACTATTGATCATAGAGTGGTGTGAGACTT
>CLocus_110_Sample_11_Locus_549_Allele_0 [OF6eveTil; PrmScf037, 594721, -]
ATTTTATAAAACAGGATTCTCAACTATTGATCATAGAGTGGTGTGAGACTT
>CLocus_110_Sample_11_Locus_549_Allele_1 [OF6eveTil; PrmScf037, 594721, -]
ATTTTATAAAACAGGATTCTCAACTATTGATCATAGAGTGGTGTGAGACTT
>CLocus_110_Sample_13_Locus_377_Allele_0 [OF9eveTil; PrmScf037, 594721, -]
ATTTTATAAAACAGGATTCTCAACTATTGATCATAGAGTGGTGTGAGACTT
>CLocus_110_Sample_13_Locus_377_Allele_1 [OF9eveTil; PrmScf037, 594721, -]
ATTTTATAAAACAGGATTCTCAACTATTGATCATAGAGTGGTGTGAGACTT
>CLocus_110_Sample_14_Locus_624_Allele_0 [OM10eveTil; PrmScf037, 594721, -]
ATTTTATAAAACAGGATTCTCAACTATTGATCATAAAGTGGTGTGAGACTT
>CLocus_110_Sample_14_Locus_624_Allele_1 [OM10eveTil; PrmScf037, 594721, -]
ATTTTATAAAACAGGATTCTCAACTATTGATCATAGAGTGGTGTGAGACTT
>CLocus_110_Sample_17_Locus_476_Allele_0 [OM3eveTil; PrmScf037, 594721, -]
ATTTTATAAAACAGGATTCTCAACTATTGATCATAAAGTGGTGTGAGACTT
>CLocus_110_Sample_17_Locus_476_Allele_1 [OM3eveTil; PrmScf037, 594721, -]
ATTTTATAAAACAGGATTCTCAACTATTGATCATAGAGTGGTGTGAGACTT
>CLocus_110_Sample_19_Locus_372_Allele_0 [OM4eveTil; PrmScf037, 594721, -]
ATTTTATAAAACAGGATTCTCAACTATTGATCATAAAGTGGTGTGAGACTT
>CLocus_110_Sample_19_Locus_372_Allele_1 [OM4eveTil; PrmScf037, 594721, -]
ATTTTATAAAACAGGATTCTCAACTATTGATCATAGAGTGGTGTGAGACTT
>CLocus_110_Sample_24_Locus_524_Allele_0 [OM8eveTil; PrmScf037, 594721, -]
ATTTTATAAAACAGGATTCTCAACTATTGATCATAAAGTGGTGTGAGACTT
>CLocus_110_Sample_24_Locus_524_Allele_1 [OM8eveTil; PrmScf037, 594721, -]
ATTTTATAAAACAGGATTCTCAACTATTGATCATAAAGTGGTGTGAGACTT
>CLocus_110_Sample_29_Locus_471_Allele_0 [ON1eveTil; PrmScf037, 594721, -]
ATTTTATAAAACAGGATTCTCAACTATTGATCATAAAGTGGTGTGAGACTT
>CLocus_110_Sample_29_Locus_471_Allele_1 [ON1eveTil; PrmScf037, 594721, -]
ATTTTATAAAACAGGATTCTCAACTATTGATCATAGAGTGGTGTGAGACTT
>CLocus_110_Sample_30_Locus_515_Allele_0 [ON7eveTil; PrmScf037, 594721, -]
ATTTTATAAAACAGGATTCTCAACTATTGATCATAGAGTGGTGTGAGACTT
>CLocus_110_Sample_30_Locus_515_Allele_1 [ON7eveTil; PrmScf037, 594721, -]
ATTTTATAAAACAGGATTCTCAACTATTGATCATAGAGTGGTGTGAGACTT
>CLocus_110_Sample_7_Locus_433_Allele_0 [OF2sarALin; PrmScf037, 594721, -]
ATTTTATAAAACAGGATTCTCAACTATTGATCATAAAGTGGTGTGAGACTT
>CLocus_110_Sample_7_Locus_433_Allele_1 [OF2sarALin; PrmScf037, 594721, -]
ATTTTATAAAACAGGATTCTCAACTATTGATCATAGAGTGGTGTGAGACTT
>CLocus_110_Sample_8_Locus_558_Allele_0 [OF3sarBLin; PrmScf037, 594721, -]
ATTTTATAAAACAGGATTCTCAACTATTGATCATAAAGTGGTGTGAGACTT
>CLocus_110_Sample_8_Locus_558_Allele_1 [OF3sarBLin; PrmScf037, 594721, -]
ATTTTATAAAACAGGATTCTCAACTATTGATCATAGAGTGGTGTGAGACTT
>CLocus_110_Sample_10_Locus_427_Allele_0 [OF5sarBLin; PrmScf037, 594721, -]
ATTTTATAAAACAGGATTCTCAACTATTGATCATAAAGTGGTGTGAGACTT
>CLocus_110_Sample_10_Locus_427_Allele_1 [OF5sarBLin; PrmScf037, 594721, -]
ATTTTATAAAACAGGATTCTCAACTATTGATCATAGAGTGGTGTGAGACTT
>CLocus_110_Sample_12_Locus_320_Allele_0 [OF6sarALin; PrmScf037, 594721, -]
ATTTTATAAAACAGGATTCTCAACTATTGATCATAAAGTGGTGTGAGACTT
>CLocus_110_Sample_12_Locus_320_Allele_1 [OF6sarALin; PrmScf037, 594721, -]
ATTTTATAAAACAGGATTCTCAACTATTGATCATAGAGTGGTGTGAGACTT
>CLocus_110_Sample_16_Locus_437_Allele_0 [OM1sarALin; PrmScf037, 594721, -]
ATTTTATAAAACAGGATTCTCAACTATTGATCATAAAGTGGTGTGAGACTT
>CLocus_110_Sample_16_Locus_437_Allele_1 [OM1sarALin; PrmScf037, 594721, -]
ATTTTATAAAACAGGATTCTCAACTATTGATCATAGAGTGGTGTGAGACTT
>CLocus_110_Sample_20_Locus_390_Allele_0 [OM4sarBLin; PrmScf037, 594721, -]
ATTTTATAAAACAGGATTCTCAACTATTGATCATAAAGTGGTGTGAGACTT
>CLocus_110_Sample_20_Locus_390_Allele_1 [OM4sarBLin; PrmScf037, 594721, -]
ATTTTATAAAACAGGATTCTCAACTATTGATCATAGAGTGGTGTGAGACTT
>CLocus_110_Sample_22_Locus_473_Allele_0 [OM7sarBLin; PrmScf037, 594721, -]
ATTTTATAAAACAGGATTCTCAACTATTGATCATAAAGTGGTGTGAGACTT
>CLocus_110_Sample_22_Locus_473_Allele_1 [OM7sarBLin; PrmScf037, 594721, -]
ATTTTATAAAACAGGATTCTCAACTATTGATCATAGAGTGGTGTGAGACTT
>CLocus_110_Sample_25_Locus_449_Allele_0 [OM8sarALin; PrmScf037, 594721, -]
ATTTTATAAAACAGGATTCTCAACTATTGATCATAAAGTGGTGTGAGACTT
>CLocus_110_Sample_25_Locus_449_Allele_1 [OM8sarALin; PrmScf037, 594721, -]
ATTTTATAAAACAGGATTCTCAACTATTGATCATAGAGTGGTGTGAGACTT
>CLocus_110_Sample_27_Locus_377_Allele_0 [OM9sarALin; PrmScf037, 594721, -]
ATTTTATAAAACAGGATTCTCAACTATTGATCATAGAGTGGTGTGAGACTT
>CLocus_110_Sample_27_Locus_377_Allele_1 [OM9sarALin; PrmScf037, 594721, -]
ATTTTATAAAACAGGATTCTCAACTATTGATCATAGAGTGGTGTGAGACTT
>CLocus_110_Sample_28_Locus_626_Allele_0 [ON10sarBLin; PrmScf037, 594721, -]
ATTTTATAAAACAGGATTCTCAACTATTGATCATAAAGTGGTGTGAGACTT
>CLocus_110_Sample_28_Locus_626_Allele_1 [ON10sarBLin; PrmScf037, 594721, -]
ATTTTATAAAACAGGATTCTCAACTATTGATCATAAAGTGGTGTGAGACTT
>CLocus_1_Sample_6_Locus_4_Allele_0 [OF2eveTil; PrmScf037, 1015452, -]
GCCCGGCGGTTCTGGCTGAGTGCTTCCAAACCATCACCCTTCAGCTCTGAG
>CLocus_1_Sample_6_Locus_4_Allele_1 [OF2eveTil; PrmScf037, 1015452, -]
GCCCGGCGGTTCTGGCTGAGTGCTTCCAAACCATCACCCTTCAGCTCTGAG
>CLocus_1_Sample_9_Locus_5_Allele_0 [OF5eveTil; PrmScf037, 1015452, -]
GCCCGGCGGTTCTGGCTGAGTGCTTCCAAACCATCACCCTTCAGCTCTGAG
>CLocus_1_Sample_9_Locus_5_Allele_1 [OF5eveTil; PrmScf037, 1015452, -]
GCCCGGCGGTTCTGGCTGAGTGCTTCCAAACCATCACCCTTCAGCTCTGAG
>CLocus_1_Sample_11_Locus_3_Allele_0 [OF6eveTil; PrmScf037, 1015452, -]
GCCCGGCGGTTCTGGCTGAGTGCTTCCAAACCATCACCCTTCAGCTCTGAG
>CLocus_1_Sample_11_Locus_3_Allele_1 [OF6eveTil; PrmScf037, 1015452, -]
GCCCGGCGGTTCTGGCTGAGTGCTTCCAAACCATCACCCTTCAGCTCTGAG
>CLocus_1_Sample_13_Locus_3_Allele_0 [OF9eveTil; PrmScf037, 1015452, -]
GCCCGGCGGTTCTGGCTGAGTGCTTCCAAACCATCACCCTTCAGCTCTGAG
>CLocus_1_Sample_13_Locus_3_Allele_1 [OF9eveTil; PrmScf037, 1015452, -]
GCCCGGCGGTTCTGGCTGAGTGCTTCCAAACCATCACCCTTCAGCTCTGAG
>CLocus_1_Sample_14_Locus_9_Allele_0 [OM10eveTil; PrmScf037, 1015452, -]
GCCCGGCGGTTCTGGCTGAGTGCTTCCAAACCATCACCCTTCAGCTCTGAG
>CLocus_1_Sample_14_Locus_9_Allele_1 [OM10eveTil; PrmScf037, 1015452, -]
GCCCGGCGGTTCTGGCTGAGTGCTTCCAAACCATCACCCTTCAGCTCTGAG
>CLocus_1_Sample_17_Locus_3_Allele_0 [OM3eveTil; PrmScf037, 1015452, -]
GCCCGGCGGTTCTGGCTGAGTGCTTCCAAACCATCACCCTTCAGCTCTGAG
>CLocus_1_Sample_17_Locus_3_Allele_1 [OM3eveTil; PrmScf037, 1015452, -]
GCCCGGCGGTTCTGGCTGAGTGCTTCCAAACCATCACCCTTCAGCTCTGAG
>CLocus_1_Sample_19_Locus_3_Allele_0 [OM4eveTil; PrmScf037, 1015452, -]
GCCCGGCGGTTCTGGCTGAGTGCTTCCAAACCATCACCCTTCAGCTCTGAG
>CLocus_1_Sample_19_Locus_3_Allele_1 [OM4eveTil; PrmScf037, 1015452, -]
GCCCGGCGGTTCTGGCTGAGTGCTTCCAAACCATCACCCTTCAGCTCTGAG
>CLocus_1_Sample_24_Locus_4_Allele_0 [OM8eveTil; PrmScf037, 1015452, -]
GCCCGGCGGTTCTGGCTGAGTGCTTCCAAACCATCACCCTTCAGCTCTGAG
>CLocus_1_Sample_24_Locus_4_Allele_1 [OM8eveTil; PrmScf037, 1015452, -]
GCCCGGCGGTTCTGGCTGAGTGCTTCCAAACCATCACCCTTCAGCTCTGAG
>CLocus_1_Sample_29_Locus_8_Allele_0 [ON1eveTil; PrmScf037, 1015452, -]
GCCCGGCGGTTCTGGCTGAGTGCTTCCAAACCATCACCCTTCAGCTCTGAG
>CLocus_1_Sample_29_Locus_8_Allele_1 [ON1eveTil; PrmScf037, 1015452, -]
GCCCGGCGGTTCTGGCTGAGTGCTTCCAAACCATCACCCTTCAGCTCTGAG
>CLocus_1_Sample_30_Locus_8_Allele_0 [ON7eveTil; PrmScf037, 1015452, -]
GCCCGGCGGTTCTGGCTGAGTGCTTCCAAACCATCACCCTTCAGCTCTGAG
>CLocus_1_Sample_30_Locus_8_Allele_1 [ON7eveTil; PrmScf037, 1015452, -]
GCCCGGCGGTTCTGGCTGAGTGCTTCCAAACCATCACCCTTCAGCTCTGAG
>CLocus_1_Sample_7_Locus_3_Allele_0 [OF2sarALin; PrmScf037, 1015452, -]
GCCCGGCGGTTCTGGCTGAGTGCTTCCAAACCATCACCCTTCAGCTCTGAG
>CLocus_1_Sample_7_Locus_3_Allele_1 [OF2sarALin; PrmScf037, 1015452, -]
GCCCGGCGGTTCTGGCTGAGTGCTTCCAAACCATCACCCTTCAGCTCTGAG
>CLocus_1_Sample_8_Locus_2_Allele_0 [OF3sarBLin; PrmScf037, 1015452, -]
GCCCGGCGGTTCTGGCTGAGTGCTTCCAAACCATCACCCTTCAGCTCTGAG
>CLocus_1_Sample_8_Locus_2_Allele_1 [OF3sarBLin; PrmScf037, 1015452, -]
GCCCGGCGGTTCTGGCTGAGTGCTTCCAAACCATCACCCTTCAGCTCTGAG
>CLocus_1_Sample_10_Locus_3_Allele_0 [OF5sarBLin; PrmScf037, 1015452, -]
GCCCGGCGGTTCTGGCTGAGTGCTTCCAAACCATCACCCTTCAGCTCTGAG
>CLocus_1_Sample_10_Locus_3_Allele_1 [OF5sarBLin; PrmScf037, 1015452, -]
GCCCGGCGGTTCTGGCTGAGTGCTTCCAAACCATCACCCTTCAGCTCTGAG
>CLocus_1_Sample_12_Locus_4_Allele_0 [OF6sarALin; PrmScf037, 1015452, -]
GCCCGGCGGTTCTGGCTGAGTGCTTCCAAACCATCACCCTTCAGCTCTGAG
>CLocus_1_Sample_12_Locus_4_Allele_1 [OF6sarALin; PrmScf037, 1015452, -]
GCCCGGCGGTTCTGGCTGAGTGCTTCCAAACCATCACCCTTCAGCTCTGAG
>CLocus_1_Sample_16_Locus_4_Allele_0 [OM1sarALin; PrmScf037, 1015452, -]
GCCCGGCGGTTCTGGCTGAGTGCTTCCAAACCATCACCCTTCAGCTCTGAG
>CLocus_1_Sample_16_Locus_4_Allele_1 [OM1sarALin; PrmScf037, 1015452, -]
GCCCGGCGGTTCTGGCTGAGTGCTTCCAAACCATCACCCTTCAGCTCTGAG
>CLocus_1_Sample_20_Locus_6_Allele_0 [OM4sarBLin; PrmScf037, 1015452, -]
GCCCGGCGGTTCTGGCTGAGTGCTTCCAAACCATCACCCTTCAGCTCTGAG
>CLocus_1_Sample_20_Locus_6_Allele_1 [OM4sarBLin; PrmScf037, 1015452, -]
GCCCGGCGGTTCTGGCTGAGTGCTTCCAAACCATCACCCTTCAGCTCTGAG
>CLocus_1_Sample_22_Locus_5_Allele_0 [OM7sarBLin; PrmScf037, 1015452, -]
GCCCGGCGGTTCTGGCTGAGTGCTTCCAAACCATCACCCTTCAGCTCTGAG
>CLocus_1_Sample_22_Locus_5_Allele_1 [OM7sarBLin; PrmScf037, 1015452, -]
GCCCGGCGGTTCTGGCTGAGTGCTTCCAAACCATCACCCTTCAGCTCTGAG
>CLocus_1_Sample_25_Locus_4_Allele_0 [OM8sarALin; PrmScf037, 1015452, -]
GCCCGGCGGTTCTGGCTGAGTGCTTCCAAACCATCACCCTTCAGCTCTGAG
>CLocus_1_Sample_25_Locus_4_Allele_1 [OM8sarALin; PrmScf037, 1015452, -]
GCCCGGCGGTTCTGGCTGAGTGCTTCCAAACCATCACCCTTCAGCTCTGAG
>CLocus_1_Sample_27_Locus_2_Allele_0 [OM9sarALin; PrmScf037, 1015452, -]
GCCCGGCGGTTCTGGCTGAGTGCTTCCAAACCATCACCCTTCAGCTCTGAG
>CLocus_1_Sample_27_Locus_2_Allele_1 [OM9sarALin; PrmScf037, 1015452, -]
GCCCGGCGGTTCTGGCTGAGTGCTTCCAAACCATCACCCTTCAGCTCTGAG
>CLocus_1_Sample_28_Locus_6_Allele_0 [ON10sarBLin; PrmScf037, 1015452, -]
GCCCGGCGGTTCTGGCTGAGTGCTTCCAAACCATCACCCTTCAGCTCTGAG
>CLocus_1_Sample_28_Locus_6_Allele_1 [ON10sarBLin; PrmScf037, 1015452, -]
GCCCGGCGGTTCTGGCTGAGTGCTTCCAAACCATCACCCTTCAGCTCTGAG
>CLocus_2_Sample_6_Locus_14_Allele_0 [OF2eveTil; PrmScf037, 1048910, +]
AGAAAAGAACAAAAACAAGTTTTCTCTGTCATTCTGTTTGGAAAAAGTGCG
>CLocus_2_Sample_6_Locus_14_Allele_1 [OF2eveTil; PrmScf037, 1048910, +]
AGAAAAGAACAAAAACAAGTTTTCTCTGTCATTCTGTTTGGAAAAAGTGCG
>CLocus_2_Sample_9_Locus_17_Allele_0 [OF5eveTil; PrmScf037, 1048910, +]
AGAAAAGAACAAAAACAAGTTTTCTCTGTCATTCTGTTTGGAAAAAGTGCG
>CLocus_2_Sample_9_Locus_17_Allele_1 [OF5eveTil; PrmScf037, 1048910, +]
AGAAAAGAACAAAAACAAGTTTTCTCTGTCATTCTGTTTGGAAAAAGTGCG
>CLocus_2_Sample_11_Locus_10_Allele_0 [OF6eveTil; PrmScf037, 1048910, +]
AGAAAAGAACAAAAACAAGTTTTCTCTGTCATTCTGTTTGGAAAAAGTGCG
>CLocus_2_Sample_11_Locus_10_Allele_1 [OF6eveTil; PrmScf037, 1048910, +]
AGAAAAGAACAAAAACAAGTTTTCTCTGTCATTCTGTTTGGAAAAAGTGCG
>CLocus_2_Sample_13_Locus_10_Allele_0 [OF9eveTil; PrmScf037, 1048910, +]
AGAAAAGAACAAAAACAAGTTTTCTCTGTCATTCTGTTTGGAAAAAGTGCG
>CLocus_2_Sample_13_Locus_10_Allele_1 [OF9eveTil; PrmScf037, 1048910, +]
AGAAAAGAACAAAAACAAGTTTTCTCTGTCATTCTGTTTGGAAAAAGTGCG
>CLocus_2_Sample_14_Locus_20_Allele_0 [OM10eveTil; PrmScf037, 1048910, +]
AGAAAAGAACAAAAACAAGTTTTCTCTGTCATTCTGTTTGGAAAAAGTGCG
>CLocus_2_Sample_14_Locus_20_Allele_1 [OM10eveTil; PrmScf037, 1048910, +]
AGAAAAGAACAAAAACAAGTTTTCTCTGTCATTCTGTTTGGAAAAAGTGCG
>CLocus_2_Sample_17_Locus_10_Allele_0 [OM3eveTil; PrmScf037, 1048910, +]
AGAAAAGAACAAAAACAAGTTTTCTCTGTCATTCTGTTTGGAAAAAGTGCG
>CLocus_2_Sample_17_Locus_10_Allele_1 [OM3eveTil; PrmScf037, 1048910, +]
AGAAAAGAACAAAAACAAGTTTTCTCTGTCATTCTGTTTGGAAAAAGTGCG
>CLocus_2_Sample_19_Locus_10_Allele_0 [OM4eveTil; PrmScf037, 1048910, +]
AGAAAAGAACAAAAACAAGTTTTCTCTGTCATTCTGTTTGGAAAAAGTGCG
>CLocus_2_Sample_19_Locus_10_Allele_1 [OM4eveTil; PrmScf037, 1048910, +]
AGAAAAGAACAAAAACAAGTTTTCTCTGTCATTCTGTTTGGAAAAAGTGCG
>CLocus_2_Sample_24_Locus_15_Allele_0 [OM8eveTil; PrmScf037, 1048910, +]
AGAAAAGAACAAAAACAAGTTTTCTCTGTCATTCTGTTTGGAAAAAGTGCG
>CLocus_2_Sample_24_Locus_15_Allele_1 [OM8eveTil; PrmScf037, 1048910, +]
AGAAAAGAACAAAAACAAGTTTTCTCTGTCATTCTGTTTGGAAAAAGTGCG
>CLocus_2_Sample_29_Locus_14_Allele_0 [ON1eveTil; PrmScf037, 1048910, +]
AGAAAAGAACAAAAACAAGTTTTCTCTGTCATTCTGTTTGGAAAAAGTGCG
>CLocus_2_Sample_29_Locus_14_Allele_1 [ON1eveTil; PrmScf037, 1048910, +]
AGAAAAGAACAAAAACAAGTTTTCTCTGTCATTCTGTTTGGAAAAAGTGCG
>CLocus_2_Sample_30_Locus_17_Allele_0 [ON7eveTil; PrmScf037, 1048910, +]
AGAAAAGAACAAAAACAAGTTTTCTCTGTCATTCTGTTTGGAAAAAGTGCG
>CLocus_2_Sample_30_Locus_17_Allele_1 [ON7eveTil; PrmScf037, 1048910, +]
AGAAAAGAACAAAAACAAGTTTTCTCTGTCATTCTGTTTGGAAAAAGTGCG
>CLocus_2_Sample_7_Locus_12_Allele_0 [OF2sarALin; PrmScf037, 1048910, +]
AGAAAAGAACAAAAACAAGTTTTCTCTGTCATTCTGTTGGGAAAAAGTGCG
>CLocus_2_Sample_7_Locus_12_Allele_1 [OF2sarALin; PrmScf037, 1048910, +]
AGAAAAGAACAAAAACAAGTTTTCTCTGTCATTCTGTTTGGAAAAAGTGCG
>CLocus_2_Sample_8_Locus_8_Allele_0 [OF3sarBLin; PrmScf037, 1048910, +]
AGAAAAGAACAAAAACAAGTTTTCTCTGTCATTCTGTTGGGAAAAAGTGCG
>CLocus_2_Sample_8_Locus_8_Allele_1 [OF3sarBLin; PrmScf037, 1048910, +]
AGAAAAGAACAAAAACAAGTTTTCTCTGTCATTCTGTTTGGAAAAAGTGCG
>CLocus_2_Sample_10_Locus_12_Allele_0 [OF5sarBLin; PrmScf037, 1048910, +]
AGAAAAGAACAAAAACAAGTTTTCTCTGTCATTCTGTTGGGAAAAAGTGCG
>CLocus_2_Sample_10_Locus_12_Allele_1 [OF5sarBLin; PrmScf037, 1048910, +]
AGAAAAGAACAAAAACAAGTTTTCTCTGTCATTCTGTTTGGAAAAAGTGCG
>CLocus_2_Sample_12_Locus_8_Allele_0 [OF6sarALin; PrmScf037, 1048910, +]
AGAAAAGAACAAAAACAAGTTTTCTCTGTCATTCTGTTTGGAAAAAGTGCG
>CLocus_2_Sample_12_Locus_8_Allele_1 [OF6sarALin; PrmScf037, 1048910, +]
AGAAAAGAACAAAAACAAGTTTTCTCTGTCATTCTGTTTGGAAAAAGTGCG
>CLocus_2_Sample_16_Locus_14_Allele_0 [OM1sarALin; PrmScf037, 1048910, +]
AGAAAAGAACAAAAACAAGTTTTCTCTGTCATTCTGTTTGGAAAAAGTGCG
>CLocus_2_Sample_16_Locus_14_Allele_1 [OM1sarALin; PrmScf037, 1048910, +]
AGAAAAGAACAAAAACAAGTTTTCTCTGTCATTCTGTTTGGAAAAAGTGCG
>CLocus_2_Sample_20_Locus_11_Allele_0 [OM4sarBLin; PrmScf037, 1048910, +]
AGAAAAGAACAAAAACAAGTTTTCTCTGTCATTCTGTTTGGAAAAAGTGCG
>CLocus_2_Sample_20_Locus_11_Allele_1 [OM4sarBLin; PrmScf037, 1048910, +]
AGAAAAGAACAAAAACAAGTTTTCTCTGTCATTCTGTTTGGAAAAAGTGCG
>CLocus_2_Sample_22_Locus_13_Allele_0 [OM7sarBLin; PrmScf037, 1048910, +]
AGAAAAGAACAAAAACAAGTTTTCTCTGTCATTCTGTTGGGAAAAAGTGCG
>CLocus_2_Sample_22_Locus_13_Allele_1 [OM7sarBLin; PrmScf037, 1048910, +]
AGAAAAGAACAAAAACAAGTTTTCTCTGTCATTCTGTTGGGAAAAAGTGCG
>CLocus_2_Sample_25_Locus_10_Allele_0 [OM8sarALin; PrmScf037, 1048910, +]
AGAAAAGAACAAAAACAAGTTTTCTCTGTCATTCTGTTGGGAAAAAGTGCG
>CLocus_2_Sample_25_Locus_10_Allele_1 [OM8sarALin; PrmScf037, 1048910, +]
AGAAAAGAACAAAAACAAGTTTTCTCTGTCATTCTGTTTGGAAAAAGTGCG
>CLocus_2_Sample_27_Locus_6_Allele_0 [OM9sarALin; PrmScf037, 1048910, +]
AGAAAAGAACAAAAACAAGTTTTCTCTGTCATTCTGTTTGGAAAAAGTGCG
>CLocus_2_Sample_27_Locus_6_Allele_1 [OM9sarALin; PrmScf037, 1048910, +]
AGAAAAGAACAAAAACAAGTTTTCTCTGTCATTCTGTTTGGAAAAAGTGCG
>CLocus_2_Sample_28_Locus_15_Allele_0 [ON10sarBLin; PrmScf037, 1048910, +]
AGAAAAGAACAAAAACAAGTTTTCTCTGTCATTCTGTTTGGAAAAAGTGCG
>CLocus_2_Sample_28_Locus_15_Allele_1 [ON10sarBLin; PrmScf037, 1048910, +]
AGAAAAGAACAAAAACAAGTTTTCTCTGTCATTCTGTTTGGAAAAAGTGCG
>CLocus_3_Sample_6_Locus_16_Allele_0 [OF2eveTil; PrmScf037, 1062166, +]
TGTGTGTAACATGCTAGACGTTAGCCACGTGAGAAATGTTAGCATATTTAC
>CLocus_3_Sample_6_Locus_16_Allele_1 [OF2eveTil; PrmScf037, 1062166, +]
TGTGTGTAACATGCTAGACGTTAGCCACGTGAGAAATGTTAGCATATTTAC
>CLocus_3_Sample_9_Locus_18_Allele_0 [OF5eveTil; PrmScf037, 1062166, +]
TGTGTGTAACATGCTAGACGTTAGCCACGTGAGAAATGTTAGCATATTTAC
>CLocus_3_Sample_9_Locus_18_Allele_1 [OF5eveTil; PrmScf037, 1062166, +]
TGTGTGTAACATGCTAGACGTTAGCCACGTGAGAAATGTTAGCATATTTAC
>CLocus_3_Sample_11_Locus_13_Allele_0 [OF6eveTil; PrmScf037, 1062166, +]
TGTGTGTAACATGCTAGACGTTAGCCACGTGAGAAATGTTAGCATATTTAC
>CLocus_3_Sample_11_Locus_13_Allele_1 [OF6eveTil; PrmScf037, 1062166, +]
TGTGTGTAACATGCTAGACGTTAGCCACGTGAGAAATGTTAGCATATTTAC
>CLocus_3_Sample_13_Locus_12_Allele_0 [OF9eveTil; PrmScf037, 1062166, +]
TGTGTGTAACATGCTAGACGTTAGCCACGTGAGAAATGTTAGCATATTTAC
>CLocus_3_Sample_13_Locus_12_Allele_1 [OF9eveTil; PrmScf037, 1062166, +]
TGTGTGTAACATGCTAGACGTTAGCCACGTGAGAAATGTTAGCATATTTAC
>CLocus_3_Sample_14_Locus_21_Allele_0 [OM10eveTil; PrmScf037, 1062166, +]
TGTGTGTAACATGCTAGACGTTAGCCACGTGAGAAATGTTAGCATATTTAC
>CLocus_3_Sample_14_Locus_21_Allele_1 [OM10eveTil; PrmScf037, 1062166, +]
TGTGTGTAACATGCTAGACGTTAGCCACGTGAGAAATGTTAGCATATTTAC
>CLocus_3_Sample_17_Locus_11_Allele_0 [OM3eveTil; PrmScf037, 1062166, +]
TGTGTGTAACATGCTAGACGTTAGCCACGTGAGAAATGTTAGCATATTTAC
>CLocus_3_Sample_17_Locus_11_Allele_1 [OM3eveTil; PrmScf037, 1062166, +]
TGTGTGTAACATGCTAGACGTTAGCCACGTGAGAAATGTTAGCATATTTAC
>CLocus_3_Sample_19_Locus_11_Allele_0 [OM4eveTil; PrmScf037, 1062166, +]
TGTGTGTAACATGCTAGACGTTAGCCACGTGAGAAATGTTAGCATATTTAC
>CLocus_3_Sample_19_Locus_11_Allele_1 [OM4eveTil; PrmScf037, 1062166, +]
TGTGTGTAACATGCTAGACGTTAGCCACGTGAGAAATGTTAGCATATTTAC
>CLocus_3_Sample_24_Locus_17_Allele_0 [OM8eveTil; PrmScf037, 1062166, +]
TGTGTGTAACATGCTAGACGTTAGCCACGTGAGAAATGTTAGCATATTTAC
>CLocus_3_Sample_24_Locus_17_Allele_1 [OM8eveTil; PrmScf037, 1062166, +]
TGTGTGTAACATGCTAGACGTTAGCCACGTGAGAAATGTTAGCATATTTAC
>CLocus_3_Sample_29_Locus_15_Allele_0 [ON1eveTil; PrmScf037, 1062166, +]
TGTGTGTAACATGCTAGACGTTAGCCACGTGAGAAATGTTAGCATATTTAC
>CLocus_3_Sample_29_Locus_15_Allele_1 [ON1eveTil; PrmScf037, 1062166, +]
TGTGTGTAACATGCTAGACGTTAGCCACGTGAGAAATGTTAGCATATTTAC
>CLocus_3_Sample_30_Locus_18_Allele_0 [ON7eveTil; PrmScf037, 1062166, +]
TGTGTGTAACATGCTAGACGTTAGCCACGTGAGAAATGTTAGCATATTTAC
>CLocus_3_Sample_30_Locus_18_Allele_1 [ON7eveTil; PrmScf037, 1062166, +]
TGTGTGTAACATGCTAGACGTTAGCCACGTGAGAAATGTTAGCATATTTAC
>CLocus_3_Sample_7_Locus_15_Allele_0 [OF2sarALin; PrmScf037, 1062166, +]
TGTGTGTAACATGCTAGACGTTAGCCACGTGAGAAGTGTTAGCATATTTAC
>CLocus_3_Sample_7_Locus_15_Allele_1 [OF2sarALin; PrmScf037, 1062166, +]
TGTGTGTAACATGCTAGACGTTAGCCACGTGAGAAGTGTTAGCATATTTAC
>CLocus_3_Sample_8_Locus_10_Allele_0 [OF3sarBLin; PrmScf037, 1062166, +]
TGTGTGTAACATGCTAGACGTTAGCCACGTGAGAAGTGTTAGCATATTTAC
>CLocus_3_Sample_8_Locus_10_Allele_1 [OF3sarBLin; PrmScf037, 1062166, +]
TGTGTGTAACATGCTAGACGTTAGCCACGTGAGAAGTGTTAGCATATTTAC
>CLocus_3_Sample_10_Locus_14_Allele_0 [OF5sarBLin; PrmScf037, 1062166, +]
TGTGTGTAACATGCTAGACGTTAGCCACGTGAGAAGTGTTAGCATATTTAC
>CLocus_3_Sample_10_Locus_14_Allele_1 [OF5sarBLin; PrmScf037, 1062166, +]
TGTGTGTAACATGCTAGACGTTAGCCACGTGAGAAGTGTTAGCATATTTAC
>CLocus_3_Sample_12_Locus_9_Allele_0 [OF6sarALin; PrmScf037, 1062166, +]
TGTGTGTAACATGCTAGACGTTAGCCACGTGAGAAGTGTTAGCATATTTAC
>CLocus_3_Sample_12_Locus_9_Allele_1 [OF6sarALin; PrmScf037, 1062166, +]
TGTGTGTAACATGCTAGACGTTAGCCACGTGAGAAGTGTTAGCATATTTAC
>CLocus_3_Sample_16_Locus_15_Allele_0 [OM1sarALin; PrmScf037, 1062166, +]
TGTGTGTAACATGCTAGACGTTAGCCACGTGAGAAGTGTTAGCATATTTAC
>CLocus_3_Sample_16_Locus_15_Allele_1 [OM1sarALin; PrmScf037, 1062166, +]
TGTGTGTAACATGCTAGACGTTAGCCACGTGAGAAGTGTTAGCATATTTAC
>CLocus_3_Sample_20_Locus_13_Allele_0 [OM4sarBLin; PrmScf037, 1062166, +]
TGTGTGTAACATGCTAGACGTTAGCCACGTGAGAAGTGTTAGCATATTTAC
>CLocus_3_Sample_20_Locus_13_Allele_1 [OM4sarBLin; PrmScf037, 1062166, +]
TGTGTGTAACATGCTAGACGTTAGCCACGTGAGAAGTGTTAGCATATTTAC
>CLocus_3_Sample_22_Locus_15_Allele_0 [OM7sarBLin; PrmScf037, 1062166, +]
TGTGTGTAACATGCTAGACGTTAGCCACGTGAGAAGTGTTAGCATATTTAC
>CLocus_3_Sample_22_Locus_15_Allele_1 [OM7sarBLin; PrmScf037, 1062166, +]
TGTGTGTAACATGCTAGACGTTAGCCACGTGAGAAGTGTTAGCATATTTAC
>CLocus_3_Sample_25_Locus_11_Allele_0 [OM8sarALin; PrmScf037, 1062166, +]
TGTGTGTAACATGCTAGACGTTAGCCACGTGAGAAGTGTTAGCATATTTAC
>CLocus_3_Sample_25_Locus_11_Allele_1 [OM8sarALin; PrmScf037, 1062166, +]
TGTGTGTAACATGCTAGACGTTAGCCACGTGAGAAGTGTTAGCATATTTAC
>CLocus_3_Sample_27_Locus_8_Allele_0 [OM9sarALin; PrmScf037, 1062166, +]
TGTGTGTAACATGCTAGACGTTAGCCACGTGAGAAGTGTTAGCATATTTAC
>CLocus_3_Sample_27_Locus_8_Allele_1 [OM9sarALin; PrmScf037, 1062166, +]
TGTGTGTAACATGCTAGACGTTAGCCACGTGAGAAGTGTTAGCATATTTAC
>CLocus_3_Sample_28_Locus_18_Allele_0 [ON10sarBLin; PrmScf037, 1062166, +]
TGTGTGTAACATGCTAGACGTTAGCCACGTGAGAAGTGTTAGCATATTTAC
>CLocus_3_Sample_28_Locus_18_Allele_1 [ON10sarBLin; PrmScf037, 1062166, +]
TGTGTGTAACATGCTAGACGTTAGCCACGTGAGAAGTGTTAGCATATTTAC
>CLocus_8_Sample_6_Locus_73_Allele_0 [OF2eveTil; PrmScf037, 1389370, -]
TAATCCAGGGAAAAGCCCACTGCCCTCTGGGACGAGTCAGCACTTGAATCA
>CLocus_8_Sample_6_Locus_73_Allele_1 [OF2eveTil; PrmScf037, 1389370, -]
TAATCCAGGGAAAAGCCCACTGCCCTCTGGGACGAGTCAGCACTTGAATCA
>CLocus_8_Sample_9_Locus_51_Allele_0 [OF5eveTil; PrmScf037, 1389370, -]
TAATCCAGGGAAAAGCCCACTGCCCTCTGGGACGAGTCAGCACTTGAATCA
>CLocus_8_Sample_9_Locus_51_Allele_1 [OF5eveTil; PrmScf037, 1389370, -]
TAATCCAGGGAAAAGCCCACTGCCCTCTGGGACGAGTCAGCACTTGAATCA
>CLocus_8_Sample_11_Locus_61_Allele_0 [OF6eveTil; PrmScf037, 1389370, -]
TAATCCAGGGAAAAGCCCACTGCCCTCTGGGACGAGTCAGCACTTGAATCA
>CLocus_8_Sample_11_Locus_61_Allele_1 [OF6eveTil; PrmScf037, 1389370, -]
TAATCCAGGGAAAAGCCCACTGCCCTCTGGGACGAGTCAGCACTTGAATCA
>CLocus_8_Sample_13_Locus_45_Allele_0 [OF9eveTil; PrmScf037, 1389370, -]
TAATCCAGGGAAAAGCCCACTGCCCTCTGGGACGAGTCAGCACTTGAATCA
>CLocus_8_Sample_13_Locus_45_Allele_1 [OF9eveTil; PrmScf037, 1389370, -]
TAATCCAGGGAAAAGCCCACTGCCCTCTGGGACGAGTCAGCACTTGAATCA
>CLocus_8_Sample_14_Locus_77_Allele_0 [OM10eveTil; PrmScf037, 1389370, -]
TAATCCAGGGAAAAGCCCACTGCCCTCTGGGACGAGTCAGCACTTGAATCA
>CLocus_8_Sample_14_Locus_77_Allele_1 [OM10eveTil; PrmScf037, 1389370, -]
TAATCCAGGGAAAAGCCCACTGCCCTCTGGGACGAGTCAGCACTTGAATCA
>CLocus_8_Sample_17_Locus_50_Allele_0 [OM3eveTil; PrmScf037, 1389370, -]
TAATCCAGGGAAAAGCCCACTGCCCTCTGGGACGAGTCAGCACTTGAATCA
>CLocus_8_Sample_17_Locus_50_Allele_1 [OM3eveTil; PrmScf037, 1389370, -]
TAATCCAGGGAAAAGCCCACTGCCCTCTGGGACGAGTCAGCACTTGAATCA
>CLocus_8_Sample_19_Locus_41_Allele_0 [OM4eveTil; PrmScf037, 1389370, -]
TAATCCAGGGAAAAGCCCACTGCCCTCTGGGACGAGTCAGCACTTGAATCA
>CLocus_8_Sample_19_Locus_41_Allele_1 [OM4eveTil; PrmScf037, 1389370, -]
TAATCCAGGGAAAAGCCCACTGCCCTCTGGGACGAGTCAGCACTTGAATCA
>CLocus_8_Sample_24_Locus_57_Allele_0 [OM8eveTil; PrmScf037, 1389370, -]
TAATCCAGGGAAAAGCCCACTGCCCTCTGGGACGAGTCAGCACTTGAATCA
>CLocus_8_Sample_24_Locus_57_Allele_1 [OM8eveTil; PrmScf037, 1389370, -]
TAATCCAGGGAAAAGCCCACTGCCCTCTGGGACGAGTCAGCACTTGAATCA
>CLocus_8_Sample_29_Locus_58_Allele_0 [ON1eveTil; PrmScf037, 1389370, -]
TAATCCAGGGAAAAGCCCACTGCCCTCTGGGACGAGTCAGCACTTGAATCA
>CLocus_8_Sample_29_Locus_58_Allele_1 [ON1eveTil; PrmScf037, 1389370, -]
TAATCCAGGGAAAAGCCCACTGCCCTCTGGGACGAGTCAGCACTTGAATCA
>CLocus_8_Sample_30_Locus_64_Allele_0 [ON7eveTil; PrmScf037, 1389370, -]
TAATCCAGGGAAAAGCCCACTGCCCTCTGGGACGAGTCAGCACTTGAATCA
>CLocus_8_Sample_30_Locus_64_Allele_1 [ON7eveTil; PrmScf037, 1389370, -]
TAATCCAGGGAAAAGCCCACTGCCCTCTGGGACGAGTCAGCACTTGAATCA
>CLocus_8_Sample_7_Locus_40_Allele_0 [OF2sarALin; PrmScf037, 1389370, -]
TAATCCAGGGAAAAGCCCACTGCCCTCTGGGACGAGTCAGCACTTGAATCA
>CLocus_8_Sample_7_Locus_40_Allele_1 [OF2sarALin; PrmScf037, 1389370, -]
TAATCCAGGGAAAAGCCCACTGCCCTCTGGGACGAGTCAGCACTTGAATCA
>CLocus_8_Sample_8_Locus_58_Allele_0 [OF3sarBLin; PrmScf037, 1389370, -]
TAATCCAGAGAAAAGCCCACTGCCCTCTGGGACGAGTCAGCACTTGAATCA
>CLocus_8_Sample_8_Locus_58_Allele_1 [OF3sarBLin; PrmScf037, 1389370, -]
TAATCCAGGGAAAAGCCCACTGCCCTCTGGGACGAGTCAGCACTTGAATCA
>CLocus_8_Sample_10_Locus_46_Allele_0 [OF5sarBLin; PrmScf037, 1389370, -]
TAATCCAGAGAAAAGCCCACTGCCCTCTGGGACGAGTCAGCACTTGAATCA
>CLocus_8_Sample_10_Locus_46_Allele_1 [OF5sarBLin; PrmScf037, 1389370, -]
TAATCCAGGGAAAAGCCCACTGCCCTCTGGGACGAGTCAGCACTTGAATCA
>CLocus_8_Sample_12_Locus_32_Allele_0 [OF6sarALin; PrmScf037, 1389370, -]
TAATCCAGGGAAAAGCCCACTGCCCTCTGGGACGAGTCAGCACTTGAATCA
>CLocus_8_Sample_12_Locus_32_Allele_1 [OF6sarALin; PrmScf037, 1389370, -]
TAATCCAGGGAAAAGCCCACTGCCCTCTGGGACGAGTCAGCACTTGAATCA
>CLocus_8_Sample_16_Locus_46_Allele_0 [OM1sarALin; PrmScf037, 1389370, -]
TAATCCAGAGAAAAGCCCACTGCCCTCTGGGACGAGTCAGCACTTGAATCA
>CLocus_8_Sample_16_Locus_46_Allele_1 [OM1sarALin; PrmScf037, 1389370, -]
TAATCCAGGGAAAAGCCCACTGCCCTCTGGGACGAGTCAGCACTTGAATCA
>CLocus_8_Sample_20_Locus_47_Allele_0 [OM4sarBLin; PrmScf037, 1389370, -]
TAATCCAGAGAAAAGCCCACTGCCCTCTGGGACGAGTCAGCACTTGAATCA
>CLocus_8_Sample_20_Locus_47_Allele_1 [OM4sarBLin; PrmScf037, 1389370, -]
TAATCCAGGGAAAAGCCCACTGCCCTCTGGGACGAGTCAGCACTTGAATCA
>CLocus_8_Sample_22_Locus_46_Allele_0 [OM7sarBLin; PrmScf037, 1389370, -]
TAATCCAGAGAAAAGCCCACTGCCCTCTGGGACGAGTCAGCACTTGAATCA
>CLocus_8_Sample_22_Locus_46_Allele_1 [OM7sarBLin; PrmScf037, 1389370, -]
TAATCCAGAGAAAAGCCCACTGCCCTCTGGGACGAGTCAGCACTTGAATCA
>CLocus_8_Sample_25_Locus_40_Allele_0 [OM8sarALin; PrmScf037, 1389370, -]
TAATCCAGAGAAAAGCCCACTGCCCTCTGGGACGAGTCAGCACTTGAATCA
>CLocus_8_Sample_25_Locus_40_Allele_1 [OM8sarALin; PrmScf037, 1389370, -]
TAATCCAGGGAAAAGCCCACTGCCCTCTGGGACGAGTCAGCACTTGAATCA
>CLocus_8_Sample_27_Locus_43_Allele_0 [OM9sarALin; PrmScf037, 1389370, -]
TAATCCAGGGAAAAGCCCACTGCCCTCTGGGACGAGTCAGCACTTGAATCA
>CLocus_8_Sample_27_Locus_43_Allele_1 [OM9sarALin; PrmScf037, 1389370, -]
TAATCCAGGGAAAAGCCCACTGCCCTCTGGGACGAGTCAGCACTTGAATCA
>CLocus_8_Sample_28_Locus_75_Allele_0 [ON10sarBLin; PrmScf037, 1389370, -]
TAATCCAGGGAAAAGCCCACTGCCCTCTGGGACGAGTCAGCACTTGAATCA
>CLocus_8_Sample_28_Locus_75_Allele_1 [ON10sarBLin; PrmScf037, 1389370, -]
TAATCCAGGGAAAAGCCCACTGCCCTCTGGGACGAGTCAGCACTTGAATCA
>CLocus_9_Sample_6_Locus_75_Allele_0 [OF2eveTil; PrmScf037, 1392041, +]
TGTAACCTATCAACCACAATGGCGACACAATGACAGGATTCTTATGGTCAA
>CLocus_9_Sample_6_Locus_75_Allele_1 [OF2eveTil; PrmScf037, 1392041, +]
TGTAACCTATCAACCACAATGGCGACACAATGACAGGATTCTTATGGTCAA
>CLocus_9_Sample_9_Locus_53_Allele_0 [OF5eveTil; PrmScf037, 1392041, +]
TGTAACCTATCAACCACAATGGCGACACAATGACAGGATTCTTATGGTCAA
>CLocus_9_Sample_9_Locus_53_Allele_1 [OF5eveTil; PrmScf037, 1392041, +]
TGTAACCTATCAACCACAATGGCGACACAATGACAGGATTCTTATGGTCAA
>CLocus_9_Sample_11_Locus_64_Allele_0 [OF6eveTil; PrmScf037, 1392041, +]
TGTAACCTATCAACCACAATGGCGACACAATGACAGGATTCTTATGGTCAA
>CLocus_9_Sample_11_Locus_64_Allele_1 [OF6eveTil; PrmScf037, 1392041, +]
TGTAACCTATCAACCACAATGGCGACACAATGACAGGATTCTTATGGTCAA
>CLocus_9_Sample_13_Locus_46_Allele_0 [OF9eveTil; PrmScf037, 1392041, +]
TGTAACCTATCAACCACAATGGCGACACAATGACAGGATTCTTATGGTCAA
>CLocus_9_Sample_13_Locus_46_Allele_1 [OF9eveTil; PrmScf037, 1392041, +]
TGTAACCTATCAACCACAATGGCGACACAATGACAGGATTCTTATGGTCAA
>CLocus_9_Sample_14_Locus_80_Allele_0 [OM10eveTil; PrmScf037, 1392041, +]
TGTAACCTATCAACCACAATGGCGACACAATGACAGGATTCTTATGGTCAA
>CLocus_9_Sample_14_Locus_80_Allele_1 [OM10eveTil; PrmScf037, 1392041, +]
TGTAACCTATCAACCACAATGGCGACACAATGACAGGATTCTTATGGTCAA
>CLocus_9_Sample_17_Locus_52_Allele_0 [OM3eveTil; PrmScf037, 1392041, +]
TGTAACCTATCAACCACAATGGCGACACAATGACAGGATTCTTATGGTCAA
>CLocus_9_Sample_17_Locus_52_Allele_1 [OM3eveTil; PrmScf037, 1392041, +]
TGTAACCTATCAACCACAATGGCGACACAATGACAGGATTCTTATGGTCAA
>CLocus_9_Sample_19_Locus_42_Allele_0 [OM4eveTil; PrmScf037, 1392041, +]
TGTAACCTATCAACCACAATGGCGACACAATGACAGGATTCTTATGGTCAA
>CLocus_9_Sample_19_Locus_42_Allele_1 [OM4eveTil; PrmScf037, 1392041, +]
TGTAACCTATCAACCACAATGGCGACACAATGACAGGATTCTTATGGTCAA
>CLocus_9_Sample_24_Locus_61_Allele_0 [OM8eveTil; PrmScf037, 1392041, +]
TGTAACCTATCAACCACAATGGCGACACAATGACAGGATTCTTATGGTCAA
>CLocus_9_Sample_24_Locus_61_Allele_1 [OM8eveTil; PrmScf037, 1392041, +]
TGTAACCTATCAACCACAATGGCGACACAATGACAGGATTCTTATGGTCAA
>CLocus_9_Sample_29_Locus_60_Allele_0 [ON1eveTil; PrmScf037, 1392041, +]
TGTAACCTATCAACCACAATGGCGACACAATGACAGGATTCTTATGGTCAA
>CLocus_9_Sample_29_Locus_60_Allele_1 [ON1eveTil; PrmScf037, 1392041, +]
TGTAACCTATCAACCACAATGGCGACACAATGACAGGATTCTTATGGTCAA
>CLocus_9_Sample_30_Locus_65_Allele_0 [ON7eveTil; PrmScf037, 1392041, +]
TGTAACCTATCAACCACAATGGCGACACAATGACAGGATTCTTATGGTCAA
>CLocus_9_Sample_30_Locus_65_Allele_1 [ON7eveTil; PrmScf037, 1392041, +]
TGTAACCTATCAACCACAATGGCGACACAATGACAGGATTCTTATGGTCAA
>CLocus_9_Sample_7_Locus_41_Allele_0 [OF2sarALin; PrmScf037, 1392041, +]
TGTAACCTATCAACCACAATGGCGACACAATGACAGGATTCTTATGGTCAA
>CLocus_9_Sample_7_Locus_41_Allele_1 [OF2sarALin; PrmScf037, 1392041, +]
TGTAACCTATCAACCACAATGGCGACACAATGACAGGATTCTTATGGTCAA
>CLocus_9_Sample_8_Locus_59_Allele_0 [OF3sarBLin; PrmScf037, 1392041, +]
TGTAACCTATCAACCACAATGGCGACACAATGACAGGATTCTTATGGTCAA
>CLocus_9_Sample_8_Locus_59_Allele_1 [OF3sarBLin; PrmScf037, 1392041, +]
TGTAACCTATCAACCACAATGGCGACACAATGACAGGATTCTTATGGTCAA
>CLocus_9_Sample_10_Locus_47_Allele_0 [OF5sarBLin; PrmScf037, 1392041, +]
TGTAACCTATCAACCACAATGGCGACACAATGACAGGATTCTTATGGTCAA
>CLocus_9_Sample_10_Locus_47_Allele_1 [OF5sarBLin; PrmScf037, 1392041, +]
TGTAACCTATCAACCACAATGGCGACATAATGACAGGATTCTTATGGTCAA
>CLocus_9_Sample_12_Locus_33_Allele_0 [OF6sarALin; PrmScf037, 1392041, +]
TGTAACCTATCAACCACAATGGCGACACAATGACAGGATTCTTATGGTCAA
>CLocus_9_Sample_12_Locus_33_Allele_1 [OF6sarALin; PrmScf037, 1392041, +]
TGTAACCTATCAACCACAATGGCGACACAATGACAGGATTCTTATGGTCAA
>CLocus_9_Sample_16_Locus_49_Allele_0 [OM1sarALin; PrmScf037, 1392041, +]
TGTAACCTATCAACCACAATGGCGACACAATGACAGGATTCTTATGGTCAA
>CLocus_9_Sample_16_Locus_49_Allele_1 [OM1sarALin; PrmScf037, 1392041, +]
TGTAACCTATCAACCACAATGGCGACATAATGACAGGATTCTTATGGTCAA
>CLocus_9_Sample_20_Locus_49_Allele_0 [OM4sarBLin; PrmScf037, 1392041, +]
TGTAACCTATCAACCACAATGGCGACACAATGACAGGATTCTTATGGTCAA
>CLocus_9_Sample_20_Locus_49_Allele_1 [OM4sarBLin; PrmScf037, 1392041, +]
TGTAACCTATCAACCACAATGGCGACACAATGACAGGATTCTTATGGTCAA
>CLocus_9_Sample_22_Locus_47_Allele_0 [OM7sarBLin; PrmScf037, 1392041, +]
TGTAACCTATCAACCACAATGGCGACATAATGACAGGATTCTTATGGTCAA
>CLocus_9_Sample_22_Locus_47_Allele_1 [OM7sarBLin; PrmScf037, 1392041, +]
TGTAACCTATCAACCACAATGGCGACATAATGACAGGATTCTTATGGTCAA
>CLocus_9_Sample_25_Locus_43_Allele_0 [OM8sarALin; PrmScf037, 1392041, +]
TGTAACCTATCAACCACAATGGCGACACAATGACAGGATTCTTATGGTCAA
>CLocus_9_Sample_25_Locus_43_Allele_1 [OM8sarALin; PrmScf037, 1392041, +]
TGTAACCTATCAACCACAATGGCGACACAATGACAGGATTCTTATGGTCAA
>CLocus_9_Sample_27_Locus_44_Allele_0 [OM9sarALin; PrmScf037, 1392041, +]
TGTAACCTATCAACCACAATGGCGACACAATGACAGGATTCTTATGGTCAA
>CLocus_9_Sample_27_Locus_44_Allele_1 [OM9sarALin; PrmScf037, 1392041, +]
TGTAACCTATCAACCACAATGGCGACACAATGACAGGATTCTTATGGTCAA
>CLocus_9_Sample_28_Locus_76_Allele_0 [ON10sarBLin; PrmScf037, 1392041, +]
TGTAACCTATCAACCACAATGGCGACACAATGACAGGATTCTTATGGTCAA
>CLocus_9_Sample_28_Locus_76_Allele_1 [ON10sarBLin; PrmScf037, 1392041, +]
TGTAACCTATCAACCACAATGGCGACACAATGACAGGATTCTTATGGTCAA
>CLocus_15_Sample_6_Locus_121_Allele_0 [OF2eveTil; PrmScf037, 1572341, +]
TGATTTCATTCAAATCCAAGGAAATTCCTTTGGAAGTGAGGAATGATCCGA
>CLocus_15_Sample_6_Locus_121_Allele_1 [OF2eveTil; PrmScf037, 1572341, +]
TGATTTCATTCAAATCCAAGGAAATTCCTTTGGAAGTGAGGAATGATCCGA
>CLocus_15_Sample_9_Locus_86_Allele_0 [OF5eveTil; PrmScf037, 1572341, +]
TGATTTCATTCAAATCCAAGGAAATTCCTTTGGAAGTGAGGAATGATCCGA
>CLocus_15_Sample_9_Locus_86_Allele_1 [OF5eveTil; PrmScf037, 1572341, +]
TGATTTCATTCAAATCCAAGGAAATTCCTTTGGAAGTGAGGAATGATCCGA
>CLocus_15_Sample_11_Locus_103_Allele_0 [OF6eveTil; PrmScf037, 1572341, +]
TGATTTCATTCAAATCCAAGGAAATTCCTTTGGAAGTGAGGAATGATCCGA
>CLocus_15_Sample_11_Locus_103_Allele_1 [OF6eveTil; PrmScf037, 1572341, +]
TGATTTCATTCAAATCCAAGGAAATTCCTTTGGAAGTGAGGAATGATCCGA
>CLocus_15_Sample_13_Locus_72_Allele_0 [OF9eveTil; PrmScf037, 1572341, +]
TGATTTCATTCAAATCCAAGGAAATTCCTTTGGAAGTGAGGAATGATCCGA
>CLocus_15_Sample_13_Locus_72_Allele_1 [OF9eveTil; PrmScf037, 1572341, +]
TGATTTCATTCAAATCCAAGGAAATTCCTTTGGAAGTGAGGAATGATCCGA
>CLocus_15_Sample_14_Locus_125_Allele_0 [OM10eveTil; PrmScf037, 1572341, +]
TGATTTCATTCAAATCCAAGGAAATTCCTTTGGAAGTGAGGAATGATCCGA
>CLocus_15_Sample_14_Locus_125_Allele_1 [OM10eveTil; PrmScf037, 1572341, +]
TGATTTCATTCAAATCCAAGGAAATTCCTTTGGAAGTGAGGAATGATCCGA
>CLocus_15_Sample_17_Locus_94_Allele_0 [OM3eveTil; PrmScf037, 1572341, +]
TGATTTCATTCAAATCCAAGGAAATTCCTTTGGAAGTGAGGAATGATCCGA
>CLocus_15_Sample_17_Locus_94_Allele_1 [OM3eveTil; PrmScf037, 1572341, +]
TGATTTCATTCAAATCCAAGGAAATTCCTTTGGAAGTGAGGAATGATCCGA
>CLocus_15_Sample_19_Locus_68_Allele_0 [OM4eveTil; PrmScf037, 1572341, +]
TGATTTCATTCAAATCCAAGGAAATTCCTTTGGAAGTGAGGAATGATCCGA
>CLocus_15_Sample_19_Locus_68_Allele_1 [OM4eveTil; PrmScf037, 1572341, +]
TGATTTCATTCAAATCCAAGGAAATTCCTTTGGAAGTGAGGAATGATCCGA
>CLocus_15_Sample_24_Locus_102_Allele_0 [OM8eveTil; PrmScf037, 1572341, +]
TGATTTCATTCAAATCCAAGGAAATTCCTTTGGAAGTGAGGAATGATCCGA
>CLocus_15_Sample_24_Locus_102_Allele_1 [OM8eveTil; PrmScf037, 1572341, +]
TGATTTCATTCAAATCCAAGGAAATTCCTTTGGAAGTGAGGAATGATCCGA
>CLocus_15_Sample_29_Locus_95_Allele_0 [ON1eveTil; PrmScf037, 1572341, +]
TGATTTCATTCAAATCCAAGGAAATTCCTTTGGAAGTGAGGAATGATCCGA
>CLocus_15_Sample_29_Locus_95_Allele_1 [ON1eveTil; PrmScf037, 1572341, +]
TGATTTCATTCAAATCCAAGGAAATTCCTTTGGAAGTGAGGAATGATCCGA
>CLocus_15_Sample_30_Locus_106_Allele_0 [ON7eveTil; PrmScf037, 1572341, +]
TGATTTCATTCAAATCCAAGGAAATTCCTTTGGAAGTGAGGAATGATCCGA
>CLocus_15_Sample_30_Locus_106_Allele_1 [ON7eveTil; PrmScf037, 1572341, +]
TGATTTCATTCAAATCCAAGGAAATTCCTTTGGAAGTGAGGAATGATCCGA
>CLocus_15_Sample_7_Locus_68_Allele_0 [OF2sarALin; PrmScf037, 1572341, +]
TGATTTCATTCAAATCCAAGGAAATTCCTTTGGAAGTGAGGAATGATCCGA
>CLocus_15_Sample_7_Locus_68_Allele_1 [OF2sarALin; PrmScf037, 1572341, +]
TGATTTCATTCAAATCCAAGGAAATTCCTTTGGAAGTGAGGAATGATCCGA
>CLocus_15_Sample_8_Locus_97_Allele_0 [OF3sarBLin; PrmScf037, 1572341, +]
TGATTTCATTCAAATCCAAGGAAATTCCTTTGGAAGTGAGGAATGATCCGA
>CLocus_15_Sample_8_Locus_97_Allele_1 [OF3sarBLin; PrmScf037, 1572341, +]
TGATTTCATTCAAATCCAAGGAAATTCCTTTGGAAGTGAGGAATGATCCGA
>CLocus_15_Sample_10_Locus_77_Allele_0 [OF5sarBLin; PrmScf037, 1572341, +]
TGATTTCATTCAAATCCAAGGAAATTCCTTTGGAAGTGAGGAATGATCCGA
>CLocus_15_Sample_10_Locus_77_Allele_1 [OF5sarBLin; PrmScf037, 1572341, +]
TGATTTCATTCAAATCCAAGGAAATTCCTTTGGAAGTGAGGAATGATCCGA
>CLocus_15_Sample_12_Locus_62_Allele_0 [OF6sarALin; PrmScf037, 1572341, +]
TGATTTCATTCAAATCCAAGGAAATTCCTTTGGAAGTGAGGAATGATCCGA
>CLocus_15_Sample_12_Locus_62_Allele_1 [OF6sarALin; PrmScf037, 1572341, +]
TGATTTCATTCAAATCCAAGGAAATTCCTTTGGAAGTGAGGAATGATCCGA
>CLocus_15_Sample_16_Locus_68_Allele_0 [OM1sarALin; PrmScf037, 1572341, +]
TGATTTCATTCAAATCCAAGGAAATTCCTTTGGAAGTGAGGAATGATCCGA
>CLocus_15_Sample_16_Locus_68_Allele_1 [OM1sarALin; PrmScf037, 1572341, +]
TGATTTCATTCAAATCCAAGGAAATTCCTTTGGAAGTGAGGAATGATCCGA
>CLocus_15_Sample_20_Locus_72_Allele_0 [OM4sarBLin; PrmScf037, 1572341, +]
TGATTTCATTCAAATCCAAGGAAATTCCTTTGGAAGTGAGGAATGATCCGA
>CLocus_15_Sample_20_Locus_72_Allele_1 [OM4sarBLin; PrmScf037, 1572341, +]
TGATTTCATTCAAATCCAAGGAAATTCCTTTGGAAGTGAGGAATGATCCGA
>CLocus_15_Sample_22_Locus_80_Allele_0 [OM7sarBLin; PrmScf037, 1572341, +]
TGATTTCATTCAAATCCAAGGAAATTCCTTTGGAAGTGAGGAATGATCCGA
>CLocus_15_Sample_22_Locus_80_Allele_1 [OM7sarBLin; PrmScf037, 1572341, +]
TGATTTCATTCAAATCCAAGGAAATTCCTTTGGAAGTGAGGAATGATCCGA
>CLocus_15_Sample_25_Locus_79_Allele_0 [OM8sarALin; PrmScf037, 1572341, +]
TGATTTCATTCAAATCCAAGGAAATTCCTTTGGAAGTGAGGAATGATCCGA
>CLocus_15_Sample_25_Locus_79_Allele_1 [OM8sarALin; PrmScf037, 1572341, +]
TGATTTCATTCAAATCCAAGGAAATTCCTTTGGAAGTGAGGAATGATCCGA
>CLocus_15_Sample_27_Locus_62_Allele_0 [OM9sarALin; PrmScf037, 1572341, +]
TGATTTCATTCAAATCCAAGGAAATTCCTTTGGAAGTGAGGAATGATCCGA
>CLocus_15_Sample_27_Locus_62_Allele_1 [OM9sarALin; PrmScf037, 1572341, +]
TGATTTCATTCAAATCCAAGGAAATTCCTTTGGAAGTGAGGAATGATCCGA
>CLocus_15_Sample_28_Locus_116_Allele_0 [ON10sarBLin; PrmScf037, 1572341, +]
TGATTTCATTCAAATCCAAGGAAATTCCTTTGGAAGTGAGGAATGATCCGA
>CLocus_15_Sample_28_Locus_116_Allele_1 [ON10sarBLin; PrmScf037, 1572341, +]
TGATTTCATTCAAATCCAAGGAAATTCCTTTGGAAGTGAGGAATGATCCGA
>CLocus_22_Sample_6_Locus_153_Allele_0 [OF2eveTil; PrmScf037, 1667349, +]
AAGAGCGACTGTCGATCATATACCAGCAGGCATGTCGATTTCAGAGTGACA
>CLocus_22_Sample_6_Locus_153_Allele_1 [OF2eveTil; PrmScf037, 1667349, +]
AAGAGCGACTGTCGATCATATACCAGCAGGCATGTCGATTTCAGAGTGACA
>CLocus_22_Sample_9_Locus_109_Allele_0 [OF5eveTil; PrmScf037, 1667349, +]
AAGAGCGACTGTCGATCATATACCAGCAGGCATGTCGATTTCAGAGTGACA
>CLocus_22_Sample_9_Locus_109_Allele_1 [OF5eveTil; PrmScf037, 1667349, +]
AAGAGCGACTGTCGATCATATACCAGCAGGCATGTCGATTTCAGAGTGACA
>CLocus_22_Sample_11_Locus_132_Allele_0 [OF6eveTil; PrmScf037, 1667349, +]
AAGAGCGACTGTCGATCATATACCAGCAGGCATGTCGATTTCAGAGTGACA
>CLocus_22_Sample_11_Locus_132_Allele_1 [OF6eveTil; PrmScf037, 1667349, +]
AAGAGCGACTGTCGATCATATACCAGCAGGCATGTCGATTTCAGAGTGACA
>CLocus_22_Sample_13_Locus_95_Allele_0 [OF9eveTil; PrmScf037, 1667349, +]
AAGAGCGACTGTCGATCATATACCAGCAGGCATGTCGATTTCAGAGTGACA
>CLocus_22_Sample_13_Locus_95_Allele_1 [OF9eveTil; PrmScf037, 1667349, +]
AAGAGCGACTGTCGATCATATACCAGCAGGCATGTCGATTTCAGAGTGACA
>CLocus_22_Sample_14_Locus_153_Allele_0 [OM10eveTil; PrmScf037, 1667349, +]
AAGAGCGACTGTCGATCATATACCAGCAGGCATGTCGATTTCAGAGTGACA
>CLocus_22_Sample_14_Locus_153_Allele_1 [OM10eveTil; PrmScf037, 1667349, +]
AAGAGCGACTGTCGATCATATACCAGCAGGCATGTCGATTTCAGAGTGACA
>CLocus_22_Sample_17_Locus_115_Allele_0 [OM3eveTil; PrmScf037, 1667349, +]
AAGAGCGACTGTCGATCATATACCAGCAGGCATGTCGATTTCAGAGTGACA
>CLocus_22_Sample_17_Locus_115_Allele_1 [OM3eveTil; PrmScf037, 1667349, +]
AAGAGCGACTGTCGATCATATACCAGCAGGCATGTCGATTTCAGAGTGACA
>CLocus_22_Sample_19_Locus_96_Allele_0 [OM4eveTil; PrmScf037, 1667349, +]
AAGAGCGACTGTCGATCATATACCAGCAGGCATGTCGATTTCAGAGTGACA
>CLocus_22_Sample_19_Locus_96_Allele_1 [OM4eveTil; PrmScf037, 1667349, +]
AAGAGCGACTGTCGATCATATACCAGCAGGCATGTCGATTTCAGAGTGACA
>CLocus_22_Sample_24_Locus_133_Allele_0 [OM8eveTil; PrmScf037, 1667349, +]
AAGAGCGACTGTCGATCATATACCAGCAGGCATGTCGATTTCAGAGTGACA
>CLocus_22_Sample_24_Locus_133_Allele_1 [OM8eveTil; PrmScf037, 1667349, +]
AAGAGCGACTGTCGATCATATACCAGCAGGCATGTCGATTTCAGAGTGACA
>CLocus_22_Sample_29_Locus_119_Allele_0 [ON1eveTil; PrmScf037, 1667349, +]
AAGAGCGACTGTCGATCATATACCAGCAGGCATGTCGATTTCAGAGTGACA
>CLocus_22_Sample_29_Locus_119_Allele_1 [ON1eveTil; PrmScf037, 1667349, +]
AAGAGCGACTGTCGATCATATACCAGCAGGCATGTCGATTTCAGAGTGACA
>CLocus_22_Sample_30_Locus_144_Allele_0 [ON7eveTil; PrmScf037, 1667349, +]
AAGAGCGACTGTCGATCATATACCAGCAGGCATGTCGATTTCAGAGTGACA
>CLocus_22_Sample_30_Locus_144_Allele_1 [ON7eveTil; PrmScf037, 1667349, +]
AAGAGCGACTGTCGATCATATACCAGCAGGCATGTCGATTTCAGAGTGACA
>CLocus_22_Sample_7_Locus_99_Allele_0 [OF2sarALin; PrmScf037, 1667349, +]
AAGAGCGACTGTCGATCATATACCAGCAGGCATGTCGATTTCAGAGTGACA
>CLocus_22_Sample_7_Locus_99_Allele_1 [OF2sarALin; PrmScf037, 1667349, +]
AAGAGCGACTGTCGATCATATACCAGCAGGCATGTCGATTTCAGAGTGACA
>CLocus_22_Sample_8_Locus_139_Allele_0 [OF3sarBLin; PrmScf037, 1667349, +]
AAGAGCGACTGTCGATCATATACCAGCAGGCATGTCGATTTCAGAGTGACA
>CLocus_22_Sample_8_Locus_139_Allele_1 [OF3sarBLin; PrmScf037, 1667349, +]
AAGAGCGACTGTCGATCATATACCAGCAGGCATGTCGATTTCAGAGTGACA
>CLocus_22_Sample_10_Locus_106_Allele_0 [OF5sarBLin; PrmScf037, 1667349, +]
AAGAGCGACTGTCGATCATATACCAGCAGGCATGTCGATTTCAGAGTGACA
>CLocus_22_Sample_10_Locus_106_Allele_1 [OF5sarBLin; PrmScf037, 1667349, +]
AAGAGCGACTGTCGATCATATACCAGCAGGCATGTCGATTTCAGAGTGACA
>CLocus_22_Sample_12_Locus_85_Allele_0 [OF6sarALin; PrmScf037, 1667349, +]
AAGAGCGACTGTCGATCATATACCAGCAGGCATGTCGATTTCAGAGTGACA
>CLocus_22_Sample_12_Locus_85_Allele_1 [OF6sarALin; PrmScf037, 1667349, +]
AAGAGCGACTGTCGATCATATACCAGCAGGCATGTCGATTTCAGAGTGACA
>CLocus_22_Sample_16_Locus_94_Allele_0 [OM1sarALin; PrmScf037, 1667349, +]
AAGAGCGACTGTCGATCATATACCAGCAGGCATGTCGATTTCAGAGTGACA
>CLocus_22_Sample_16_Locus_94_Allele_1 [OM1sarALin; PrmScf037, 1667349, +]
AAGAGCGACTGTCGATCATATACCAGCAGGCATGTCGATTTCAGAGTGACA
>CLocus_22_Sample_20_Locus_103_Allele_0 [OM4sarBLin; PrmScf037, 1667349, +]
AAGAGCGACTGTCGATCATATACCAGCAGGCATGTCGATTTCAGAGTGACA
>CLocus_22_Sample_20_Locus_103_Allele_1 [OM4sarBLin; PrmScf037, 1667349, +]
AAGAGCGACTGTCGATCATATACCAGCAGGCATGTCGATTTCAGAGTGACA
>CLocus_22_Sample_22_Locus_108_Allele_0 [OM7sarBLin; PrmScf037, 1667349, +]
AAGAGCGACTGTCGATCATATACCAGCAGGCATGTCGATTTCAGAGTGACA
>CLocus_22_Sample_22_Locus_108_Allele_1 [OM7sarBLin; PrmScf037, 1667349, +]
AAGAGCGACTGTCGATCATATACCAGCAGGCATGTCGATTTCAGAGTGACA
>CLocus_22_Sample_25_Locus_109_Allele_0 [OM8sarALin; PrmScf037, 1667349, +]
AAGAGCGACTGTCGATCATATACCAGCAGGCATGTCGATTTCAGAGTGACA
>CLocus_22_Sample_25_Locus_109_Allele_1 [OM8sarALin; PrmScf037, 1667349, +]
AAGAGCGACTGTCGATCATATACCAGCAGGCATGTCGATTTCAGAGTGACA
>CLocus_22_Sample_27_Locus_94_Allele_0 [OM9sarALin; PrmScf037, 1667349, +]
AAGAGCGACTGTCGATCATATACCAGCAGGCATGTCGATTTCAGAGTGACA
>CLocus_22_Sample_27_Locus_94_Allele_1 [OM9sarALin; PrmScf037, 1667349, +]
AAGAGCGACTGTCGATCATATACCAGCAGGCATGTCGATTTCAGAGTGACA
>CLocus_22_Sample_28_Locus_169_Allele_0 [ON10sarBLin; PrmScf037, 1667349, +]
AAGAGCGACTGTCGATCATATACCAGCAGGCATGTCGATTTCAGAGTGACA
>CLocus_22_Sample_28_Locus_169_Allele_1 [ON10sarBLin; PrmScf037, 1667349, +]
AAGAGCGACTGTCGATCATATACCAGCAGGCATGTCGATTTCAGAGTGACA
>CLocus_27_Sample_6_Locus_182_Allele_0 [OF2eveTil; PrmScf037, 1800747, -]
ATTTTATCCTCCACCTCCACAGCCGGCAGGGCATCGGCACCAAAAGAAAAC
>CLocus_27_Sample_6_Locus_182_Allele_1 [OF2eveTil; PrmScf037, 1800747, -]
ATTTTATCCTCCACCTCCACAGCCGGCAGGGCATCGGCACCAAAAGAAAAC
>CLocus_27_Sample_9_Locus_125_Allele_0 [OF5eveTil; PrmScf037, 1800747, -]
ATTTTATCCTCCACCTCCACAGCCGGCAGGGCATCGGCACCAAAAGAAAAC
>CLocus_27_Sample_9_Locus_125_Allele_1 [OF5eveTil; PrmScf037, 1800747, -]
ATTTTATCCTCCACCTCCACAGCCGGCAGGGCATCGGCACCAAAAGAAAAC
>CLocus_27_Sample_11_Locus_154_Allele_0 [OF6eveTil; PrmScf037, 1800747, -]
ATTTTATCCTCCACCTCCACAGCCGGCAGGGCATCGGCACCAAAAGAAAAC
>CLocus_27_Sample_11_Locus_154_Allele_1 [OF6eveTil; PrmScf037, 1800747, -]
ATTTTATCCTCCACCTCCACAGCCGGCAGGGCATCGGCACCAAAAGAAAAC
>CLocus_27_Sample_13_Locus_110_Allele_0 [OF9eveTil; PrmScf037, 1800747, -]
ATTTTATCCTCCACCTCCACAGCCGGCAGGGCATCGGCACCAAAAGAAAAC
>CLocus_27_Sample_13_Locus_110_Allele_1 [OF9eveTil; PrmScf037, 1800747, -]
ATTTTATCCTCCACCTCCACAGCCGGCAGGGCATCGGCACCAAAAGAAAAC
>CLocus_27_Sample_14_Locus_175_Allele_0 [OM10eveTil; PrmScf037, 1800747, -]
ATTTTATCCTCCACCTCCACAGCCGGCAGGGCATCGGCACCAAAAGAAAAC
>CLocus_27_Sample_14_Locus_175_Allele_1 [OM10eveTil; PrmScf037, 1800747, -]
ATTTTATCCTCCACCTCCACAGCCGGCAGGGCATCGGCACCAAAAGAAAAC
>CLocus_27_Sample_17_Locus_133_Allele_0 [OM3eveTil; PrmScf037, 1800747, -]
ATTTTATCCTCCACCTCCACAGCCGGCAGGGCATCGGCACCAAAAGAAAAC
>CLocus_27_Sample_17_Locus_133_Allele_1 [OM3eveTil; PrmScf037, 1800747, -]
ATTTTATCCTCCACCTCCACAGCCGGCAGGGCATCGGCACCAAAAGAAAAC
>CLocus_27_Sample_19_Locus_119_Allele_0 [OM4eveTil; PrmScf037, 1800747, -]
ATTTTATCCTCCACCTCCACAGCCGGCAGGGCATCGGCACCAAAAGAAAAC
>CLocus_27_Sample_19_Locus_119_Allele_1 [OM4eveTil; PrmScf037, 1800747, -]
ATTTTATCCTCCACCTCCACAGCCGGCAGGGCATCGGCACCAAAAGAAAAC
>CLocus_27_Sample_24_Locus_155_Allele_0 [OM8eveTil; PrmScf037, 1800747, -]
ATTTTATCCTCCACCTCCACAGCCGGCAGGGCATCGGCACCAAAAGAAAAC
>CLocus_27_Sample_24_Locus_155_Allele_1 [OM8eveTil; PrmScf037, 1800747, -]
ATTTTATCCTCCACCTCCACAGCCGGCAGGGCATCGGCACCAAAAGAAAAC
>CLocus_27_Sample_29_Locus_136_Allele_0 [ON1eveTil; PrmScf037, 1800747, -]
ATTTTATCCTCCACCTCCACAGCCGGCAGGGCATCGGCACCAAAAGAAAAC
>CLocus_27_Sample_29_Locus_136_Allele_1 [ON1eveTil; PrmScf037, 1800747, -]
ATTTTATCCTCCACCTCCACAGCCGGCAGGGCATCGGCACCAAAAGAAAAC
>CLocus_27_Sample_30_Locus_163_Allele_0 [ON7eveTil; PrmScf037, 1800747, -]
ATTTTATCCTCCACCTCCACAGCCGGCAGGGCATCGGCACCAAAAGAAAAC
>CLocus_27_Sample_30_Locus_163_Allele_1 [ON7eveTil; PrmScf037, 1800747, -]
ATTTTATCCTCCACCTCCACAGCCGGCAGGGCATCGGCACCAAAAGAAAAC
>CLocus_27_Sample_7_Locus_120_Allele_0 [OF2sarALin; PrmScf037, 1800747, -]
ATTTTATCCTCCACCTCCACAGCCGGCGGGGCATCGGCACCAAAAGAAAAC
>CLocus_27_Sample_7_Locus_120_Allele_1 [OF2sarALin; PrmScf037, 1800747, -]
ATTTTATCCTCCACCTCCACAGCCGGCGGGGCATCGGCACCAAAAGAAAAC
>CLocus_27_Sample_8_Locus_168_Allele_0 [OF3sarBLin; PrmScf037, 1800747, -]
ATTTTATCCTCCACCTCCACAGCCGGCGGGGCATCGGCACCAAAAGAAAAC
>CLocus_27_Sample_8_Locus_168_Allele_1 [OF3sarBLin; PrmScf037, 1800747, -]
ATTTTATCCTCCACCTCCACAGCCGGCGGGGCATCGGCACCAAAAGAAAAC
>CLocus_27_Sample_10_Locus_129_Allele_0 [OF5sarBLin; PrmScf037, 1800747, -]
ATTTTATCCTCCACCTCCACAGCCGGCGGGGCATCGGCACCAAAAGAAAAC
>CLocus_27_Sample_10_Locus_129_Allele_1 [OF5sarBLin; PrmScf037, 1800747, -]
ATTTTATCCTCCACCTCCACAGCCGGCGGGGCATCGGCACCAAAAGAAAAC
>CLocus_27_Sample_12_Locus_101_Allele_0 [OF6sarALin; PrmScf037, 1800747, -]
ATTTTATCCTCCACCTCCACAGCCGGCGGGGCATCGGCACCAAAAGAAAAC
>CLocus_27_Sample_12_Locus_101_Allele_1 [OF6sarALin; PrmScf037, 1800747, -]
ATTTTATCCTCCACCTCCACAGCCGGCGGGGCATCGGCACCAAAAGAAAAC
>CLocus_27_Sample_16_Locus_116_Allele_0 [OM1sarALin; PrmScf037, 1800747, -]
ATTTTATCCTCCACCTCCACAGCCGGCGGGGCATCGGCACCAAAAGAAAAC
>CLocus_27_Sample_16_Locus_116_Allele_1 [OM1sarALin; PrmScf037, 1800747, -]
ATTTTATCCTCCACCTCCACAGCCGGCGGGGCATCGGCACCAAAAGAAAAC
>CLocus_27_Sample_20_Locus_127_Allele_0 [OM4sarBLin; PrmScf037, 1800747, -]
ATTTTATCCTCCACCTCCACAGCCGGCGGGGCATCGGCACCAAAAGAAAAC
>CLocus_27_Sample_20_Locus_127_Allele_1 [OM4sarBLin; PrmScf037, 1800747, -]
ATTTTATCCTCCACCTCCACAGCCGGCGGGGCATCGGCACCAAAAGAAAAC
>CLocus_27_Sample_22_Locus_132_Allele_0 [OM7sarBLin; PrmScf037, 1800747, -]
ATTTTATCCTCCACCTCCACAGCCGGCGGGGCATCGGCACCAAAAGAAAAC
>CLocus_27_Sample_22_Locus_132_Allele_1 [OM7sarBLin; PrmScf037, 1800747, -]
ATTTTATCCTCCACCTCCACAGCCGGCGGGGCATCGGCACCAAAAGAAAAC
>CLocus_27_Sample_25_Locus_130_Allele_0 [OM8sarALin; PrmScf037, 1800747, -]
ATTTTATCCTCCACCTCCACAGCCGGCGGGGCATCGGCACCAAAAGAAAAC
>CLocus_27_Sample_25_Locus_130_Allele_1 [OM8sarALin; PrmScf037, 1800747, -]
ATTTTATCCTCCACCTCCACAGCCGGCGGGGCATCGGCACCAAAAGAAAAC
>CLocus_27_Sample_27_Locus_116_Allele_0 [OM9sarALin; PrmScf037, 1800747, -]
ATTTTATCCTCCACCTCCACAGCCGGCGGGGCATCGGCACCAAAAGAAAAC
>CLocus_27_Sample_27_Locus_116_Allele_1 [OM9sarALin; PrmScf037, 1800747, -]
ATTTTATCCTCCACCTCCACAGCCGGCGGGGCATCGGCACCAAAAGAAAAC
>CLocus_27_Sample_28_Locus_200_Allele_0 [ON10sarBLin; PrmScf037, 1800747, -]
ATTTTATCCTCCACCTCCACAGCCGGCGGGGCATCGGCACCAAAAGAAAAC
>CLocus_27_Sample_28_Locus_200_Allele_1 [ON10sarBLin; PrmScf037, 1800747, -]
ATTTTATCCTCCACCTCCACAGCCGGCGGGGCATCGGCACCAAAAGAAAAC
>CLocus_30_Sample_6_Locus_189_Allele_0 [OF2eveTil; PrmScf037, 1907730, -]
GAAATCCAAGTTTAAACCGGAATTGAACCAGCAGCTGCCTGTGACCACCGC
>CLocus_30_Sample_6_Locus_189_Allele_1 [OF2eveTil; PrmScf037, 1907730, -]
GAAATCCAAGTTTAAACCGGAATTGAACCAGCAGCTGCCTGTGACCACCGC
>CLocus_30_Sample_9_Locus_129_Allele_0 [OF5eveTil; PrmScf037, 1907730, -]
GAAATCCAAGTTTAAACCGGAATTGAACCAGCAGCTGCCTGTGACCACCGC
>CLocus_30_Sample_9_Locus_129_Allele_1 [OF5eveTil; PrmScf037, 1907730, -]
GAAATCCAAGTTTAAACCGGAATTGAACCAGCAGCTGCCTGTGACCACCGC
>CLocus_30_Sample_11_Locus_169_Allele_0 [OF6eveTil; PrmScf037, 1907730, -]
GAAATCCAAGTTTAAACCGGAATTGAACCAGCAGCTGCCTGTGACCACCGC
>CLocus_30_Sample_11_Locus_169_Allele_1 [OF6eveTil; PrmScf037, 1907730, -]
GAAATCCAAGTTTAAACCGGAATTGAACCAGCAGCTGCCTGTGACCACCGC
>CLocus_30_Sample_13_Locus_118_Allele_0 [OF9eveTil; PrmScf037, 1907730, -]
GAAATCCAAGTTTAAACCGGAATTGAACCAGCAGCTGCCTGTGACCACCGC
>CLocus_30_Sample_13_Locus_118_Allele_1 [OF9eveTil; PrmScf037, 1907730, -]
GAAATCCAAGTTTAAACCGGAATTGAACCAGCAGCTGCCTGTGACCACCGC
>CLocus_30_Sample_14_Locus_182_Allele_0 [OM10eveTil; PrmScf037, 1907730, -]
GAAATCCAAGTTTAAACCGGAATTGAACCAGCAGCTGCCTGTGACCACCGC
>CLocus_30_Sample_14_Locus_182_Allele_1 [OM10eveTil; PrmScf037, 1907730, -]
GAAATCCAAGTTTAAACCGGAATTGAACCAGCAGCTGCCTGTGACCACCGC
>CLocus_30_Sample_17_Locus_141_Allele_0 [OM3eveTil; PrmScf037, 1907730, -]
GAAATCCAAGTTTAAACCGGAATTGAACCAGCAGCTGCCTGTGACCACCGC
>CLocus_30_Sample_17_Locus_141_Allele_1 [OM3eveTil; PrmScf037, 1907730, -]
GAAATCCAAGTTTAAACCGGAATTGAACCAGCAGCTGCCTGTGACCACCGC
>CLocus_30_Sample_19_Locus_124_Allele_0 [OM4eveTil; PrmScf037, 1907730, -]
GAAATCCAAGTTTAAACCGGAATTGAACCAGCAGCTGCCTGTGACCACCGC
>CLocus_30_Sample_19_Locus_124_Allele_1 [OM4eveTil; PrmScf037, 1907730, -]
GAAATCCAAGTTTAAACCGGAATTGAACCAGCAGCTGCCTGTGACCACCGC
>CLocus_30_Sample_24_Locus_161_Allele_0 [OM8eveTil; PrmScf037, 1907730, -]
GAAATCCAAGTTTAAACCGGAATTGAACCAGCAGCTGCCTGTGACCACCGC
>CLocus_30_Sample_24_Locus_161_Allele_1 [OM8eveTil; PrmScf037, 1907730, -]
GAAATCCAAGTTTAAACCGGAATTGAACCAGCAGCTGCCTGTGACCACCGC
>CLocus_30_Sample_29_Locus_139_Allele_0 [ON1eveTil; PrmScf037, 1907730, -]
GAAATCCAAGTTTAAACCGGAATTGAACCAGCAGCTGCCTGTGACCACCGC
>CLocus_30_Sample_29_Locus_139_Allele_1 [ON1eveTil; PrmScf037, 1907730, -]
GAAATCCAAGTTTAAACCGGAATTGAACCAGCAGCTGCCTGTGACCACCGC
>CLocus_30_Sample_30_Locus_174_Allele_0 [ON7eveTil; PrmScf037, 1907730, -]
GAAATCCAAGTTTAAACCGGAATTGAACCAGCAGCTGCCTGTGACCACCGC
>CLocus_30_Sample_30_Locus_174_Allele_1 [ON7eveTil; PrmScf037, 1907730, -]
GAAATCCAAGTTTAAACCGGAATTGAACCAGCAGCTGCCTGTGACCACCGC
>CLocus_30_Sample_7_Locus_124_Allele_0 [OF2sarALin; PrmScf037, 1907730, -]
GAAATCCGAGTTTAAACCGGAATTGAACCAGCAGCTGCCTGTGACCACCGC
>CLocus_30_Sample_7_Locus_124_Allele_1 [OF2sarALin; PrmScf037, 1907730, -]
GAAATCCGAGTTTAAACTGGAATTGAACCAGCAGCTGCCTGTGACCACCGC
>CLocus_30_Sample_8_Locus_177_Allele_0 [OF3sarBLin; PrmScf037, 1907730, -]
GAAATCCAAGTTTAAACCGGAATTGAACCAGCAGCTGCCTGTGACCACCAC
>CLocus_30_Sample_8_Locus_177_Allele_1 [OF3sarBLin; PrmScf037, 1907730, -]
GAAATCCAAGTTTAAACCGGAATTGAACCAGCAGCTGCCTGTGACCACCGC
>CLocus_30_Sample_10_Locus_138_Allele_0 [OF5sarBLin; PrmScf037, 1907730, -]
GAAATCCAAGTTTAAACCGGAATTGAACCAGCAGCTGCCTGTGACCACCGC
>CLocus_30_Sample_10_Locus_138_Allele_1 [OF5sarBLin; PrmScf037, 1907730, -]
GAAATCCGAGTTTAAACCGGAATTGAACCAGCAGCTGCCTGTGACCACCGC
>CLocus_30_Sample_12_Locus_109_Allele_0 [OF6sarALin; PrmScf037, 1907730, -]
GAAATCCAAGTTTAAACCGGAATTGAACCAGCAGCTGCCTGTGACCACCGC
>CLocus_30_Sample_12_Locus_109_Allele_1 [OF6sarALin; PrmScf037, 1907730, -]
GAAATCCAAGTTTAAACCGGAATTGAACCAGCAGCTGCCTGTGACCACCGC
>CLocus_30_Sample_16_Locus_123_Allele_0 [OM1sarALin; PrmScf037, 1907730, -]
GAAATCCGAGTTTAAACCGGAATTGAACCAGCAGCTGCCTGTGACCACCGC
>CLocus_30_Sample_16_Locus_123_Allele_1 [OM1sarALin; PrmScf037, 1907730, -]
GAAATCCGAGTTTAAACTGGAATTGAACCAGCAGCTGCCTGTGACCACCGC
>CLocus_30_Sample_20_Locus_132_Allele_0 [OM4sarBLin; PrmScf037, 1907730, -]
GAAATCCAAGTTTAAACCGGAATTGAACCAGCAGCTGCCTGTGACCACCGC
>CLocus_30_Sample_20_Locus_132_Allele_1 [OM4sarBLin; PrmScf037, 1907730, -]
GAAATCCGAGTTTAAACCGGAATTGAACCAGCAGCTGCCTGTGACCACCGC
>CLocus_30_Sample_22_Locus_140_Allele_0 [OM7sarBLin; PrmScf037, 1907730, -]
GAAATCCAAGTTTAAACCGGAATTGAACCAGCAGCTGCCTGTGACCACCGC
>CLocus_30_Sample_22_Locus_140_Allele_1 [OM7sarBLin; PrmScf037, 1907730, -]
GAAATCCAAGTTTAAACCGGAATTGAACCAGCAGCTGCCTGTGACCACCGC
>CLocus_30_Sample_25_Locus_136_Allele_0 [OM8sarALin; PrmScf037, 1907730, -]
GAAATCCAAGTTTAAACCGGAATTGAACCAGCAGCTGCCTGTGACCACCGC
>CLocus_30_Sample_25_Locus_136_Allele_1 [OM8sarALin; PrmScf037, 1907730, -]
GAAATCCAAGTTTAAACCGGAATTGAACCAGCAGCTGCCTGTGACCACCGC
>CLocus_30_Sample_27_Locus_122_Allele_0 [OM9sarALin; PrmScf037, 1907730, -]
GAAATCCGAGTTTAAACCGGAATTGAACCAGCAGCTGCCTGTGACCACCGC
>CLocus_30_Sample_27_Locus_122_Allele_1 [OM9sarALin; PrmScf037, 1907730, -]
GAAATCCGAGTTTAAACTGGAATTGAACCAGCAGCTGCCTGTGACCACCGC
>CLocus_30_Sample_28_Locus_209_Allele_0 [ON10sarBLin; PrmScf037, 1907730, -]
GAAATCCAAGTTTAAACCGGAATTGAACCAGCAGCTGCCTGTGACCACCGC
>CLocus_30_Sample_28_Locus_209_Allele_1 [ON10sarBLin; PrmScf037, 1907730, -]
GAAATCCGAGTTTAAACCGGAATTGAACCAGCAGCTGCCTGTGACCACCGC
>CLocus_32_Sample_6_Locus_196_Allele_0 [OF2eveTil; PrmScf037, 1923177, +]
CCATCCTCATGATCATCTCTGGGCTCTCTGTGGTGAACAGAAAGTCTGATC
>CLocus_32_Sample_6_Locus_196_Allele_1 [OF2eveTil; PrmScf037, 1923177, +]
CCATCCTCATGATCATCTCTGGGCTCTCTGTGGTGAACAGAAAGTCTGATC
>CLocus_32_Sample_9_Locus_138_Allele_0 [OF5eveTil; PrmScf037, 1923177, +]
CCATCCTCATGATCATCTCTGGGCTCTCTGTGGTGAACAGAAAGTCTGATC
>CLocus_32_Sample_9_Locus_138_Allele_1 [OF5eveTil; PrmScf037, 1923177, +]
CCATCCTCATGATCATCTCTGGGCTCTCTGTGGTGAACAGAAAGTCTGATC
>CLocus_32_Sample_11_Locus_176_Allele_0 [OF6eveTil; PrmScf037, 1923177, +]
CCATCCTCATGATCATCTCTGGGCTCTCTGTGGTGAACAGAAAGTCTGATC
>CLocus_32_Sample_11_Locus_176_Allele_1 [OF6eveTil; PrmScf037, 1923177, +]
CCATCCTCATGATCATCTCTGGGCTCTCTGTGGTGAACAGAAAGTCTGATC
>CLocus_32_Sample_13_Locus_121_Allele_0 [OF9eveTil; PrmScf037, 1923177, +]
CCATCCTCATGATCATCTCTGGGCTCTCTGTGGTGAACAGAAAGTCTGATC
>CLocus_32_Sample_13_Locus_121_Allele_1 [OF9eveTil; PrmScf037, 1923177, +]
CCATCCTCATGATCATCTCTGGGCTCTCTGTGGTGAACAGAAAGTCTGATC
>CLocus_32_Sample_14_Locus_195_Allele_0 [OM10eveTil; PrmScf037, 1923177, +]
CCATCCTCATGATCATCTCTGGGCTCTCTGTGGTGAACAGAAAGTCTGATC
>CLocus_32_Sample_14_Locus_195_Allele_1 [OM10eveTil; PrmScf037, 1923177, +]
CCATCCTCATGATCATCTCTGGGCTCTCTGTGGTGAACAGAAAGTCTGATC
>CLocus_32_Sample_17_Locus_147_Allele_0 [OM3eveTil; PrmScf037, 1923177, +]
CCATCCTCATGATCATCTCTGGGCTCTCTGTGGTGAACAGAAAGTCTGATC
>CLocus_32_Sample_17_Locus_147_Allele_1 [OM3eveTil; PrmScf037, 1923177, +]
CCATCCTCATGATCATCTCTGGGCTCTCTGTGGTGAACAGAAAGTCTGATC
>CLocus_32_Sample_19_Locus_126_Allele_0 [OM4eveTil; PrmScf037, 1923177, +]
CCATCCTCATGATCATCTCTGGGCTCTCTGTGGTGAACAGAAAGTCTGATC
>CLocus_32_Sample_19_Locus_126_Allele_1 [OM4eveTil; PrmScf037, 1923177, +]
CCATCCTCATGATCATCTCTGGGCTCTCTGTGGTGAACAGAAAGTCTGATC
>CLocus_32_Sample_24_Locus_166_Allele_0 [OM8eveTil; PrmScf037, 1923177, +]
CCATCCTCATGATCATCTCTGGGCTCTCTGTGGTGAACAGAAAGTCTGATC
>CLocus_32_Sample_24_Locus_166_Allele_1 [OM8eveTil; PrmScf037, 1923177, +]
CCATCCTCATGATCATCTCTGGGCTCTCTGTGGTGAACAGAAAGTCTGATC
>CLocus_32_Sample_29_Locus_145_Allele_0 [ON1eveTil; PrmScf037, 1923177, +]
CCATCCTCATGATCATCTCTGGGCTCTCTGTGGTGAACAGAAAGTCTGATC
>CLocus_32_Sample_29_Locus_145_Allele_1 [ON1eveTil; PrmScf037, 1923177, +]
CCATCCTCATGATCATCTCTGGGCTCTCTGTGGTGAACAGAAAGTCTGATC
>CLocus_32_Sample_30_Locus_183_Allele_0 [ON7eveTil; PrmScf037, 1923177, +]
CCATCCTCATGATCATCTCTGGGCTCTCTGTGGTGAACAGAAAGTCTGATC
>CLocus_32_Sample_30_Locus_183_Allele_1 [ON7eveTil; PrmScf037, 1923177, +]
CCATCCTCATGATCATCTCTGGGCTCTCTGTGGTGAACAGAAAGTCTGATC
>CLocus_32_Sample_7_Locus_130_Allele_0 [OF2sarALin; PrmScf037, 1923177, +]
CCATCCTCATGATCATCTCTGGGCTCTCTGTGGTGAACAGAAAGTCTGATC
>CLocus_32_Sample_7_Locus_130_Allele_1 [OF2sarALin; PrmScf037, 1923177, +]
CCATCCTCATGATCATCTCTGGGCTCTCTGTGGTGAACAGAAAGTCTGATC
>CLocus_32_Sample_8_Locus_185_Allele_0 [OF3sarBLin; PrmScf037, 1923177, +]
CCATCCTCATGATCATCTCTGGGCTCTCTGTGGTGAACAGAAAGTCTGATC
>CLocus_32_Sample_8_Locus_185_Allele_1 [OF3sarBLin; PrmScf037, 1923177, +]
CCATCCTCATGATCATCTCTGGGCTCTCTGTGGTGAACAGAAAGTCTGATC
>CLocus_32_Sample_10_Locus_141_Allele_0 [OF5sarBLin; PrmScf037, 1923177, +]
CCATCCTCATGATCATCTCTGGGCTCTCTGTGGTGAACAGAAAGTCTGATC
>CLocus_32_Sample_10_Locus_141_Allele_1 [OF5sarBLin; PrmScf037, 1923177, +]
CCATCCTCATGATCATCTCTGGGCTCTCTGTGGTGAACAGAAAGTCTGATC
>CLocus_32_Sample_12_Locus_113_Allele_0 [OF6sarALin; PrmScf037, 1923177, +]
CCATCCTCATGATCATCTCTGGGCTCTCTGTGGTGAACAGAAAGTCTGATC
>CLocus_32_Sample_12_Locus_113_Allele_1 [OF6sarALin; PrmScf037, 1923177, +]
CCATCCTCATGATCATCTCTGGGCTCTCTGTGGTGAACAGAAAGTCTGATC
>CLocus_32_Sample_16_Locus_128_Allele_0 [OM1sarALin; PrmScf037, 1923177, +]
CCATCCTCATGATCATCTCTGGGCTCTCTGTGGTGAACAGAAAGTCTGATC
>CLocus_32_Sample_16_Locus_128_Allele_1 [OM1sarALin; PrmScf037, 1923177, +]
CCATCCTCATGATCATCTCTGGGCTCTCTGTGGTGAACAGAAAGTCTGATC
>CLocus_32_Sample_20_Locus_137_Allele_0 [OM4sarBLin; PrmScf037, 1923177, +]
CCATCCTCATGATCATCTCTGGGCTCTCTGTGGTGAACAGAAAGTCTGATC
>CLocus_32_Sample_20_Locus_137_Allele_1 [OM4sarBLin; PrmScf037, 1923177, +]
CCATCCTCATGATCATCTCTGGGCTCTCTGTGGTGAACAGAAAGTCTGATC
>CLocus_32_Sample_22_Locus_145_Allele_0 [OM7sarBLin; PrmScf037, 1923177, +]
CCATCCTCATGATCATCTCTGGGCTCTCTGTGGTGAACAGAAAGTCTGATC
>CLocus_32_Sample_22_Locus_145_Allele_1 [OM7sarBLin; PrmScf037, 1923177, +]
CCATCCTCATGATCATCTCTGGGCTCTCTGTGGTGAACAGAAAGTCTGATC
>CLocus_32_Sample_25_Locus_141_Allele_0 [OM8sarALin; PrmScf037, 1923177, +]
CCATCCTCATGATCATCTCTGGGCTCTCTGTGGTGAACAGAAAGTCTGATC
>CLocus_32_Sample_25_Locus_141_Allele_1 [OM8sarALin; PrmScf037, 1923177, +]
CCATCCTCATGATCATCTCTGGGCTCTCTGTGGTGAACAGAAAGTCTGATC
>CLocus_32_Sample_27_Locus_124_Allele_0 [OM9sarALin; PrmScf037, 1923177, +]
CCATCCTCATGATCATCTCTGGGCTCTCTGTGGTGAACAGAAAGTCTGATC
>CLocus_32_Sample_27_Locus_124_Allele_1 [OM9sarALin; PrmScf037, 1923177, +]
CCATCCTCATGATCATCTCTGGGCTCTCTGTGGTGAACAGAAAGTCTGATC
>CLocus_32_Sample_28_Locus_216_Allele_0 [ON10sarBLin; PrmScf037, 1923177, +]
CCATCCTCATGATCATCTCTGGGCTCTCTGTGGTGAACAGAAAGTCTGATC
>CLocus_32_Sample_28_Locus_216_Allele_1 [ON10sarBLin; PrmScf037, 1923177, +]
CCATCCTCATGATCATCTCTGGGCTCTCTGTGGTGAACAGAAAGTCTGATC
>CLocus_36_Sample_6_Locus_206_Allele_0 [OF2eveTil; PrmScf037, 1940221, -]
CACCTTCATCCGCACTTTGACATCTTTTTGTGAAACATCTCCTAATCAGGC
>CLocus_36_Sample_6_Locus_206_Allele_1 [OF2eveTil; PrmScf037, 1940221, -]
CACCTTCATCCGCACTTTGACATCTTTTTGTGAAACATCTCCTAATCAGGC
>CLocus_36_Sample_9_Locus_147_Allele_0 [OF5eveTil; PrmScf037, 1940221, -]
CACCTTCATCCGCACTTTGACATCTTTTTGTGAAACATCTCCTAATCAGGC
>CLocus_36_Sample_9_Locus_147_Allele_1 [OF5eveTil; PrmScf037, 1940221, -]
CACCTTCATCCGCACTTTGACATCTTTTTGTGAAACATCTCCTAATCAGGC
>CLocus_36_Sample_11_Locus_184_Allele_0 [OF6eveTil; PrmScf037, 1940221, -]
CACCTTCATCCGCACTTTGACATCTTTTTGTGAAACATCTCCTAATCAGGC
>CLocus_36_Sample_11_Locus_184_Allele_1 [OF6eveTil; PrmScf037, 1940221, -]
CACCTTCATCCGCACTTTGACATCTTTTTGTGAAACATCTCCTAATCAGGC
>CLocus_36_Sample_13_Locus_128_Allele_0 [OF9eveTil; PrmScf037, 1940221, -]
CACCTTCATCCGCACTTTGACATCTTTTTGTGAAACATCTCCTAATCAGGC
>CLocus_36_Sample_13_Locus_128_Allele_1 [OF9eveTil; PrmScf037, 1940221, -]
CACCTTCATCCGCACTTTGACATCTTTTTGTGAAACATCTCCTAATCAGGC
>CLocus_36_Sample_14_Locus_202_Allele_0 [OM10eveTil; PrmScf037, 1940221, -]
CACCTTCATCCGCACTTTGACATCTTTTTGTGAAACATCTCCTAATCAGGC
>CLocus_36_Sample_14_Locus_202_Allele_1 [OM10eveTil; PrmScf037, 1940221, -]
CACCTTCATCCGCACTTTGACATCTTTTTGTGAAACATCTCCTAATCAGGC
>CLocus_36_Sample_17_Locus_154_Allele_0 [OM3eveTil; PrmScf037, 1940221, -]
CACCTTCATCCGCACTTTGACATCTTTTTGTGAAACATCTCCTAATCAGGC
>CLocus_36_Sample_17_Locus_154_Allele_1 [OM3eveTil; PrmScf037, 1940221, -]
CACCTTCATCCGCACTTTGACATCTTTTTGTGAAACATCTCCTAATCAGGC
>CLocus_36_Sample_19_Locus_135_Allele_0 [OM4eveTil; PrmScf037, 1940221, -]
CACCTTCATCCGCACTTTGACATCTTTTTGTGAAACATCTCCTAATCAGGC
>CLocus_36_Sample_19_Locus_135_Allele_1 [OM4eveTil; PrmScf037, 1940221, -]
CACCTTCATCCGCACTTTGACATCTTTTTGTGAAACATCTCCTAATCAGGC
>CLocus_36_Sample_24_Locus_177_Allele_0 [OM8eveTil; PrmScf037, 1940221, -]
CACCTTCATCCGCACTTTGACATCTTTTTGTGAAACATCTCCTAATCAGGC
>CLocus_36_Sample_24_Locus_177_Allele_1 [OM8eveTil; PrmScf037, 1940221, -]
CACCTTCATCCGCACTTTGACATCTTTTTGTGAAACATCTCCTAATCAGGC
>CLocus_36_Sample_29_Locus_153_Allele_0 [ON1eveTil; PrmScf037, 1940221, -]
CACCTTCATCCGCACTTTGACATCTTTTTGTGAAACATCTCCTAATCAGGC
>CLocus_36_Sample_29_Locus_153_Allele_1 [ON1eveTil; PrmScf037, 1940221, -]
CACCTTCATCCGCACTTTGACATCTTTTTGTGAAACATCTCCTAATCAGGC
>CLocus_36_Sample_30_Locus_191_Allele_0 [ON7eveTil; PrmScf037, 1940221, -]
CACCTTCATCCGCACTTTGACATCTTTTTGTGAAACATCTCCTAATCAGGC
>CLocus_36_Sample_30_Locus_191_Allele_1 [ON7eveTil; PrmScf037, 1940221, -]
CACCTTCATCCGCACTTTGACATCTTTTTGTGAAACATCTCCTAATCAGGC
>CLocus_36_Sample_7_Locus_135_Allele_0 [OF2sarALin; PrmScf037, 1940221, -]
CACCTTCATCCGCACTTTGACATCTTTTTGTGAAACGTCTCCTAATCAGGC
>CLocus_36_Sample_7_Locus_135_Allele_1 [OF2sarALin; PrmScf037, 1940221, -]
CACCTTCATCCGCACTTTGACATCTTTTTGTGAAACGTCTCCTAATCAGGC
>CLocus_36_Sample_8_Locus_188_Allele_0 [OF3sarBLin; PrmScf037, 1940221, -]
CACCTTCATCCGCACTTTGACATCTTTTTGTGAAACGTCTCCTAATCAGGC
>CLocus_36_Sample_8_Locus_188_Allele_1 [OF3sarBLin; PrmScf037, 1940221, -]
CACCTTCATCCGCACTTTGACATCTTTTTGTGAAACGTCTCCTAATCAGGC
>CLocus_36_Sample_10_Locus_144_Allele_0 [OF5sarBLin; PrmScf037, 1940221, -]
CACCTTCATCCGCACTTTGACATCTTTTTGTGAAACGTCTCCTAATCAGGC
>CLocus_36_Sample_10_Locus_144_Allele_1 [OF5sarBLin; PrmScf037, 1940221, -]
CACCTTCATCCGCACTTTGACATCTTTTTGTGAAACGTCTCCTAATCAGGC
>CLocus_36_Sample_12_Locus_117_Allele_0 [OF6sarALin; PrmScf037, 1940221, -]
CACCTTCATCCGCACTTTGACATCTTTTTGTGAAACGTCTCCTAATCAGGC
>CLocus_36_Sample_12_Locus_117_Allele_1 [OF6sarALin; PrmScf037, 1940221, -]
CACCTTCATCCGCACTTTGACATCTTTTTGTGAAACGTCTCCTAATCAGGC
>CLocus_36_Sample_16_Locus_133_Allele_0 [OM1sarALin; PrmScf037, 1940221, -]
CACCTTCATCCGCACTTTGACATCTTTTTGTGAAACGTCTCCTAATCAGGC
>CLocus_36_Sample_16_Locus_133_Allele_1 [OM1sarALin; PrmScf037, 1940221, -]
CACCTTCATCCGCACTTTGACATCTTTTTGTGAAACGTCTCCTAATCAGGC
>CLocus_36_Sample_20_Locus_142_Allele_0 [OM4sarBLin; PrmScf037, 1940221, -]
CACCTTCATCCGCACTTTGACATCTTTTTGTGAAACATCTCCTAATCAGGC
>CLocus_36_Sample_20_Locus_142_Allele_1 [OM4sarBLin; PrmScf037, 1940221, -]
CACCTTCATCCGCACTTTGACATCTTTTTGTGAAACATCTCCTAATCAGGC
>CLocus_36_Sample_22_Locus_152_Allele_0 [OM7sarBLin; PrmScf037, 1940221, -]
CACCTTCATCCGCACTTTGACATCTTTTTGTGAAACGTCTCCTAATCAGGC
>CLocus_36_Sample_22_Locus_152_Allele_1 [OM7sarBLin; PrmScf037, 1940221, -]
CACCTTCATCCGCACTTTGACATCTTTTTGTGAAACGTCTCCTAATCAGGC
>CLocus_36_Sample_25_Locus_148_Allele_0 [OM8sarALin; PrmScf037, 1940221, -]
CACCTTCATCCGCACTTTGACATCTTTTTGTGAAACGTCTCCTAATCAGGC
>CLocus_36_Sample_25_Locus_148_Allele_1 [OM8sarALin; PrmScf037, 1940221, -]
CACCTTCATCCGCACTTTGACATCTTTTTGTGAAACGTCTCCTAATCAGGC
>CLocus_36_Sample_27_Locus_128_Allele_0 [OM9sarALin; PrmScf037, 1940221, -]
CACCTTCATCCGCACTTTGACATCTTTTTGTGAAACGTCTCCTAATCAGGC
>CLocus_36_Sample_27_Locus_128_Allele_1 [OM9sarALin; PrmScf037, 1940221, -]
CACCTTCATCCGCACTTTGACATCTTTTTGTGAAACGTCTCCTAATCAGGC
>CLocus_36_Sample_28_Locus_224_Allele_0 [ON10sarBLin; PrmScf037, 1940221, -]
CACCTTCATCCGCACTTTGACATCTTTTTGTGAAACGTCTCCTAATCAGGC
>CLocus_36_Sample_28_Locus_224_Allele_1 [ON10sarBLin; PrmScf037, 1940221, -]
CACCTTCATCCGCACTTTGACATCTTTTTGTGAAACGTCTCCTAATCAGGC
>CLocus_41_Sample_6_Locus_229_Allele_0 [OF2eveTil; PrmScf037, 2005027, +]
AATCTCAGAAGACACATGAGAAATCATACAGGAGAGAAGCCTTTTTTGTGT
>CLocus_41_Sample_6_Locus_229_Allele_1 [OF2eveTil; PrmScf037, 2005027, +]
AATCTCAGAAGACACATGAGAAATCATACAGGAGAGAAGCCTTTTTTGTGT
>CLocus_41_Sample_9_Locus_168_Allele_0 [OF5eveTil; PrmScf037, 2005027, +]
AATCTCAGAAGACACATGAGAAATCATACAGGAGAGAAGCCTTTTTTGTGT
>CLocus_41_Sample_9_Locus_168_Allele_1 [OF5eveTil; PrmScf037, 2005027, +]
AATCTCAGAAGACACATGAGAAATCATACAGGAGAGAAGCCTTTTTTGTGT
>CLocus_41_Sample_11_Locus_209_Allele_0 [OF6eveTil; PrmScf037, 2005027, +]
AATCTCAGAAGACACATGAGAAATCATACAGGAGAGAAGCCTTTTTTGTGT
>CLocus_41_Sample_11_Locus_209_Allele_1 [OF6eveTil; PrmScf037, 2005027, +]
AATCTCAGAAGACACATGAGAAATCATACAGGAGAGAAGCCTTTTTTGTGT
>CLocus_41_Sample_13_Locus_143_Allele_0 [OF9eveTil; PrmScf037, 2005027, +]
AATCTCAGAAGACACATGAGAAATCATACAGGAGAGAAGCCTTTTTTGTGT
>CLocus_41_Sample_13_Locus_143_Allele_1 [OF9eveTil; PrmScf037, 2005027, +]
AATCTCAGAAGACACATGAGAAATCATACAGGAGAGAAGCCTTTTTTGTGT
>CLocus_41_Sample_14_Locus_226_Allele_0 [OM10eveTil; PrmScf037, 2005027, +]
AATCTCAGAAGACACATGAGAAATCATACAGGAGAGAAGCCTTTTTTGTGT
>CLocus_41_Sample_14_Locus_226_Allele_1 [OM10eveTil; PrmScf037, 2005027, +]
AATCTCAGAAGACACATGAGAAATCATACAGGAGAGAAGCCTTTTTTGTGT
>CLocus_41_Sample_17_Locus_178_Allele_0 [OM3eveTil; PrmScf037, 2005027, +]
AATCTCAGAAGACACATGAGAAATCATACAGGAGAGAAGCCTTTTTTGTGT
>CLocus_41_Sample_17_Locus_178_Allele_1 [OM3eveTil; PrmScf037, 2005027, +]
AATCTCAGAAGACACATGAGAAATCATACAGGAGAGAAGCCTTTTTTGTGT
>CLocus_41_Sample_19_Locus_154_Allele_0 [OM4eveTil; PrmScf037, 2005027, +]
AATCTCAGAAGACACATGAGAAATCATACAGGAGAGAAGCCTTTTTTGTGT
>CLocus_41_Sample_19_Locus_154_Allele_1 [OM4eveTil; PrmScf037, 2005027, +]
AATCTCAGAAGACACATGAGAAATCATACAGGAGAGAAGCCTTTTTTGTGT
>CLocus_41_Sample_24_Locus_199_Allele_0 [OM8eveTil; PrmScf037, 2005027, +]
AATCTCAGAAGACACATGAGAAATCATACAGGAGAGAAGCCTTTTTTGTGT
>CLocus_41_Sample_24_Locus_199_Allele_1 [OM8eveTil; PrmScf037, 2005027, +]
AATCTCAGAAGACACATGAGAAATCATACAGGAGAGAAGCCTTTTTTGTGT
>CLocus_41_Sample_29_Locus_176_Allele_0 [ON1eveTil; PrmScf037, 2005027, +]
AATCTCAGAAGACACATGAGAAATCATACAGGAGAGAAGCCTTTTTTGTGT
>CLocus_41_Sample_29_Locus_176_Allele_1 [ON1eveTil; PrmScf037, 2005027, +]
AATCTCAGAAGACACATGAGAAATCATACAGGAGAGAAGCCTTTTTTGTGT
>CLocus_41_Sample_30_Locus_208_Allele_0 [ON7eveTil; PrmScf037, 2005027, +]
AATCTCAGAAGACACATGAGAAATCATACAGGAGAGAAGCCTTTTTTGTGT
>CLocus_41_Sample_30_Locus_208_Allele_1 [ON7eveTil; PrmScf037, 2005027, +]
AATCTCAGAAGACACATGAGAAATCATACAGGAGAGAAGCCTTTTTTGTGT
>CLocus_41_Sample_7_Locus_156_Allele_0 [OF2sarALin; PrmScf037, 2005027, +]
AATCTCAGAAGACACATGAGAAATCATACAGGAGAGAAGCCTTTTTTGTGT
>CLocus_41_Sample_7_Locus_156_Allele_1 [OF2sarALin; PrmScf037, 2005027, +]
AATCTCAGAAGACACATGAGAAATCATACAGGAGAGAAGCCTTTTTTGTGT
>CLocus_41_Sample_8_Locus_213_Allele_0 [OF3sarBLin; PrmScf037, 2005027, +]
AATCTCAGAAGACACATGAGAAATCATACAGGAGAGAAGCCGTTTTTGTGT
>CLocus_41_Sample_8_Locus_213_Allele_1 [OF3sarBLin; PrmScf037, 2005027, +]
AATCTCAGAAGACACATGAGAAATCATACAGGAGAGAAGCCTTTTTTGTGT
>CLocus_41_Sample_12_Locus_126_Allele_0 [OF6sarALin; PrmScf037, 2005027, +]
AATCTCAGAAGACACATGAGAAATCATACAGGAGAGAAGCCTTTTTTGTGT
>CLocus_41_Sample_12_Locus_126_Allele_1 [OF6sarALin; PrmScf037, 2005027, +]
AATCTCAGAAGACACATGAGAAATCATACAGGAGAGAAGCCTTTTTTGTGT
>CLocus_41_Sample_16_Locus_154_Allele_0 [OM1sarALin; PrmScf037, 2005027, +]
AATCTCAGAAGACACATGAGAAATCATACAGGAGAAAAGCCGTTTTTGTGT
>CLocus_41_Sample_16_Locus_154_Allele_1 [OM1sarALin; PrmScf037, 2005027, +]
AATCTCAGAAGACACATGAGAAATCATACAGGAGAGAAGCCGTTTTTGTGT
>CLocus_41_Sample_20_Locus_160_Allele_0 [OM4sarBLin; PrmScf037, 2005027, +]
AATCTCAGAAGACACATGAGAAATCATACAGGAGAGAAGCCTTTTTTGTGT
>CLocus_41_Sample_20_Locus_160_Allele_1 [OM4sarBLin; PrmScf037, 2005027, +]
AATCTCAGAAGACACATGAGAAATCATACAGGAGAGAAGCCTTTTTTGTGT
>CLocus_41_Sample_25_Locus_168_Allele_0 [OM8sarALin; PrmScf037, 2005027, +]
AATCTCAGAAGACACATGAGAAATCATACAGGAGAGAAACCTTTTTTGTGT
>CLocus_41_Sample_25_Locus_168_Allele_1 [OM8sarALin; PrmScf037, 2005027, +]
AATCTCAGAAGACACATGAGAAATCATACAGGAGAGAAGCCTTTTTTGTGT
>CLocus_44_Sample_6_Locus_232_Allele_0 [OF2eveTil; PrmScf037, 2005390, -]
TAGACTAAAACATTTATCACATTCTTTACACAAAAAAGGCTTCTCCCCTGT
>CLocus_44_Sample_6_Locus_232_Allele_1 [OF2eveTil; PrmScf037, 2005390, -]
TAGACTAAAACATTTATCACATTCTTTACACAAAAAAGGCTTCTCCCCTGT
>CLocus_44_Sample_9_Locus_171_Allele_0 [OF5eveTil; PrmScf037, 2005390, -]
TAGACTAAAACATTTATCACATTCTTTACACAAAAAAGGCTTCTCCCCTGT
>CLocus_44_Sample_9_Locus_171_Allele_1 [OF5eveTil; PrmScf037, 2005390, -]
TAGACTAAAACATTTATCACATTCTTTACACAAAAAAGGCTTCTCCCCTGT
>CLocus_44_Sample_11_Locus_213_Allele_0 [OF6eveTil; PrmScf037, 2005390, -]
TAGACTAAAACATTTATCACATTCTTTACACAAAAAAAGCTTCTCCCCTGT
>CLocus_44_Sample_11_Locus_213_Allele_1 [OF6eveTil; PrmScf037, 2005390, -]
TAGACTAAAACATTTATCACATTCTTTACACAAAAAAGGCTTCTCCCCTGT
>CLocus_44_Sample_13_Locus_146_Allele_0 [OF9eveTil; PrmScf037, 2005390, -]
TAGACTAAAACATTTATCACATTCTTTACACAAAAAAAGCTTCTCCCCTGT
>CLocus_44_Sample_13_Locus_146_Allele_1 [OF9eveTil; PrmScf037, 2005390, -]
TAGACTAAAACATTTATCACATTCTTTACACAAAAAAGGCTTCTCCCCTGT
>CLocus_44_Sample_14_Locus_230_Allele_0 [OM10eveTil; PrmScf037, 2005390, -]
TAGACTAAAACATTTATCACATTCTTTACACAAAAAAGGCTTCTCCCCTGT
>CLocus_44_Sample_14_Locus_230_Allele_1 [OM10eveTil; PrmScf037, 2005390, -]
TAGACTAAAACATTTATCACATTCTTTACACAAAAAAGGCTTCTCCCCTGT
>CLocus_44_Sample_17_Locus_182_Allele_0 [OM3eveTil; PrmScf037, 2005390, -]
TAGACTAAAACATTTATCACATTCTTTACACAAAAAAGGCTTCTCCCCTGT
>CLocus_44_Sample_17_Locus_182_Allele_1 [OM3eveTil; PrmScf037, 2005390, -]
TAGACTAAAACATTTATCACATTCTTTACACAAAAAAGGCTTCTCCCCTGT
>CLocus_44_Sample_19_Locus_157_Allele_0 [OM4eveTil; PrmScf037, 2005390, -]
TAGACTAAAACATTTATCACATTCTTTACACAAAAAAGGCTTCTCCCCTGT
>CLocus_44_Sample_19_Locus_157_Allele_1 [OM4eveTil; PrmScf037, 2005390, -]
TAGACTAAAACATTTATCACATTCTTTACACAAAAAAGGCTTCTCCCCTGT
>CLocus_44_Sample_24_Locus_202_Allele_0 [OM8eveTil; PrmScf037, 2005390, -]
TAGACTAAAACATTTATCACATTCTTTACACAAAAAAAGCTTCTCCCCTGT
>CLocus_44_Sample_24_Locus_202_Allele_1 [OM8eveTil; PrmScf037, 2005390, -]
TAGACTAAAACATTTATCACATTCTTTACACAAAAAAGGCTTCTCCCCTGT
>CLocus_44_Sample_29_Locus_180_Allele_0 [ON1eveTil; PrmScf037, 2005390, -]
TAGACTAAAACATTTATCACATTCTTTACACAAAAAAGGCTTCTCCCCTGT
>CLocus_44_Sample_29_Locus_180_Allele_1 [ON1eveTil; PrmScf037, 2005390, -]
TAGACTAAAACATTTATCACATTCTTTACACAAAAAAGGCTTCTCCCCTGT
>CLocus_44_Sample_30_Locus_213_Allele_0 [ON7eveTil; PrmScf037, 2005390, -]
TAGACTAAAACATTTATCACATTCTTTACACAAAAAAAGCTTCTCCCCTGT
>CLocus_44_Sample_30_Locus_213_Allele_1 [ON7eveTil; PrmScf037, 2005390, -]
TAGACTAAAACATTTATCACATTCTTTACACAAAAAAGGCTTCTCCCCTGT
>CLocus_44_Sample_7_Locus_160_Allele_0 [OF2sarALin; PrmScf037, 2005390, -]
TAGACTAAAACATTTATCACATTCTTTACACAAAAAAGGCTTCTCCCCTGT
>CLocus_44_Sample_7_Locus_160_Allele_1 [OF2sarALin; PrmScf037, 2005390, -]
TAGACTAAAACATTTATCACATTCTTTACACAAAAAAGGCTTCTCCCCTGT
>CLocus_44_Sample_8_Locus_217_Allele_0 [OF3sarBLin; PrmScf037, 2005390, -]
TAGACTAAAACATTTATCACATTCTTTACACAAAAAAGGCTTCTCCCCTGT
>CLocus_44_Sample_8_Locus_217_Allele_1 [OF3sarBLin; PrmScf037, 2005390, -]
TAGACTAAAACATTTATCACATTCTTTACACAAAAAAGGCTTCTCCCCTGT
>CLocus_44_Sample_10_Locus_178_Allele_0 [OF5sarBLin; PrmScf037, 2005390, -]
TAGACTAAAACATTTATCACATTCTTTACACAAAAAAGGCTTCTCCCCTGT
>CLocus_44_Sample_10_Locus_178_Allele_1 [OF5sarBLin; PrmScf037, 2005390, -]
TAGACTAAAACATTTATCACATTCTTTACACAAAAAAGGCTTCTCCCCTGT
>CLocus_44_Sample_12_Locus_129_Allele_0 [OF6sarALin; PrmScf037, 2005390, -]
TAGACTAAAACATTTATCACATTCTTTACACAAAAAAGGCTTCTCCCCTGT
>CLocus_44_Sample_12_Locus_129_Allele_1 [OF6sarALin; PrmScf037, 2005390, -]
TAGACTAAAACATTTATCACATTCTTTACACAAAAAAGGCTTCTCCCCTGT
>CLocus_44_Sample_16_Locus_158_Allele_0 [OM1sarALin; PrmScf037, 2005390, -]
TAGACTAAAACATTTATCACATTCTTTACACAAAAAAGGCTTCTCCCCTGT
>CLocus_44_Sample_16_Locus_158_Allele_1 [OM1sarALin; PrmScf037, 2005390, -]
TAGACTAAAACATTTATCACATTCTTTACACAAAAAAGGCTTCTCCCCTGT
>CLocus_44_Sample_20_Locus_164_Allele_0 [OM4sarBLin; PrmScf037, 2005390, -]
TAGACTAAAACATTTATCACATTCTTTACACAAAAAAGGCTTCTCCCCTGT
>CLocus_44_Sample_20_Locus_164_Allele_1 [OM4sarBLin; PrmScf037, 2005390, -]
TAGACTAAAACATTTATCACATTCTTTACACAAAAAAGGCTTCTCCCCTGT
>CLocus_44_Sample_22_Locus_172_Allele_0 [OM7sarBLin; PrmScf037, 2005390, -]
TAGACTAAAACATTTATCACATTCTTTACACAAAAAAGGCTTCTCCCCTGT
>CLocus_44_Sample_22_Locus_172_Allele_1 [OM7sarBLin; PrmScf037, 2005390, -]
TAGACTAAAACATTTATCACATTCTTTACACAAAAAAGGCTTCTCCCCTGT
>CLocus_44_Sample_25_Locus_171_Allele_0 [OM8sarALin; PrmScf037, 2005390, -]
TAGACTAAAACATTTATCACATTCTTTACACAAAAAAGGCTTCTCCCCTGT
>CLocus_44_Sample_25_Locus_171_Allele_1 [OM8sarALin; PrmScf037, 2005390, -]
TAGACTAAAACATTTATCACATTCTTTACACAAAAAAGGCTTCTCCCCTGT
>CLocus_44_Sample_27_Locus_148_Allele_0 [OM9sarALin; PrmScf037, 2005390, -]
TAGACTAAAACATTTATCACATTCTTTACACAAAAAAGGCTTCTCCCCTGT
>CLocus_44_Sample_27_Locus_148_Allele_1 [OM9sarALin; PrmScf037, 2005390, -]
TAGACTAAAACATTTATCACATTCTTTACACAAAAAAGGCTTCTCCCCTGT
>CLocus_44_Sample_28_Locus_250_Allele_0 [ON10sarBLin; PrmScf037, 2005390, -]
TAGACTAAAACATTTATCACATTCTTTACACAAAAAAGGCTTCTCCCCTGT
>CLocus_44_Sample_28_Locus_250_Allele_1 [ON10sarBLin; PrmScf037, 2005390, -]
TAGACTAAAACATTTATCACATTCTTTACACAAAAAAGGCTTCTCCCCTGT
>CLocus_48_Sample_12_Locus_134_Allele_0 [OF6sarALin; PrmScf037, 2012080, +]
GGAAGATCCACATTCTTTCAGTTTGACGTCTGTTTTTCTGATCAAATTTCT
>CLocus_48_Sample_12_Locus_134_Allele_1 [OF6sarALin; PrmScf037, 2012080, +]
GGAAGATCCACATTCTTTCATTTTGACGTCTGTTTTTCTGATCAAATTTCT
>CLocus_48_Sample_22_Locus_181_Allele_0 [OM7sarBLin; PrmScf037, 2012080, +]
GGAAGATCCACATTCTTTCAGTTTGACGTCTGTTTTTCTGATCAAATTTCT
>CLocus_48_Sample_22_Locus_181_Allele_1 [OM7sarBLin; PrmScf037, 2012080, +]
GGAAGATCCACATTCTTTCATTTTGACGTCTGTTTTTCTGATCAAATTTCT
>CLocus_49_Sample_6_Locus_244_Allele_0 [OF2eveTil; PrmScf037, 2022311, -]
TTGACACTCTGGACCACTGATCTCTGAGAGGAGTGTTGCTGTGCTGCAGCG
>CLocus_49_Sample_6_Locus_244_Allele_1 [OF2eveTil; PrmScf037, 2022311, -]
TTGACACTCTGGACCACTGATCTCTGAGAGGAGTGTTGCTGTGCTGCAGCG
>CLocus_49_Sample_9_Locus_180_Allele_0 [OF5eveTil; PrmScf037, 2022311, -]
TTGACACTCTGGACCACTGATCTCTGAGAGGAGTGTTGCTGTGCTGCAGCG
>CLocus_49_Sample_9_Locus_180_Allele_1 [OF5eveTil; PrmScf037, 2022311, -]
TTGACACTCTGGACCACTGATCTCTGAGAGGAGTGTTGCTGTGCTGCAGCG
>CLocus_49_Sample_11_Locus_222_Allele_0 [OF6eveTil; PrmScf037, 2022311, -]
TTGACACTCTGGACCACTGATCTCTGAGAGGAGTGTTGCTGTGCTGCAGCG
>CLocus_49_Sample_11_Locus_222_Allele_1 [OF6eveTil; PrmScf037, 2022311, -]
TTGACACTCTGGACCACTGATCTCTGAGAGGAGTGTTGCTGTGCTGCAGCG
>CLocus_49_Sample_13_Locus_154_Allele_0 [OF9eveTil; PrmScf037, 2022311, -]
TTGACACTCTGGACCACTGATCTCTGAGAGGAGTGTTGCTGTGCTGCAGCG
>CLocus_49_Sample_13_Locus_154_Allele_1 [OF9eveTil; PrmScf037, 2022311, -]
TTGACACTCTGGACCACTGATCTCTGAGAGGAGTGTTGCTGTGCTGCAGCG
>CLocus_49_Sample_14_Locus_238_Allele_0 [OM10eveTil; PrmScf037, 2022311, -]
TTGACACTCTGGACCACTGATCTCTGAGAGGAGTGTTGCTGTGCTGCAGCG
>CLocus_49_Sample_14_Locus_238_Allele_1 [OM10eveTil; PrmScf037, 2022311, -]
TTGACACTCTGGACCACTGATCTCTGAGAGGAGTGTTGCTGTGCTGCAGCG
>CLocus_49_Sample_17_Locus_191_Allele_0 [OM3eveTil; PrmScf037, 2022311, -]
TTGACACTCTGGACCACTGATCTCTGAGAGGAGTGTTGCTGTGCTGCAGCG
>CLocus_49_Sample_17_Locus_191_Allele_1 [OM3eveTil; PrmScf037, 2022311, -]
TTGACACTCTGGACCACTGATCTCTGAGAGGAGTGTTGCTGTGCTGCAGCG
>CLocus_49_Sample_19_Locus_167_Allele_0 [OM4eveTil; PrmScf037, 2022311, -]
TTGACACTCTGGACCACTGATCTCTGAGAGGAGTGTTGCTGTGCTGCAGCG
>CLocus_49_Sample_19_Locus_167_Allele_1 [OM4eveTil; PrmScf037, 2022311, -]
TTGACACTCTGGACCACTGATCTCTGAGAGGAGTGTTGCTGTGCTGCAGCG
>CLocus_49_Sample_24_Locus_211_Allele_0 [OM8eveTil; PrmScf037, 2022311, -]
TTGACACTCTGGACCACTGATCTCTGAGAGGAGTGTTGCTGTGCTGCAGCG
>CLocus_49_Sample_24_Locus_211_Allele_1 [OM8eveTil; PrmScf037, 2022311, -]
TTGACACTCTGGACCACTGATCTCTGAGAGGAGTGTTGCTGTGCTGCAGCG
>CLocus_49_Sample_29_Locus_187_Allele_0 [ON1eveTil; PrmScf037, 2022311, -]
TTGACACTCTGGACCACTGATCTCTGAGAGGAGTGTTGCTGTGCTGCAGCG
>CLocus_49_Sample_29_Locus_187_Allele_1 [ON1eveTil; PrmScf037, 2022311, -]
TTGACACTCTGGACCACTGATCTCTGAGAGGAGTGTTGCTGTGCTGCAGCG
>CLocus_49_Sample_30_Locus_223_Allele_0 [ON7eveTil; PrmScf037, 2022311, -]
TTGACACTCTGGACCACTGATCTCTGAGAGGAGTGTTGCTGTGCTGCAGCG
>CLocus_49_Sample_30_Locus_223_Allele_1 [ON7eveTil; PrmScf037, 2022311, -]
TTGACACTCTGGACCACTGATCTCTGAGAGGAGTGTTGCTGTGCTGCAGCG
>CLocus_49_Sample_7_Locus_168_Allele_0 [OF2sarALin; PrmScf037, 2022311, -]
TTGACACTCTGGACCACTGATCTCTGAGAGGAGTGTTGCTGTGCTGCAGCG
>CLocus_49_Sample_7_Locus_168_Allele_1 [OF2sarALin; PrmScf037, 2022311, -]
TTGACACTCTGGACCACTGATCTCTGAGAGGAGTGTTGCTGTGCTGCAGCG
>CLocus_49_Sample_8_Locus_227_Allele_0 [OF3sarBLin; PrmScf037, 2022311, -]
TTGACACTCTGGACCACTGATCTCTGAGAGGAGTGTTGCTGTGCTGCAGCG
>CLocus_49_Sample_8_Locus_227_Allele_1 [OF3sarBLin; PrmScf037, 2022311, -]
TTGACACTCTGGACCACTGATCTCTGAGAGGAGTGTTGCTGTGCTGCAGCG
>CLocus_49_Sample_10_Locus_187_Allele_0 [OF5sarBLin; PrmScf037, 2022311, -]
TTGACACTCTGGACCACTGATCTCTGAGAGGAGTGTTGCTGTGCTGCAGCG
>CLocus_49_Sample_10_Locus_187_Allele_1 [OF5sarBLin; PrmScf037, 2022311, -]
TTGACACTCTGGACCACTGATCTCTGAGAGGAGTGTTGCTGTGCTGCAGCG
>CLocus_49_Sample_12_Locus_136_Allele_0 [OF6sarALin; PrmScf037, 2022311, -]
TTGACACTCTGGACCACTGATCTCTGAGAGGAGTGTTGCTGTGCTGCAGCG
>CLocus_49_Sample_12_Locus_136_Allele_1 [OF6sarALin; PrmScf037, 2022311, -]
TTGACACTCTGGACCACTGATCTCTGAGAGGAGTGTTGCTGTGCTGCAGCG
>CLocus_49_Sample_16_Locus_167_Allele_0 [OM1sarALin; PrmScf037, 2022311, -]
TTGACACTCTGGACCACTGATCTCTGAGAGGAGTGTTGCTGTGCTGCAGCG
>CLocus_49_Sample_16_Locus_167_Allele_1 [OM1sarALin; PrmScf037, 2022311, -]
TTGACACTCTGGACCACTGATCTCTGAGAGGAGTGTTGCTGTGCTGCAGCG
>CLocus_49_Sample_20_Locus_171_Allele_0 [OM4sarBLin; PrmScf037, 2022311, -]
TTGACACTCTGGACCACTGATCTCTGAGAGGAGTGTTGCTGTGCTGCAGCG
>CLocus_49_Sample_20_Locus_171_Allele_1 [OM4sarBLin; PrmScf037, 2022311, -]
TTGACACTCTGGACCACTGATCTCTGAGAGGAGTGTTGCTGTGCTGCAGCG
>CLocus_49_Sample_22_Locus_183_Allele_0 [OM7sarBLin; PrmScf037, 2022311, -]
TTGACACTCTGGACCACTGATCTCTGAGAGGAGTGTTGCTGTGCTGCAGCG
>CLocus_49_Sample_22_Locus_183_Allele_1 [OM7sarBLin; PrmScf037, 2022311, -]
TTGACACTCTGGACCACTGATCTCTGAGAGGAGTGTTGCTGTGCTGCAGCG
>CLocus_49_Sample_25_Locus_181_Allele_0 [OM8sarALin; PrmScf037, 2022311, -]
TTGACACTCTGGACCACTGATCTCTGAGAGGAGTGTTGCTGTGCTGCAGCG
>CLocus_49_Sample_25_Locus_181_Allele_1 [OM8sarALin; PrmScf037, 2022311, -]
TTGACACTCTGGACCACTGATCTCTGAGAGGAGTGTTGCTGTGCTGCAGCG
>CLocus_49_Sample_27_Locus_156_Allele_0 [OM9sarALin; PrmScf037, 2022311, -]
TTGACACTCTGGACCACTGATCTCTGAGAGGAGTGTTGCTGTGCTGCAGCG
>CLocus_49_Sample_27_Locus_156_Allele_1 [OM9sarALin; PrmScf037, 2022311, -]
TTGACACTCTGGACCACTGATCTCTGAGAGGAGTGTTGCTGTGCTGCAGCG
>CLocus_49_Sample_28_Locus_259_Allele_0 [ON10sarBLin; PrmScf037, 2022311, -]
TTGACACTCTGGACCACTGATCTCTGAGAGGAGTGTTGCTGTGCTGCAGCG
>CLocus_49_Sample_28_Locus_259_Allele_1 [ON10sarBLin; PrmScf037, 2022311, -]
TTGACACTCTGGACCACTGATCTCTGAGAGGAGTGTTGCTGTGCTGCAGCG
>CLocus_58_Sample_6_Locus_274_Allele_0 [OF2eveTil; PrmScf037, 2148913, -]
TTGACTAAAACTTTTATCACATTCTTTACACAAAAAAGGCTTCTCTCCAGT
>CLocus_58_Sample_6_Locus_274_Allele_1 [OF2eveTil; PrmScf037, 2148913, -]
TTGACTAAAACTTTTATCACATTCTTTACACAAAAAAGGCTTCTCTCCAGT
>CLocus_58_Sample_9_Locus_201_Allele_0 [OF5eveTil; PrmScf037, 2148913, -]
TTGACTAAAACTTTTATCACATTCTTTACACAAAAAAGGCTTCTCTCCAGT
>CLocus_58_Sample_9_Locus_201_Allele_1 [OF5eveTil; PrmScf037, 2148913, -]
TTGACTAAAACTTTTATCACATTCTTTACACAAAAAAGGCTTCTCTCCAGT
>CLocus_58_Sample_11_Locus_248_Allele_0 [OF6eveTil; PrmScf037, 2148913, -]
TTGACTAAAACTTTTATCACATTCTTTACACAAAAAAGGCTTCTCTCCAGT
>CLocus_58_Sample_11_Locus_248_Allele_1 [OF6eveTil; PrmScf037, 2148913, -]
TTGACTAAAACTTTTATCACATTCTTTACACAAAAAAGGCTTCTCTCCAGT
>CLocus_58_Sample_13_Locus_172_Allele_0 [OF9eveTil; PrmScf037, 2148913, -]
TTGACTAAAACTTTTATCACATTCTTTACACAAAAAAGGCTTCTCTCCAGT
>CLocus_58_Sample_13_Locus_172_Allele_1 [OF9eveTil; PrmScf037, 2148913, -]
TTGACTAAAACTTTTATCACATTCTTTACACAAAAAAGGCTTCTCTCCAGT
>CLocus_58_Sample_14_Locus_271_Allele_0 [OM10eveTil; PrmScf037, 2148913, -]
TTGACTAAAACTTTTATCACATTCTTTACACAAAAAAGGCTTCTCTCCAGT
>CLocus_58_Sample_14_Locus_271_Allele_1 [OM10eveTil; PrmScf037, 2148913, -]
TTGACTAAAACTTTTATCACATTCTTTACACAAAAAAGGCTTCTCTCCAGT
>CLocus_58_Sample_17_Locus_215_Allele_0 [OM3eveTil; PrmScf037, 2148913, -]
TTGACTAAAACTTTTATCACATTCTTTACACAAAAAAGGCTTCTCTCCAGT
>CLocus_58_Sample_17_Locus_215_Allele_1 [OM3eveTil; PrmScf037, 2148913, -]
TTGACTAAAACTTTTATCACATTCTTTACACAAAAAAGGCTTCTCTCCAGT
>CLocus_58_Sample_19_Locus_190_Allele_0 [OM4eveTil; PrmScf037, 2148913, -]
TTGACTAAAACTTTTATCACATTCTTTACACAAAAAAGGCTTCTCTCCAGT
>CLocus_58_Sample_19_Locus_190_Allele_1 [OM4eveTil; PrmScf037, 2148913, -]
TTGACTAAAACTTTTATCACATTCTTTACACAAAAAAGGCTTCTCTCCAGT
>CLocus_58_Sample_24_Locus_236_Allele_0 [OM8eveTil; PrmScf037, 2148913, -]
TTGACTAAAACTTTTATCACATTCTTTACACAAAAAAGGCTTCTCTCCAGT
>CLocus_58_Sample_24_Locus_236_Allele_1 [OM8eveTil; PrmScf037, 2148913, -]
TTGACTAAAACTTTTATCACATTCTTTACACAAAAAAGGCTTCTCTCCAGT
>CLocus_58_Sample_29_Locus_214_Allele_0 [ON1eveTil; PrmScf037, 2148913, -]
TTGACTAAAACTTTTATCACATTCTTTACACAAAAAAGGCTTCTCTCCAGT
>CLocus_58_Sample_29_Locus_214_Allele_1 [ON1eveTil; PrmScf037, 2148913, -]
TTGACTAAAACTTTTATCACATTCTTTACACAAAAAAGGCTTCTCTCCAGT
>CLocus_58_Sample_30_Locus_249_Allele_0 [ON7eveTil; PrmScf037, 2148913, -]
TTGACTAAAACTTTTATCACATTCTTTACACAAAAAAGGCTTCTCTCCAGT
>CLocus_58_Sample_30_Locus_249_Allele_1 [ON7eveTil; PrmScf037, 2148913, -]
TTGACTAAAACTTTTATCACATTCTTTACACAAAAAAGGCTTCTCTCCAGT
>CLocus_58_Sample_7_Locus_196_Allele_0 [OF2sarALin; PrmScf037, 2148913, -]
TTGACTAAAACTTTTATCACATTCTTTACACAAAAAAGGCTTCTCTCCAGT
>CLocus_58_Sample_7_Locus_196_Allele_1 [OF2sarALin; PrmScf037, 2148913, -]
TTGACTAAAACTTTTATCACATTCTTTACACAAAAAAGGCTTCTCTCCTGT
>CLocus_58_Sample_8_Locus_258_Allele_0 [OF3sarBLin; PrmScf037, 2148913, -]
TTGACTAAAACTTTTATCACATTCTTTACACAAAAAAGGCTTCTCACCAGT
>CLocus_58_Sample_8_Locus_258_Allele_1 [OF3sarBLin; PrmScf037, 2148913, -]
TTGACTAAAACTTTTATCACATTCTTTACACAAAAAAGGCTTCTCTCCAGT
>CLocus_58_Sample_10_Locus_210_Allele_0 [OF5sarBLin; PrmScf037, 2148913, -]
TTGACTAAAACTTTTATCACATTCTTTACACAAAAAAGGCTTCTCTCCAGT
>CLocus_58_Sample_10_Locus_210_Allele_1 [OF5sarBLin; PrmScf037, 2148913, -]
TTGACTAAAACTTTTATCACATTCTTTACACAAAAAAGGCTTCTCTCCAGT
>CLocus_58_Sample_12_Locus_159_Allele_0 [OF6sarALin; PrmScf037, 2148913, -]
TTGACTAAAACTTTTATCACATTCTTTACACAAAAAAGGCTTCTCACCAGT
>CLocus_58_Sample_12_Locus_159_Allele_1 [OF6sarALin; PrmScf037, 2148913, -]
TTGACTAAAACTTTTATCACATTCTTTACACAAAAAAGGCTTCTCTCCAGT
>CLocus_58_Sample_16_Locus_191_Allele_0 [OM1sarALin; PrmScf037, 2148913, -]
TTGACTAAAACTTTTATCACATTCTTTACACAAAAAAGGCTTCTCTCCAGT
>CLocus_58_Sample_16_Locus_191_Allele_1 [OM1sarALin; PrmScf037, 2148913, -]
TTGACTAAAACTTTTATCACATTCTTTACACAAAAAAGGCTTCTCTCCTGT
>CLocus_58_Sample_20_Locus_199_Allele_0 [OM4sarBLin; PrmScf037, 2148913, -]
TTGACTAAAACTTTTATCACATTCTTTACACAAAAAAGGCTTCTCTCCAGT
>CLocus_58_Sample_20_Locus_199_Allele_1 [OM4sarBLin; PrmScf037, 2148913, -]
TTGACTAAAACTTTTATCACATTCTTTACACAAAAAAGGCTTCTCTCCAGT
>CLocus_58_Sample_22_Locus_208_Allele_0 [OM7sarBLin; PrmScf037, 2148913, -]
TTGACTAAAACTTTTATCACATTCTTTACACAAAAAAGGCTTCTCTCCAGT
>CLocus_58_Sample_22_Locus_208_Allele_1 [OM7sarBLin; PrmScf037, 2148913, -]
TTGACTAAAACTTTTATCACATTCTTTACACAAAAAAGGCTTCTCTCCAGT
>CLocus_58_Sample_25_Locus_204_Allele_0 [OM8sarALin; PrmScf037, 2148913, -]
TTGACTAAAACTTTTATCACATTCTTTACACAAAAAAGGCTTCTCTCCAGT
>CLocus_58_Sample_25_Locus_204_Allele_1 [OM8sarALin; PrmScf037, 2148913, -]
TTGACTAAAACTTTTATCACATTCTTTACACAAAAAAGGCTTCTCTCCAGT
>CLocus_58_Sample_27_Locus_178_Allele_0 [OM9sarALin; PrmScf037, 2148913, -]
TTGACTAAAACTTTTATCACATTCTTTACACAAAAAAGGCTTCTCTCCAGT
>CLocus_58_Sample_27_Locus_178_Allele_1 [OM9sarALin; PrmScf037, 2148913, -]
TTGACTAAAACTTTTATCACATTCTTTACACAAAAAAGGCTTCTCTCCAGT
>CLocus_58_Sample_28_Locus_290_Allele_0 [ON10sarBLin; PrmScf037, 2148913, -]
TTGACTAAAACGTTTATCACATTCTTTACACAAAAAAGGCTTCTCTCCAGT
>CLocus_58_Sample_28_Locus_290_Allele_1 [ON10sarBLin; PrmScf037, 2148913, -]
TTGACTAAAACTTTTATCACATTCTTTACACAAAAAAGGCTTCTCTCCAGT
>CLocus_61_Sample_6_Locus_294_Allele_0 [OF2eveTil; PrmScf037, 2255467, -]
CTGAAATAAATCACTGACACCTTTATCTAACTCCAGGAACAAAGGCACTCC
>CLocus_61_Sample_6_Locus_294_Allele_1 [OF2eveTil; PrmScf037, 2255467, -]
CTGAAATAAATCACTGACACCTTTATCTAACTCCAGGAACAAAGGCACTCC
>CLocus_61_Sample_9_Locus_219_Allele_0 [OF5eveTil; PrmScf037, 2255467, -]
CTGAAATAAATCACTGACACCTTTATCTAACTCCAGGAACAAAGGCACTCC
>CLocus_61_Sample_9_Locus_219_Allele_1 [OF5eveTil; PrmScf037, 2255467, -]
CTGAAATAAATCACTGACACCTTTATCTAACTCCAGGAACAAAGGCACTCC
>CLocus_61_Sample_11_Locus_265_Allele_0 [OF6eveTil; PrmScf037, 2255467, -]
CTGAAATAAATCACTGACACCTTTATCTAACTCCAGGAACAAAGGCACTCC
>CLocus_61_Sample_11_Locus_265_Allele_1 [OF6eveTil; PrmScf037, 2255467, -]
CTGAAATAAATCACTGACACCTTTATCTAACTCCAGGAACAAAGGCACTCC
>CLocus_61_Sample_13_Locus_185_Allele_0 [OF9eveTil; PrmScf037, 2255467, -]
CTGAAATAAATCACTGACACCTTTATCTAACTCCAGGAACAAAGGCACTCC
>CLocus_61_Sample_13_Locus_185_Allele_1 [OF9eveTil; PrmScf037, 2255467, -]
CTGAAATAAATCACTGACACCTTTATCTAACTCCAGGAACAAAGGCACTCC
>CLocus_61_Sample_14_Locus_291_Allele_0 [OM10eveTil; PrmScf037, 2255467, -]
CTGAAATAAATCACTGACACCTTTATCTAACTCCAGGAACAAAGGCACTCC
>CLocus_61_Sample_14_Locus_291_Allele_1 [OM10eveTil; PrmScf037, 2255467, -]
CTGAAATAAATCACTGACACCTTTATCTAACTCCAGGAACAAAGGCACTCC
>CLocus_61_Sample_17_Locus_231_Allele_0 [OM3eveTil; PrmScf037, 2255467, -]
CTGAAATAAATCACTGACACCTTTATCTAACTCCAGGAACAAAGGCACTCC
>CLocus_61_Sample_17_Locus_231_Allele_1 [OM3eveTil; PrmScf037, 2255467, -]
CTGAAATAAATCACTGACACCTTTATCTAACTCCAGGAACAAAGGCACTCC
>CLocus_61_Sample_19_Locus_202_Allele_0 [OM4eveTil; PrmScf037, 2255467, -]
CTGAAATAAATCACTGACACCTTTATCTAACTCCAGGAACAAAGGCACTCC
>CLocus_61_Sample_19_Locus_202_Allele_1 [OM4eveTil; PrmScf037, 2255467, -]
CTGAAATAAATCACTGACACCTTTATCTAACTCCAGGAACAAAGGCACTCC
>CLocus_61_Sample_24_Locus_253_Allele_0 [OM8eveTil; PrmScf037, 2255467, -]
CTGAAATAAATCACTGACACCTTTATCTAACTCCAGGAACAAAGGCACTCC
>CLocus_61_Sample_24_Locus_253_Allele_1 [OM8eveTil; PrmScf037, 2255467, -]
CTGAAATAAATCACTGACACCTTTATCTAACTCCAGGAACAAAGGCACTCC
>CLocus_61_Sample_29_Locus_232_Allele_0 [ON1eveTil; PrmScf037, 2255467, -]
CTGAAATAAATCACTGACACCTTTATCTAACTCCAGGAACAAAGGCACTCC
>CLocus_61_Sample_29_Locus_232_Allele_1 [ON1eveTil; PrmScf037, 2255467, -]
CTGAAATAAATCACTGACACCTTTATCTAACTCCAGGAACAAAGGCACTCC
>CLocus_61_Sample_30_Locus_264_Allele_0 [ON7eveTil; PrmScf037, 2255467, -]
CTGAAATAAATCACTGACACCTTTATCTAACTCCAGGAACAAAGGCACTCC
>CLocus_61_Sample_30_Locus_264_Allele_1 [ON7eveTil; PrmScf037, 2255467, -]
CTGAAATAAATCACTGACACCTTTATCTAACTCCAGGAACAAAGGCACTCC
>CLocus_61_Sample_7_Locus_217_Allele_0 [OF2sarALin; PrmScf037, 2255467, -]
CTGAAATAAATCACTGACACCTTTATCTAACTCCAGGAACAAAGGCACTCC
>CLocus_61_Sample_7_Locus_217_Allele_1 [OF2sarALin; PrmScf037, 2255467, -]
CTGAAATAAATCACTGACACCTTTATCTAACTCCAGGAACAAAGGCACTCC
>CLocus_61_Sample_8_Locus_282_Allele_0 [OF3sarBLin; PrmScf037, 2255467, -]
CTGAAATAAATCACTGACACCTTTATCTAACTCCAGGAACAAAGGCACTCC
>CLocus_61_Sample_8_Locus_282_Allele_1 [OF3sarBLin; PrmScf037, 2255467, -]
CTGAAATAAATCACTGACACCTTTATCTAACTCCAGGAACAAAGGCACTCC
>CLocus_61_Sample_10_Locus_226_Allele_0 [OF5sarBLin; PrmScf037, 2255467, -]
CTGAAATAAATCACTGACACCTTTATCTAACTCCAGGAACAAAGGCACTCC
>CLocus_61_Sample_10_Locus_226_Allele_1 [OF5sarBLin; PrmScf037, 2255467, -]
CTGAAATAAATCACTGACACCTTTATCTAACTCCAGGAACAAAGGCACTCC
>CLocus_61_Sample_12_Locus_170_Allele_0 [OF6sarALin; PrmScf037, 2255467, -]
CTGAAATAAATCACTGACACCTTTATCTAACTCCAGGAACAAAGGCACTCC
>CLocus_61_Sample_12_Locus_170_Allele_1 [OF6sarALin; PrmScf037, 2255467, -]
CTGAAATAAATCACTGACACCTTTATCTAACTCCAGGAACAAAGGCACTCC
>CLocus_61_Sample_16_Locus_206_Allele_0 [OM1sarALin; PrmScf037, 2255467, -]
CTGAAATAAATCACTGACACCTTTATCTAACTCCAGGAACAAAGGCACTCC
>CLocus_61_Sample_16_Locus_206_Allele_1 [OM1sarALin; PrmScf037, 2255467, -]
CTGAAATAAATCACTGACACCTTTATCTAACTCCAGGAACAAAGGCACTCC
>CLocus_61_Sample_20_Locus_212_Allele_0 [OM4sarBLin; PrmScf037, 2255467, -]
CTGAAATAAATCACTGACACCTTTATCTAACTCCAGGAACAAAGGCACTCC
>CLocus_61_Sample_20_Locus_212_Allele_1 [OM4sarBLin; PrmScf037, 2255467, -]
CTGAAATAAATCACTGACACCTTTATCTAACTCCAGGAACAAAGGCACTCC
>CLocus_61_Sample_22_Locus_226_Allele_0 [OM7sarBLin; PrmScf037, 2255467, -]
CTGAAATAAATCACTGACACCTTTATCTAACTCCAGGAACAAAGGCACTCC
>CLocus_61_Sample_22_Locus_226_Allele_1 [OM7sarBLin; PrmScf037, 2255467, -]
CTGAAATAAATCACTGACACCTTTATCTAACTCCAGGAACAAAGGCACTCC
>CLocus_61_Sample_25_Locus_218_Allele_0 [OM8sarALin; PrmScf037, 2255467, -]
CTGAAATAAATCACTGACACCTTTATCTAACTCCAGGAACAAAGGCACTCC
>CLocus_61_Sample_25_Locus_218_Allele_1 [OM8sarALin; PrmScf037, 2255467, -]
CTGAAATAAATCACTGACACCTTTATCTAACTCCAGGAACAAAGGCACTCC
>CLocus_61_Sample_27_Locus_193_Allele_0 [OM9sarALin; PrmScf037, 2255467, -]
CTGAAATAAATCACTGACACCTTTATCTAACTCCAGGAACAAAGGCACTCC
>CLocus_61_Sample_27_Locus_193_Allele_1 [OM9sarALin; PrmScf037, 2255467, -]
CTGAAATAAATCACTGACACCTTTATCTAACTCCAGGAACAAAGGCACTCC
>CLocus_61_Sample_28_Locus_316_Allele_0 [ON10sarBLin; PrmScf037, 2255467, -]
CTGAAATAAATCACTGACACCTTTATCTAACTCCAGGAACAAAGGCACTCC
>CLocus_61_Sample_28_Locus_316_Allele_1 [ON10sarBLin; PrmScf037, 2255467, -]
CTGAAATAAATCACTGACACCTTTATCTAACTCCAGGAACAAAGGCACTCC
>CLocus_62_Sample_6_Locus_300_Allele_0 [OF2eveTil; PrmScf037, 2293458, +]
TTATCCCTTCTAGGACGTTCTTATTACCGGCTGCTTTTCTAAGAAAAAAAA
>CLocus_62_Sample_6_Locus_300_Allele_1 [OF2eveTil; PrmScf037, 2293458, +]
TTATCCCTTCTAGGACGTTCTTATTACCTGCTGCTTTTCTAAGAAAAAAAA
>CLocus_62_Sample_9_Locus_223_Allele_0 [OF5eveTil; PrmScf037, 2293458, +]
TTATCCCTTCTAGGACGTTCTTATTACCGGCTGCTTTTCTAAGAAAAAAAA
>CLocus_62_Sample_9_Locus_223_Allele_1 [OF5eveTil; PrmScf037, 2293458, +]
TTATCCCTTCTAGGACGTTCTTATTACCTGCTGCTTTTCTAAGAAAAAAAA
>CLocus_62_Sample_11_Locus_275_Allele_0 [OF6eveTil; PrmScf037, 2293458, +]
TTATCCCTTCTAGGACGTTCTTATTACCGGCTGCTTTTCTAAGAAAAAAAA
>CLocus_62_Sample_11_Locus_275_Allele_1 [OF6eveTil; PrmScf037, 2293458, +]
TTATCCCTTCTAGGACGTTCTTATTACCTGCTGCTTTTCTAAGAAAAAAAA
>CLocus_62_Sample_13_Locus_189_Allele_0 [OF9eveTil; PrmScf037, 2293458, +]
TTATCCCTTCTAGGACGTTCTTATTACCTGCTGCTTTTCTAAGAAAAAAAA
>CLocus_62_Sample_13_Locus_189_Allele_1 [OF9eveTil; PrmScf037, 2293458, +]
TTATCCCTTCTAGGACGTTCTTATTACCTGCTGCTTTTCTAAGAAAAAAAA
>CLocus_62_Sample_14_Locus_305_Allele_0 [OM10eveTil; PrmScf037, 2293458, +]
TTATCCCTTCTAGGACGTTCTTATTACCGGCTGCTTTTCTAAGAAAAAAAA
>CLocus_62_Sample_14_Locus_305_Allele_1 [OM10eveTil; PrmScf037, 2293458, +]
TTATCCCTTCTAGGACGTTCTTATTACCGGCTGCTTTTCTAAGAAAAAAAA
>CLocus_62_Sample_17_Locus_237_Allele_0 [OM3eveTil; PrmScf037, 2293458, +]
TTATCCCTTCTAGGACGTTCTTATTACCGGCTGCTTTTCTAAGAAAAAAAA
>CLocus_62_Sample_17_Locus_237_Allele_1 [OM3eveTil; PrmScf037, 2293458, +]
TTATCCCTTCTAGGACGTTCTTATTACCTGCTGCTTTTCTAAGAAAAAAAA
>CLocus_62_Sample_19_Locus_203_Allele_0 [OM4eveTil; PrmScf037, 2293458, +]
TTATCCCTTCTAGGACGTTCTTATTACCTGCTGCTTTTCTAAGAAAAAAAA
>CLocus_62_Sample_19_Locus_203_Allele_1 [OM4eveTil; PrmScf037, 2293458, +]
TTATCCCTTCTAGGACGTTCTTATTACCTGCTGCTTTTCTAAGAAAAAAAA
>CLocus_62_Sample_24_Locus_260_Allele_0 [OM8eveTil; PrmScf037, 2293458, +]
TTATCCCTTCTAGGACGTTCTTATTACCTGCTGCTTTTCTAAGAAAAAAAA
>CLocus_62_Sample_24_Locus_260_Allele_1 [OM8eveTil; PrmScf037, 2293458, +]
TTATCCCTTCTAGGACGTTCTTATTACCTGCTGCTTTTCTAAGAAAAAAAA
>CLocus_62_Sample_29_Locus_240_Allele_0 [ON1eveTil; PrmScf037, 2293458, +]
TTATCCCTTCTAGGACGTTCTTATTACCGGCTGCTTTTCTAAGAAAAAAAA
>CLocus_62_Sample_29_Locus_240_Allele_1 [ON1eveTil; PrmScf037, 2293458, +]
TTATCCCTTCTAGGACGTTCTTATTACCGGCTGCTTTTCTAAGAAAAAAAA
>CLocus_62_Sample_30_Locus_269_Allele_0 [ON7eveTil; PrmScf037, 2293458, +]
TTATCCCTTCTAGGACGTTCTTATTACCTGCTGCTTTTCTAAGAAAAAAAA
>CLocus_62_Sample_30_Locus_269_Allele_1 [ON7eveTil; PrmScf037, 2293458, +]
TTATCCCTTCTAGGACGTTCTTATTACCTGCTGCTTTTCTAAGAAAAAAAA
>CLocus_62_Sample_7_Locus_225_Allele_0 [OF2sarALin; PrmScf037, 2293458, +]
TTATCCCTTCTAGGACGTTCTTATTACCTGCTGCTTTTCTAAGAAAAAAAA
>CLocus_62_Sample_7_Locus_225_Allele_1 [OF2sarALin; PrmScf037, 2293458, +]
TTATCCCTTCTAGGACGTTCTTATTACCTGCTGCTTTTCTAAGAAAAAAAA
>CLocus_62_Sample_8_Locus_290_Allele_0 [OF3sarBLin; PrmScf037, 2293458, +]
TTATCCCTTCTAGGACGTTCTTATTACCTGCTGCTTTTCTAAGAAAAAAAA
>CLocus_62_Sample_8_Locus_290_Allele_1 [OF3sarBLin; PrmScf037, 2293458, +]
TTATCCCTTCTAGGACGTTCTTATTACCTGCTGCTTTTCTAAGAAAAAAAA
>CLocus_62_Sample_10_Locus_231_Allele_0 [OF5sarBLin; PrmScf037, 2293458, +]
TTATCCCTTCTAGGACGTTCTTATTACCTGCTGCTTTTCTAAGAAAAAAAA
>CLocus_62_Sample_10_Locus_231_Allele_1 [OF5sarBLin; PrmScf037, 2293458, +]
TTATCCCTTCTAGGACGTTCTTATTACCTGCTGCTTTTCTAAGAAAAAAAA
>CLocus_62_Sample_12_Locus_174_Allele_0 [OF6sarALin; PrmScf037, 2293458, +]
TTATCCCTTCTAGGACGTTCTTATTACCTGCTGCTTTTCTAAGAAAAAAAA
>CLocus_62_Sample_12_Locus_174_Allele_1 [OF6sarALin; PrmScf037, 2293458, +]
TTATCCCTTCTAGGACGTTCTTATTACCTGCTGCTTTTCTAAGAAAAAAAA
>CLocus_62_Sample_16_Locus_213_Allele_0 [OM1sarALin; PrmScf037, 2293458, +]
TTATCCCTTCTAGGACGTTCTTATTACCTGCTGCTTTTCTAAGAAAAAAAA
>CLocus_62_Sample_16_Locus_213_Allele_1 [OM1sarALin; PrmScf037, 2293458, +]
TTATCCCTTCTAGGACGTTCTTATTACCTGCTGCTTTTCTAAGAAAAAAAA
>CLocus_62_Sample_20_Locus_218_Allele_0 [OM4sarBLin; PrmScf037, 2293458, +]
TTATCCCTTCTAGGACGTTCTTATTACCTGCTGCTTTTCTAAGAAAAAAAA
>CLocus_62_Sample_20_Locus_218_Allele_1 [OM4sarBLin; PrmScf037, 2293458, +]
TTATCCCTTCTAGGACGTTCTTATTACCTGCTGCTTTTCTAAGAAAAAAAA
>CLocus_62_Sample_22_Locus_236_Allele_0 [OM7sarBLin; PrmScf037, 2293458, +]
TTATCCCTTCTAGGACGTTCTTATTACCTGCTGCTTTTCTAAGAAAAAAAA
>CLocus_62_Sample_22_Locus_236_Allele_1 [OM7sarBLin; PrmScf037, 2293458, +]
TTATCCCTTCTAGGACGTTCTTATTACCTGCTGCTTTTCTAAGAAAAAAAA
>CLocus_62_Sample_25_Locus_225_Allele_0 [OM8sarALin; PrmScf037, 2293458, +]
TTATCCCTTCTAGGACGTTCTTATTACCTGCTGCTTTTCTAAGAAAAAAAA
>CLocus_62_Sample_25_Locus_225_Allele_1 [OM8sarALin; PrmScf037, 2293458, +]
TTATCCCTTCTAGGACGTTCTTATTACCTGCTGCTTTTCTAAGAAAAAAAA
>CLocus_62_Sample_27_Locus_201_Allele_0 [OM9sarALin; PrmScf037, 2293458, +]
TTATCCCTTCTAGGACGTTCTTATTACCTGCTGCTTTTCTAAGAAAAAAAA
>CLocus_62_Sample_27_Locus_201_Allele_1 [OM9sarALin; PrmScf037, 2293458, +]
TTATCCCTTCTAGGACGTTCTTATTACCTGCTGCTTTTCTAAGAAAAAAAA
>CLocus_62_Sample_28_Locus_325_Allele_0 [ON10sarBLin; PrmScf037, 2293458, +]
TTATCCCTTCTAGGACGTTCTTATTACCTGCTGCTTTTCTAAGAAAAAAAA
>CLocus_62_Sample_28_Locus_325_Allele_1 [ON10sarBLin; PrmScf037, 2293458, +]
TTATCCCTTCTAGGACGTTCTTATTACCTGCTGCTTTTCTAAGAAAAAAAA
>CLocus_66_Sample_6_Locus_321_Allele_0 [OF2eveTil; PrmScf037, 2414613, -]
GCCGTCATGAGCGCTCAGCGCCGTTCTCTCTGAGGTTAACATATGTTCATT
>CLocus_66_Sample_6_Locus_321_Allele_1 [OF2eveTil; PrmScf037, 2414613, -]
GCCGTCATGAGCGCTCAGCGCCGTTCTCTCTGAGGTTAACATATGTTCATT
>CLocus_66_Sample_9_Locus_239_Allele_0 [OF5eveTil; PrmScf037, 2414613, -]
GCCGTCATGAGCGCTCAGCGCCGTTCTCTCTGAGGTTAACATATGTTCATT
>CLocus_66_Sample_9_Locus_239_Allele_1 [OF5eveTil; PrmScf037, 2414613, -]
GCCGTCATGAGCGCTCAGCGCCGTTCTCTCTGAGGTTAACATATGTTCATT
>CLocus_66_Sample_11_Locus_293_Allele_0 [OF6eveTil; PrmScf037, 2414613, -]
GCCGTCATGAGCGCTCAGCGCCGTTCTCTCTGAGGTTAACATATGTTCATT
>CLocus_66_Sample_11_Locus_293_Allele_1 [OF6eveTil; PrmScf037, 2414613, -]
GCCGTCATGAGCGCTCAGCGCCGTTCTCTCTGAGGTTAACATATGTTCATT
>CLocus_66_Sample_13_Locus_200_Allele_0 [OF9eveTil; PrmScf037, 2414613, -]
GCCGTCATGAGCGCTCAGCGCCGTTCTCTCTGAGGTTAACATATGTTCATT
>CLocus_66_Sample_13_Locus_200_Allele_1 [OF9eveTil; PrmScf037, 2414613, -]
GCCGTCATGAGCGCTCAGCGCCGTTCTCTCTGAGGTTAACATATGTTCATT
>CLocus_66_Sample_14_Locus_328_Allele_0 [OM10eveTil; PrmScf037, 2414613, -]
GCCGTCATGAGCGCTCAGCGCCGTTCTCTCTGAGGTTAACATATGTTCATT
>CLocus_66_Sample_14_Locus_328_Allele_1 [OM10eveTil; PrmScf037, 2414613, -]
GCCGTCATGAGCGCTCAGCGCCGTTCTCTCTGAGGTTAACATATGTTCATT
>CLocus_66_Sample_17_Locus_253_Allele_0 [OM3eveTil; PrmScf037, 2414613, -]
GCCGTCATGAGCGCTCAGCGCCGTTCTCTCTGAGGTTAACATATGTTCATT
>CLocus_66_Sample_17_Locus_253_Allele_1 [OM3eveTil; PrmScf037, 2414613, -]
GCCGTCATGAGCGCTCAGCGCCGTTCTCTCTGAGGTTAACATATGTTCATT
>CLocus_66_Sample_19_Locus_213_Allele_0 [OM4eveTil; PrmScf037, 2414613, -]
GCCGTCATGAGCGCTCAGCGCCGTTCTCTCTGAGGTTAACATATGTTCATT
>CLocus_66_Sample_19_Locus_213_Allele_1 [OM4eveTil; PrmScf037, 2414613, -]
GCCGTCATGAGCGCTCAGCGCCGTTCTCTCTGAGGTTAACATATGTTCATT
>CLocus_66_Sample_24_Locus_268_Allele_0 [OM8eveTil; PrmScf037, 2414613, -]
GCCGTCATGAGCGCTCAGCGCCGTTCTCTCTGAGGTTAACATATGTTCATT
>CLocus_66_Sample_24_Locus_268_Allele_1 [OM8eveTil; PrmScf037, 2414613, -]
GCCGTCATGAGCGCTCAGCGCCGTTCTCTCTGAGGTTAACATATGTTCATT
>CLocus_66_Sample_29_Locus_255_Allele_0 [ON1eveTil; PrmScf037, 2414613, -]
GCCGTCATGAGCGCTCAGCGCCGTTCTCTCTGAGGTTAACATATGTTCATT
>CLocus_66_Sample_29_Locus_255_Allele_1 [ON1eveTil; PrmScf037, 2414613, -]
GCCGTCATGAGCGCTCAGCGCCGTTCTCTCTGAGGTTAACATATGTTCATT
>CLocus_66_Sample_30_Locus_280_Allele_0 [ON7eveTil; PrmScf037, 2414613, -]
GCCGTCATGAGCGCTCAGCGCCGTTCTCTCTGAGGTTAACATATGTTCATT
>CLocus_66_Sample_30_Locus_280_Allele_1 [ON7eveTil; PrmScf037, 2414613, -]
GCCGTCATGAGCGCTCAGCGCCGTTCTCTCTGAGGTTAACATATGTTCATT
>CLocus_66_Sample_7_Locus_237_Allele_0 [OF2sarALin; PrmScf037, 2414613, -]
GCCGTCATGAGCGTTCAGCGCCGTTCTCTCTGAGGTTAACATATGTTCATT
>CLocus_66_Sample_7_Locus_237_Allele_1 [OF2sarALin; PrmScf037, 2414613, -]
GCCGTCATGAGCGTTCAGCGCCGTTCTCTCTGAGGTTAACATATGTTCATT
>CLocus_66_Sample_8_Locus_307_Allele_0 [OF3sarBLin; PrmScf037, 2414613, -]
GCCGTCATGAGCGTTCAGCGCCGTTCTCTCTGAGGTTAACATATGTTCATT
>CLocus_66_Sample_8_Locus_307_Allele_1 [OF3sarBLin; PrmScf037, 2414613, -]
GCCGTCATGAGCGTTCAGCGCCGTTCTCTCTGAGGTTAACATATGTTCATT
>CLocus_66_Sample_10_Locus_244_Allele_0 [OF5sarBLin; PrmScf037, 2414613, -]
GCCGTCATGAGCGTTCAGCGCCGTTCTCTCTGAGGTTAACATATGTTCATT
>CLocus_66_Sample_10_Locus_244_Allele_1 [OF5sarBLin; PrmScf037, 2414613, -]
GCCGTCATGAGCGTTCAGCGCCGTTCTCTCTGAGGTTAACATATGTTCATT
>CLocus_66_Sample_12_Locus_181_Allele_0 [OF6sarALin; PrmScf037, 2414613, -]
GCCGTCATGAGCGTTCAGCGCCGTTCTCTCTGAGGTTAACATATGTTCATT
>CLocus_66_Sample_12_Locus_181_Allele_1 [OF6sarALin; PrmScf037, 2414613, -]
GCCGTCATGAGCGTTCAGCGCCGTTCTCTCTGAGGTTAACATATGTTCATT
>CLocus_66_Sample_16_Locus_224_Allele_0 [OM1sarALin; PrmScf037, 2414613, -]
GCCGTCATGAGCGTTCAGCGCCGTTCTCTCTGAGGTTAACATATGTTCATT
>CLocus_66_Sample_16_Locus_224_Allele_1 [OM1sarALin; PrmScf037, 2414613, -]
GCCGTCATGAGCGTTCAGCGCCGTTCTCTCTGAGGTTAACATATGTTCATT
>CLocus_66_Sample_20_Locus_227_Allele_0 [OM4sarBLin; PrmScf037, 2414613, -]
GCCGTCATGAGCGCTCAGCGCCGTTCTCTCTGAGGTTAACATATGTTCATT
>CLocus_66_Sample_20_Locus_227_Allele_1 [OM4sarBLin; PrmScf037, 2414613, -]
GCCGTCATGAGCGTTCAGCGCCGTTCTCTCTGAGGTTAACATATGTTCATT
>CLocus_66_Sample_22_Locus_250_Allele_0 [OM7sarBLin; PrmScf037, 2414613, -]
GCCGTCATGAGCGTTCAGCGCCGTTCTCTCTGAGGTTAACATATGTTCATT
>CLocus_66_Sample_22_Locus_250_Allele_1 [OM7sarBLin; PrmScf037, 2414613, -]
GCCGTCATGAGCGTTCAGCGCCGTTCTCTCTGAGGTTAACATATGTTCATT
>CLocus_66_Sample_25_Locus_236_Allele_0 [OM8sarALin; PrmScf037, 2414613, -]
GCCGTCATGAGCGTTCAGCGCCGTTCTCTCTGAGGTTAACATATGTTCATT
>CLocus_66_Sample_25_Locus_236_Allele_1 [OM8sarALin; PrmScf037, 2414613, -]
GCCGTCATGAGCGTTCAGCGCCGTTCTCTCTGAGGTTAACATATGTTCATT
>CLocus_66_Sample_27_Locus_210_Allele_0 [OM9sarALin; PrmScf037, 2414613, -]
GCCGTCATGAGCGTTCAGCGCCGTTCTCTCTGAGGTTAACATATGTTCATT
>CLocus_66_Sample_27_Locus_210_Allele_1 [OM9sarALin; PrmScf037, 2414613, -]
GCCGTCATGAGCGTTCAGCGCCGTTCTCTCTGAGGTTAACATATGTTCATT
>CLocus_66_Sample_28_Locus_347_Allele_0 [ON10sarBLin; PrmScf037, 2414613, -]
GCCGTCATGAGCGTTCAGCGCCGTTCTCTCTGAGGTTAACATATGTTCATT
>CLocus_66_Sample_28_Locus_347_Allele_1 [ON10sarBLin; PrmScf037, 2414613, -]
GCCGTCATGAGCGTTCAGCGCCGTTCTCTCTGAGGTTAACATATGTTCATT
>CLocus_72_Sample_6_Locus_344_Allele_0 [OF2eveTil; PrmScf037, 2525415, -]
ACCCTAGAACTGTCTAGGTTTACTGTTGGATATAAAACAAGAGAAGGGGCT
>CLocus_72_Sample_6_Locus_344_Allele_1 [OF2eveTil; PrmScf037, 2525415, -]
ACCCTAGAACTGTCTAGGTTTACTGTTGGATATAAAACAAGAGAAGGGGCT
>CLocus_72_Sample_9_Locus_271_Allele_0 [OF5eveTil; PrmScf037, 2525415, -]
ACCCTAGAACTGTCTAGGTTTACTGTTGGATATAAAACAAGAGAAGGGGCT
>CLocus_72_Sample_9_Locus_271_Allele_1 [OF5eveTil; PrmScf037, 2525415, -]
ACCCTAGAACTGTCTAGGTTTACTGTTGGATATAAAACAAGAGAAGGGGCT
>CLocus_72_Sample_11_Locus_318_Allele_0 [OF6eveTil; PrmScf037, 2525415, -]
ACCCTAGAACTGTCTAGGTTTACTGTTGGATATAAAACAAGAGAAGGGGCT
>CLocus_72_Sample_11_Locus_318_Allele_1 [OF6eveTil; PrmScf037, 2525415, -]
ACCCTAGAACTGTCTAGGTTTACTGTTGGATATAAAACAAGAGAAGGGGCT
>CLocus_72_Sample_13_Locus_223_Allele_0 [OF9eveTil; PrmScf037, 2525415, -]
ACCCTAGAACTGTCTAGGTTTACTGTTGGATATAAAACAAGAGAAGGGGCT
>CLocus_72_Sample_13_Locus_223_Allele_1 [OF9eveTil; PrmScf037, 2525415, -]
ACCCTAGAACTGTCTAGGTTTACTGTTGGATATAAAACAAGAGAAGGGGCT
>CLocus_72_Sample_14_Locus_362_Allele_0 [OM10eveTil; PrmScf037, 2525415, -]
ACCCTAGAACTGTCTAGGTTTACTGTTGGATATAAAACAAGAGAAGGGGCT
>CLocus_72_Sample_14_Locus_362_Allele_1 [OM10eveTil; PrmScf037, 2525415, -]
ACCCTAGAACTGTCTAGGTTTACTGTTGGATATAAAACAAGAGAAGGGGCT
>CLocus_72_Sample_17_Locus_275_Allele_0 [OM3eveTil; PrmScf037, 2525415, -]
ACCCTAGAACTGTCTAGGTTTACTGTTGGATATAAAACAAGAGAAGGGGCT
>CLocus_72_Sample_17_Locus_275_Allele_1 [OM3eveTil; PrmScf037, 2525415, -]
ACCCTAGAACTGTCTAGGTTTACTGTTGGATATAAAACAAGAGAAGGGGCT
>CLocus_72_Sample_19_Locus_230_Allele_0 [OM4eveTil; PrmScf037, 2525415, -]
ACCCTAGAACTGTCTAGGTTTACTGTTGGATATAAAACAAGAGAAGGGGCT
>CLocus_72_Sample_19_Locus_230_Allele_1 [OM4eveTil; PrmScf037, 2525415, -]
ACCCTAGAACTGTCTAGGTTTACTGTTGGATATAAAACAAGAGAAGGGGCT
>CLocus_72_Sample_24_Locus_291_Allele_0 [OM8eveTil; PrmScf037, 2525415, -]
ACCCTAGAACTGTCTAGGTTTACTGTTGGATATAAAACAAGAGAAGGGGCT
>CLocus_72_Sample_24_Locus_291_Allele_1 [OM8eveTil; PrmScf037, 2525415, -]
ACCCTAGAACTGTCTAGGTTTACTGTTGGATATAAAACAAGAGAAGGGGCT
>CLocus_72_Sample_29_Locus_275_Allele_0 [ON1eveTil; PrmScf037, 2525415, -]
ACCCTAGAACTGTCTAGGTTTACTGTTGGATATAAAACAAGAGAAGGGGCT
>CLocus_72_Sample_29_Locus_275_Allele_1 [ON1eveTil; PrmScf037, 2525415, -]
ACCCTAGAACTGTCTAGGTTTACTGTTGGATATAAAACAAGAGAAGGGGCT
>CLocus_72_Sample_30_Locus_305_Allele_0 [ON7eveTil; PrmScf037, 2525415, -]
ACCCTAGAACTGTCTAGGTTTACTGTTGGATATAAAACAAGAGAAGGGGCT
>CLocus_72_Sample_30_Locus_305_Allele_1 [ON7eveTil; PrmScf037, 2525415, -]
ACCCTAGAACTGTCTAGGTTTACTGTTGGATATAAAACAAGAGAAGGGGCT
>CLocus_72_Sample_7_Locus_259_Allele_0 [OF2sarALin; PrmScf037, 2525415, -]
ACCCTAGAACTGTCTAGGTTTACTGTTGGATATAAAACAAGAGAAGGGGCT
>CLocus_72_Sample_7_Locus_259_Allele_1 [OF2sarALin; PrmScf037, 2525415, -]
ACCCTAGAACTGTCTAGGTTTACTGTTGGATATAAAACAAGAGAAGGGGCT
>CLocus_72_Sample_8_Locus_335_Allele_0 [OF3sarBLin; PrmScf037, 2525415, -]
ACCCTAGAACTGTCTAGGTTTACTGTTGGATATAAAACAAGAGAAGGGGCT
>CLocus_72_Sample_8_Locus_335_Allele_1 [OF3sarBLin; PrmScf037, 2525415, -]
ACCCTAGAACTGTCTAGGTTTACTGTTGGATATAAAACAAGAGAAGGGGCT
>CLocus_72_Sample_10_Locus_260_Allele_0 [OF5sarBLin; PrmScf037, 2525415, -]
ACCCTAGAACTGTCTAGGTTTACTGTTGGATATAAAACAAGAGAAGGGGCT
>CLocus_72_Sample_10_Locus_260_Allele_1 [OF5sarBLin; PrmScf037, 2525415, -]
ACCCTAGAACTGTCTAGGTTTACTGTTGGATATAAAACAAGAGAAGGGGCT
>CLocus_72_Sample_12_Locus_197_Allele_0 [OF6sarALin; PrmScf037, 2525415, -]
ACCCTAGAACTGTCTAGGTTTACTGTTGGATATAAAACAAGAGAAGGGGCT
>CLocus_72_Sample_12_Locus_197_Allele_1 [OF6sarALin; PrmScf037, 2525415, -]
ACCCTAGAACTGTCTAGGTTTACTGTTGGATATAAAACAAGAGAAGGGGCT
>CLocus_72_Sample_16_Locus_245_Allele_0 [OM1sarALin; PrmScf037, 2525415, -]
ACCCTAGAACTGTCTAGGTTTACTGTTGGATATAAAACAAGAGAAGGGGCT
>CLocus_72_Sample_16_Locus_245_Allele_1 [OM1sarALin; PrmScf037, 2525415, -]
ACCCTAGAACTGTCTAGGTTTACTGTTGGATATAAAACAAGAGAAGGGGCT
>CLocus_72_Sample_20_Locus_245_Allele_0 [OM4sarBLin; PrmScf037, 2525415, -]
ACCCTAGAACTGTCTAGGTTTACTGTTGGATATAAAACAAGAGAAGGGGCT
>CLocus_72_Sample_20_Locus_245_Allele_1 [OM4sarBLin; PrmScf037, 2525415, -]
ACCCTAGAGCTGTCTAGGTTTACTGTTGGATATAAAACAAGAGAAGGGGCT
>CLocus_72_Sample_22_Locus_273_Allele_0 [OM7sarBLin; PrmScf037, 2525415, -]
ACCCTAGAACTGTCTAGGTTTACTGTTGGATATAAAACAAGAGAAGGGGCT
>CLocus_72_Sample_22_Locus_273_Allele_1 [OM7sarBLin; PrmScf037, 2525415, -]
ACCCTAGAACTGTCTAGGTTTACTGTTGGATATAAAACAAGAGAAGGGGCT
>CLocus_72_Sample_25_Locus_261_Allele_0 [OM8sarALin; PrmScf037, 2525415, -]
ACCCTAGAACTGTCTAGGTTTACTGTTGGATATAAAACAAGAGAAGGGGCT
>CLocus_72_Sample_25_Locus_261_Allele_1 [OM8sarALin; PrmScf037, 2525415, -]
ACCCTAGAACTGTCTAGGTTTACTGTTGGATATAAAACAAGAGAAGGGGCT
>CLocus_72_Sample_27_Locus_231_Allele_0 [OM9sarALin; PrmScf037, 2525415, -]
ACCCTAGAACTGTCTAGGTTTACTGTTGGATATAAAACAAGAGAAGGGGCT
>CLocus_72_Sample_27_Locus_231_Allele_1 [OM9sarALin; PrmScf037, 2525415, -]
ACCCTAGAACTGTCTAGGTTTACTGTTGGATATAAAACAAGAGAAGGGGCT
>CLocus_72_Sample_28_Locus_368_Allele_0 [ON10sarBLin; PrmScf037, 2525415, -]
ACCCTAGAACTGTCTAGGTTTACTGTTGGATATAAAACAAGAGAAGGGGCT
>CLocus_72_Sample_28_Locus_368_Allele_1 [ON10sarBLin; PrmScf037, 2525415, -]
ACCCTAGAACTGTCTAGGTTTACTGTTGGATATAAAACAAGAGAAGGGGCT
>CLocus_73_Sample_6_Locus_351_Allele_0 [OF2eveTil; PrmScf037, 2534500, -]
TTCTGTGGTCTATGCAGACGGGCCGCCTGCTGGAGGTGAGACTTTGGTTTC
>CLocus_73_Sample_6_Locus_351_Allele_1 [OF2eveTil; PrmScf037, 2534500, -]
TTCTGTGGTCTATGCAGACGGGCCGCCTGCTGGAGGTGAGACTTTGGTTTC
>CLocus_73_Sample_9_Locus_275_Allele_0 [OF5eveTil; PrmScf037, 2534500, -]
TTCTGTGGTCTATGCAGACGGGCCGCCTGCTGGAGGTGAGACTTTGGTTTC
>CLocus_73_Sample_9_Locus_275_Allele_1 [OF5eveTil; PrmScf037, 2534500, -]
TTCTGTGGTCTATGCAGACGGGCCGCCTGCTGGAGGTGAGACTTTGGTTTC
>CLocus_73_Sample_11_Locus_323_Allele_0 [OF6eveTil; PrmScf037, 2534500, -]
TTCTGTGGTCTATGCAGACGGGCCGCCTGCTGGAGGTGAGACTTTGGTTTC
>CLocus_73_Sample_11_Locus_323_Allele_1 [OF6eveTil; PrmScf037, 2534500, -]
TTCTGTGGTCTATGCAGACGGGCCGCCTGCTGGAGGTGAGACTTTGGTTTC
>CLocus_73_Sample_13_Locus_227_Allele_0 [OF9eveTil; PrmScf037, 2534500, -]
TTCTGTGGTCTATGCAGACGGGCCGCCTGCTGGAGGTGAGACTTTGGTTTC
>CLocus_73_Sample_13_Locus_227_Allele_1 [OF9eveTil; PrmScf037, 2534500, -]
TTCTGTGGTCTATGCAGACGGGCCGCCTGCTGGAGGTGAGACTTTGGTTTC
>CLocus_73_Sample_14_Locus_366_Allele_0 [OM10eveTil; PrmScf037, 2534500, -]
TTCTGTGGTCTATGCAGACGGGCCGCCTGCTGGAGGTGAGACTTTGGTTTC
>CLocus_73_Sample_14_Locus_366_Allele_1 [OM10eveTil; PrmScf037, 2534500, -]
TTCTGTGGTCTATGCAGACGGGCCGCCTGCTGGAGGTGAGACTTTGGTTTC
>CLocus_73_Sample_17_Locus_282_Allele_0 [OM3eveTil; PrmScf037, 2534500, -]
TTCTGTGGTCTATGCAGACGGGCCGCCTGCTGGAGGTGAGACTTTGGTTTC
>CLocus_73_Sample_17_Locus_282_Allele_1 [OM3eveTil; PrmScf037, 2534500, -]
TTCTGTGGTCTATGCAGACGGGCCGCCTGCTGGAGGTGAGACTTTGGTTTC
>CLocus_73_Sample_19_Locus_233_Allele_0 [OM4eveTil; PrmScf037, 2534500, -]
TTCTGTGGTCTATGCAGACGGGCCGCCTGCTGGAGGTGAGACTTTGGTTTC
>CLocus_73_Sample_19_Locus_233_Allele_1 [OM4eveTil; PrmScf037, 2534500, -]
TTCTGTGGTCTATGCAGACGGGCCGCCTGCTGGAGGTGAGACTTTGGTTTC
>CLocus_73_Sample_24_Locus_296_Allele_0 [OM8eveTil; PrmScf037, 2534500, -]
TTCTGTGGTCTATGCAGACGGGCCGCCTGCTGGAGGTGAGACTTTGGTTTC
>CLocus_73_Sample_24_Locus_296_Allele_1 [OM8eveTil; PrmScf037, 2534500, -]
TTCTGTGGTCTATGCAGACGGGCCGCCTGCTGGAGGTGAGACTTTGGTTTC
>CLocus_73_Sample_29_Locus_280_Allele_0 [ON1eveTil; PrmScf037, 2534500, -]
TTCTGTGGTCTATGCAGACGGGCCGCCTGCTGGAGGTGAGACTTTGGTTTC
>CLocus_73_Sample_29_Locus_280_Allele_1 [ON1eveTil; PrmScf037, 2534500, -]
TTCTGTGGTCTATGCAGACGGGCCGCCTGCTGGAGGTGAGACTTTGGTTTC
>CLocus_73_Sample_30_Locus_310_Allele_0 [ON7eveTil; PrmScf037, 2534500, -]
TTCTGTGGTCTATGCAGACGGGCCGCCTGCTGGAGGTGAGACTTTGGTTTC
>CLocus_73_Sample_30_Locus_310_Allele_1 [ON7eveTil; PrmScf037, 2534500, -]
TTCTGTGGTCTATGCAGACGGGCCGCCTGCTGGAGGTGAGACTTTGGTTTC
>CLocus_73_Sample_7_Locus_264_Allele_0 [OF2sarALin; PrmScf037, 2534500, -]
TTCTGTGGTCTATGCAGACGGGCCGCCTGCTGGAGGTGAGACTTTGGTTTC
>CLocus_73_Sample_7_Locus_264_Allele_1 [OF2sarALin; PrmScf037, 2534500, -]
TTCTGTGGTCTATGCAGACGGGCCGCCTGCTGGAGGTGAGACTTTGGTTTC
>CLocus_73_Sample_8_Locus_341_Allele_0 [OF3sarBLin; PrmScf037, 2534500, -]
TTCTGTGGTCTATGCAGACGGGCCGCCTGCTGGAGGTGAGACTTTGGTTTC
>CLocus_73_Sample_8_Locus_341_Allele_1 [OF3sarBLin; PrmScf037, 2534500, -]
TTCTGTGGTCTATGCAGACGGGCCGCCTGCTGGAGGTGAGACTTTGGTTTC
>CLocus_73_Sample_10_Locus_265_Allele_0 [OF5sarBLin; PrmScf037, 2534500, -]
TTCTGTGGTCTATGCAGACGGGCCGCCTGCTGGAGGTGAGACTTTGGTTTC
>CLocus_73_Sample_10_Locus_265_Allele_1 [OF5sarBLin; PrmScf037, 2534500, -]
TTCTGTGGTCTATGCAGACGGGCCGCCTGCTGGAGGTGAGACTTTGGTTTC
>CLocus_73_Sample_12_Locus_200_Allele_0 [OF6sarALin; PrmScf037, 2534500, -]
TTCTGTGGTCTATGCAGACGGGCCGCCTGCTGGAGGTGAGACTTTGGTTTC
>CLocus_73_Sample_12_Locus_200_Allele_1 [OF6sarALin; PrmScf037, 2534500, -]
TTCTGTGGTCTATGCAGACGGGCCGCCTGCTGGAGGTGAGACTTTGGTTTC
>CLocus_73_Sample_16_Locus_248_Allele_0 [OM1sarALin; PrmScf037, 2534500, -]
TTCTGTGGTCTATGCAGACGGGCCGCCTGCTGGAGGTGAGACTTTGGTTTC
>CLocus_73_Sample_16_Locus_248_Allele_1 [OM1sarALin; PrmScf037, 2534500, -]
TTCTGTGGTCTATGCAGACGGGCCGCCTGCTGGAGGTGAGACTTTGGTTTC
>CLocus_73_Sample_20_Locus_249_Allele_0 [OM4sarBLin; PrmScf037, 2534500, -]
TTCTGTGGTCTATGCAGACGGGCCGCCTGCTGGAGGTGAGACTTTGGTTTC
>CLocus_73_Sample_20_Locus_249_Allele_1 [OM4sarBLin; PrmScf037, 2534500, -]
TTCTGTGGTCTATGCAGACGGGCCGCCTGCTGGAGGTGAGACTTTGGTTTC
>CLocus_73_Sample_22_Locus_278_Allele_0 [OM7sarBLin; PrmScf037, 2534500, -]
TTCTGTGGTCTATGCAGACGGGCCGCCTGCTGGAGGTGAGACTTTGGTTTC
>CLocus_73_Sample_22_Locus_278_Allele_1 [OM7sarBLin; PrmScf037, 2534500, -]
TTCTGTGGTCTATGCAGACGGGCCGCCTGCTGGAGGTGAGACTTTGGTTTC
>CLocus_73_Sample_25_Locus_268_Allele_0 [OM8sarALin; PrmScf037, 2534500, -]
TTCTGTGGTCTATGCAGACGGGCCGCCTGCTGGAGGTGAGACTTTGGTTTC
>CLocus_73_Sample_25_Locus_268_Allele_1 [OM8sarALin; PrmScf037, 2534500, -]
TTCTGTGGTCTATGCAGACGGGCCGCCTGCTGGAGGTGAGACTTTGGTTTC
>CLocus_73_Sample_27_Locus_235_Allele_0 [OM9sarALin; PrmScf037, 2534500, -]
TTCTGTGGTCTATGCAGACGGGCCGCCTGCTGGAGGTGAGACTTTGGTTTC
>CLocus_73_Sample_27_Locus_235_Allele_1 [OM9sarALin; PrmScf037, 2534500, -]
TTCTGTGGTCTATGCAGACGGGCCGCCTGCTGGAGGTGAGACTTTGGTTTC
>CLocus_73_Sample_28_Locus_378_Allele_0 [ON10sarBLin; PrmScf037, 2534500, -]
TTCTGTGGTCTATGCAGACGGGCCGCCTGCTGGAGGTGAGACTTTGGTTTC
>CLocus_73_Sample_28_Locus_378_Allele_1 [ON10sarBLin; PrmScf037, 2534500, -]
TTCTGTGGTCTATGCAGACGGGCCGCCTGCTGGAGGTGAGACTTTGGTTTC
>CLocus_80_Sample_6_Locus_421_Allele_0 [OF2eveTil; PrmScf037, 3035283, +]
GACACAGAGGAGAATTTTGCGATGACTGAATGGTACAGATTCGAGACAGAT
>CLocus_80_Sample_6_Locus_421_Allele_1 [OF2eveTil; PrmScf037, 3035283, +]
GACACAGAGGAGAATTTTGCGATGACTGAATGGTACAGATTCGAGACAGAT
>CLocus_80_Sample_9_Locus_321_Allele_0 [OF5eveTil; PrmScf037, 3035283, +]
GACACAGAGGAGAATTTTGCGATGACTGAATGGTACAGATTCGAGACAGAT
>CLocus_80_Sample_9_Locus_321_Allele_1 [OF5eveTil; PrmScf037, 3035283, +]
GACACAGAGGAGAATTTTGCGATGACTGAATGGTACAGATTCGAGACAGAT
>CLocus_80_Sample_11_Locus_383_Allele_0 [OF6eveTil; PrmScf037, 3035283, +]
GACACAGAGGAGAATTTTGCGATGACTGAATGGTACAGATTCGAGACAGAT
>CLocus_80_Sample_11_Locus_383_Allele_1 [OF6eveTil; PrmScf037, 3035283, +]
GACACAGAGGAGAATTTTGCGATGACTGAATGGTACAGATTCGAGACAGAT
>CLocus_80_Sample_13_Locus_261_Allele_0 [OF9eveTil; PrmScf037, 3035283, +]
GACACAGAGGAGAATTTTGCGATGACTGAATGGTACAGATTCGAGACAGAT
>CLocus_80_Sample_13_Locus_261_Allele_1 [OF9eveTil; PrmScf037, 3035283, +]
GACACAGAGGAGAATTTTGCGATGACTGAATGGTACAGATTCGAGACAGAT
>CLocus_80_Sample_14_Locus_432_Allele_0 [OM10eveTil; PrmScf037, 3035283, +]
GACACAGAGGAGAATTTTGCGATGACTGAATGGTACAGATTCGAGACAGAT
>CLocus_80_Sample_14_Locus_432_Allele_1 [OM10eveTil; PrmScf037, 3035283, +]
GACACAGAGGAGAATTTTGCGATGACTGAATGGTACAGATTCGAGACAGAT
>CLocus_80_Sample_17_Locus_340_Allele_0 [OM3eveTil; PrmScf037, 3035283, +]
GACACAGAGGAGAATTTTGCGATGACTGAATGGTACAGATTCGAGACAGAT
>CLocus_80_Sample_17_Locus_340_Allele_1 [OM3eveTil; PrmScf037, 3035283, +]
GACACAGAGGAGAATTTTGCGATGACTGAATGGTACAGATTCGAGACAGAT
>CLocus_80_Sample_19_Locus_267_Allele_0 [OM4eveTil; PrmScf037, 3035283, +]
GACACAGAGGAGAATTTTGCGATGACTGAATGGTACAGATTCGAGACAGAT
>CLocus_80_Sample_19_Locus_267_Allele_1 [OM4eveTil; PrmScf037, 3035283, +]
GACACAGAGGAGAATTTTGCGATGACTGAATGGTACAGATTCGAGACAGAT
>CLocus_80_Sample_24_Locus_362_Allele_0 [OM8eveTil; PrmScf037, 3035283, +]
GACACAGAGGAGAATTTTGCGATGACTGAATGGTACAGATTCGAGACAGAT
>CLocus_80_Sample_24_Locus_362_Allele_1 [OM8eveTil; PrmScf037, 3035283, +]
GACACAGAGGAGAATTTTGCGATGACTGAATGGTACAGATTCGAGACAGAT
>CLocus_80_Sample_29_Locus_326_Allele_0 [ON1eveTil; PrmScf037, 3035283, +]
GACACAGAGGAGAATTTTGCGATGACTGAATGGTACAGATTCGAGACAGAT
>CLocus_80_Sample_29_Locus_326_Allele_1 [ON1eveTil; PrmScf037, 3035283, +]
GACACAGAGGAGAATTTTGCGATGACTGAATGGTACAGATTCGAGACAGAT
>CLocus_80_Sample_30_Locus_356_Allele_0 [ON7eveTil; PrmScf037, 3035283, +]
GACACAGAGGAGAATTTTGCGATGACTGAATGGTACAGATTCGAGACAGAT
>CLocus_80_Sample_30_Locus_356_Allele_1 [ON7eveTil; PrmScf037, 3035283, +]
GACACAGAGGAGAATTTTGCGATGACTGAATGGTACAGATTCGAGACAGAT
>CLocus_80_Sample_7_Locus_305_Allele_0 [OF2sarALin; PrmScf037, 3035283, +]
GACACAGAGGAGAATTTTGCGATGACTGAATGGTACAGATTCGAGACAGAT
>CLocus_80_Sample_7_Locus_305_Allele_1 [OF2sarALin; PrmScf037, 3035283, +]
GACACAGAGGAGAATTTTGCGATGACTGAATGGTACAGATTCGAGACAGAT
>CLocus_80_Sample_8_Locus_386_Allele_0 [OF3sarBLin; PrmScf037, 3035283, +]
GACACAGAGGAGAATTTTGCGATGACTGAATGGTACAGATTCGAGACAGAT
>CLocus_80_Sample_8_Locus_386_Allele_1 [OF3sarBLin; PrmScf037, 3035283, +]
GACACAGAGGAGAATTTTGCGATGACTGAATGGTACAGATTCGAGACAGAT
>CLocus_80_Sample_10_Locus_308_Allele_0 [OF5sarBLin; PrmScf037, 3035283, +]
GACACAGAGGAGAATTTTGCGATGACTGAATGGTACAGATTCGAGACAGAT
>CLocus_80_Sample_10_Locus_308_Allele_1 [OF5sarBLin; PrmScf037, 3035283, +]
GACACAGAGGAGAATTTTGCGATGACTGAATGGTACAGATTCGAGACAGAT
>CLocus_80_Sample_12_Locus_222_Allele_0 [OF6sarALin; PrmScf037, 3035283, +]
GACACAGAGGAGAATTTTGCGATGACTGAATGGTACAGATTCGAGACAGAT
>CLocus_80_Sample_12_Locus_222_Allele_1 [OF6sarALin; PrmScf037, 3035283, +]
GACACAGAGGAGAATTTTGCGATGACTGAATGGTACAGATTCGAGACAGAT
>CLocus_80_Sample_16_Locus_292_Allele_0 [OM1sarALin; PrmScf037, 3035283, +]
GACACAGAGGAGAATTTTGCGATGACTGAATGGTACAGATTCGAGACAGAT
>CLocus_80_Sample_16_Locus_292_Allele_1 [OM1sarALin; PrmScf037, 3035283, +]
GACACAGAGGAGAATTTTGCGATGACTGAATGGTACAGATTCGAGACAGAT
>CLocus_80_Sample_20_Locus_283_Allele_0 [OM4sarBLin; PrmScf037, 3035283, +]
GACACAGAGGAGAATTTTGCGATGACTGAATGGTACAGATTCGAGACAGAT
>CLocus_80_Sample_20_Locus_283_Allele_1 [OM4sarBLin; PrmScf037, 3035283, +]
GACACAGAGGAGAATTTTGCGATGACTGAATGGTACAGATTCGAGACAGAT
>CLocus_80_Sample_22_Locus_326_Allele_0 [OM7sarBLin; PrmScf037, 3035283, +]
GACACAGAGGAGAATTTTGCGATGACTGAATGGTACAGATTCGAGACAGAT
>CLocus_80_Sample_22_Locus_326_Allele_1 [OM7sarBLin; PrmScf037, 3035283, +]
GACACAGAGGAGAATTTTGCGATGACTGAATGGTACAGATTCGAGACAGAT
>CLocus_80_Sample_25_Locus_310_Allele_0 [OM8sarALin; PrmScf037, 3035283, +]
GACACAGAGGAGAATTTTGCGATGACTGAATGGTACAGATTCGAGACAGAT
>CLocus_80_Sample_25_Locus_310_Allele_1 [OM8sarALin; PrmScf037, 3035283, +]
GACACAGAGGAGAATTTTGCGATGACTGAATGGTACAGATTCGAGACAGAT
>CLocus_80_Sample_27_Locus_269_Allele_0 [OM9sarALin; PrmScf037, 3035283, +]
GACACAGAGGAGAATTTTGCGATGACTGAATGGTACAGATTCGAGACAGAT
>CLocus_80_Sample_27_Locus_269_Allele_1 [OM9sarALin; PrmScf037, 3035283, +]
GACACAGAGGAGAATTTTGCGATGACTGAATGGTACAGATTCGAGACAGAT
>CLocus_80_Sample_28_Locus_442_Allele_0 [ON10sarBLin; PrmScf037, 3035283, +]
GACACAGAGGAGAATTTTGCGATGACTGAATGGTACAGATTCGAGACAGAT
>CLocus_80_Sample_28_Locus_442_Allele_1 [ON10sarBLin; PrmScf037, 3035283, +]
GACACAGAGGAGAATTTTGCGATGACTGAATGGTACAGATTCGAGACAGAT
>CLocus_84_Sample_6_Locus_436_Allele_0 [OF2eveTil; PrmScf037, 3069033, -]
CAAGCAGGAACACCTCCTGCTACTTTCCAAAGTACCAACCTGAAATTTCCT
>CLocus_84_Sample_6_Locus_436_Allele_1 [OF2eveTil; PrmScf037, 3069033, -]
CAAGCAGGAACACCTCCTGCTACTTTCCAAAGTACCAACCTGAAATTTCCT
>CLocus_84_Sample_9_Locus_335_Allele_0 [OF5eveTil; PrmScf037, 3069033, -]
CAAGCAGGAACACCTCCTGCTACTTTCCAAAGTACCAACCTGAAATTTCCT
>CLocus_84_Sample_9_Locus_335_Allele_1 [OF5eveTil; PrmScf037, 3069033, -]
CAAGCAGGAACACCTCCTGCTACTTTCCAAAGTACCAACCTGAAATTTCCT
>CLocus_84_Sample_11_Locus_399_Allele_0 [OF6eveTil; PrmScf037, 3069033, -]
CAAGCAGGAACACCTCCTGCTACTTTCCAAAGTACCAACCTGAAATTTCCT
>CLocus_84_Sample_11_Locus_399_Allele_1 [OF6eveTil; PrmScf037, 3069033, -]
CAAGCAGGAACACCTCCTGCTACTTTCCAAAGTACCAACCTGAAATTTCCT
>CLocus_84_Sample_13_Locus_272_Allele_0 [OF9eveTil; PrmScf037, 3069033, -]
CAAGCAGGAACACCTCCTGCTACTTTCCAAAGTACCAACCTGAAATTTCCT
>CLocus_84_Sample_13_Locus_272_Allele_1 [OF9eveTil; PrmScf037, 3069033, -]
CAAGCAGGAACACCTCCTGCTACTTTCCAAAGTACCAACCTGAAATTTCCT
>CLocus_84_Sample_14_Locus_447_Allele_0 [OM10eveTil; PrmScf037, 3069033, -]
CAAGCAGGAACACCTCCTGCTACTTTCCAAAGTACCAACCTGAAATTTCCT
>CLocus_84_Sample_14_Locus_447_Allele_1 [OM10eveTil; PrmScf037, 3069033, -]
CAAGCAGGAACACCTCCTGCTACTTTCCAAAGTACCAACCTGAAATTTCCT
>CLocus_84_Sample_17_Locus_355_Allele_0 [OM3eveTil; PrmScf037, 3069033, -]
CAAGCAGGAACACCTCCTGCTACTTTCCAAAGTACCAACCTGAAATTTCCT
>CLocus_84_Sample_17_Locus_355_Allele_1 [OM3eveTil; PrmScf037, 3069033, -]
CAAGCAGGAACACCTCCTGCTACTTTCCAAAGTACCAACCTGAAATTTCCT
>CLocus_84_Sample_19_Locus_283_Allele_0 [OM4eveTil; PrmScf037, 3069033, -]
CAAGCAGGAACACCTCCTGCTACTTTCCAAAGTACCAACCTGAAATTTCCT
>CLocus_84_Sample_19_Locus_283_Allele_1 [OM4eveTil; PrmScf037, 3069033, -]
CAAGCAGGAACACCTCCTGCTACTTTCCAAAGTACCAACCTGAAATTTCCT
>CLocus_84_Sample_24_Locus_378_Allele_0 [OM8eveTil; PrmScf037, 3069033, -]
CAAGCAGGAACACCTCCTGCTACTTTCCAAAGTACCAACCTGAAATTTCCT
>CLocus_84_Sample_24_Locus_378_Allele_1 [OM8eveTil; PrmScf037, 3069033, -]
CAAGCAGGAACACCTCCTGCTACTTTCCAAAGTACCAACCTGAAATTTCCT
>CLocus_84_Sample_29_Locus_339_Allele_0 [ON1eveTil; PrmScf037, 3069033, -]
CAAGCAGGAACACCTCCTGCTACTTTCCAAAGTACCAACCTGAAATTTCCT
>CLocus_84_Sample_29_Locus_339_Allele_1 [ON1eveTil; PrmScf037, 3069033, -]
CAAGCAGGAACACCTCCTGCTACTTTCCAAAGTACCAACCTGAAATTTCCT
>CLocus_84_Sample_30_Locus_370_Allele_0 [ON7eveTil; PrmScf037, 3069033, -]
CAAGCAGGAACACCTCCTGCTACTTTCCAAAGTACCAACCTGAAATTTCCT
>CLocus_84_Sample_30_Locus_370_Allele_1 [ON7eveTil; PrmScf037, 3069033, -]
CAAGCAGGAACACCTCCTGCTACTTTCCAAAGTACCAACCTGAAATTTCCT
>CLocus_84_Sample_7_Locus_318_Allele_0 [OF2sarALin; PrmScf037, 3069033, -]
CAAGCAGGAACACCTCCTGCTACTTTCCAAAGTACCAACCTGAAATTTCCT
>CLocus_84_Sample_7_Locus_318_Allele_1 [OF2sarALin; PrmScf037, 3069033, -]
CAAGCAGGAACACCTCCTGCTACTTTCCAAAGTACCAACCTGAAATTTCCT
>CLocus_84_Sample_8_Locus_402_Allele_0 [OF3sarBLin; PrmScf037, 3069033, -]
CAAGCAGGAACACCTCCTGCTACTTTCCAAAGTACCAACCTGAAATTTCCT
>CLocus_84_Sample_8_Locus_402_Allele_1 [OF3sarBLin; PrmScf037, 3069033, -]
CAAGCAGGAACACCTCCTGCTACTTTCCAAAGTACCAACCTGAAATTTCCT
>CLocus_84_Sample_10_Locus_318_Allele_0 [OF5sarBLin; PrmScf037, 3069033, -]
CAAGCAGGAACACCTCCTGCTACTTTCCAAAGTACCAACCTGAAATTTCCT
>CLocus_84_Sample_10_Locus_318_Allele_1 [OF5sarBLin; PrmScf037, 3069033, -]
CAAGCAGGAACACCTCCTGCTACTTTCCAAAGTACCAACCTGAAATTTCCT
>CLocus_84_Sample_12_Locus_233_Allele_0 [OF6sarALin; PrmScf037, 3069033, -]
CAAGCAGGAACACCTCCTGCTACTTTCCAAAGTACCAACCTGAAATTTCCT
>CLocus_84_Sample_12_Locus_233_Allele_1 [OF6sarALin; PrmScf037, 3069033, -]
CAAGCAGGAACACCTCCTGCTACTTTCCAAAGTACCAACCTGAAATTTCCT
>CLocus_84_Sample_16_Locus_305_Allele_0 [OM1sarALin; PrmScf037, 3069033, -]
CAAGCAGGAACACCTCCTGCTACTTTCCAAAGTACCAACCTGAAATTTCCT
>CLocus_84_Sample_16_Locus_305_Allele_1 [OM1sarALin; PrmScf037, 3069033, -]
CAAGCAGGAACACCTCCTGCTACTTTCCAAAGTACCAACCTGAAATTTCCT
>CLocus_84_Sample_20_Locus_291_Allele_0 [OM4sarBLin; PrmScf037, 3069033, -]
CAAGCAGGAACACCTCCTGCTACTTTCCAAAGTACCAACCTGAAATTTCCT
>CLocus_84_Sample_20_Locus_291_Allele_1 [OM4sarBLin; PrmScf037, 3069033, -]
CAAGCAGGAACACCTCCTGCTACTTTCCAAAGTACCAACCTGAAATTTCCT
>CLocus_84_Sample_22_Locus_343_Allele_0 [OM7sarBLin; PrmScf037, 3069033, -]
CAAGCAGGAACACCTCCTGCTACTTTCCAAAGTACCAACCTGAAATTTCCT
>CLocus_84_Sample_22_Locus_343_Allele_1 [OM7sarBLin; PrmScf037, 3069033, -]
CAAGCAGGAACACCTCCTGCTACTTTCCAAAGTACCAACCTGAAATTTCCT
>CLocus_84_Sample_25_Locus_327_Allele_0 [OM8sarALin; PrmScf037, 3069033, -]
CAAGCAGGAACACCTCCTGCTACTTTCCAAAGTACCAACCTGAAATTTCCT
>CLocus_84_Sample_25_Locus_327_Allele_1 [OM8sarALin; PrmScf037, 3069033, -]
CAAGCAGGAACACCTCCTGCTACTTTCCAAAGTACCAACCTGAAATTTCCT
>CLocus_84_Sample_27_Locus_282_Allele_0 [OM9sarALin; PrmScf037, 3069033, -]
CAAGCAGGAACACCTCCTGCTACTTTCCAAAGTACCAACCTGAAATTTCCT
>CLocus_84_Sample_27_Locus_282_Allele_1 [OM9sarALin; PrmScf037, 3069033, -]
CAAGCAGGAACACCTCCTGCTACTTTCCAAAGTACCAACCTGAAATTTCCT
>CLocus_84_Sample_28_Locus_457_Allele_0 [ON10sarBLin; PrmScf037, 3069033, -]
CAAGCAGGAACACCTCCTGCTACTTTCCAAAGTACCAACCTGAAATTTCCT
>CLocus_84_Sample_28_Locus_457_Allele_1 [ON10sarBLin; PrmScf037, 3069033, -]
CAAGCAGGAACACCTCCTGCTACTTTCCAAAGTACCAACCTGAAATTTCCT
>CLocus_94_Sample_6_Locus_494_Allele_0 [OF2eveTil; PrmScf037, 3374552, +]
CATCATGAGACGTTGTGATTAAGTGCGGGCAGAAGACTCGACAGCCCCTGT
>CLocus_94_Sample_6_Locus_494_Allele_1 [OF2eveTil; PrmScf037, 3374552, +]
CATCATGAGACGTTGTGATTAAGTGCGGGCAGAAGACTCGACAGCCCCTGT
>CLocus_94_Sample_9_Locus_378_Allele_0 [OF5eveTil; PrmScf037, 3374552, +]
CATCATGAGACGTTGTGATTAAGTGCGGGCAGAAGACTCGACAGCCCCTGT
>CLocus_94_Sample_9_Locus_378_Allele_1 [OF5eveTil; PrmScf037, 3374552, +]
CATCATGAGACGTTGTGATTAAGTGCGGGCAGAAGACTCGACAGCCCCTGT
>CLocus_94_Sample_11_Locus_448_Allele_0 [OF6eveTil; PrmScf037, 3374552, +]
CATCATGAGACGTTGTGATTAAGTGCGGGCAGAAGACTCGACAGCCCCTGT
>CLocus_94_Sample_11_Locus_448_Allele_1 [OF6eveTil; PrmScf037, 3374552, +]
CATCATGAGACGTTGTGATTAAGTGCGGGCAGAAGACTCGACAGCCCCTGT
>CLocus_94_Sample_13_Locus_310_Allele_0 [OF9eveTil; PrmScf037, 3374552, +]
CATCATGAGACGTTGTGATTAAGTGCGGGCAGAAGACTCGACAGCCCCTGT
>CLocus_94_Sample_13_Locus_310_Allele_1 [OF9eveTil; PrmScf037, 3374552, +]
CATCATGAGACGTTGTGATTAAGTGCGGGCAGAAGACTCGACAGCCCCTGT
>CLocus_94_Sample_14_Locus_511_Allele_0 [OM10eveTil; PrmScf037, 3374552, +]
CATCATGAGACGTTGTGATTAAGTGCGGGCAGAAGACTCGACAGCCCCTGT
>CLocus_94_Sample_14_Locus_511_Allele_1 [OM10eveTil; PrmScf037, 3374552, +]
CATCATGAGACGTTGTGATTAAGTGCGGGCAGAAGACTCGACAGCCCCTGT
>CLocus_94_Sample_17_Locus_396_Allele_0 [OM3eveTil; PrmScf037, 3374552, +]
CATCATGAGACGTTGTGATTAAGTGCGGGCAGAAGACTCGACAGCCCCTGT
>CLocus_94_Sample_17_Locus_396_Allele_1 [OM3eveTil; PrmScf037, 3374552, +]
CATCATGAGACGTTGTGATTAAGTGCGGGCAGAAGACTCGACAGCCCCTGT
>CLocus_94_Sample_19_Locus_317_Allele_0 [OM4eveTil; PrmScf037, 3374552, +]
CATCATGAGACGTTGTGATTAAGTGCGGGCAGAAGACTCGACAGCCCCTGT
>CLocus_94_Sample_19_Locus_317_Allele_1 [OM4eveTil; PrmScf037, 3374552, +]
CATCATGAGACGTTGTGATTAAGTGCGGGCAGAAGACTCGACAGCCCCTGT
>CLocus_94_Sample_24_Locus_434_Allele_0 [OM8eveTil; PrmScf037, 3374552, +]
CATCATGAGACGTTGTGATTAAGTGCGGGCAGAAGACTCGACAGCCCCTGT
>CLocus_94_Sample_24_Locus_434_Allele_1 [OM8eveTil; PrmScf037, 3374552, +]
CATCATGAGACGTTGTGATTAAGTGCGGGCAGAAGACTCGACAGCCCCTGT
>CLocus_94_Sample_29_Locus_390_Allele_0 [ON1eveTil; PrmScf037, 3374552, +]
CATCATGAGACGTTGTGATTAAGTGCGGGCAGAAGACTCGACAGCCCCTGT
>CLocus_94_Sample_29_Locus_390_Allele_1 [ON1eveTil; PrmScf037, 3374552, +]
CATCATGAGACGTTGTGATTAAGTGCGGGCAGAAGACTCGACAGCCCCTGT
>CLocus_94_Sample_30_Locus_422_Allele_0 [ON7eveTil; PrmScf037, 3374552, +]
CATCATGAGACGTTGTGATTAAGTGCGGGCAGAAGACTCGACAGCCCCTGT
>CLocus_94_Sample_30_Locus_422_Allele_1 [ON7eveTil; PrmScf037, 3374552, +]
CATCATGAGACGTTGTGATTAAGTGCGGGCAGAAGACTCGACAGCCCCTGT
>CLocus_94_Sample_7_Locus_353_Allele_0 [OF2sarALin; PrmScf037, 3374552, +]
CATCATGAGACGTTGTGATTAAGTGCGGGCAGAAGACTCGACAGCCCCTGT
>CLocus_94_Sample_7_Locus_353_Allele_1 [OF2sarALin; PrmScf037, 3374552, +]
CATCATGAGACGTTGTGATTAAGTGCGGGCAGAAGACTCGACAGCCCCTGT
>CLocus_94_Sample_8_Locus_450_Allele_0 [OF3sarBLin; PrmScf037, 3374552, +]
CATCATGAGACGTTGTGATTAAGTGCGGGCAGAAGACTCGACAGCCCCTGT
>CLocus_94_Sample_8_Locus_450_Allele_1 [OF3sarBLin; PrmScf037, 3374552, +]
CATCATGAGACGTTGTGATTAAGTGCGGGCAGAAGACTCGACAGCCCCTGT
>CLocus_94_Sample_10_Locus_358_Allele_0 [OF5sarBLin; PrmScf037, 3374552, +]
CATCATGAGACGTTGTGATTAAGTGCGGGCAGAAGACTCGACAGCCCCTGT
>CLocus_94_Sample_10_Locus_358_Allele_1 [OF5sarBLin; PrmScf037, 3374552, +]
CATCATGAGACGTTGTGATTAAGTGCGGGCAGAAGACTCGACAGCCCCTGT
>CLocus_94_Sample_12_Locus_263_Allele_0 [OF6sarALin; PrmScf037, 3374552, +]
CATCATGAGACGTTGTGATTAAGTGCGGGCAGAAGACTCGACAGCCCCTGT
>CLocus_94_Sample_12_Locus_263_Allele_1 [OF6sarALin; PrmScf037, 3374552, +]
CATCATGAGACGTTGTGATTAAGTGCGGGCAGAAGACTCGACAGCCCCTGT
>CLocus_94_Sample_16_Locus_349_Allele_0 [OM1sarALin; PrmScf037, 3374552, +]
CATCATGAGACGTTGTGATTAAGTGCGGGCAGAAGACTCGACAGCCCCTGT
>CLocus_94_Sample_16_Locus_349_Allele_1 [OM1sarALin; PrmScf037, 3374552, +]
CATCATGAGACGTTGTGATTAAGTGCGGGCAGAAGACTCGACAGCCCCTGT
>CLocus_94_Sample_20_Locus_321_Allele_0 [OM4sarBLin; PrmScf037, 3374552, +]
CATCATGAGACGTTGTGATTAAGTGCGGGCAGAAGACTCGACAGCCCCTGT
>CLocus_94_Sample_20_Locus_321_Allele_1 [OM4sarBLin; PrmScf037, 3374552, +]
CATCATGAGACGTTGTGATTAAGTGCGGGCAGAAGACTCGACAGCCCCTGT
>CLocus_94_Sample_22_Locus_385_Allele_0 [OM7sarBLin; PrmScf037, 3374552, +]
CATCATGAGACGTTGTGATTAAGTGCGGGCAGAAGACTCGACAGCCCCTGT
>CLocus_94_Sample_22_Locus_385_Allele_1 [OM7sarBLin; PrmScf037, 3374552, +]
CATCATGAGACGTTGTGATTAAGTGCGGGCAGAAGACTCGACAGCCCCTGT
>CLocus_94_Sample_25_Locus_360_Allele_0 [OM8sarALin; PrmScf037, 3374552, +]
CATCATGAGACGTTGTGATTAAGTGCGGGCAGAAGACTCGACAGCCCCTGT
>CLocus_94_Sample_25_Locus_360_Allele_1 [OM8sarALin; PrmScf037, 3374552, +]
CATCATGAGACGTTGTGATTAAGTGCGGGCAGAAGACTCGACAGCCCCTGT
>CLocus_94_Sample_27_Locus_317_Allele_0 [OM9sarALin; PrmScf037, 3374552, +]
CATCATGAGACGTTGTGATTAAGTGCGGGCAGAAGACTCGACAGCCCCTGT
>CLocus_94_Sample_27_Locus_317_Allele_1 [OM9sarALin; PrmScf037, 3374552, +]
CATCATGAGACGTTGTGATTAAGTGCGGGCAGAAGACTCGACAGCCCCTGT
>CLocus_94_Sample_28_Locus_513_Allele_0 [ON10sarBLin; PrmScf037, 3374552, +]
CATCATGAGACGTTGTGATTAAGTGCGGGCAGAAGACTCGACAGCCCCTGT
>CLocus_94_Sample_28_Locus_513_Allele_1 [ON10sarBLin; PrmScf037, 3374552, +]
CATCATGAGACGTTGTGATTAAGTGCGGGCAGAAGACTCGACAGCCCCTGT
>CLocus_95_Sample_6_Locus_502_Allele_0 [OF2eveTil; PrmScf037, 3427994, +]
AATGCGAATTTAATGACCTGACACTGCGCGAATGACAGGCACTCAAGGTGA
>CLocus_95_Sample_6_Locus_502_Allele_1 [OF2eveTil; PrmScf037, 3427994, +]
AATGCGAATTTAATGACCTGACACTGCGCGAATGACAGGCACTCAAGGTGA
>CLocus_95_Sample_9_Locus_384_Allele_0 [OF5eveTil; PrmScf037, 3427994, +]
AATGCGAATTTAATGACCTGACACTGCGCGAATGACAGGCACTCAAGGTGA
>CLocus_95_Sample_9_Locus_384_Allele_1 [OF5eveTil; PrmScf037, 3427994, +]
AATGCGAATTTAATGACCTGACACTGCGCGAATGACAGGCACTCAAGGTGA
>CLocus_95_Sample_11_Locus_455_Allele_0 [OF6eveTil; PrmScf037, 3427994, +]
AATGCGAATTTAATGACCTGACACTGCGCGAATGACAGGCACTCAAGGTGA
>CLocus_95_Sample_11_Locus_455_Allele_1 [OF6eveTil; PrmScf037, 3427994, +]
AATGCGAATTTAATGACCTGACACTGCGCGAATGACAGGCACTCAAGGTGA
>CLocus_95_Sample_13_Locus_315_Allele_0 [OF9eveTil; PrmScf037, 3427994, +]
AATGCGAATTTAATGACCTGACACTGCGCGAATGACAGGCACTCAAGGTGA
>CLocus_95_Sample_13_Locus_315_Allele_1 [OF9eveTil; PrmScf037, 3427994, +]
AATGCGAATTTAATGACCTGACACTGCGCGAATGACAGGCACTCAAGGTGA
>CLocus_95_Sample_14_Locus_517_Allele_0 [OM10eveTil; PrmScf037, 3427994, +]
AATGCGAATTTAATGACCTGACACTGCGCGAATGACAGGCACTCAAGGTGA
>CLocus_95_Sample_14_Locus_517_Allele_1 [OM10eveTil; PrmScf037, 3427994, +]
AATGCGAATTTAATGACCTGACACTGCGCGAATGACAGGCACTCAAGGTGA
>CLocus_95_Sample_17_Locus_402_Allele_0 [OM3eveTil; PrmScf037, 3427994, +]
AATGCGAATTTAATGACCTGACACTGCGCGAATGACAGGCACTCAAGGTGA
>CLocus_95_Sample_17_Locus_402_Allele_1 [OM3eveTil; PrmScf037, 3427994, +]
AATGCGAATTTAATGACCTGACACTGCGCGAATGACAGGCACTCAAGGTGA
>CLocus_95_Sample_19_Locus_320_Allele_0 [OM4eveTil; PrmScf037, 3427994, +]
AATGCGAATTTAATGACCTGACACTGCGCGAATGACAGGCACTCAAGGTGA
>CLocus_95_Sample_19_Locus_320_Allele_1 [OM4eveTil; PrmScf037, 3427994, +]
AATGCGAATTTAATGACCTGACACTGCGCGAATGACAGGCACTCAAGGTGA
>CLocus_95_Sample_24_Locus_445_Allele_0 [OM8eveTil; PrmScf037, 3427994, +]
AATGCGAATTTAATGACCTGACACTGCGCGAATGACAGGCACTCAAGGTGA
>CLocus_95_Sample_24_Locus_445_Allele_1 [OM8eveTil; PrmScf037, 3427994, +]
AATGCGAATTTAATGACCTGACACTGCGCGAATGACAGGCACTCAAGGTGA
>CLocus_95_Sample_29_Locus_394_Allele_0 [ON1eveTil; PrmScf037, 3427994, +]
AATGCGAATTTAATGACCTGACACTGCGCGAATGACAGGCACTCAAGGTGA
>CLocus_95_Sample_29_Locus_394_Allele_1 [ON1eveTil; PrmScf037, 3427994, +]
AATGCGAATTTAATGACCTGACACTGCGCGAATGACAGGCACTCAAGGTGA
>CLocus_95_Sample_30_Locus_430_Allele_0 [ON7eveTil; PrmScf037, 3427994, +]
AATGCGAATTTAATGACCTGACACTGCGCGAATGACAGGCACTCAAGGTGA
>CLocus_95_Sample_30_Locus_430_Allele_1 [ON7eveTil; PrmScf037, 3427994, +]
AATGCGAATTTAATGACCTGACACTGCGCGAATGACAGGCACTCAAGGTGA
>CLocus_95_Sample_7_Locus_360_Allele_0 [OF2sarALin; PrmScf037, 3427994, +]
AATGCGAATTTAATGACCTGACACTGCGCGAATGACAGGCACTCAAGGTGA
>CLocus_95_Sample_7_Locus_360_Allele_1 [OF2sarALin; PrmScf037, 3427994, +]
AATGCGAATTTAATGACCTGACACTGCGCGAATGACAGGCACTCAAGGTGA
>CLocus_95_Sample_8_Locus_458_Allele_0 [OF3sarBLin; PrmScf037, 3427994, +]
AATGCGAATTTAATGACCTGACACTGCGCGAATGACAGGCACTCAAGGTGA
>CLocus_95_Sample_8_Locus_458_Allele_1 [OF3sarBLin; PrmScf037, 3427994, +]
AATGCGAATTTAATGACCTGACACTGCGCGAATGACAGGCACTCAAGGTGA
>CLocus_95_Sample_10_Locus_365_Allele_0 [OF5sarBLin; PrmScf037, 3427994, +]
AATGCGAATTTAATGACCTGACACTGCGCGAATGACAGGCACTCAAGGTGA
>CLocus_95_Sample_10_Locus_365_Allele_1 [OF5sarBLin; PrmScf037, 3427994, +]
AATGCGAATTTAATGACCTGACACTGCGCGAATGACAGGCACTCAAGGTGA
>CLocus_95_Sample_12_Locus_267_Allele_0 [OF6sarALin; PrmScf037, 3427994, +]
AATGCGAATTTAATGACCTGACACTGCGCGAATGACAGGCACTCAAGGTGA
>CLocus_95_Sample_12_Locus_267_Allele_1 [OF6sarALin; PrmScf037, 3427994, +]
AATGCGAATTTAATGACCTGACACTGCGCGAATGACAGGCACTCAAGGTGA
>CLocus_95_Sample_16_Locus_356_Allele_0 [OM1sarALin; PrmScf037, 3427994, +]
AATGCGAATTTAATGACCTGACACTGCGCGAATGACAGGCACTCAAGGTGA
>CLocus_95_Sample_16_Locus_356_Allele_1 [OM1sarALin; PrmScf037, 3427994, +]
AATGCGAATTTAATGACCTGACACTGCGCGAATGACAGGCACTCAAGGTGA
>CLocus_95_Sample_20_Locus_325_Allele_0 [OM4sarBLin; PrmScf037, 3427994, +]
AATGCGAATTTAATGACCTGACACTGCGCGAATGACAGGCACTCAAGGTGA
>CLocus_95_Sample_20_Locus_325_Allele_1 [OM4sarBLin; PrmScf037, 3427994, +]
AATGCGAATTTAATGACCTGACACTGCGCGAATGACAGGCACTCAAGGTGA
>CLocus_95_Sample_22_Locus_392_Allele_0 [OM7sarBLin; PrmScf037, 3427994, +]
AATGCGAATTTAATGACCTGACACTGCGCGAATGACAGGCACTCAAGGTGA
>CLocus_95_Sample_22_Locus_392_Allele_1 [OM7sarBLin; PrmScf037, 3427994, +]
AATGCGAATTTAATGACCTGACACTGCGCGAATGACAGGCACTCAAGGTGA
>CLocus_95_Sample_25_Locus_366_Allele_0 [OM8sarALin; PrmScf037, 3427994, +]
AATGCGAATTTAATGACCTGACACTGCGCGAATGACAGGCACTCAAGGTGA
>CLocus_95_Sample_25_Locus_366_Allele_1 [OM8sarALin; PrmScf037, 3427994, +]
AATGCGAATTTAATGACCTGACACTGCGCGAATGACAGGCACTCAAGGTGA
>CLocus_95_Sample_27_Locus_320_Allele_0 [OM9sarALin; PrmScf037, 3427994, +]
AATGCGAATTTAATGACCTGACACTGCGCGAATGACAGGCACTCAAGGTGA
>CLocus_95_Sample_27_Locus_320_Allele_1 [OM9sarALin; PrmScf037, 3427994, +]
AATGCGAATTTAATGACCTGACACTGCGCGAATGACAGGCACTCAAGGTGA
>CLocus_95_Sample_28_Locus_519_Allele_0 [ON10sarBLin; PrmScf037, 3427994, +]
AATGCGAATTTAATGACCTGACACTGCGCGAATGACAGGCACTCAAGGTGA
>CLocus_95_Sample_28_Locus_519_Allele_1 [ON10sarBLin; PrmScf037, 3427994, +]
AATGCGAATTTAATGACCTGACACTGCGCGAATGACAGGCACTCAAGGTGA
>CLocus_209_Sample_6_Locus_1252_Allele_0 [OF2eveTil; PrmScf039, 53912, -]
CGAGGGTGTTCAGATCCAGAGAAATCCCTTTAGAAGTGAGAAATGATCTAA
>CLocus_209_Sample_6_Locus_1252_Allele_1 [OF2eveTil; PrmScf039, 53912, -]
CGAGGGTGTTCAGATCCAGAGAAATCCCTTTAGAAGTGAGAAATGATCTAA
>CLocus_209_Sample_9_Locus_905_Allele_0 [OF5eveTil; PrmScf039, 53912, -]
CGAGGGTGTTCAGATCCAGAGAAATCCCTTTAGAAGTGAGAAATGATCTAA
>CLocus_209_Sample_9_Locus_905_Allele_1 [OF5eveTil; PrmScf039, 53912, -]
CGAGGGTGTTCAGATCCAGAGAAATCCCTTTAGAAGTGAGAAATGATCTAA
>CLocus_209_Sample_11_Locus_1107_Allele_0 [OF6eveTil; PrmScf039, 53912, -]
CGAGGGTGTTCAGATCCAGAGAAATCCCTTTAGAAGTGAGAAATGATCTAA
>CLocus_209_Sample_11_Locus_1107_Allele_1 [OF6eveTil; PrmScf039, 53912, -]
CGAGGGTGTTCAGATCCAGAGAAATCCCTTTAGAAGTGAGAAATGATCTAA
>CLocus_209_Sample_13_Locus_734_Allele_0 [OF9eveTil; PrmScf039, 53912, -]
CGAGGGTGTTCAGATCCAGAGAAATCCCTTTAGAAGTGAGAAATGATCTAA
>CLocus_209_Sample_13_Locus_734_Allele_1 [OF9eveTil; PrmScf039, 53912, -]
CGAGGGTGTTCAGATCCAGAGAAATCCCTTTAGAAGTGAGAAATGATCTAA
>CLocus_209_Sample_14_Locus_1283_Allele_0 [OM10eveTil; PrmScf039, 53912, -]
CGAGGGTGTTCAGATCCAGAGAAATCCCTTTAGAAGTGAGAAATGATCTAA
>CLocus_209_Sample_14_Locus_1283_Allele_1 [OM10eveTil; PrmScf039, 53912, -]
CGAGGGTGTTCAGATCCAGAGAAATCCCTTTAGAAGTGAGAAATGATCTAA
>CLocus_209_Sample_17_Locus_978_Allele_0 [OM3eveTil; PrmScf039, 53912, -]
CGAGGGTGTTCAGATCCAGAGAAATCCCTTTAGAAGTGAGAAATGATCTAA
>CLocus_209_Sample_17_Locus_978_Allele_1 [OM3eveTil; PrmScf039, 53912, -]
CGAGGGTGTTCAGATCCAGAGAAATCCCTTTAGAAGTGAGAAATGATCTAA
>CLocus_209_Sample_19_Locus_713_Allele_0 [OM4eveTil; PrmScf039, 53912, -]
CGAGGGTGTTCAGATCCAGAGAAATCCCTTTAGAAGTGAGAAATGATCTAA
>CLocus_209_Sample_19_Locus_713_Allele_1 [OM4eveTil; PrmScf039, 53912, -]
CGAGGGTGTTCAGATCCAGAGAAATCCCTTTAGAAGTGAGAAATGATCTAA
>CLocus_209_Sample_24_Locus_1066_Allele_0 [OM8eveTil; PrmScf039, 53912, -]
CGAGGGTGTTCAGATCCAGAGAAATCCCTTTAGAAGTGAGAAATGATCTAA
>CLocus_209_Sample_24_Locus_1066_Allele_1 [OM8eveTil; PrmScf039, 53912, -]
CGAGGGTGTTCAGATCCAGAGAAATCCCTTTAGAAGTGAGAAATGATCTAA
>CLocus_209_Sample_29_Locus_931_Allele_0 [ON1eveTil; PrmScf039, 53912, -]
CGAGGGTGTTCAGATCCAGAGAAATCCCTTTAGAAGTGAGAAATGATCTAA
>CLocus_209_Sample_29_Locus_931_Allele_1 [ON1eveTil; PrmScf039, 53912, -]
CGAGGGTGTTCAGATCCAGAGAAATCCCTTTAGAAGTGAGAAATGATCTAA
>CLocus_209_Sample_30_Locus_1038_Allele_0 [ON7eveTil; PrmScf039, 53912, -]
CGAGGGTGTTCAGATCCAGAGAAATCCCTTTAGAAGTGAGAAATGATCTAA
>CLocus_209_Sample_30_Locus_1038_Allele_1 [ON7eveTil; PrmScf039, 53912, -]
CGAGGGTGTTCAGATCCAGAGAAATCCCTTTAGAAGTGAGAAATGATCTAA
>CLocus_209_Sample_7_Locus_826_Allele_0 [OF2sarALin; PrmScf039, 53912, -]
CGAGGGTGTTCAGATCCAGAGAAATCCCTTTAGAAGTGAGAAATGATCTAA
>CLocus_209_Sample_7_Locus_826_Allele_1 [OF2sarALin; PrmScf039, 53912, -]
CGAGGGTGTTCAGATCCAGAGAAATCCCTTTAGAAGTGAGAAATGATCTAA
>CLocus_209_Sample_8_Locus_1109_Allele_0 [OF3sarBLin; PrmScf039, 53912, -]
CGAGGGTGTTCAGATCCAGAGAAATCCCTTTAGAAGTGAGAAATGATCTAA
>CLocus_209_Sample_8_Locus_1109_Allele_1 [OF3sarBLin; PrmScf039, 53912, -]
CGAGGGTGTTCAGATCCAGAGAAATCCCTTTAGAAGTGAGAAATGATCTAA
>CLocus_209_Sample_10_Locus_818_Allele_0 [OF5sarBLin; PrmScf039, 53912, -]
CGAGGGTGTTCAGATCCAGAGAAATCCCTTTAGAAGTGAGAAATGATCTAA
>CLocus_209_Sample_10_Locus_818_Allele_1 [OF5sarBLin; PrmScf039, 53912, -]
CGAGGGTGTTCAGATCCAGAGAAATCCCTTTAGAAGTGAGAAATGATCTAA
>CLocus_209_Sample_12_Locus_628_Allele_0 [OF6sarALin; PrmScf039, 53912, -]
CGAGGGTGTTCAGATCCAGAGAAATCCCTTTAGAAGTGAGAAATGATCTAA
>CLocus_209_Sample_12_Locus_628_Allele_1 [OF6sarALin; PrmScf039, 53912, -]
CGAGGGTGTTCAGATCCAGAGAAATCCCTTTAGAAGTGAGAAATGATCTAA
>CLocus_209_Sample_16_Locus_900_Allele_0 [OM1sarALin; PrmScf039, 53912, -]
CGAGGGTGTTCAGATCCAGAGAAATCCCTTTAGAAGTGAGAAATGATCTAA
>CLocus_209_Sample_16_Locus_900_Allele_1 [OM1sarALin; PrmScf039, 53912, -]
CGAGGGTGTTCAGATCCAGAGAAATCCCTTTAGAAGTGAGAAATGATCTAA
>CLocus_209_Sample_20_Locus_750_Allele_0 [OM4sarBLin; PrmScf039, 53912, -]
CGAGGGTGTTCAGATCCAGAGAAATCCCTTTAGAAGTGAGAAATGATCTAA
>CLocus_209_Sample_20_Locus_750_Allele_1 [OM4sarBLin; PrmScf039, 53912, -]
CGAGGGTGTTCAGATCCAGAGAAATCCCTTTAGAAGTGAGAAATGATCTAA
>CLocus_209_Sample_22_Locus_941_Allele_0 [OM7sarBLin; PrmScf039, 53912, -]
CGAGGGTGTTCAGATCCAGAGAAATCCCTTTAGAAGTGAGAAATGATCTAA
>CLocus_209_Sample_22_Locus_941_Allele_1 [OM7sarBLin; PrmScf039, 53912, -]
CGAGGGTGTTCAGATCCAGAGAAATCCCTTTAGAAGTGAGAAATGATCTAA
>CLocus_209_Sample_25_Locus_851_Allele_0 [OM8sarALin; PrmScf039, 53912, -]
CGAGGGTGTTCAGATCCAGAGAAATCCCTTTAGAAGTGAGAAATGATCTAA
>CLocus_209_Sample_25_Locus_851_Allele_1 [OM8sarALin; PrmScf039, 53912, -]
CGAGGGTGTTCAGATCCAGAGAAATCCCTTTAGAAGTGAGAAATGATCTAA
>CLocus_209_Sample_27_Locus_732_Allele_0 [OM9sarALin; PrmScf039, 53912, -]
CGAGGGTGTTCAGATCCAGAGAAATCCCTTTAGAAGTGAGAAATGATCTAA
>CLocus_209_Sample_27_Locus_732_Allele_1 [OM9sarALin; PrmScf039, 53912, -]
CGAGGGTGTTCAGATCCAGAGAAATCCCTTTAGAAGTGAGAAATGATCTAA
>CLocus_209_Sample_28_Locus_1234_Allele_0 [ON10sarBLin; PrmScf039, 53912, -]
CGAGGGTGTTCAGATCCAGAGAAATCCCTTTAGAAGTGAGAAATGATCTAA
>CLocus_209_Sample_28_Locus_1234_Allele_1 [ON10sarBLin; PrmScf039, 53912, -]
CGAGGGTGTTCAGATCCAGAGAAATCCCTTTAGAAGTGAGAAATGATCTAA
>CLocus_217_Sample_6_Locus_1312_Allele_0 [OF2eveTil; PrmScf039, 83479, +]
GACATTCACTCACAGTTCCAGGCAAACAGCTATTTCACTTCAATCGTCCTC
>CLocus_217_Sample_6_Locus_1312_Allele_1 [OF2eveTil; PrmScf039, 83479, +]
GACATTCACTCACAGTTCCAGGCAAACAGCTATTTCACTTCAATCGTCCTC
>CLocus_217_Sample_9_Locus_942_Allele_0 [OF5eveTil; PrmScf039, 83479, +]
GACATTCACTCACAGTTCCAGGCAAACAGCTATTTCACTTCAATCGTCCTC
>CLocus_217_Sample_9_Locus_942_Allele_1 [OF5eveTil; PrmScf039, 83479, +]
GACATTCACTCACAGTTCCAGGCAAACAGCTATTTCACTTCAATCGTCCTC
>CLocus_217_Sample_11_Locus_1157_Allele_0 [OF6eveTil; PrmScf039, 83479, +]
GACATTCACTCACAGTTCCAGGCAAACAGCTATTTCACTTCAATCGTCCTC
>CLocus_217_Sample_11_Locus_1157_Allele_1 [OF6eveTil; PrmScf039, 83479, +]
GACATTCACTCACAGTTCCAGGCAAACAGCTATTTCACTTCAATCGTCCTC
>CLocus_217_Sample_13_Locus_762_Allele_0 [OF9eveTil; PrmScf039, 83479, +]
GACATTCACTCACAGTTCCAGGCAAACAGCTATTTCACTTCAATCGTCCTC
>CLocus_217_Sample_13_Locus_762_Allele_1 [OF9eveTil; PrmScf039, 83479, +]
GACATTCACTCACAGTTCCAGGCAAACAGCTATTTCACTTCAATCGTCCTC
>CLocus_217_Sample_14_Locus_1343_Allele_0 [OM10eveTil; PrmScf039, 83479, +]
GACATTCACTCACAGTTCCAGGCAAACAGCTATTTCACTTCAATCGTCCTC
>CLocus_217_Sample_14_Locus_1343_Allele_1 [OM10eveTil; PrmScf039, 83479, +]
GACATTCACTCACAGTTCCAGGCAAACAGCTATTTCACTTCAATCGTCCTC
>CLocus_217_Sample_17_Locus_1025_Allele_0 [OM3eveTil; PrmScf039, 83479, +]
GACATTCACTCACAGTTCCAGGCAAACAGCTATTTCACTTCAATCGTCCTC
>CLocus_217_Sample_17_Locus_1025_Allele_1 [OM3eveTil; PrmScf039, 83479, +]
GACATTCACTCACAGTTCCAGGCAAACAGCTATTTCACTTCAATCGTCCTC
>CLocus_217_Sample_19_Locus_740_Allele_0 [OM4eveTil; PrmScf039, 83479, +]
GACATTCACTCACAGTTCCAGGCAAACAGCTATTTCACTTCAATCGTCCTC
>CLocus_217_Sample_19_Locus_740_Allele_1 [OM4eveTil; PrmScf039, 83479, +]
GACATTCACTCACAGTTCCAGGCAAACAGCTATTTCACTTCAATCGTCCTC
>CLocus_217_Sample_24_Locus_1112_Allele_0 [OM8eveTil; PrmScf039, 83479, +]
GACATTCACTCACAGTTCCAGGCAAACAGCTATTTCACTTCAATCGTCCTC
>CLocus_217_Sample_24_Locus_1112_Allele_1 [OM8eveTil; PrmScf039, 83479, +]
GACATTCACTCACAGTTCCAGGCAAACAGCTATTTCACTTCAATCGTCCTC
>CLocus_217_Sample_29_Locus_979_Allele_0 [ON1eveTil; PrmScf039, 83479, +]
GACATTCACTCACAGTTCCAGGCAAACAGCTATTTCACTTCAATCGTCCTC
>CLocus_217_Sample_29_Locus_979_Allele_1 [ON1eveTil; PrmScf039, 83479, +]
GACATTCACTCACAGTTCCAGGCAAACAGCTATTTCACTTCAATCGTCCTC
>CLocus_217_Sample_30_Locus_1093_Allele_0 [ON7eveTil; PrmScf039, 83479, +]
GACATTCACTCACAGTTCCAGGCAAACAGCTATTTCACTTCAATCGTCCTC
>CLocus_217_Sample_30_Locus_1093_Allele_1 [ON7eveTil; PrmScf039, 83479, +]
GACATTCACTCACAGTTCCAGGCAAACAGCTATTTCACTTCAATCGTCCTC
>CLocus_217_Sample_7_Locus_872_Allele_0 [OF2sarALin; PrmScf039, 83479, +]
GACATTCACTCACAGTTCCAGGCAAACAGCTATTTCACTTCAATCGTCCTC
>CLocus_217_Sample_7_Locus_872_Allele_1 [OF2sarALin; PrmScf039, 83479, +]
GACATTCACTCACAGTTCCAGGCAAACAGCTATTTCACTTCAATCGTCCTC
>CLocus_217_Sample_8_Locus_1159_Allele_0 [OF3sarBLin; PrmScf039, 83479, +]
GACATTCACTCACAGTTCCAGGCAAACAGCTATTTCACTTCAATCGTCCTC
>CLocus_217_Sample_8_Locus_1159_Allele_1 [OF3sarBLin; PrmScf039, 83479, +]
GACATTCACTCACAGTTCCAGGCAAACAGCTATTTCACTTCAATCGTCCTC
>CLocus_217_Sample_10_Locus_854_Allele_0 [OF5sarBLin; PrmScf039, 83479, +]
GACATTCACTCACAGTTCCAGGCAAACAGCTATTTCACTTCAATCGTCCTC
>CLocus_217_Sample_10_Locus_854_Allele_1 [OF5sarBLin; PrmScf039, 83479, +]
GACATTCACTCACAGTTCCAGGCAAACAGCTATTTCACTTCAATCGTCCTC
>CLocus_217_Sample_12_Locus_665_Allele_0 [OF6sarALin; PrmScf039, 83479, +]
GACATTCACTCACAGTTCCAGGCAAACAGCTATTTCACTTCAATCGTCCTC
>CLocus_217_Sample_12_Locus_665_Allele_1 [OF6sarALin; PrmScf039, 83479, +]
GACATTCACTCACAGTTCCAGGCAAACAGCTATTTCACTTCAATCGTCCTC
>CLocus_217_Sample_16_Locus_952_Allele_0 [OM1sarALin; PrmScf039, 83479, +]
GACATTCACTCACAGTTCCAGGCAAACAGCTATTTCACTTCAATCGTCCTC
>CLocus_217_Sample_16_Locus_952_Allele_1 [OM1sarALin; PrmScf039, 83479, +]
GACATTCACTCACAGTTCCAGGCAAACAGCTATTTCACTTCAATCGTCCTC
>CLocus_217_Sample_20_Locus_782_Allele_0 [OM4sarBLin; PrmScf039, 83479, +]
GACATTCACTCACAGTTCCAGGCAAACAGCTATTTCACTTCAATCGTCCTC
>CLocus_217_Sample_20_Locus_782_Allele_1 [OM4sarBLin; PrmScf039, 83479, +]
GACATTCACTCACAGTTCCAGGCAAACAGCTATTTCACTTCAATCGTCCTC
>CLocus_217_Sample_22_Locus_985_Allele_0 [OM7sarBLin; PrmScf039, 83479, +]
GACATTCACTCACAGTTCCAGGCAAACAGCTATTTCACTTCAATCGTCCTC
>CLocus_217_Sample_22_Locus_985_Allele_1 [OM7sarBLin; PrmScf039, 83479, +]
GACATTCACTCACAGTTCCAGGCAAACAGCTATTTCACTTCAATCGTCCTC
>CLocus_217_Sample_25_Locus_885_Allele_0 [OM8sarALin; PrmScf039, 83479, +]
GACATTCACTCACAGTTCCAGGCAAACAGCTATTTCACTTCAATCGTCCTC
>CLocus_217_Sample_25_Locus_885_Allele_1 [OM8sarALin; PrmScf039, 83479, +]
GACATTCACTCACAGTTCCAGGCAAACAGCTATTTCACTTCAATCGTCCTC
>CLocus_217_Sample_27_Locus_765_Allele_0 [OM9sarALin; PrmScf039, 83479, +]
GACATTCACTCACAGTTCCAGGCAAACAGCTATTTCACTTCAATCGTCCTC
>CLocus_217_Sample_27_Locus_765_Allele_1 [OM9sarALin; PrmScf039, 83479, +]
GACATTCACTCACAGTTCCAGGCAAACAGCTATTTCACTTCAATCGTCCTC
>CLocus_217_Sample_28_Locus_1306_Allele_0 [ON10sarBLin; PrmScf039, 83479, +]
GACATTCACTCACAGTTCCAGGCAAACAGCTATTTCACTTCAATCGTCCTC
>CLocus_217_Sample_28_Locus_1306_Allele_1 [ON10sarBLin; PrmScf039, 83479, +]
GACATTCACTCACAGTTCCAGGCAAACAGCTATTTCACTTCAATCGTCCTC
>CLocus_185_Sample_6_Locus_1104_Allele_0 [OF2eveTil; PrmScf039, 258417, +]
ATTCTAAAAATGAACATGACTTAATTCTATTGAAGCAGCACCTGGACCGCG
>CLocus_185_Sample_6_Locus_1104_Allele_1 [OF2eveTil; PrmScf039, 258417, +]
ATTCTAAAAATGAACATGACTTAATTCTATTGAAGCAGCACCTGGACCGCG
>CLocus_185_Sample_9_Locus_800_Allele_0 [OF5eveTil; PrmScf039, 258417, +]
ATTCTAAAAATGAACATGACTTAATTCTATTGAAGCAGCACCTGGACCGCG
>CLocus_185_Sample_9_Locus_800_Allele_1 [OF5eveTil; PrmScf039, 258417, +]
ATTCTAAAAATGAACATGACTTAATTCTATTGAAGCAGCACCTGGACCGCG
>CLocus_185_Sample_11_Locus_977_Allele_0 [OF6eveTil; PrmScf039, 258417, +]
ATTCTAAAAATGAACATGACTTAATTCTATTGAAGCAGCACCTGGACCGCG
>CLocus_185_Sample_11_Locus_977_Allele_1 [OF6eveTil; PrmScf039, 258417, +]
ATTCTAAAAATGAACATGACTTAATTCTATTGAAGCAGCACCTGGACCGCG
>CLocus_185_Sample_13_Locus_654_Allele_0 [OF9eveTil; PrmScf039, 258417, +]
ATTCTAAAAATGAACATGACTTAATTCTATTGAAGCAGCACCTGGACCGCG
>CLocus_185_Sample_13_Locus_654_Allele_1 [OF9eveTil; PrmScf039, 258417, +]
ATTCTAAAAATGAACATGACTTAATTCTATTGAAGCAGCACCTGGACCGCG
>CLocus_185_Sample_14_Locus_1134_Allele_0 [OM10eveTil; PrmScf039, 258417, +]
ATTCTAAAAATGAACATGACTTAATTCTATTGAAGCAGCACCTGGACCGCG
>CLocus_185_Sample_14_Locus_1134_Allele_1 [OM10eveTil; PrmScf039, 258417, +]
ATTCTAAAAATGAACATGACTTAATTCTATTGAAGCAGCACCTGGACCGCG
>CLocus_185_Sample_17_Locus_864_Allele_0 [OM3eveTil; PrmScf039, 258417, +]
ATTCTAAAAATGAACATGACTTAATTCTATTGAAGCAGCACCTGGACCGCG
>CLocus_185_Sample_17_Locus_864_Allele_1 [OM3eveTil; PrmScf039, 258417, +]
ATTCTAAAAATGAACATGACTTAATTCTATTGAAGCAGCACCTGGACCGCG
>CLocus_185_Sample_19_Locus_641_Allele_0 [OM4eveTil; PrmScf039, 258417, +]
ATTCTAAAAATGAACATGACTTAATTCTATTGAAGCAGCACCTGGACCGCG
>CLocus_185_Sample_19_Locus_641_Allele_1 [OM4eveTil; PrmScf039, 258417, +]
ATTCTAAAAATGAACATGACTTAATTCTATTGAAGCAGCACCTGGACCGCG
>CLocus_185_Sample_24_Locus_927_Allele_0 [OM8eveTil; PrmScf039, 258417, +]
ATTCTAAAAATGAACATGACTTAATTCTATTGAAGCAGCACCTGGACCGCG
>CLocus_185_Sample_24_Locus_927_Allele_1 [OM8eveTil; PrmScf039, 258417, +]
ATTCTAAAAATGAACATGACTTAATTCTATTGAAGCAGCACCTGGACCGCG
>CLocus_185_Sample_29_Locus_823_Allele_0 [ON1eveTil; PrmScf039, 258417, +]
ATTCTAAAAATGAACATGACTTAATTCTATTGAAGCAGCACCTGGACCGCG
>CLocus_185_Sample_29_Locus_823_Allele_1 [ON1eveTil; PrmScf039, 258417, +]
ATTCTAAAAATGAACATGACTTAATTCTATTGAAGCAGCACCTGGACCGCG
>CLocus_185_Sample_30_Locus_914_Allele_0 [ON7eveTil; PrmScf039, 258417, +]
ATTCTAAAAATGAACATGACTTAATTCTATTGAAGCAGCACCTGGACCGCG
>CLocus_185_Sample_30_Locus_914_Allele_1 [ON7eveTil; PrmScf039, 258417, +]
ATTCTAAAAATGAACATGACTTAATTCTATTGAAGCAGCACCTGGACCGCG
>CLocus_185_Sample_7_Locus_744_Allele_0 [OF2sarALin; PrmScf039, 258417, +]
ATTCTAAAAATGAACATGACTTAATTCTATTGAAGCAGCACCTGGACCGCG
>CLocus_185_Sample_7_Locus_744_Allele_1 [OF2sarALin; PrmScf039, 258417, +]
ATTCTAAAAATGAACATGACTTAATTCTATTGAAGCAGCACCTGGACCGCG
>CLocus_185_Sample_8_Locus_990_Allele_0 [OF3sarBLin; PrmScf039, 258417, +]
ATTCTAAAAATGAACATGACTTAATTCTATTGAAGCAGCACCTGGACCGCG
>CLocus_185_Sample_8_Locus_990_Allele_1 [OF3sarBLin; PrmScf039, 258417, +]
ATTCTAAAAATGAACATGACTTAATTCTATTGAAGCAGCACCTGGACCGCG
>CLocus_185_Sample_10_Locus_740_Allele_0 [OF5sarBLin; PrmScf039, 258417, +]
ATTCTAAAAATGAACATGACTTAATTCTATTGAAGCAGCACCTGGACCGCG
>CLocus_185_Sample_10_Locus_740_Allele_1 [OF5sarBLin; PrmScf039, 258417, +]
ATTCTAAAAATGAACATGACTTAATTCTATTGAAGCAGCACCTGGACCGCG
>CLocus_185_Sample_12_Locus_572_Allele_0 [OF6sarALin; PrmScf039, 258417, +]
ATTCTAAAAATGAACATGACTTAATTCTATTGAAGCAGCACCTGGACCGCG
>CLocus_185_Sample_12_Locus_572_Allele_1 [OF6sarALin; PrmScf039, 258417, +]
ATTCTAAAAATGAACATGACTTAATTCTATTGAAGCAGCACCTGGACCGCG
>CLocus_185_Sample_16_Locus_796_Allele_0 [OM1sarALin; PrmScf039, 258417, +]
ATTCTAAAAATGAACATGACTTAATTCTATTGAAGCAGCACCTGGACCGCG
>CLocus_185_Sample_16_Locus_796_Allele_1 [OM1sarALin; PrmScf039, 258417, +]
ATTCTAAAAATGAACATGACTTAATTCTATTGAAGCAGCACCTGGACCGCG
>CLocus_185_Sample_20_Locus_675_Allele_0 [OM4sarBLin; PrmScf039, 258417, +]
ATTCTAAAAATGAACATGACTTAATTCTATTGAAGCAGCACCTGGACCGCG
>CLocus_185_Sample_20_Locus_675_Allele_1 [OM4sarBLin; PrmScf039, 258417, +]
ATTCTAAAAATGAACATGACTTAATTCTATTGAAGCAGCACCTGGACCGCG
>CLocus_185_Sample_22_Locus_836_Allele_0 [OM7sarBLin; PrmScf039, 258417, +]
ATTCTAAAAATGAACATGACTTAATTCTATTGAAGCAGCACCTGGACCGCG
>CLocus_185_Sample_22_Locus_836_Allele_1 [OM7sarBLin; PrmScf039, 258417, +]
ATTCTAAAAATGAACATGACTTAATTCTATTGAAGCAGCACCTGGACCGCG
>CLocus_185_Sample_25_Locus_765_Allele_0 [OM8sarALin; PrmScf039, 258417, +]
ATTCTAAAAATGAACATGACTTAATTCTATTGAAGCAGCACCTGGACCGCG
>CLocus_185_Sample_25_Locus_765_Allele_1 [OM8sarALin; PrmScf039, 258417, +]
ATTCTAAAAATGAACATGACTTAATTCTATTGAAGCAGCACCTGGACCGCG
>CLocus_185_Sample_27_Locus_644_Allele_0 [OM9sarALin; PrmScf039, 258417, +]
ATTCTAAAAATGAACATGACTTAATTCTATTGAAGCAGCACCTGGACCGCG
>CLocus_185_Sample_27_Locus_644_Allele_1 [OM9sarALin; PrmScf039, 258417, +]
ATTCTAAAAATGAACATGACTTAATTCTATTGAAGCAGCACCTGGACCGCG
>CLocus_185_Sample_28_Locus_1106_Allele_0 [ON10sarBLin; PrmScf039, 258417, +]
ATTCTAAAAATGAACATGACTTAATTCTATTGAAGCAGCACCTGGACCGCG
>CLocus_185_Sample_28_Locus_1106_Allele_1 [ON10sarBLin; PrmScf039, 258417, +]
ATTCTAAAAATGAACATGACTTAATTCTATTGAAGCAGCACCTGGACCGCG
>CLocus_207_Sample_6_Locus_1237_Allele_0 [OF2eveTil; PrmScf039, 507696, +]
GAATTTACAAAACTGGGCTGCAGTTCAGCTCTCTGATGCAGTGCAATAATC
>CLocus_207_Sample_6_Locus_1237_Allele_1 [OF2eveTil; PrmScf039, 507696, +]
GAATTTACAAAACTGGGCTGCAGTTCAGCTCTCTGATGCAGTGCAATAATC
>CLocus_207_Sample_9_Locus_900_Allele_0 [OF5eveTil; PrmScf039, 507696, +]
GAATTTACAAAACTGGGCTGCAGTTCAGCTCTCTGATGCAGTGCAATAATC
>CLocus_207_Sample_9_Locus_900_Allele_1 [OF5eveTil; PrmScf039, 507696, +]
GAATTTACAAAACTGGGCTGCAGTTCAGCTCTCTGATGCAGTGCAATAATC
>CLocus_207_Sample_11_Locus_1096_Allele_0 [OF6eveTil; PrmScf039, 507696, +]
GAATTTACAAAACTGGGCTGCAGTTCAGCTCTCTGATGCAGTGCAATAATC
>CLocus_207_Sample_11_Locus_1096_Allele_1 [OF6eveTil; PrmScf039, 507696, +]
GAATTTACAAAACTGGGCTGCAGTTCAGCTCTCTGATGCAGTGCAATAATC
>CLocus_207_Sample_13_Locus_727_Allele_0 [OF9eveTil; PrmScf039, 507696, +]
GAATTTACAAAACTGGGCTGCAGTTCAGCTCTCTGATGCAGTGCAATAATC
>CLocus_207_Sample_13_Locus_727_Allele_1 [OF9eveTil; PrmScf039, 507696, +]
GAATTTACAAAACTGGGCTGCAGTTCAGCTCTCTGATGCAGTGCAATAATC
>CLocus_207_Sample_14_Locus_1268_Allele_0 [OM10eveTil; PrmScf039, 507696, +]
GAATTTACAAAACTGGGCTGCAGTTCAGCTCTCTGATGCAGTGCAATAATC
>CLocus_207_Sample_14_Locus_1268_Allele_1 [OM10eveTil; PrmScf039, 507696, +]
GAATTTACAAAACTGGGCTGCAGTTCAGCTCTCTGATGCAGTGCAATAATC
>CLocus_207_Sample_17_Locus_971_Allele_0 [OM3eveTil; PrmScf039, 507696, +]
GAATTTACAAAACTGGGCTGCAGTTCAGCTCTCTGATGCAGTGCAATAATC
>CLocus_207_Sample_17_Locus_971_Allele_1 [OM3eveTil; PrmScf039, 507696, +]
GAATTTACAAAACTGGGCTGCAGTTCAGCTCTCTGATGCAGTGCAATAATC
>CLocus_207_Sample_19_Locus_709_Allele_0 [OM4eveTil; PrmScf039, 507696, +]
GAATTTACAAAACTGGGCTGCAGTTCAGCTCTCTGATGCAGTGCAATAATC
>CLocus_207_Sample_19_Locus_709_Allele_1 [OM4eveTil; PrmScf039, 507696, +]
GAATTTACAAAACTGGGCTGCAGTTCAGCTCTCTGATGCAGTGCAATAATC
>CLocus_207_Sample_24_Locus_1057_Allele_0 [OM8eveTil; PrmScf039, 507696, +]
GAATTTACAAAACTGGGCTGCAGTTCAGCTCTCTGATGCAGTGCAATAATC
>CLocus_207_Sample_24_Locus_1057_Allele_1 [OM8eveTil; PrmScf039, 507696, +]
GAATTTACAAAACTGGGCTGCAGTTCAGCTCTCTGATGCAGTGCAATAATC
>CLocus_207_Sample_29_Locus_922_Allele_0 [ON1eveTil; PrmScf039, 507696, +]
GAATTTACAAAACTGGGCTGCAGTTCAGCTCTCTGATGCAGTGCAATAATC
>CLocus_207_Sample_29_Locus_922_Allele_1 [ON1eveTil; PrmScf039, 507696, +]
GAATTTACAAAACTGGGCTGCAGTTCAGCTCTCTGATGCAGTGCAATAATC
>CLocus_207_Sample_30_Locus_1026_Allele_0 [ON7eveTil; PrmScf039, 507696, +]
GAATTTACAAAACTGGGCTGCAGTTCAGCTCTCTGATGCAGTGCAATAATC
>CLocus_207_Sample_30_Locus_1026_Allele_1 [ON7eveTil; PrmScf039, 507696, +]
GAATTTACAAAACTGGGCTGCAGTTCAGCTCTCTGATGCAGTGCAATAATC
>CLocus_207_Sample_7_Locus_817_Allele_0 [OF2sarALin; PrmScf039, 507696, +]
GAATTTACAAAACTAGGCTGCAGTTCAGCTCTCTGATGCAGTGCAATAATC
>CLocus_207_Sample_7_Locus_817_Allele_1 [OF2sarALin; PrmScf039, 507696, +]
GAATTTACAAAACTAGGCTGCAGTTCAGCTCTCTGATGCAGTGCAATAATC
>CLocus_207_Sample_8_Locus_1100_Allele_0 [OF3sarBLin; PrmScf039, 507696, +]
GAATTTACAAAACTAGGCTGCAGTTCAGCTCTCTGATGCAGTGCAATAATC
>CLocus_207_Sample_8_Locus_1100_Allele_1 [OF3sarBLin; PrmScf039, 507696, +]
GAATTTACAAAACTAGGCTGCAGTTCAGCTCTCTGATGCAGTGCAATAATC
>CLocus_207_Sample_10_Locus_809_Allele_0 [OF5sarBLin; PrmScf039, 507696, +]
GAATTTACAAAACTAGGCTGCAGTTCAGCTCTCTGATGCAGTGCAATAATC
>CLocus_207_Sample_10_Locus_809_Allele_1 [OF5sarBLin; PrmScf039, 507696, +]
GAATTTACAAAACTAGGCTGCAGTTCAGCTCTCTGATGCAGTGCAATAATC
>CLocus_207_Sample_12_Locus_624_Allele_0 [OF6sarALin; PrmScf039, 507696, +]
GAATTTACAAAACTAGGCTGCAGTTCAGCTCTCTGATGCAGTGCAATAATC
>CLocus_207_Sample_12_Locus_624_Allele_1 [OF6sarALin; PrmScf039, 507696, +]
GAATTTACAAAACTAGGCTGCAGTTCAGCTCTCTGATGCAGTGCAATAATC
>CLocus_207_Sample_16_Locus_893_Allele_0 [OM1sarALin; PrmScf039, 507696, +]
GAATTTACAAAACTAGGCTGCAGTTCAGCTCTCTGATGCAGTGCAATAATC
>CLocus_207_Sample_16_Locus_893_Allele_1 [OM1sarALin; PrmScf039, 507696, +]
GAATTTACAAAACTAGGCTGCAGTTCAGCTCTCTGATGCAGTGCAATAATC
>CLocus_207_Sample_20_Locus_744_Allele_0 [OM4sarBLin; PrmScf039, 507696, +]
GAATTTACAAAACTAGGCTGCAGTTCAGCTCTCTGATGCAGTGCAATAATC
>CLocus_207_Sample_20_Locus_744_Allele_1 [OM4sarBLin; PrmScf039, 507696, +]
GAATTTACAAAACTAGGCTGCAGTTCAGCTCTCTGATGCAGTGCAATAATC
>CLocus_207_Sample_22_Locus_935_Allele_0 [OM7sarBLin; PrmScf039, 507696, +]
GAATTTACAAAACTAGGCTGCAGTTCAGCTCTCTGATGCAGTGCAATAATC
>CLocus_207_Sample_22_Locus_935_Allele_1 [OM7sarBLin; PrmScf039, 507696, +]
GAATTTACAAAACTAGGCTGCAGTTCAGCTCTCTGATGCAGTGCAATAATC
>CLocus_207_Sample_25_Locus_843_Allele_0 [OM8sarALin; PrmScf039, 507696, +]
GAATTTACAAAACTAGGCTGCAGTTCAGCTCTCTGATGCAGTGCAATAATC
>CLocus_207_Sample_25_Locus_843_Allele_1 [OM8sarALin; PrmScf039, 507696, +]
GAATTTACAAAACTAGGCTGCAGTTCAGCTCTCTGATGCAGTGCAATAATC
>CLocus_207_Sample_27_Locus_723_Allele_0 [OM9sarALin; PrmScf039, 507696, +]
GAATTTACAAAACTAGGCTGCAGTTCAGCTCTCTGATGCAGTGCAATAATC
>CLocus_207_Sample_27_Locus_723_Allele_1 [OM9sarALin; PrmScf039, 507696, +]
GAATTTACAAAACTAGGCTGCAGTTCAGCTCTCTGATGCAGTGCAATAATC
>CLocus_207_Sample_28_Locus_1225_Allele_0 [ON10sarBLin; PrmScf039, 507696, +]
GAATTTACAAAACTAGGCTGCAGTTCAGCTCTCTGATGCAGTGCAATAATC
>CLocus_207_Sample_28_Locus_1225_Allele_1 [ON10sarBLin; PrmScf039, 507696, +]
GAATTTACAAAACTAGGCTGCAGTTCAGCTCTCTGATGCAGTGCAATAATC
>CLocus_221_Sample_6_Locus_1330_Allele_0 [OF2eveTil; PrmScf039, 901314, +]
TCCTGATCCTCACAAGCGTCGGACTGTTCTAGCTGGTCCATCCAATTCCAA
>CLocus_221_Sample_6_Locus_1330_Allele_1 [OF2eveTil; PrmScf039, 901314, +]
TCCTGATCCTCACAAGCGTCGGACTGTTCTAGCTGGTCCATCCAATTCCAA
>CLocus_221_Sample_9_Locus_953_Allele_0 [OF5eveTil; PrmScf039, 901314, +]
TCCTGATCCTCACAAGCATCGGACTGTTCTAGCTGGTCCATCCAATTCCAA
>CLocus_221_Sample_9_Locus_953_Allele_1 [OF5eveTil; PrmScf039, 901314, +]
TCCTGATCCTCACAAGCATCGGACTGTTCTAGCTGGTCCATCCAATTCCAA
>CLocus_221_Sample_11_Locus_1173_Allele_0 [OF6eveTil; PrmScf039, 901314, +]
TCCTGATCCTCACAAGCATCGGACTGTTCTAGCTGGTCCATCCAATTCCAA
>CLocus_221_Sample_11_Locus_1173_Allele_1 [OF6eveTil; PrmScf039, 901314, +]
TCCTGATCCTCACAAGCATCGGACTGTTCTAGCTGGTCCATCCAATTCCAA
>CLocus_221_Sample_13_Locus_774_Allele_0 [OF9eveTil; PrmScf039, 901314, +]
TCCTGATCCTCACAAGCATCGGACTGTTCTAGCTGGTCCATCCAATTCCAA
>CLocus_221_Sample_13_Locus_774_Allele_1 [OF9eveTil; PrmScf039, 901314, +]
TCCTGATCCTCACAAGCATCGGACTGTTCTAGCTGGTCCATCCAATTCCAA
>CLocus_221_Sample_14_Locus_1359_Allele_0 [OM10eveTil; PrmScf039, 901314, +]
TCCTGATCCTCACAAGCATCGGACTGTTCTAGCTGGTCCATCCAATTCCAA
>CLocus_221_Sample_14_Locus_1359_Allele_1 [OM10eveTil; PrmScf039, 901314, +]
TCCTGATCCTCACAAGCGTCGGACTGTTCTAGCTGGTCCATCCAATTCCAA
>CLocus_221_Sample_17_Locus_1035_Allele_0 [OM3eveTil; PrmScf039, 901314, +]
TCCTGATCCTCACAAGCATCGGACTGTTCTAGCTGGTCCATCCAATTCCAA
>CLocus_221_Sample_17_Locus_1035_Allele_1 [OM3eveTil; PrmScf039, 901314, +]
TCCTGATCCTCACAAGCATCGGACTGTTCTAGCTGGTCCATCCAATTCCAA
>CLocus_221_Sample_19_Locus_751_Allele_0 [OM4eveTil; PrmScf039, 901314, +]
TCCTGATCCTCACAAGCATCGGACTGTTCTAGCTGGTCCATCCAATTCCAA
>CLocus_221_Sample_19_Locus_751_Allele_1 [OM4eveTil; PrmScf039, 901314, +]
TCCTGATCCTCACAAGCATCGGACTGTTCTAGCTGGTCCATCCAATTCCAA
>CLocus_221_Sample_24_Locus_1129_Allele_0 [OM8eveTil; PrmScf039, 901314, +]
TCCTGATCCTCACAAGCATCGGACTGTTCTAGCTGGTCCATCCAATTCCAA
>CLocus_221_Sample_24_Locus_1129_Allele_1 [OM8eveTil; PrmScf039, 901314, +]
TCCTGATCCTCACAAGCGTCGGACTGTTCTAGCTGGTCCATCCAATTCCAA
>CLocus_221_Sample_29_Locus_996_Allele_0 [ON1eveTil; PrmScf039, 901314, +]
TCCTGATCCTCACAAGCATCGGACTGTTCTAGCTGGTCCATCCAATTCCAA
>CLocus_221_Sample_29_Locus_996_Allele_1 [ON1eveTil; PrmScf039, 901314, +]
TCCTGATCCTCACAAGCGTCGGACTGTTCTAGCTGGTCCATCCAATTCCAA
>CLocus_221_Sample_30_Locus_1111_Allele_0 [ON7eveTil; PrmScf039, 901314, +]
TCCTGATCCTCACAAGCATCGGACTGTTCTAGCTGGTCCATCCAATTCCAA
>CLocus_221_Sample_30_Locus_1111_Allele_1 [ON7eveTil; PrmScf039, 901314, +]
TCCTGATCCTCACAAGCATCGGACTGTTCTAGCTGGTCCATCCAATTCCAA
>CLocus_221_Sample_7_Locus_883_Allele_0 [OF2sarALin; PrmScf039, 901314, +]
TCCTGATCCTCACAAGCATCGGACTGTTCTAGCTGGTCCATCCAATTCCAA
>CLocus_221_Sample_7_Locus_883_Allele_1 [OF2sarALin; PrmScf039, 901314, +]
TCCTGATCCTCACAAGCATCGGACTGTTCTAGCTGGTCCATCCAATTCCAA
>CLocus_221_Sample_8_Locus_1177_Allele_0 [OF3sarBLin; PrmScf039, 901314, +]
TCCTGATCCTCACAAGCATCGGACTGTTCTAGCTGGTCCATCCAATTCCAA
>CLocus_221_Sample_8_Locus_1177_Allele_1 [OF3sarBLin; PrmScf039, 901314, +]
TCCTGATCCTCACAAGCATCGGACTGTTCTAGCTGGTCCATCCAATTCCAA
>CLocus_221_Sample_10_Locus_863_Allele_0 [OF5sarBLin; PrmScf039, 901314, +]
TCCTGATCCTCACAAGCATCGGACTGTTCTAGCTGGTCCATCCAATTCCAA
>CLocus_221_Sample_10_Locus_863_Allele_1 [OF5sarBLin; PrmScf039, 901314, +]
TCCTGATCCTCACAAGCATCGGACTGTTCTAGCTGGTCCATCCAATTCCAA
>CLocus_221_Sample_12_Locus_674_Allele_0 [OF6sarALin; PrmScf039, 901314, +]
TCCTGATCCTCACAAGCATCGGACTGTTCTAGCTGGTCCATCCAATTCCAA
>CLocus_221_Sample_12_Locus_674_Allele_1 [OF6sarALin; PrmScf039, 901314, +]
TCCTGATCCTCACAAGCATCGGACTGTTCTAGCTGGTCCATCCAATTCCAA
>CLocus_221_Sample_16_Locus_964_Allele_0 [OM1sarALin; PrmScf039, 901314, +]
TCCTGATCCTCACAAGCATCGGACTGTTCTAGCTGGTCCATCCAATTCCAA
>CLocus_221_Sample_16_Locus_964_Allele_1 [OM1sarALin; PrmScf039, 901314, +]
TCCTGATCCTCACAAGCATCGGACTGTTCTAGCTGGTCCATCCAATTCCAA
>CLocus_221_Sample_20_Locus_792_Allele_0 [OM4sarBLin; PrmScf039, 901314, +]
TCCTGATCCTCACAAGCATCGGACTGTTCTAGCTGGTCCATCCAATTCCAA
>CLocus_221_Sample_20_Locus_792_Allele_1 [OM4sarBLin; PrmScf039, 901314, +]
TCCTGATCCTCACAAGCATCGGACTGTTCTAGCTGGTCCATCCAATTCCAA
>CLocus_221_Sample_22_Locus_996_Allele_0 [OM7sarBLin; PrmScf039, 901314, +]
TCCTGATCCTCACAAGCATCGGACTGTTCTAGCTGGTCCATCCAATTCCAA
>CLocus_221_Sample_22_Locus_996_Allele_1 [OM7sarBLin; PrmScf039, 901314, +]
TCCTGATCCTCACAAGCATCGGACTGTTCTAGCTGGTCCATCCAATTCCAA
>CLocus_221_Sample_25_Locus_895_Allele_0 [OM8sarALin; PrmScf039, 901314, +]
TCCTGATCCTCACAAGCATCGGACTGTTCTAGCTGGTCCATCCAATTCCAA
>CLocus_221_Sample_25_Locus_895_Allele_1 [OM8sarALin; PrmScf039, 901314, +]
TCCTGATCCTCACAAGCATCGGACTGTTCTAGCTGGTCCATCCAATTCCAA
>CLocus_221_Sample_27_Locus_776_Allele_0 [OM9sarALin; PrmScf039, 901314, +]
TCCTGATCCTCACAAGCATCGGACTGTTCTAGCTGGTCCATCCAATTCCAA
>CLocus_221_Sample_27_Locus_776_Allele_1 [OM9sarALin; PrmScf039, 901314, +]
TCCTGATCCTCACAAGCATCGGACTGTTCTAGCTGGTCCATCCAATTCCAA
>CLocus_221_Sample_28_Locus_1324_Allele_0 [ON10sarBLin; PrmScf039, 901314, +]
TCCTGATCCTCACAAGCATCGGACTGTTCTAGCTGGTCCATCCAATTCCAA
>CLocus_221_Sample_28_Locus_1324_Allele_1 [ON10sarBLin; PrmScf039, 901314, +]
TCCTGATCCTCACAAGCATCGGACTGTTCTAGCTGGTCCATCCAATTCCAA
>CLocus_139_Sample_6_Locus_747_Allele_0 [OF2eveTil; PrmScf039, 1236053, -]
TATGGTGATAAAGGATTTACAGCCAATGAATAGTTTCCAGCTTTTAAAGAC
>CLocus_139_Sample_6_Locus_747_Allele_1 [OF2eveTil; PrmScf039, 1236053, -]
TATGGTGATAAAGGATTTACAGCCAATGAATAGTTTCCAGCTTTTAAAGAC
>CLocus_139_Sample_9_Locus_560_Allele_0 [OF5eveTil; PrmScf039, 1236053, -]
TATGGTGATAAAGGATTTACAGCCAATGAATAGTTTCCAGCTTTTAAAGAC
>CLocus_139_Sample_9_Locus_560_Allele_1 [OF5eveTil; PrmScf039, 1236053, -]
TATGGTGATAAAGGATTTACAGCCAATGAATAGTTTCCAGCTTTTAAAGAC
>CLocus_139_Sample_11_Locus_671_Allele_0 [OF6eveTil; PrmScf039, 1236053, -]
TATGGTGATAAAGGATTTACAGCCAATGAATAGTTTCCAGCTTTTAAAGAC
>CLocus_139_Sample_11_Locus_671_Allele_1 [OF6eveTil; PrmScf039, 1236053, -]
TATGGTGATAAAGGATTTACAGCCAATGAATAGTTTCCAGCTTTTAAAGAC
>CLocus_139_Sample_13_Locus_461_Allele_0 [OF9eveTil; PrmScf039, 1236053, -]
TATGGTGATAAAGGATTTACAGCCAATGAATAGTTTCCAGCTTTTAAAGAC
>CLocus_139_Sample_13_Locus_461_Allele_1 [OF9eveTil; PrmScf039, 1236053, -]
TATGGTGATAAAGGATTTACAGCCAATGAATAGTTTCCAGCTTTTAAAGAC
>CLocus_139_Sample_14_Locus_778_Allele_0 [OM10eveTil; PrmScf039, 1236053, -]
TATGGTGATAAAGGATTTACAGCCAATGAATAGTTTCCAGCTTTTAAAGAC
>CLocus_139_Sample_14_Locus_778_Allele_1 [OM10eveTil; PrmScf039, 1236053, -]
TATGGTGATAAAGGATTTACAGCCAATGAATAGTTTCCAGCTTTTAAAGAC
>CLocus_139_Sample_17_Locus_580_Allele_0 [OM3eveTil; PrmScf039, 1236053, -]
TATGGTGATAAAGGATTTACAGCCAATGAATAGTTTCCAGCTTTTAAAGAC
>CLocus_139_Sample_17_Locus_580_Allele_1 [OM3eveTil; PrmScf039, 1236053, -]
TATGGTGATAAAGGATTTACAGCCAATGAATAGTTTCCAGCTTTTAAAGAC
>CLocus_139_Sample_19_Locus_465_Allele_0 [OM4eveTil; PrmScf039, 1236053, -]
TATGGTGATAAAGGATTTACAGCCAATGAATAGTTTCCAGCTTTTAAAGAC
>CLocus_139_Sample_19_Locus_465_Allele_1 [OM4eveTil; PrmScf039, 1236053, -]
TATGGTGATAAAGGATTTACAGCCAATGAATAGTTTCCAGCTTTTAAAGAC
>CLocus_139_Sample_24_Locus_651_Allele_0 [OM8eveTil; PrmScf039, 1236053, -]
TATGGTGATAAAGGATTTACAGCCAATGAATAGTTTCCAGCTTTTAAAGAC
>CLocus_139_Sample_24_Locus_651_Allele_1 [OM8eveTil; PrmScf039, 1236053, -]
TATGGTGATAAAGGATTTACAGCCAATGAATAGTTTCCAGCTTTTAAAGAC
>CLocus_139_Sample_29_Locus_598_Allele_0 [ON1eveTil; PrmScf039, 1236053, -]
TATGGTGATAAAGGATTTACAGCCAATGAATAGTTTCCAGCTTTTAAAGAC
>CLocus_139_Sample_29_Locus_598_Allele_1 [ON1eveTil; PrmScf039, 1236053, -]
TATGGTGATAAAGGATTTACAGCCAATGAATAGTTTCCAGCTTTTAAAGAC
>CLocus_139_Sample_30_Locus_637_Allele_0 [ON7eveTil; PrmScf039, 1236053, -]
TATGGTGATAAAGGATTTACAGCCAATGAATAGTTTCCAGCTTTTAAAGAC
>CLocus_139_Sample_30_Locus_637_Allele_1 [ON7eveTil; PrmScf039, 1236053, -]
TATGGTGATAAAGGATTTACAGCCAATGAATAGTTTCCAGCTTTTAAAGAC
>CLocus_139_Sample_7_Locus_546_Allele_0 [OF2sarALin; PrmScf039, 1236053, -]
TATGGTGATAAAGGATTTACAGCCAATGAATAGTTTCCAGCTTTTAAAGAC
>CLocus_139_Sample_7_Locus_546_Allele_1 [OF2sarALin; PrmScf039, 1236053, -]
TATGGTGATAAAGGATTTACAGCCAATGAATAGTTTCCAGCTTTTAAAGAC
>CLocus_139_Sample_8_Locus_722_Allele_0 [OF3sarBLin; PrmScf039, 1236053, -]
TATGGTGATAAAGGATTTACAGCCAATGAATAGTTTCCAGCTTTTAAAGAC
>CLocus_139_Sample_8_Locus_722_Allele_1 [OF3sarBLin; PrmScf039, 1236053, -]
TATGGTGATAAAGGATTTACAGCCAATGAATAGTTTCCAGCTTTTAAAGAC
>CLocus_139_Sample_10_Locus_551_Allele_0 [OF5sarBLin; PrmScf039, 1236053, -]
TATGGTGATAAAGGATTTACAGCCAATGAATAGTTTCCAGCTTTTAAAGAC
>CLocus_139_Sample_10_Locus_551_Allele_1 [OF5sarBLin; PrmScf039, 1236053, -]
TATGGTGATAAAGGATTTACAGCCAATGAATAGTTTCCAGCTTTTAAAGAC
>CLocus_139_Sample_12_Locus_416_Allele_0 [OF6sarALin; PrmScf039, 1236053, -]
TATGGTGATAAAGGATTTACAGCCAATGAATAGTTTCCAGCTTTTAAAGAC
>CLocus_139_Sample_12_Locus_416_Allele_1 [OF6sarALin; PrmScf039, 1236053, -]
TATGGTGATAAAGGATTTACAGCCAATGAATAGTTTCCAGCTTTTAAAGAC
>CLocus_139_Sample_16_Locus_569_Allele_0 [OM1sarALin; PrmScf039, 1236053, -]
TATGGTGATAAAGGATTTACAGCCAATGAATAGTTTCCAGCTTTTAAAGAC
>CLocus_139_Sample_16_Locus_569_Allele_1 [OM1sarALin; PrmScf039, 1236053, -]
TATGGTGATAAAGGATTTACAGCCAATGAATAGTTTCCAGCTTTTAAAGAC
>CLocus_139_Sample_20_Locus_494_Allele_0 [OM4sarBLin; PrmScf039, 1236053, -]
TATGGTGATAAAGGATTTACAGCCAATGAATAGTTTCCAGCTTTTAAAGAC
>CLocus_139_Sample_20_Locus_494_Allele_1 [OM4sarBLin; PrmScf039, 1236053, -]
TATGGTGATAAAGGATTTACAGCCAATGAATAGTTTCCAGCTTTTAAAGAC
>CLocus_139_Sample_22_Locus_607_Allele_0 [OM7sarBLin; PrmScf039, 1236053, -]
TATGGTGATAAAGGATTTACAGCCAATGAATAGTTTCCAGCTTTTAAAGAC
>CLocus_139_Sample_22_Locus_607_Allele_1 [OM7sarBLin; PrmScf039, 1236053, -]
TATGGTGATAAAGGATTTACAGCCAATGAATAGTTTCCAGCTTTTAAAGAC
>CLocus_139_Sample_25_Locus_575_Allele_0 [OM8sarALin; PrmScf039, 1236053, -]
TATGGTGATAAAGGATTTACAGCCAATGAATAGTTTCCAGCTTTTAAAGAC
>CLocus_139_Sample_25_Locus_575_Allele_1 [OM8sarALin; PrmScf039, 1236053, -]
TATGGTGATAAAGGATTTACAGCCAATGAATAGTTTCCAGCTTTTAAAGAC
>CLocus_139_Sample_27_Locus_467_Allele_0 [OM9sarALin; PrmScf039, 1236053, -]
TATGGTGATAAAGGATTTACAGCCAATGAATAGTTTCCAGCTTTTAAAGAC
>CLocus_139_Sample_27_Locus_467_Allele_1 [OM9sarALin; PrmScf039, 1236053, -]
TATGGTGATAAAGGATTTACAGCCAATGAATAGTTTCCAGCTTTTAAAGAC
>CLocus_139_Sample_28_Locus_776_Allele_0 [ON10sarBLin; PrmScf039, 1236053, -]
TATGGTGATAAAGGATTTACAGCCAATGAATAGTTTCCAGCTTTTAAAGAC
>CLocus_139_Sample_28_Locus_776_Allele_1 [ON10sarBLin; PrmScf039, 1236053, -]
TATGGTGATAAAGGATTTACAGCCAATGAATAGTTTCCAGCTTTTAAAGAC
>CLocus_141_Sample_6_Locus_771_Allele_0 [OF2eveTil; PrmScf039, 1337069, -]
CGATAGTATTCAAATCCACGGAAAGCTCTTTAGAAGTGAGAAATAAACCTA
>CLocus_141_Sample_6_Locus_771_Allele_1 [OF2eveTil; PrmScf039, 1337069, -]
CGATAGTATTCAAATCCACGGAAAGCTCTTTAGAAGTGAGAAATAAACCTA
>CLocus_141_Sample_9_Locus_580_Allele_0 [OF5eveTil; PrmScf039, 1337069, -]
CGATAGTATTCAAATCCACGGAAAGCTCTTTAGAAGTGAGAAATAAACCTA
>CLocus_141_Sample_9_Locus_580_Allele_1 [OF5eveTil; PrmScf039, 1337069, -]
CGATAGTATTCAAATCCACGGAAAGCTCTTTAGAAGTGAGAAATAAACCTA
>CLocus_141_Sample_11_Locus_698_Allele_0 [OF6eveTil; PrmScf039, 1337069, -]
CGATAGTATTCAAATCCACGGAAAGCTCTTTAGAAGTGAGAAATAAACCTA
>CLocus_141_Sample_11_Locus_698_Allele_1 [OF6eveTil; PrmScf039, 1337069, -]
CGATAGTATTCAAATCCACGGAAAGCTCTTTAGAAGTGAGAAATAAACCTA
>CLocus_141_Sample_13_Locus_476_Allele_0 [OF9eveTil; PrmScf039, 1337069, -]
CGATAGTATTCAAATCCACGGAAAGCTCTTTAGAAGTGAGAAATAAACCTA
>CLocus_141_Sample_13_Locus_476_Allele_1 [OF9eveTil; PrmScf039, 1337069, -]
CGATAGTATTCAAATCCACGGAAAGCTCTTTAGAAGTGAGAAATAAACCTA
>CLocus_141_Sample_14_Locus_804_Allele_0 [OM10eveTil; PrmScf039, 1337069, -]
CGATAGTATTCAAATCCACGGAAAGCTCTTTAGAAGTGAGAAATAAACCTA
>CLocus_141_Sample_14_Locus_804_Allele_1 [OM10eveTil; PrmScf039, 1337069, -]
CGATAGTATTCAAATCCACGGAAAGCTCTTTAGAAGTGAGAAATAAACCTA
>CLocus_141_Sample_17_Locus_603_Allele_0 [OM3eveTil; PrmScf039, 1337069, -]
CGATAGTATTCAAATCCACGGAAAGCTCTTTAGAAGTGAGAAATAAACCTA
>CLocus_141_Sample_17_Locus_603_Allele_1 [OM3eveTil; PrmScf039, 1337069, -]
CGATAGTATTCAAATCCACGGAAAGCTCTTTAGAAGTGAGAAATAAACCTA
>CLocus_141_Sample_19_Locus_478_Allele_0 [OM4eveTil; PrmScf039, 1337069, -]
CGATAGTATTCAAATCCACGGAAAGCTCTTTAGAAGTGAGAAATAAACCTA
>CLocus_141_Sample_19_Locus_478_Allele_1 [OM4eveTil; PrmScf039, 1337069, -]
CGATAGTATTCAAATCCACGGAAAGCTCTTTAGAAGTGAGAAATAAACCTA
>CLocus_141_Sample_24_Locus_674_Allele_0 [OM8eveTil; PrmScf039, 1337069, -]
CGATAGTATTCAAATCCACGGAAAGCTCTTTAGAAGTGAGAAATAAACCTA
>CLocus_141_Sample_24_Locus_674_Allele_1 [OM8eveTil; PrmScf039, 1337069, -]
CGATAGTATTCAAATCCACGGAAAGCTCTTTAGAAGTGAGAAATAAACCTA
>CLocus_141_Sample_29_Locus_618_Allele_0 [ON1eveTil; PrmScf039, 1337069, -]
CGATAGTATTCAAATCCACGGAAAGCTCTTTAGAAGTGAGAAATAAACCTA
>CLocus_141_Sample_29_Locus_618_Allele_1 [ON1eveTil; PrmScf039, 1337069, -]
CGATAGTATTCAAATCCACGGAAAGCTCTTTAGAAGTGAGAAATAAACCTA
>CLocus_141_Sample_30_Locus_654_Allele_0 [ON7eveTil; PrmScf039, 1337069, -]
CGATAGTATTCAAATCCACGGAAAGCTCTTTAGAAGTGAGAAATAAACCTA
>CLocus_141_Sample_30_Locus_654_Allele_1 [ON7eveTil; PrmScf039, 1337069, -]
CGATAGTATTCAAATCCACGGAAAGCTCTTTAGAAGTGAGAAATAAACCTA
>CLocus_141_Sample_7_Locus_563_Allele_0 [OF2sarALin; PrmScf039, 1337069, -]
CGATAGTATTCAAATCCACGGAAAGCTCTTTAGAAGTGAGAAATAAACCTA
>CLocus_141_Sample_7_Locus_563_Allele_1 [OF2sarALin; PrmScf039, 1337069, -]
CGATAGTATTCAAATCCACGGAAAGCTCTTTAGAAGTGAGAAATAAACCTA
>CLocus_141_Sample_8_Locus_746_Allele_0 [OF3sarBLin; PrmScf039, 1337069, -]
CGATAGTATTCAAATCCACGGAAAGCTCTTTAGAAGTGAGAAATAAACCTA
>CLocus_141_Sample_8_Locus_746_Allele_1 [OF3sarBLin; PrmScf039, 1337069, -]
CGATAGTATTCAAATCCACGGAAAGCTCTTTAGAAGTGAGAAATAAACCTA
>CLocus_141_Sample_10_Locus_560_Allele_0 [OF5sarBLin; PrmScf039, 1337069, -]
CGATAGTATTCAAATCCACGGAAAGCTCTTTAGAAGTGAGAAATAAACCTA
>CLocus_141_Sample_10_Locus_560_Allele_1 [OF5sarBLin; PrmScf039, 1337069, -]
CGATAGTATTCAAATCCACGGAAAGCTCTTTAGAAGTGAGAAATAAACCTA
>CLocus_141_Sample_12_Locus_429_Allele_0 [OF6sarALin; PrmScf039, 1337069, -]
CGATAGTATTCAAATCCACGGAAAGCTCTTTAGAAGTGAGAAATAAACCTA
>CLocus_141_Sample_12_Locus_429_Allele_1 [OF6sarALin; PrmScf039, 1337069, -]
CGATAGTATTCAAATCCACGGAAAGCTCTTTAGAAGTGAGAAATAAACCTA
>CLocus_141_Sample_16_Locus_591_Allele_0 [OM1sarALin; PrmScf039, 1337069, -]
CGATAGTATTCAAATCCACGGAAAGCTCTTTAGAAGTGAGAAATAAACCTA
>CLocus_141_Sample_16_Locus_591_Allele_1 [OM1sarALin; PrmScf039, 1337069, -]
CGATAGTATTCAAATCCACGGAAAGCTCTTTAGAAGTGAGAAATAAACCTA
>CLocus_141_Sample_20_Locus_510_Allele_0 [OM4sarBLin; PrmScf039, 1337069, -]
CGATAGTATTCAAATCCACGGAAAGCTCTTTAGAAGTGAGAAATAAACCTA
>CLocus_141_Sample_20_Locus_510_Allele_1 [OM4sarBLin; PrmScf039, 1337069, -]
CGATAGTATTCAAATCCACGGAAAGCTCTTTAGAAGTGAGAAATAAACCTA
>CLocus_141_Sample_22_Locus_625_Allele_0 [OM7sarBLin; PrmScf039, 1337069, -]
CGATAGTATTCAAATCCACGGAAAGCTCTTTAGAAGTGAGAAATAAACCTA
>CLocus_141_Sample_22_Locus_625_Allele_1 [OM7sarBLin; PrmScf039, 1337069, -]
CGATAGTATTCAAATCCACGGAAAGCTCTTTAGAAGTGAGAAATAAACCTA
>CLocus_141_Sample_25_Locus_591_Allele_0 [OM8sarALin; PrmScf039, 1337069, -]
CGATAGTATTCAAATCCACGGAAAGCTCTTTAGAAGTGAGAAATAAACCTA
>CLocus_141_Sample_25_Locus_591_Allele_1 [OM8sarALin; PrmScf039, 1337069, -]
CGATAGTATTCAAATCCACGGAAAGCTCTTTAGAAGTGAGAAATAAACCTA
>CLocus_141_Sample_27_Locus_482_Allele_0 [OM9sarALin; PrmScf039, 1337069, -]
CGATAGTATTCAAATCCACGGAAAGCTCTTTAGAAGTGAGAAATAAACCTA
>CLocus_141_Sample_27_Locus_482_Allele_1 [OM9sarALin; PrmScf039, 1337069, -]
CGATAGTATTCAAATCCACGGAAAGCTCTTTAGAAGTGAGAAATAAACCTA
>CLocus_141_Sample_28_Locus_798_Allele_0 [ON10sarBLin; PrmScf039, 1337069, -]
CGATAGTATTCAAATCCACGGAAAGCTCTTTAGAAGTGAGAAATAAACCTA
>CLocus_141_Sample_28_Locus_798_Allele_1 [ON10sarBLin; PrmScf039, 1337069, -]
CGATAGTATTCAAATCCACGGAAAGCTCTTTAGAAGTGAGAAATAAACCTA
>CLocus_142_Sample_6_Locus_790_Allele_0 [OF2eveTil; PrmScf039, 1432914, +]
TCATTCAGAGCCAAACGCATCTCTGGACCCAGGTCCTGAAGAGTCTTCAGA
>CLocus_142_Sample_6_Locus_790_Allele_1 [OF2eveTil; PrmScf039, 1432914, +]
TCATTCAGAGCCAAACGCATCTCTGGACCCAGGTCCTGAAGAGTCTTCAGA
>CLocus_142_Sample_9_Locus_590_Allele_0 [OF5eveTil; PrmScf039, 1432914, +]
TCATTCAGAGCCAAACGCATCTCTGGACCCAGGTCCTGAAGAGTCTTCAGA
>CLocus_142_Sample_9_Locus_590_Allele_1 [OF5eveTil; PrmScf039, 1432914, +]
TCATTCAGAGCCAAACGCATCTCTGGACCCAGGTCCTGAAGAGTCTTCAGA
>CLocus_142_Sample_11_Locus_713_Allele_0 [OF6eveTil; PrmScf039, 1432914, +]
TCATTCAGAGCCAAACGCATCTCTGGACCCAGGTCCTGAAGAGTCTTCAGA
>CLocus_142_Sample_11_Locus_713_Allele_1 [OF6eveTil; PrmScf039, 1432914, +]
TCATTCAGAGCCAAACGCATCTCTGGACCCAGGTCCTGAAGAGTCTTCAGA
>CLocus_142_Sample_13_Locus_485_Allele_0 [OF9eveTil; PrmScf039, 1432914, +]
TCATTCAGAGCCAAACGCATCTCTGGACCCAGGTCCTGAAGAGTCTTCAGA
>CLocus_142_Sample_13_Locus_485_Allele_1 [OF9eveTil; PrmScf039, 1432914, +]
TCATTCAGAGCCAAACGCATCTCTGGACCCAGGTCCTGAAGAGTCTTCAGA
>CLocus_142_Sample_14_Locus_817_Allele_0 [OM10eveTil; PrmScf039, 1432914, +]
TCATTCAGAGCCAAACGCATCTCTGGACCCAGGTCCTGAAGAGTCTTCAGA
>CLocus_142_Sample_14_Locus_817_Allele_1 [OM10eveTil; PrmScf039, 1432914, +]
TCATTCAGAGCCAAACGCATCTCTGGACCCAGGTCCTGAAGAGTCTTCAGA
>CLocus_142_Sample_17_Locus_619_Allele_0 [OM3eveTil; PrmScf039, 1432914, +]
TCATTCAGAGCCAAACGCATCTCTGGACCCAGGTCCTGAAGAGTCTTCAGA
>CLocus_142_Sample_17_Locus_619_Allele_1 [OM3eveTil; PrmScf039, 1432914, +]
TCATTCAGAGCCAAACGCATCTCTGGACCCAGGTCCTGAAGAGTCTTCAGA
>CLocus_142_Sample_19_Locus_486_Allele_0 [OM4eveTil; PrmScf039, 1432914, +]
TCATTCAGAGCCAAACGCATCTCTGGACCCAGGTCCTGAAGAGTCTTCAGA
>CLocus_142_Sample_19_Locus_486_Allele_1 [OM4eveTil; PrmScf039, 1432914, +]
TCATTCAGAGCCAAACGCATCTCTGGACCCAGGTCCTGAAGAGTCTTCAGA
>CLocus_142_Sample_24_Locus_684_Allele_0 [OM8eveTil; PrmScf039, 1432914, +]
TCATTCAGAGCCAAACGCATCTCTGGACCCAGGTCCTGAAGAGTCTTCAGA
>CLocus_142_Sample_24_Locus_684_Allele_1 [OM8eveTil; PrmScf039, 1432914, +]
TCATTCAGAGCCAAACGCATCTCTGGACCCAGGTCCTGAAGAGTCTTCAGA
>CLocus_142_Sample_29_Locus_628_Allele_0 [ON1eveTil; PrmScf039, 1432914, +]
TCATTCAGAGCCAAACGCATCTCTGGACCCAGGTCCTGAAGAGTCTTCAGA
>CLocus_142_Sample_29_Locus_628_Allele_1 [ON1eveTil; PrmScf039, 1432914, +]
TCATTCAGAGCCAAACGCATCTCTGGACCCAGGTCCTGAAGAGTCTTCAGA
>CLocus_142_Sample_30_Locus_671_Allele_0 [ON7eveTil; PrmScf039, 1432914, +]
TCATTCAGAGCCAAACGCATCTCTGGACCCAGGTCCTGAAGAGTCTTCAGA
>CLocus_142_Sample_30_Locus_671_Allele_1 [ON7eveTil; PrmScf039, 1432914, +]
TCATTCAGAGCCAAACGCATCTCTGGACCCAGGTCCTGAAGAGTCTTCAGA
>CLocus_142_Sample_7_Locus_574_Allele_0 [OF2sarALin; PrmScf039, 1432914, +]
TCATTCAGAGCCAAACGCATCTCTGGACCCAGGTCCTGAAGAGTCTTCAGA
>CLocus_142_Sample_7_Locus_574_Allele_1 [OF2sarALin; PrmScf039, 1432914, +]
TCATTCAGAGCCAAACGCATCTCTGGACCCAGGTCCTGAAGAGTCTTCAGA
>CLocus_142_Sample_8_Locus_759_Allele_0 [OF3sarBLin; PrmScf039, 1432914, +]
TCATTCAGAGCCAAACGCATCTCTGGACCCAGGTCCTGAAGAGTCTTCAGA
>CLocus_142_Sample_8_Locus_759_Allele_1 [OF3sarBLin; PrmScf039, 1432914, +]
TCATTCAGAGCCAAACGCATCTCTGGACCCAGGTCCTGAAGAGTCTTCAGA
>CLocus_142_Sample_10_Locus_566_Allele_0 [OF5sarBLin; PrmScf039, 1432914, +]
TCATTCAGAGCCAAACGCATCTCTGGACCCAGGTCCTGAAGAGTCTTCAGA
>CLocus_142_Sample_10_Locus_566_Allele_1 [OF5sarBLin; PrmScf039, 1432914, +]
TCATTCAGAGCCAAACGCATCTCTGGACCCAGGTCCTGAAGAGTCTTCAGA
>CLocus_142_Sample_12_Locus_434_Allele_0 [OF6sarALin; PrmScf039, 1432914, +]
TCATTCAGAGCCAAACGCATCTCTGGACCCAGGTCCTGAAGAGTCTTCAGA
>CLocus_142_Sample_12_Locus_434_Allele_1 [OF6sarALin; PrmScf039, 1432914, +]
TCATTCAGAGCCAAACGCATCTCTGGACCCAGGTCCTGAAGAGTCTTCAGA
>CLocus_142_Sample_16_Locus_600_Allele_0 [OM1sarALin; PrmScf039, 1432914, +]
TCATTCAGAGCCAAACGCATCTCTGGACCCAGGTCCTGAAGAGTCTTCAGA
>CLocus_142_Sample_16_Locus_600_Allele_1 [OM1sarALin; PrmScf039, 1432914, +]
TCATTCAGAGCCAAACGCATCTCTGGACCCAGGTCCTGAAGAGTCTTCAGA
>CLocus_142_Sample_20_Locus_517_Allele_0 [OM4sarBLin; PrmScf039, 1432914, +]
TCATTCAGAGCCAAACGCATCTCTGGACCCAGGTCCTGAAGAGTCTTCAGA
>CLocus_142_Sample_20_Locus_517_Allele_1 [OM4sarBLin; PrmScf039, 1432914, +]
TCATTCAGAGCCAAACGCATCTCTGGACCCAGGTCCTGAAGAGTCTTCAGA
>CLocus_142_Sample_22_Locus_635_Allele_0 [OM7sarBLin; PrmScf039, 1432914, +]
TCATTCAGAGCCAAACGCATCTCTGGACCCAGGTCCTGAAGAGTCTTCAGA
>CLocus_142_Sample_22_Locus_635_Allele_1 [OM7sarBLin; PrmScf039, 1432914, +]
TCATTCAGAGCCAAACGCATCTCTGGACCCAGGTCCTGAAGAGTCTTCAGA
>CLocus_142_Sample_25_Locus_601_Allele_0 [OM8sarALin; PrmScf039, 1432914, +]
TCATTCAGAGCCAAACGCATCTCTGGACCCAGGTCCTGAAGAGTCTTCAGA
>CLocus_142_Sample_25_Locus_601_Allele_1 [OM8sarALin; PrmScf039, 1432914, +]
TCATTCAGAGCCAAACGCATCTCTGGACCCAGGTCCTGAAGAGTCTTCAGA
>CLocus_142_Sample_27_Locus_491_Allele_0 [OM9sarALin; PrmScf039, 1432914, +]
TCATTCAGAGCCAAACGCATCTCTGGACCCAGGTCCTGAAGAGTCTTCAGA
>CLocus_142_Sample_27_Locus_491_Allele_1 [OM9sarALin; PrmScf039, 1432914, +]
TCATTCAGAGCCAAACGCATCTCTGGACCCAGGTCCTGAAGAGTCTTCAGA
>CLocus_142_Sample_28_Locus_813_Allele_0 [ON10sarBLin; PrmScf039, 1432914, +]
TCATTCAGAGCCAAACGCATCTCTGGACCCAGGTCCTGAAGAGTCTTCAGA
>CLocus_142_Sample_28_Locus_813_Allele_1 [ON10sarBLin; PrmScf039, 1432914, +]
TCATTCAGAGCCAAACGCATCTCTGGACCCAGGTCCTGAAGAGTCTTCAGA
>CLocus_145_Sample_6_Locus_799_Allele_0 [OF2eveTil; PrmScf039, 1448274, -]
GCCACCTGTTTCCCAGGAGAAAGGAGTCAGATAAACCAGCGATCCTCATGA
>CLocus_145_Sample_6_Locus_799_Allele_1 [OF2eveTil; PrmScf039, 1448274, -]
GCCACCTGTTTCCCAGGAGAAAGGAGTCAGATAAACCAGCGATCCTCATGA
>CLocus_145_Sample_9_Locus_593_Allele_0 [OF5eveTil; PrmScf039, 1448274, -]
GCCACCTGTTTCCCAGGAGAAAGGAGTCAGATAAACCAGCGATCCTCATGA
>CLocus_145_Sample_9_Locus_593_Allele_1 [OF5eveTil; PrmScf039, 1448274, -]
GCCACCTGTTTCCCAGGAGAAAGGAGTCAGATAAACCAGCGATCCTCATGA
>CLocus_145_Sample_11_Locus_718_Allele_0 [OF6eveTil; PrmScf039, 1448274, -]
GCCACCTGTTTCCCAGGAGAAAGGAGTCAGATAAACCAGCGATCCTCATGA
>CLocus_145_Sample_11_Locus_718_Allele_1 [OF6eveTil; PrmScf039, 1448274, -]
GCCACCTGTTTCCCAGGAGAAAGGAGTCAGATAAACCAGCGATCCTCATGA
>CLocus_145_Sample_13_Locus_490_Allele_0 [OF9eveTil; PrmScf039, 1448274, -]
GCCACCTGTTTCCCAGGAGAAAGGAGTCAGATAAACCAGCGATCCTCATGA
>CLocus_145_Sample_13_Locus_490_Allele_1 [OF9eveTil; PrmScf039, 1448274, -]
GCCACCTGTTTCCCAGGAGAAAGGAGTCAGATAAACCAGCGATCCTCATGA
>CLocus_145_Sample_14_Locus_823_Allele_0 [OM10eveTil; PrmScf039, 1448274, -]
GCCACCTGTTTCCCAGGAGAAAGGAGTCAGATAAACCAGCGATCCTCATGA
>CLocus_145_Sample_14_Locus_823_Allele_1 [OM10eveTil; PrmScf039, 1448274, -]
GCCACCTGTTTCCCAGGAGAAAGGAGTCAGATAAACCAGCGATCCTCATGA
>CLocus_145_Sample_17_Locus_625_Allele_0 [OM3eveTil; PrmScf039, 1448274, -]
GCCACCTGTTTCCCAGGAGAAAGGAGTCAGATAAACCAGCGATCCTCATGA
>CLocus_145_Sample_17_Locus_625_Allele_1 [OM3eveTil; PrmScf039, 1448274, -]
GCCACCTGTTTCCCAGGAGAAAGGAGTCAGATAAACCAGCGATCCTCATGA
>CLocus_145_Sample_19_Locus_491_Allele_0 [OM4eveTil; PrmScf039, 1448274, -]
GCCACCTGTTTCCCAGGAGAAAGGAGTCAGATAAACCAGCGATCCTCATGA
>CLocus_145_Sample_19_Locus_491_Allele_1 [OM4eveTil; PrmScf039, 1448274, -]
GCCACCTGTTTCCCAGGAGAAAGGAGTCAGATAAACCAGCGATCCTCATGA
>CLocus_145_Sample_24_Locus_690_Allele_0 [OM8eveTil; PrmScf039, 1448274, -]
GCCACCTGTTTCCCAGGAGAAAGGAGTCAGATAAACCAGCGATCCTCATGA
>CLocus_145_Sample_24_Locus_690_Allele_1 [OM8eveTil; PrmScf039, 1448274, -]
GCCACCTGTTTCCCAGGAGAAAGGAGTCAGATAAACCAGCGATCCTCATGA
>CLocus_145_Sample_29_Locus_631_Allele_0 [ON1eveTil; PrmScf039, 1448274, -]
GCCACCTGTTTCCCAGGAGAAAGGAGTCAGATAAACCAGCGATCCTCATGA
>CLocus_145_Sample_29_Locus_631_Allele_1 [ON1eveTil; PrmScf039, 1448274, -]
GCCACCTGTTTCCCAGGAGAAAGGAGTCAGATAAACCAGCGATCCTCATGA
>CLocus_145_Sample_30_Locus_676_Allele_0 [ON7eveTil; PrmScf039, 1448274, -]
GCCACCTGTTTCCCAGGAGAAAGGAGTCAGATAAACCAGCGATCCTCATGA
>CLocus_145_Sample_30_Locus_676_Allele_1 [ON7eveTil; PrmScf039, 1448274, -]
GCCACCTGTTTCCCAGGAGAAAGGAGTCAGATAAACCAGCGATCCTCATGA
>CLocus_145_Sample_7_Locus_579_Allele_0 [OF2sarALin; PrmScf039, 1448274, -]
GCCACCTGTTTCCCAGGAGAAAGGAGTCAGATAAACCAGCGATCCTCATGA
>CLocus_145_Sample_7_Locus_579_Allele_1 [OF2sarALin; PrmScf039, 1448274, -]
GCCACCTGTTTCCCAGGAGAAAGGAGTCAGATAAACCAGCGATCCTCATGA
>CLocus_145_Sample_8_Locus_764_Allele_0 [OF3sarBLin; PrmScf039, 1448274, -]
GCCACCTGTTTCCCAGGAGAAAGGAGTCAGATAAACCAGCGATCCTCATGA
>CLocus_145_Sample_8_Locus_764_Allele_1 [OF3sarBLin; PrmScf039, 1448274, -]
GCCACCTGTTTCCCAGGAGAAAGGAGTCAGATAAACCAGCGATCCTCATGA
>CLocus_145_Sample_10_Locus_572_Allele_0 [OF5sarBLin; PrmScf039, 1448274, -]
GCCACCTGTTTCCCAGGAGAAAGGAGTCAGATAAACCAGCGATCCTCATGA
>CLocus_145_Sample_10_Locus_572_Allele_1 [OF5sarBLin; PrmScf039, 1448274, -]
GCCACCTGTTTCCCAGGAGAAAGGAGTCAGATAAACCAGCGATCCTCATGA
>CLocus_145_Sample_12_Locus_438_Allele_0 [OF6sarALin; PrmScf039, 1448274, -]
GCCACCTGTTTCCCAGGAGAAAGGAGTCAGATAAACCAGCGATCCTCATGA
>CLocus_145_Sample_12_Locus_438_Allele_1 [OF6sarALin; PrmScf039, 1448274, -]
GCCACCTGTTTCCCAGGAGAAAGGAGTCAGATAAACCAGCGATCCTCATGA
>CLocus_145_Sample_16_Locus_605_Allele_0 [OM1sarALin; PrmScf039, 1448274, -]
GCCACCTGTTTCCCAGGAGAAAGGAGTCAGATAAACCAGCGATCCTCATGA
>CLocus_145_Sample_16_Locus_605_Allele_1 [OM1sarALin; PrmScf039, 1448274, -]
GCCACCTGTTTCCCAGGAGAAAGGAGTCAGATAAACCAGCGATCCTCATGA
>CLocus_145_Sample_20_Locus_522_Allele_0 [OM4sarBLin; PrmScf039, 1448274, -]
GCCACCTGTTTCCCAGGAGAAAGGAGTCAGATAAACCAGCGATCCTCATGA
>CLocus_145_Sample_20_Locus_522_Allele_1 [OM4sarBLin; PrmScf039, 1448274, -]
GCCACCTGTTTCCCAGGAGAAAGGAGTCAGATAAACCAGCGATCCTCATGA
>CLocus_145_Sample_22_Locus_641_Allele_0 [OM7sarBLin; PrmScf039, 1448274, -]
GCCACCTGTTTCCCAGGAGAAAGGAGTCAGATAAACCAGCGATCCTCATGA
>CLocus_145_Sample_22_Locus_641_Allele_1 [OM7sarBLin; PrmScf039, 1448274, -]
GCCACCTGTTTCCCAGGAGAAAGGAGTCAGATAAACCAGCGATCCTCATGA
>CLocus_145_Sample_25_Locus_607_Allele_0 [OM8sarALin; PrmScf039, 1448274, -]
GCCACCTGTTTCCCAGGAGAAAGGAGTCAGATAAACCAGCGATCCTCATGA
>CLocus_145_Sample_25_Locus_607_Allele_1 [OM8sarALin; PrmScf039, 1448274, -]
GCCACCTGTTTCCCAGGAGAAAGGAGTCAGATAAACCAGCGATCCTCATGA
>CLocus_145_Sample_27_Locus_496_Allele_0 [OM9sarALin; PrmScf039, 1448274, -]
GCCACCTGTTTCCCAGGAGAAAGGAGTCAGATAAACCAGCGATCCTCATGA
>CLocus_145_Sample_27_Locus_496_Allele_1 [OM9sarALin; PrmScf039, 1448274, -]
GCCACCTGTTTCCCAGGAGAAAGGAGTCAGATAAACCAGCGATCCTCATGA
>CLocus_145_Sample_28_Locus_821_Allele_0 [ON10sarBLin; PrmScf039, 1448274, -]
GCCACCTGTTTCCCAGGAGAAAGGAGTCAGATAAACCAGCGATCCTCATGA
>CLocus_145_Sample_28_Locus_821_Allele_1 [ON10sarBLin; PrmScf039, 1448274, -]
GCCACCTGTTTCCCAGGAGAAAGGAGTCAGATAAACCAGCGATCCTCATGA
>CLocus_150_Sample_6_Locus_836_Allele_0 [OF2eveTil; PrmScf039, 1546702, +]
TCCTTGATTAGCTACAACAGCAGCACTCTCCCCGCCCTCCCCTCTTCGTCT
>CLocus_150_Sample_6_Locus_836_Allele_1 [OF2eveTil; PrmScf039, 1546702, +]
TCCTTGATTAGCTACAACAGCAGCACTCTCCCCGCCCTCCCCTCTTCGTCT
>CLocus_150_Sample_9_Locus_615_Allele_0 [OF5eveTil; PrmScf039, 1546702, +]
TCCTTGATTAGCTACAACAGCAGCACTCTCCCCGCCCTCCCCTCTTCGTCT
>CLocus_150_Sample_9_Locus_615_Allele_1 [OF5eveTil; PrmScf039, 1546702, +]
TCCTTGATTAGCTACAACAGCAGCACTCTCCCCGCCCTCCCCTCTTCGTCT
>CLocus_150_Sample_11_Locus_751_Allele_0 [OF6eveTil; PrmScf039, 1546702, +]
TCCTTGATTAGCTACAACAGCAGCACTCTCCCCGCCCTCCCCTCTTCGTCT
>CLocus_150_Sample_11_Locus_751_Allele_1 [OF6eveTil; PrmScf039, 1546702, +]
TCCTTGATTAGCTACAACAGCAGCACTCTCCCCGCCCTCCCCTCTTCGTCT
>CLocus_150_Sample_13_Locus_509_Allele_0 [OF9eveTil; PrmScf039, 1546702, +]
TCCTTGATTAGCTACAACAGCAGCACTCTCCCCGCCCTCCCCTCTTCGTCT
>CLocus_150_Sample_13_Locus_509_Allele_1 [OF9eveTil; PrmScf039, 1546702, +]
TCCTTGATTAGCTACAACAGCAGCACTCTCCCCGCCCTCCCCTCTTCGTCT
>CLocus_150_Sample_14_Locus_853_Allele_0 [OM10eveTil; PrmScf039, 1546702, +]
TCCTTGATTAGCTACAACAGCAGCACTCTCCCCGCCCTCCCCTCTTCGTCT
>CLocus_150_Sample_14_Locus_853_Allele_1 [OM10eveTil; PrmScf039, 1546702, +]
TCCTTGATTAGCTACAACAGCAGCACTCTCCCCGCCCTCCCCTCTTCGTCT
>CLocus_150_Sample_17_Locus_652_Allele_0 [OM3eveTil; PrmScf039, 1546702, +]
TCCTTGATTAGCTACAACAGCAGCACTCTCCCCGCCCTCCCCTCTTCGTCT
>CLocus_150_Sample_17_Locus_652_Allele_1 [OM3eveTil; PrmScf039, 1546702, +]
TCCTTGATTAGCTACAACAGCAGCACTCTCCCCGCCCTCCCCTCTTCGTCT
>CLocus_150_Sample_19_Locus_503_Allele_0 [OM4eveTil; PrmScf039, 1546702, +]
TCCTTGATTAGCTACAACAGCAGCACTCTCCCCGCCCTCCCCTCTTCGTCT
>CLocus_150_Sample_19_Locus_503_Allele_1 [OM4eveTil; PrmScf039, 1546702, +]
TCCTTGATTAGCTACAACAGCAGCACTCTCCCCGCCCTCCCCTCTTCGTCT
>CLocus_150_Sample_24_Locus_717_Allele_0 [OM8eveTil; PrmScf039, 1546702, +]
TCCTTGATTAGCTACAACAGCAGCACTCTCCCCGCCCTCCCCTCTTCGTCT
>CLocus_150_Sample_24_Locus_717_Allele_1 [OM8eveTil; PrmScf039, 1546702, +]
TCCTTGATTAGCTACAACAGCAGCACTCTCCCCGCCCTCCCCTCTTCGTCT
>CLocus_150_Sample_29_Locus_651_Allele_0 [ON1eveTil; PrmScf039, 1546702, +]
TCCTTGATTAGCTACAACAGCAGCACTCTCCCCGCCCTCCCCTCTTCGTCT
>CLocus_150_Sample_29_Locus_651_Allele_1 [ON1eveTil; PrmScf039, 1546702, +]
TCCTTGATTAGCTACAACAGCAGCACTCTCCCCGCCCTCCCCTCTTCGTCT
>CLocus_150_Sample_30_Locus_697_Allele_0 [ON7eveTil; PrmScf039, 1546702, +]
TCCTTGATTAGCTACAACAGCAGCACTCTCCCCGCCCTCCCCTCTTCGTCT
>CLocus_150_Sample_30_Locus_697_Allele_1 [ON7eveTil; PrmScf039, 1546702, +]
TCCTTGATTAGCTACAACAGCAGCACTCTCCCCGCCCTCCCCTCTTCGTCT
>CLocus_150_Sample_7_Locus_596_Allele_0 [OF2sarALin; PrmScf039, 1546702, +]
TCCTTGATTAGCTACAACAGCAGCACTCTCCCCGCCCTCCCCTCTTCGTCT
>CLocus_150_Sample_7_Locus_596_Allele_1 [OF2sarALin; PrmScf039, 1546702, +]
TCCTTGATTAGCTACAACAGCAGCACTCTCCCCGCCCTCCCCTCTTCGTCT
>CLocus_150_Sample_8_Locus_789_Allele_0 [OF3sarBLin; PrmScf039, 1546702, +]
TCCTTGATTAGCTACAACAGCAGCACTCTCCCCGCCCTCCCCTCTTCGTCT
>CLocus_150_Sample_8_Locus_789_Allele_1 [OF3sarBLin; PrmScf039, 1546702, +]
TCCTTGATTAGCTACAACAGCAGCACTCTCCCCGCCCTCCCCTCTTCGTCT
>CLocus_150_Sample_10_Locus_592_Allele_0 [OF5sarBLin; PrmScf039, 1546702, +]
TCCTTGATTAGCTACAACAGCAGCACTCTCCCCGCCCTCCCCTCTTCGTCT
>CLocus_150_Sample_10_Locus_592_Allele_1 [OF5sarBLin; PrmScf039, 1546702, +]
TCCTTGATTAGCTACAACAGCAGCACTCTCCCCGCCCTCCCCTCTTCGTCT
>CLocus_150_Sample_12_Locus_454_Allele_0 [OF6sarALin; PrmScf039, 1546702, +]
TCCTTGATTAGCTACAACAGCAGCACTCTCCCCGCCCTCCCCTCTTCGTCT
>CLocus_150_Sample_12_Locus_454_Allele_1 [OF6sarALin; PrmScf039, 1546702, +]
TCCTTGATTAGCTACAACAGCAGCACTCTCCCCGCCCTCCCCTCTTCGTCT
>CLocus_150_Sample_16_Locus_626_Allele_0 [OM1sarALin; PrmScf039, 1546702, +]
TCCTTGATTAGCTACAACAGCAGCACTCTCCCCGCCCTCCCCTCTTCGTCT
>CLocus_150_Sample_16_Locus_626_Allele_1 [OM1sarALin; PrmScf039, 1546702, +]
TCCTTGATTAGCTACAACAGCAGCACTCTCCCCGCCCTCCCCTCTTCGTCT
>CLocus_150_Sample_20_Locus_545_Allele_0 [OM4sarBLin; PrmScf039, 1546702, +]
TCCTTGATTAGCTACAACAGCAGCACTCTCCCCGCCCTCCCCTCTTCGTCT
>CLocus_150_Sample_20_Locus_545_Allele_1 [OM4sarBLin; PrmScf039, 1546702, +]
TCCTTGATTAGCTACAACAGCAGCACTCTCCCCGCCCTCCCCTCTTCGTCT
>CLocus_150_Sample_22_Locus_658_Allele_0 [OM7sarBLin; PrmScf039, 1546702, +]
TCCTTGATTAGCTACAACAGCAGCACTCTCCCCGCCCTCCCCTCTTCGTCT
>CLocus_150_Sample_22_Locus_658_Allele_1 [OM7sarBLin; PrmScf039, 1546702, +]
TCCTTGATTAGCTACAACAGCAGCACTCTCCCCGCCCTCCCCTCTTCGTCT
>CLocus_150_Sample_25_Locus_623_Allele_0 [OM8sarALin; PrmScf039, 1546702, +]
TCCTTGATTAGCTACAACAGCAGCACTCTCCCCGCCCTCCCCTCTTCGTCT
>CLocus_150_Sample_25_Locus_623_Allele_1 [OM8sarALin; PrmScf039, 1546702, +]
TCCTTGATTAGCTACAACAGCAGCACTCTCCCCGCCCTCCCCTCTTCGTCT
>CLocus_150_Sample_27_Locus_510_Allele_0 [OM9sarALin; PrmScf039, 1546702, +]
TCCTTGATTAGCTACAACAGCAGCACTCTCCCCGCCCTCCCCTCTTCGTCT
>CLocus_150_Sample_27_Locus_510_Allele_1 [OM9sarALin; PrmScf039, 1546702, +]
TCCTTGATTAGCTACAACAGCAGCACTCTCCCCGCCCTCCCCTCTTCGTCT
>CLocus_150_Sample_28_Locus_851_Allele_0 [ON10sarBLin; PrmScf039, 1546702, +]
TCCTTGATTAGCTACAACAGCAGCACTCTCCCCGCCCTCCCCTCTTCGTCT
>CLocus_150_Sample_28_Locus_851_Allele_1 [ON10sarBLin; PrmScf039, 1546702, +]
TCCTTGATTAGCTACAACAGCAGCACTCTCCCCGCCCTCCCCTCTTCGTCT
>CLocus_151_Sample_6_Locus_851_Allele_0 [OF2eveTil; PrmScf039, 1589880, +]
TTTCTGGGTTTCTGTGTGAATTTTCTTATTTTTATCTGATTTCATGTCAAA
>CLocus_151_Sample_6_Locus_851_Allele_1 [OF2eveTil; PrmScf039, 1589880, +]
TTTCTGGGTTTCTGTGTGAATTTTCTTATTTTTATCTGATTTCATGTCAAA
>CLocus_151_Sample_9_Locus_624_Allele_0 [OF5eveTil; PrmScf039, 1589880, +]
TTTCTGGGTTTCTGTGTGAATTTTCTTATTTTTATCTGATTTCATGTCAAA
>CLocus_151_Sample_9_Locus_624_Allele_1 [OF5eveTil; PrmScf039, 1589880, +]
TTTCTGGGTTTCTGTGTGAATTTTCTTATTTTTATCTGATTTCATGTCAAA
>CLocus_151_Sample_11_Locus_763_Allele_0 [OF6eveTil; PrmScf039, 1589880, +]
TTTCTGGGTTTCTGTGTGAATTTTCTTATTTTTATCTGATTTCATGTCAAA
>CLocus_151_Sample_11_Locus_763_Allele_1 [OF6eveTil; PrmScf039, 1589880, +]
TTTCTGGGTTTCTGTGTGAATTTTCTTATTTTTATCTGATTTCATGTCAAA
>CLocus_151_Sample_13_Locus_520_Allele_0 [OF9eveTil; PrmScf039, 1589880, +]
TTTCTGGGTTTCTGTGTGAATTTTCTTATTTTTATCTGATTTCATGTCAAA
>CLocus_151_Sample_13_Locus_520_Allele_1 [OF9eveTil; PrmScf039, 1589880, +]
TTTCTGGGTTTCTGTGTGAATTTTCTTATTTTTATCTGATTTCATGTCAAA
>CLocus_151_Sample_14_Locus_865_Allele_0 [OM10eveTil; PrmScf039, 1589880, +]
TTTCTGGGTTTCTGTGTGAATTTTCTTATTTTTATCTGATTTCATGTCAAA
>CLocus_151_Sample_14_Locus_865_Allele_1 [OM10eveTil; PrmScf039, 1589880, +]
TTTCTGGGTTTCTGTGTGAATTTTCTTATTTTTATCTGATTTCATGTCAAA
>CLocus_151_Sample_17_Locus_668_Allele_0 [OM3eveTil; PrmScf039, 1589880, +]
TTTCTGGGTTTCTGTGTGAATTTTCTTATTTTTATCTGATTTCATGTCAAA
>CLocus_151_Sample_17_Locus_668_Allele_1 [OM3eveTil; PrmScf039, 1589880, +]
TTTCTGGGTTTCTGTGTGAATTTTCTTATTTTTATCTGATTTCATGTCAAA
>CLocus_151_Sample_19_Locus_510_Allele_0 [OM4eveTil; PrmScf039, 1589880, +]
TTTCTGGGTTTCTGTGTGAATTTTCTTATTTTTATCTGATTTCATGTCAAA
>CLocus_151_Sample_19_Locus_510_Allele_1 [OM4eveTil; PrmScf039, 1589880, +]
TTTCTGGGTTTCTGTGTGAATTTTCTTATTTTTATCTGATTTCATGTCAAA
>CLocus_151_Sample_24_Locus_723_Allele_0 [OM8eveTil; PrmScf039, 1589880, +]
TTTCTGGGTTTCTGTGTGAATTTTCTTATTTTTATCTGATTTCATGTCAAA
>CLocus_151_Sample_24_Locus_723_Allele_1 [OM8eveTil; PrmScf039, 1589880, +]
TTTCTGGGTTTCTGTGTGAATTTTCTTATTTTTATCTGATTTCATGTCAAA
>CLocus_151_Sample_29_Locus_659_Allele_0 [ON1eveTil; PrmScf039, 1589880, +]
TTTCTGGGTTTCTGTGTGAATTTTCTTATTTTTATCTGATTTCATGTCAAA
>CLocus_151_Sample_29_Locus_659_Allele_1 [ON1eveTil; PrmScf039, 1589880, +]
TTTCTGGGTTTCTGTGTGAATTTTCTTATTTTTATCTGATTTCATGTCAAA
>CLocus_151_Sample_30_Locus_703_Allele_0 [ON7eveTil; PrmScf039, 1589880, +]
TTTCTGGGTTTCTGTGTGAATTTTCTTATTTTTATCTGATTTCATGTCAAA
>CLocus_151_Sample_30_Locus_703_Allele_1 [ON7eveTil; PrmScf039, 1589880, +]
TTTCTGGGTTTCTGTGTGAATTTTCTTATTTTTATCTGATTTCATGTCAAA
>CLocus_151_Sample_7_Locus_603_Allele_0 [OF2sarALin; PrmScf039, 1589880, +]
TTTCTGGGTTTCTGTGTGAATTTTCTTATTTTTATCTGATTTCATGTCAAA
>CLocus_151_Sample_7_Locus_603_Allele_1 [OF2sarALin; PrmScf039, 1589880, +]
TTTCTGGGTTTCTGTGTGAATTTTCTTATTTTTATCTGATTTCATGTCAAA
>CLocus_151_Sample_8_Locus_798_Allele_0 [OF3sarBLin; PrmScf039, 1589880, +]
TTTCTGGGTTTCTGTGTGAATTTTCTTATTTTTATCTGATTTCATGTCAAA
>CLocus_151_Sample_8_Locus_798_Allele_1 [OF3sarBLin; PrmScf039, 1589880, +]
TTTCTGGGTTTCTGTGTGAATTTTCTTATTTTTATCTGATTTCATGTCAAA
>CLocus_151_Sample_10_Locus_601_Allele_0 [OF5sarBLin; PrmScf039, 1589880, +]
TTTCTGGGTTTCTGTGTGAATTTTCTTATTTTTATCTGATTTCATGTCAAA
>CLocus_151_Sample_10_Locus_601_Allele_1 [OF5sarBLin; PrmScf039, 1589880, +]
TTTCTGGGTTTCTGTGTGAATTTTCTTATTTTTATCTGATTTCATGTCAAA
>CLocus_151_Sample_12_Locus_460_Allele_0 [OF6sarALin; PrmScf039, 1589880, +]
TTTCTGGGTTTCTGTGTGAATTTTCTTATTTTTATCTGATTTCATGTCAAA
>CLocus_151_Sample_12_Locus_460_Allele_1 [OF6sarALin; PrmScf039, 1589880, +]
TTTCTGGGTTTCTGTGTGAATTTTCTTATTTTTATCTGATTTCATGTCAAA
>CLocus_151_Sample_16_Locus_634_Allele_0 [OM1sarALin; PrmScf039, 1589880, +]
TTTCTGGGTTTCTGTGTGAATTTTCTTATTTTTATCTGATTTCATGTCAAA
>CLocus_151_Sample_16_Locus_634_Allele_1 [OM1sarALin; PrmScf039, 1589880, +]
TTTCTGGGTTTCTGTGTGAATTTTCTTATTTTTATCTGATTTCATGTCAAA
>CLocus_151_Sample_20_Locus_551_Allele_0 [OM4sarBLin; PrmScf039, 1589880, +]
TTTCTGGGTTTCTGTGTGAATTTTCTTATTTTTATCTGATTTCATGTCAAA
>CLocus_151_Sample_20_Locus_551_Allele_1 [OM4sarBLin; PrmScf039, 1589880, +]
TTTCTGGGTTTCTGTGTGAATTTTCTTATTTTTATCTGATTTCATGTCAAA
>CLocus_151_Sample_22_Locus_663_Allele_0 [OM7sarBLin; PrmScf039, 1589880, +]
TTTCTGGGTTTCTGTGTGAATTTTCTTATTTTTATCTGATTTCATGTCAAA
>CLocus_151_Sample_22_Locus_663_Allele_1 [OM7sarBLin; PrmScf039, 1589880, +]
TTTCTGGGTTTCTGTGTGAATTTTCTTATTTTTATCTGATTTCATGTCAAA
>CLocus_151_Sample_25_Locus_630_Allele_0 [OM8sarALin; PrmScf039, 1589880, +]
TTTCTGGGTTTCTGTGTGAATTTTCTTATTTTTATCTGATTTCATGTCAAA
>CLocus_151_Sample_25_Locus_630_Allele_1 [OM8sarALin; PrmScf039, 1589880, +]
TTTCTGGGTTTCTGTGTGAATTTTCTTATTTTTATCTGATTTCATGTCAAA
>CLocus_151_Sample_27_Locus_518_Allele_0 [OM9sarALin; PrmScf039, 1589880, +]
TTTCTGGGTTTCTGTGTGAATTTTCTTATTTTTATCTGATTTCATGTCAAA
>CLocus_151_Sample_27_Locus_518_Allele_1 [OM9sarALin; PrmScf039, 1589880, +]
TTTCTGGGTTTCTGTGTGAATTTTCTTATTTTTATCTGATTTCATGTCAAA
>CLocus_151_Sample_28_Locus_862_Allele_0 [ON10sarBLin; PrmScf039, 1589880, +]
TTTCTGGGTTTCTGTGTGAATTTTCTTATTTTTATCTGATTTCATGTCAAA
>CLocus_151_Sample_28_Locus_862_Allele_1 [ON10sarBLin; PrmScf039, 1589880, +]
TTTCTGGGTTTCTGTGTGAATTTTCTTATTTTTATCTGATTTCATGTCAAA
>CLocus_152_Sample_6_Locus_853_Allele_0 [OF2eveTil; PrmScf039, 1591977, -]
CGATATTATTCAAACCAAGGAAATCCCTTTAGAAGTGAGGAATGATCCAAC
>CLocus_152_Sample_6_Locus_853_Allele_1 [OF2eveTil; PrmScf039, 1591977, -]
CGATATTATTCAAACCAAGGAAATCCCTTTAGAAGTGAGGAATGATCCAAC
>CLocus_152_Sample_9_Locus_626_Allele_0 [OF5eveTil; PrmScf039, 1591977, -]
CGATATTATTCAAACCAAGGAAATCCCTTTAGAAGTGAGGAATGATCCAAC
>CLocus_152_Sample_9_Locus_626_Allele_1 [OF5eveTil; PrmScf039, 1591977, -]
CGATATTATTCAAACCAAGGAAATCCCTTTAGAAGTGAGGAATGATCCAAC
>CLocus_152_Sample_11_Locus_764_Allele_0 [OF6eveTil; PrmScf039, 1591977, -]
CGATATTATTCAAACCAAGGAAATCCCTTTAGAAGTGAGGAATGATCCAAC
>CLocus_152_Sample_11_Locus_764_Allele_1 [OF6eveTil; PrmScf039, 1591977, -]
CGATATTATTCAAACCAAGGAAATCCCTTTAGAAGTGAGGAATGATCCAAC
>CLocus_152_Sample_13_Locus_521_Allele_0 [OF9eveTil; PrmScf039, 1591977, -]
CGATATTATTCAAACCAAGGAAATCCCTTTAGAAGTGAGGAATGATCCAAC
>CLocus_152_Sample_13_Locus_521_Allele_1 [OF9eveTil; PrmScf039, 1591977, -]
CGATATTATTCAAACCAAGGAAATCCCTTTAGAAGTGAGGAATGATCCAAC
>CLocus_152_Sample_14_Locus_866_Allele_0 [OM10eveTil; PrmScf039, 1591977, -]
CGATATTATTCAAACCAAGGAAATCCCTTTAGAAGTGAGGAATGATCCAAC
>CLocus_152_Sample_14_Locus_866_Allele_1 [OM10eveTil; PrmScf039, 1591977, -]
CGATATTATTCAAACCAAGGAAATCCCTTTAGAAGTGAGGAATGATCCAAC
>CLocus_152_Sample_17_Locus_669_Allele_0 [OM3eveTil; PrmScf039, 1591977, -]
CGATATTATTCAAACCAAGGAAATCCCTTTAGAAGTGAGGAATGATCCAAC
>CLocus_152_Sample_17_Locus_669_Allele_1 [OM3eveTil; PrmScf039, 1591977, -]
CGATATTATTCAAACCAAGGAAATCCCTTTAGAAGTGAGGAATGATCCAAC
>CLocus_152_Sample_19_Locus_511_Allele_0 [OM4eveTil; PrmScf039, 1591977, -]
CGATATTATTCAAACCAAGGAAATCCCTTTAGAAGTGAGGAATGATCCAAC
>CLocus_152_Sample_19_Locus_511_Allele_1 [OM4eveTil; PrmScf039, 1591977, -]
CGATATTATTCAAACCAAGGAAATCCCTTTAGAAGTGAGGAATGATCCAAC
>CLocus_152_Sample_24_Locus_724_Allele_0 [OM8eveTil; PrmScf039, 1591977, -]
CGATATTATTCAAACCAAGGAAATCCCTTTAGAAGTGAGGAATGATCCAAC
>CLocus_152_Sample_24_Locus_724_Allele_1 [OM8eveTil; PrmScf039, 1591977, -]
CGATATTATTCAAACCAAGGAAATCCCTTTAGAAGTGAGGAATGATCCAAC
>CLocus_152_Sample_29_Locus_660_Allele_0 [ON1eveTil; PrmScf039, 1591977, -]
CGATATTATTCAAACCAAGGAAATCCCTTTAGAAGTGAGGAATGATCCAAC
>CLocus_152_Sample_29_Locus_660_Allele_1 [ON1eveTil; PrmScf039, 1591977, -]
CGATATTATTCAAACCAAGGAAATCCCTTTAGAAGTGAGGAATGATCCAAC
>CLocus_152_Sample_30_Locus_705_Allele_0 [ON7eveTil; PrmScf039, 1591977, -]
CGATATTATTCAAACCAAGGAAATCCCTTTAGAAGTGAGGAATGATCCAAC
>CLocus_152_Sample_30_Locus_705_Allele_1 [ON7eveTil; PrmScf039, 1591977, -]
CGATATTATTCAAACCAAGGAAATCCCTTTAGAAGTGAGGAATGATCCAAC
>CLocus_152_Sample_7_Locus_604_Allele_0 [OF2sarALin; PrmScf039, 1591977, -]
CGATATTATTCAAACCAAGGAAATCCCTTTAGAAGTGAGGAATGATCCAAC
>CLocus_152_Sample_7_Locus_604_Allele_1 [OF2sarALin; PrmScf039, 1591977, -]
CGATATTATTCAAACCAAGGAAATCCCTTTAGAAGTGAGGAATGATCCAAC
>CLocus_152_Sample_8_Locus_799_Allele_0 [OF3sarBLin; PrmScf039, 1591977, -]
CGATATTATTCAAACCAAGGAAATCCCTTTAGAAGTGAGGAATGATCCAAC
>CLocus_152_Sample_8_Locus_799_Allele_1 [OF3sarBLin; PrmScf039, 1591977, -]
CGATATTATTCAAACCAAGGAAATCCCTTTAGAAGTGAGGAATGATCCAAC
>CLocus_152_Sample_10_Locus_604_Allele_0 [OF5sarBLin; PrmScf039, 1591977, -]
CGATATTATTCAAACCAAGGAAATCCCTTTAGAAGTGAGGAATGATCCAAC
>CLocus_152_Sample_10_Locus_604_Allele_1 [OF5sarBLin; PrmScf039, 1591977, -]
CGATATTATTCAAACCAAGGAAATCCCTTTAGAAGTGAGGAATGATCCAAC
>CLocus_152_Sample_12_Locus_461_Allele_0 [OF6sarALin; PrmScf039, 1591977, -]
CGATATTATTCAAACCAAGGAAATCCCTTTAGAAGTGAGGAATGATCCAAC
>CLocus_152_Sample_12_Locus_461_Allele_1 [OF6sarALin; PrmScf039, 1591977, -]
CGATATTATTCAAACCAAGGAAATCCCTTTAGAAGTGAGGAATGATCCAAC
>CLocus_152_Sample_16_Locus_635_Allele_0 [OM1sarALin; PrmScf039, 1591977, -]
CGATATTATTCAAACCAAGGAAATCCCTTTAGAAGTGAGGAATGATCCAAC
>CLocus_152_Sample_16_Locus_635_Allele_1 [OM1sarALin; PrmScf039, 1591977, -]
CGATATTATTCAAACCAAGGAAATCCCTTTAGAAGTGAGGAATGATCCAAC
>CLocus_152_Sample_20_Locus_552_Allele_0 [OM4sarBLin; PrmScf039, 1591977, -]
CGATATTATTCAAACCAAGGAAATCCCTTTAGAAGTGAGGAATGATCCAAC
>CLocus_152_Sample_20_Locus_552_Allele_1 [OM4sarBLin; PrmScf039, 1591977, -]
CGATATTATTCAAACCAAGGAAATCCCTTTAGAAGTGAGGAATGATCCAAC
>CLocus_152_Sample_22_Locus_664_Allele_0 [OM7sarBLin; PrmScf039, 1591977, -]
CGATATTATTCAAACCAAGGAAATCCCTTTAGAAGTGAGGAATGATCCAAC
>CLocus_152_Sample_22_Locus_664_Allele_1 [OM7sarBLin; PrmScf039, 1591977, -]
CGATATTATTCAAACCAAGGAAATCCCTTTAGAAGTGAGGAATGATCCAAC
>CLocus_152_Sample_25_Locus_631_Allele_0 [OM8sarALin; PrmScf039, 1591977, -]
CGATATTATTCAAACCAAGGAAATCCCTTTAGAAGTGAGGAATGATCCAAC
>CLocus_152_Sample_25_Locus_631_Allele_1 [OM8sarALin; PrmScf039, 1591977, -]
CGATATTATTCAAACCAAGGAAATCCCTTTAGAAGTGAGGAATGATCCAAC
>CLocus_152_Sample_27_Locus_519_Allele_0 [OM9sarALin; PrmScf039, 1591977, -]
CGATATTATTCAAACCAAGGAAATCCCTTTAGAAGTGAGGAATGATCCAAC
>CLocus_152_Sample_27_Locus_519_Allele_1 [OM9sarALin; PrmScf039, 1591977, -]
CGATATTATTCAAACCAAGGAAATCCCTTTAGAAGTGAGGAATGATCCAAC
>CLocus_152_Sample_28_Locus_864_Allele_0 [ON10sarBLin; PrmScf039, 1591977, -]
CGATATTATTCAAACCAAGGAAATCCCTTTAGAAGTGAGGAATGATCCAAC
>CLocus_152_Sample_28_Locus_864_Allele_1 [ON10sarBLin; PrmScf039, 1591977, -]
CGATATTATTCAAACCAAGGAAATCCCTTTAGAAGTGAGGAATGATCCAAC
>CLocus_163_Sample_6_Locus_945_Allele_0 [OF2eveTil; PrmScf039, 1982060, +]
TTGACACAATAGAATCATTTTTTATTCACCAAACTCTGAATAGACTTTCTG
>CLocus_163_Sample_6_Locus_945_Allele_1 [OF2eveTil; PrmScf039, 1982060, +]
TTGACACAATAGAATCATTTTTTATTCACCAAACTCTGAATAGACTTTCTG
>CLocus_163_Sample_9_Locus_690_Allele_0 [OF5eveTil; PrmScf039, 1982060, +]
TTGACACAATAGAATCATTTTTTATTCACCAAACTCTGAATAGACTTTCTG
>CLocus_163_Sample_9_Locus_690_Allele_1 [OF5eveTil; PrmScf039, 1982060, +]
TTGACACAATAGAATCATTTTTTATTCACCAAACTCTGAATAGACTTTCTG
>CLocus_163_Sample_11_Locus_846_Allele_0 [OF6eveTil; PrmScf039, 1982060, +]
TTGACACAATAGAATCATTTTTTATTCACCAAACTCTGAATAGACTTTCTG
>CLocus_163_Sample_11_Locus_846_Allele_1 [OF6eveTil; PrmScf039, 1982060, +]
TTGACACAATAGAATCATTTTTTATTCACCAAACTCTGAATAGACTTTCTG
>CLocus_163_Sample_13_Locus_567_Allele_0 [OF9eveTil; PrmScf039, 1982060, +]
TTGACACAATAGAATCATTTTTTATTCACCAAACTCTGAATAGACTTTCTG
>CLocus_163_Sample_13_Locus_567_Allele_1 [OF9eveTil; PrmScf039, 1982060, +]
TTGACACAATAGAATCATTTTTTATTCACCAAACTCTGAATAGACTTTCTG
>CLocus_163_Sample_14_Locus_976_Allele_0 [OM10eveTil; PrmScf039, 1982060, +]
TTGACACAATAGAATCATTTTTTATTCACCAAACTCTGAATAGACTTTCTG
>CLocus_163_Sample_14_Locus_976_Allele_1 [OM10eveTil; PrmScf039, 1982060, +]
TTGACACAATAGAATCATTTTTTATTCACCAAACTCTGAATAGACTTTCTG
>CLocus_163_Sample_17_Locus_747_Allele_0 [OM3eveTil; PrmScf039, 1982060, +]
TTGACACAATAGAATCATTTTTTATTCACCAAACTCTGAATAGACTTTCTG
>CLocus_163_Sample_17_Locus_747_Allele_1 [OM3eveTil; PrmScf039, 1982060, +]
TTGACACAATAGAATCATTTTTTATTCACCAAACTCTGAATAGACTTTCTG
>CLocus_163_Sample_19_Locus_565_Allele_0 [OM4eveTil; PrmScf039, 1982060, +]
TTGACACAATAGAATCATTTTTTATTCACCAAACTCTGAATAGACTTTCTG
>CLocus_163_Sample_19_Locus_565_Allele_1 [OM4eveTil; PrmScf039, 1982060, +]
TTGACACAATAGAATCATTTTTTATTCACCAAACTCTGAATAGACTTTCTG
>CLocus_163_Sample_24_Locus_806_Allele_0 [OM8eveTil; PrmScf039, 1982060, +]
TTGACACAATAGAATCATTTTTTATTCACCAAACTCTGAATAGACTTTCTG
>CLocus_163_Sample_24_Locus_806_Allele_1 [OM8eveTil; PrmScf039, 1982060, +]
TTGACACAATAGAATCATTTTTTATTCACCAAACTCTGAATAGACTTTCTG
>CLocus_163_Sample_29_Locus_720_Allele_0 [ON1eveTil; PrmScf039, 1982060, +]
TTGACACAATAGAATCATTTTTTATTCACCAAACTCTGAATAGACTTTCTG
>CLocus_163_Sample_29_Locus_720_Allele_1 [ON1eveTil; PrmScf039, 1982060, +]
TTGACACAATAGAATCATTTTTTATTCACCAAACTCTGAATAGACTTTCTG
>CLocus_163_Sample_30_Locus_787_Allele_0 [ON7eveTil; PrmScf039, 1982060, +]
TTGACACAATAGAATCATTTTTTATTCACCAAACTCTGAATAGACTTTCTG
>CLocus_163_Sample_30_Locus_787_Allele_1 [ON7eveTil; PrmScf039, 1982060, +]
TTGACACAATAGAATCATTTTTTATTCACCAAACTCTGAATAGACTTTCTG
>CLocus_163_Sample_7_Locus_661_Allele_0 [OF2sarALin; PrmScf039, 1982060, +]
TTGACACAATAGAATCCTTTTTTATTCACCAAACTCTGAATAGACTTTCTG
>CLocus_163_Sample_7_Locus_661_Allele_1 [OF2sarALin; PrmScf039, 1982060, +]
TTGACACAATAGAATCCTTTTTTATTCACCAAACTCTGAATAGACTTTCTG
>CLocus_163_Sample_8_Locus_874_Allele_0 [OF3sarBLin; PrmScf039, 1982060, +]
TTGACACAATAGAATCCTTTTTTATTCACCAAACTCTGAATAGACTTTCTG
>CLocus_163_Sample_8_Locus_874_Allele_1 [OF3sarBLin; PrmScf039, 1982060, +]
TTGACACAATAGAATCCTTTTTTATTCACCAAACTCTGAATAGACTTTCTG
>CLocus_163_Sample_10_Locus_655_Allele_0 [OF5sarBLin; PrmScf039, 1982060, +]
TTGACACAATAGAATCCTTTTTTATTCACCAAACTCTGAATAGACTTTCTG
>CLocus_163_Sample_10_Locus_655_Allele_1 [OF5sarBLin; PrmScf039, 1982060, +]
TTGACACAATAGAATCCTTTTTTATTCACCAAACTCTGAATAGACTTTCTG
>CLocus_163_Sample_12_Locus_499_Allele_0 [OF6sarALin; PrmScf039, 1982060, +]
TTGACACAATAGAATCCTTTTTTATTCACCAAACTCTGAATAGACTTTCTG
>CLocus_163_Sample_12_Locus_499_Allele_1 [OF6sarALin; PrmScf039, 1982060, +]
TTGACACAATAGAATCCTTTTTTATTCACCAAACTCTGAATAGACTTTCTG
>CLocus_163_Sample_16_Locus_702_Allele_0 [OM1sarALin; PrmScf039, 1982060, +]
TTGACACAATAGAATCCTTTTTTATTCACCAAACTCTGAATAGACTTTCTG
>CLocus_163_Sample_16_Locus_702_Allele_1 [OM1sarALin; PrmScf039, 1982060, +]
TTGACACAATAGAATCCTTTTTTATTCACCAAACTCTGAATAGACTTTCTG
>CLocus_163_Sample_20_Locus_598_Allele_0 [OM4sarBLin; PrmScf039, 1982060, +]
TTGACACAATAGAATCCTTTTTTATTCACCAAACTCTGAATAGACTTTCTG
>CLocus_163_Sample_20_Locus_598_Allele_1 [OM4sarBLin; PrmScf039, 1982060, +]
TTGACACAATAGAATCCTTTTTTATTCACCAAACTCTGAATAGACTTTCTG
>CLocus_163_Sample_22_Locus_731_Allele_0 [OM7sarBLin; PrmScf039, 1982060, +]
TTGACACAATAGAATCCTTTTTTATTCACCAAACTCTGAATAGACTTTCTG
>CLocus_163_Sample_22_Locus_731_Allele_1 [OM7sarBLin; PrmScf039, 1982060, +]
TTGACACAATAGAATCCTTTTTTATTCACCAAACTCTGAATAGACTTTCTG
>CLocus_163_Sample_25_Locus_679_Allele_0 [OM8sarALin; PrmScf039, 1982060, +]
TTGACACAATAGAATCCTTTTTTATTCACCAAACTCTGAATAGACTTTCTG
>CLocus_163_Sample_25_Locus_679_Allele_1 [OM8sarALin; PrmScf039, 1982060, +]
TTGACACAATAGAATCCTTTTTTATTCACCAAACTCTGAATAGACTTTCTG
>CLocus_163_Sample_27_Locus_568_Allele_0 [OM9sarALin; PrmScf039, 1982060, +]
TTGACACAATAGAATCCTTTTTTATTCACCAAACTCTGAATAGACTTTCTG
>CLocus_163_Sample_27_Locus_568_Allele_1 [OM9sarALin; PrmScf039, 1982060, +]
TTGACACAATAGAATCCTTTTTTATTCACCAAACTCTGAATAGACTTTCTG
>CLocus_163_Sample_28_Locus_953_Allele_0 [ON10sarBLin; PrmScf039, 1982060, +]
TTGACACAATAGAATCCTTTTTTATTCACCAAACTCTGAATAGACTTTCTG
>CLocus_163_Sample_28_Locus_953_Allele_1 [ON10sarBLin; PrmScf039, 1982060, +]
TTGACACAATAGAATCCTTTTTTATTCACCAAACTCTGAATAGACTTTCTG
>CLocus_164_Sample_6_Locus_953_Allele_0 [OF2eveTil; PrmScf039, 2022798, -]
GCTCTATTCCCCCTGAGGACCTCTGCAGGCGAGGGAGGCATGCATATGTAA
>CLocus_164_Sample_6_Locus_953_Allele_1 [OF2eveTil; PrmScf039, 2022798, -]
GCTCTATTCCCCCTGAGGACCTCTGCAGGCGAGGGAGGCATGCATATGTAA
>CLocus_164_Sample_9_Locus_697_Allele_0 [OF5eveTil; PrmScf039, 2022798, -]
GCTCTATTCCCCCTGAGGACCTCTGCAGGCGAGGGAGGCATGCATATGTAA
>CLocus_164_Sample_9_Locus_697_Allele_1 [OF5eveTil; PrmScf039, 2022798, -]
GCTCTATTCCCCCTGAGGACCTCTGCAGGCGAGGGAGGCATGCATATGTAA
>CLocus_164_Sample_11_Locus_851_Allele_0 [OF6eveTil; PrmScf039, 2022798, -]
GCTCTATTCCCCCTGAGGACCTCTGCAGGCGAGGGAGGCATGCATATGTAA
>CLocus_164_Sample_11_Locus_851_Allele_1 [OF6eveTil; PrmScf039, 2022798, -]
GCTCTATTCCCCCTGAGGACCTCTGCAGGCGAGGGAGGCATGCATATGTAA
>CLocus_164_Sample_13_Locus_570_Allele_0 [OF9eveTil; PrmScf039, 2022798, -]
GCTCTATTCCCCCTGAGGACCTCTGCAGGCGAGGGAGGCATGCATATGTAA
>CLocus_164_Sample_13_Locus_570_Allele_1 [OF9eveTil; PrmScf039, 2022798, -]
GCTCTATTCCCCCTGAGGACCTCTGCAGGCGAGGGAGGCATGCATATGTAA
>CLocus_164_Sample_14_Locus_985_Allele_0 [OM10eveTil; PrmScf039, 2022798, -]
GCTCTATTCCCCCTGAGGACCTCTGCAGGCGAGGGAGGCATGCATATGTAA
>CLocus_164_Sample_14_Locus_985_Allele_1 [OM10eveTil; PrmScf039, 2022798, -]
GCTCTATTCCCCCTGAGGACCTCTGCAGGCGAGGGAGGCATGCATATGTAA
>CLocus_164_Sample_17_Locus_751_Allele_0 [OM3eveTil; PrmScf039, 2022798, -]
GCTCTATTCCCCCTGAGGACCTCTGCAGGCGAGGGAGGCATGCATATGTAA
>CLocus_164_Sample_17_Locus_751_Allele_1 [OM3eveTil; PrmScf039, 2022798, -]
GCTCTATTCCCCCTGAGGACCTCTGCAGGCGAGGGAGGCATGCATATGTAA
>CLocus_164_Sample_19_Locus_569_Allele_0 [OM4eveTil; PrmScf039, 2022798, -]
GCTCTATTCCCCCTGAGGACCTCTGCAGGCGAGGGAGGCATGCATATGTAA
>CLocus_164_Sample_19_Locus_569_Allele_1 [OM4eveTil; PrmScf039, 2022798, -]
GCTCTATTCCCCCTGAGGACCTCTGCAGGCGAGGGAGGCATGCATATGTAA
>CLocus_164_Sample_24_Locus_813_Allele_0 [OM8eveTil; PrmScf039, 2022798, -]
GCTCTATTCCCCCTGAGGACCTCTGCAGGCGAGGGAGGCATGCATATGTAA
>CLocus_164_Sample_24_Locus_813_Allele_1 [OM8eveTil; PrmScf039, 2022798, -]
GCTCTATTCCCCCTGAGGACCTCTGCAGGCGAGGGAGGCATGCATATGTAA
>CLocus_164_Sample_29_Locus_724_Allele_0 [ON1eveTil; PrmScf039, 2022798, -]
GCTCTATTCCCCCTGAGGACCTCTGCAGGCGAGGGAGGCATGCATATGTAA
>CLocus_164_Sample_29_Locus_724_Allele_1 [ON1eveTil; PrmScf039, 2022798, -]
GCTCTATTCCCCCTGAGGACCTCTGCAGGCGAGGGAGGCATGCATATGTAA
>CLocus_164_Sample_30_Locus_794_Allele_0 [ON7eveTil; PrmScf039, 2022798, -]
GCTCTATTCCCCCTGAGGACCTCTGCAGGCGAGGGAGGCATGCATATGTAA
>CLocus_164_Sample_30_Locus_794_Allele_1 [ON7eveTil; PrmScf039, 2022798, -]
GCTCTATTCCCCCTGAGGACCTCTGCAGGCGAGGGAGGCATGCATATGTAA
>CLocus_164_Sample_7_Locus_664_Allele_0 [OF2sarALin; PrmScf039, 2022798, -]
GCTCTATTCCCCCTGAGGACCTCTGCAGGCGAGGAAGGCATGCATATGTAA
>CLocus_164_Sample_7_Locus_664_Allele_1 [OF2sarALin; PrmScf039, 2022798, -]
GCTCTATTCCCCCTGAGGACCTCTGCAGGCGAGGAAGGCATGCATATGTAA
>CLocus_164_Sample_8_Locus_876_Allele_0 [OF3sarBLin; PrmScf039, 2022798, -]
GCTCTATTCCCCCTGAGGACCTCTGCAGGCGAGGAAGGCATGCATATGTAA
>CLocus_164_Sample_8_Locus_876_Allele_1 [OF3sarBLin; PrmScf039, 2022798, -]
GCTCTATTCCCCCTGAGGACCTCTGCAGGCGAGGAAGGCATGCATATGTAA
>CLocus_164_Sample_10_Locus_660_Allele_0 [OF5sarBLin; PrmScf039, 2022798, -]
GCTCTATTCCCCCTGAGGACCTCTGCAGGCGAGGAAGGCATGCATATGTAA
>CLocus_164_Sample_10_Locus_660_Allele_1 [OF5sarBLin; PrmScf039, 2022798, -]
GCTCTATTCCCCCTGAGGACCTCTGCAGGCGAGGAAGGCATGCATATGTAA
>CLocus_164_Sample_12_Locus_502_Allele_0 [OF6sarALin; PrmScf039, 2022798, -]
GCTCTATTCCCCCTGAGGACCTCTGCAGGCGAGGAAGGCATGCATATGTAA
>CLocus_164_Sample_12_Locus_502_Allele_1 [OF6sarALin; PrmScf039, 2022798, -]
GCTCTATTCCCCCTGAGGACCTCTGCAGGCGAGGAAGGCATGCATATGTAA
>CLocus_164_Sample_16_Locus_707_Allele_0 [OM1sarALin; PrmScf039, 2022798, -]
GCTCTATTCCCCCTGAGGACCTCTGCAGGCGAGGAAGGCATGCATATGTAA
>CLocus_164_Sample_16_Locus_707_Allele_1 [OM1sarALin; PrmScf039, 2022798, -]
GCTCTATTCCCCCTGAGGACCTCTGCAGGCGAGGAAGGCATGCATATGTAA
>CLocus_164_Sample_20_Locus_600_Allele_0 [OM4sarBLin; PrmScf039, 2022798, -]
GCTCTATTCCCCCTGAGGACCTCTGCAGGCGAGGAAGGCATGCATATGTAA
>CLocus_164_Sample_20_Locus_600_Allele_1 [OM4sarBLin; PrmScf039, 2022798, -]
GCTCTATTCCCCCTGAGGACCTCTGCAGGCGAGGAAGGCATGCATATGTAA
>CLocus_164_Sample_22_Locus_734_Allele_0 [OM7sarBLin; PrmScf039, 2022798, -]
GCTCTATTCCCCCTGAGGACCTCTGCAGGCGAGGAAGGCATGCATATGTAA
>CLocus_164_Sample_22_Locus_734_Allele_1 [OM7sarBLin; PrmScf039, 2022798, -]
GCTCTATTCCCCCTGAGGACCTCTGCAGGCGAGGAAGGCATGCATATGTAA
>CLocus_164_Sample_25_Locus_682_Allele_0 [OM8sarALin; PrmScf039, 2022798, -]
GCTCTATTCCCCCTGAGGACCTCTGCAGGCGAGGAAGGCATGCATATGTAA
>CLocus_164_Sample_25_Locus_682_Allele_1 [OM8sarALin; PrmScf039, 2022798, -]
GCTCTATTCCCCCTGAGGACCTCTGCAGGCGAGGAAGGCATGCATATGTAA
>CLocus_164_Sample_27_Locus_571_Allele_0 [OM9sarALin; PrmScf039, 2022798, -]
GCTCTATTCCCCCTGAGGACCTCTGCAGGCGAGGAAGGCATGCATATGTAA
>CLocus_164_Sample_27_Locus_571_Allele_1 [OM9sarALin; PrmScf039, 2022798, -]
GCTCTATTCCCCCTGAGGACCTCTGCAGGCGAGGAAGGCATGCATATGTAA
>CLocus_164_Sample_28_Locus_958_Allele_0 [ON10sarBLin; PrmScf039, 2022798, -]
GCTCTATTCCCCCTGAGGACCTCTGCAGGCGAGGAAGGCATGCATATGTAA
>CLocus_164_Sample_28_Locus_958_Allele_1 [ON10sarBLin; PrmScf039, 2022798, -]
GCTCTATTCCCCCTGAGGACCTCTGCAGGCGAGGAAGGCATGCATATGTAA
>CLocus_165_Sample_6_Locus_971_Allele_0 [OF2eveTil; PrmScf039, 2117748, +]
TTATTCTCAACTTTGTGCTGAGTTTACAAAGAAAGTTTTAATTTTTGTAAT
>CLocus_165_Sample_6_Locus_971_Allele_1 [OF2eveTil; PrmScf039, 2117748, +]
TTATTCTCAACTTTGTGCTGAGTTTACAAAGAAAGTTTTAATTTTTGTAAT
>CLocus_165_Sample_9_Locus_710_Allele_0 [OF5eveTil; PrmScf039, 2117748, +]
TTATTCTCAACTTTGTGCTGAGTTTACAAAGAAAGTTTTAATTTTTGTAAT
>CLocus_165_Sample_9_Locus_710_Allele_1 [OF5eveTil; PrmScf039, 2117748, +]
TTATTCTCAACTTTGTGCTGAGTTTACAAAGAAAGTTTTAATTTTTGTAAT
>CLocus_165_Sample_11_Locus_868_Allele_0 [OF6eveTil; PrmScf039, 2117748, +]
TTATTCTCAACTTTGTGCTGAGTTTACAAAGAAAGTTTTAATTTTTGTAAT
>CLocus_165_Sample_11_Locus_868_Allele_1 [OF6eveTil; PrmScf039, 2117748, +]
TTATTCTCAACTTTGTGCTGAGTTTACAAAGAAAGTTTTAATTTTTGTAAT
>CLocus_165_Sample_13_Locus_579_Allele_0 [OF9eveTil; PrmScf039, 2117748, +]
TTATTCTCAACTTTGTGCTGAGTTTACAAAGAAAGTTTTAATTTTTGTAAT
>CLocus_165_Sample_13_Locus_579_Allele_1 [OF9eveTil; PrmScf039, 2117748, +]
TTATTCTCAACTTTGTGCTGAGTTTACAAAGAAAGTTTTAATTTTTGTAAT
>CLocus_165_Sample_14_Locus_1005_Allele_0 [OM10eveTil; PrmScf039, 2117748, +]
TTATTCTCAACTTTGTGCTGAGTTTACAAAGAAAGTTTTAATTTTTGTAAT
>CLocus_165_Sample_14_Locus_1005_Allele_1 [OM10eveTil; PrmScf039, 2117748, +]
TTATTCTCAACTTTGTGCTGAGTTTACAAAGAAAGTTTTAATTTTTGTAAT
>CLocus_165_Sample_17_Locus_763_Allele_0 [OM3eveTil; PrmScf039, 2117748, +]
TTATTCTCAACTTTGTGCTGAGTTTACAAAGAAAGTTTTAATTTTTGTAAT
>CLocus_165_Sample_17_Locus_763_Allele_1 [OM3eveTil; PrmScf039, 2117748, +]
TTATTCTCAACTTTGTGCTGAGTTTACAAAGAAAGTTTTAATTTTTGTAAT
>CLocus_165_Sample_19_Locus_575_Allele_0 [OM4eveTil; PrmScf039, 2117748, +]
TTATTCTCAACTTTGTGCTGAGTTTACAAAGAAAGTTTTAATTTTTGTAAT
>CLocus_165_Sample_19_Locus_575_Allele_1 [OM4eveTil; PrmScf039, 2117748, +]
TTATTCTCAACTTTGTGCTGAGTTTACAAAGAAAGTTTTAATTTTTGTAAT
>CLocus_165_Sample_24_Locus_828_Allele_0 [OM8eveTil; PrmScf039, 2117748, +]
TTATTCTCAACTTTGTGCTGAGTTTACAAAGAAAGTTTTAATTTTTGTAAT
>CLocus_165_Sample_24_Locus_828_Allele_1 [OM8eveTil; PrmScf039, 2117748, +]
TTATTCTCAACTTTGTGCTGAGTTTACAAAGAAAGTTTTAATTTTTGTAAT
>CLocus_165_Sample_29_Locus_738_Allele_0 [ON1eveTil; PrmScf039, 2117748, +]
TTATTCTCAACTTTGTGCTGAGTTTACAAAGAAAGTTTTAATTTTTGTAAT
>CLocus_165_Sample_29_Locus_738_Allele_1 [ON1eveTil; PrmScf039, 2117748, +]
TTATTCTCAACTTTGTGCTGAGTTTACAAAGAAAGTTTTAATTTTTGTAAT
>CLocus_165_Sample_30_Locus_805_Allele_0 [ON7eveTil; PrmScf039, 2117748, +]
TTATTCTCAACTTTGTGCTGAGTTTACAAAGAAAGTTTTAATTTTTGTAAT
>CLocus_165_Sample_30_Locus_805_Allele_1 [ON7eveTil; PrmScf039, 2117748, +]
TTATTCTCAACTTTGTGCTGAGTTTACAAAGAAAGTTTTAATTTTTGTAAT
>CLocus_165_Sample_7_Locus_669_Allele_0 [OF2sarALin; PrmScf039, 2117748, +]
TTATTCTCAACTTTGTGCTGAGTTTACAAAGAAAGTTTTAATTTTTGTAAT
>CLocus_165_Sample_7_Locus_669_Allele_1 [OF2sarALin; PrmScf039, 2117748, +]
TTATTCTCAACTTTGTGCTGAGTTTACAAAGAAAGTTTTAATTTTTGTAAT
>CLocus_165_Sample_8_Locus_889_Allele_0 [OF3sarBLin; PrmScf039, 2117748, +]
TTATTCTCAACTTTGTGCTGAGTTTACAAAGAAAGTTTTAATTTTTGTAAT
>CLocus_165_Sample_8_Locus_889_Allele_1 [OF3sarBLin; PrmScf039, 2117748, +]
TTATTCTCAACTTTGTGCTGAGTTTACAAAGAAAGTTTTAATTTTTGTAAT
>CLocus_165_Sample_10_Locus_666_Allele_0 [OF5sarBLin; PrmScf039, 2117748, +]
TTATTCTCAACTTTGTGCTGAGTTTACAAAGAAAGTTTTAATTTTTGTAAT
>CLocus_165_Sample_10_Locus_666_Allele_1 [OF5sarBLin; PrmScf039, 2117748, +]
TTATTCTCAACTTTGTGCTGAGTTTACAAAGAAAGTTTTAATTTTTGTAAT
>CLocus_165_Sample_12_Locus_509_Allele_0 [OF6sarALin; PrmScf039, 2117748, +]
TTATTCTCAACTTTGTGCTGAGTTTACAAAGAAAGTTTTAATTTTTGTAAT
>CLocus_165_Sample_12_Locus_509_Allele_1 [OF6sarALin; PrmScf039, 2117748, +]
TTATTCTCAACTTTGTGCTGAGTTTACAAAGAAAGTTTTAATTTTTGTAAT
>CLocus_165_Sample_16_Locus_718_Allele_0 [OM1sarALin; PrmScf039, 2117748, +]
TTATTCTCAACTTTGTGCTGAGTTTACAAAGAAAGTTTTAATTTTTGTAAT
>CLocus_165_Sample_16_Locus_718_Allele_1 [OM1sarALin; PrmScf039, 2117748, +]
TTATTCTCAACTTTGTGCTGAGTTTACAAAGAAAGTTTTAATTTTTGTAAT
>CLocus_165_Sample_20_Locus_605_Allele_0 [OM4sarBLin; PrmScf039, 2117748, +]
TTATTCTCAACTTTGTGCTGAGTTTACAAAGAAAGTTTTAATTTTTGTAAT
>CLocus_165_Sample_20_Locus_605_Allele_1 [OM4sarBLin; PrmScf039, 2117748, +]
TTATTCTCAACTTTGTGCTGAGTTTACAAAGAAAGTTTTAATTTTTGTAAT
>CLocus_165_Sample_22_Locus_744_Allele_0 [OM7sarBLin; PrmScf039, 2117748, +]
TTATTCTCAACTTTGTGCTGAGTTTACAAAGAAAGTTTTAATTTTTGTAAT
>CLocus_165_Sample_22_Locus_744_Allele_1 [OM7sarBLin; PrmScf039, 2117748, +]
TTATTCTCAACTTTGTGCTGAGTTTACAAAGAAAGTTTTAATTTTTGTAAT
>CLocus_165_Sample_25_Locus_689_Allele_0 [OM8sarALin; PrmScf039, 2117748, +]
TTATTCTCAACTTTGTGCTGAGTTTACAAAGAAAGTTTTAATTTTTGTAAT
>CLocus_165_Sample_25_Locus_689_Allele_1 [OM8sarALin; PrmScf039, 2117748, +]
TTATTCTCAACTTTGTGCTGAGTTTACAAAGAAAGTTTTAATTTTTGTAAT
>CLocus_165_Sample_27_Locus_580_Allele_0 [OM9sarALin; PrmScf039, 2117748, +]
TTATTCTCAACTTTGTGCTGAGTTTACAAAGAAAGTTTTAATTTTTGTAAT
>CLocus_165_Sample_27_Locus_580_Allele_1 [OM9sarALin; PrmScf039, 2117748, +]
TTATTCTCAACTTTGTGCTGAGTTTACAAAGAAAGTTTTAATTTTTGTAAT
>CLocus_165_Sample_28_Locus_972_Allele_0 [ON10sarBLin; PrmScf039, 2117748, +]
TTATTCTCAACTTTGTGCTGAGTTTACAAAGAAAGTTTTAATTTTTGTAAT
>CLocus_165_Sample_28_Locus_972_Allele_1 [ON10sarBLin; PrmScf039, 2117748, +]
TTATTCTCAACTTTGTGCTGAGTTTACAAAGAAAGTTTTAATTTTTGTAAT
>CLocus_166_Sample_6_Locus_978_Allele_0 [OF2eveTil; PrmScf039, 2138624, -]
CCGGGGAGCAGGCTTTAGCCGGCGTAATGATGCCTGTAAGATGAGACCGGA
>CLocus_166_Sample_6_Locus_978_Allele_1 [OF2eveTil; PrmScf039, 2138624, -]
CCGGGGAGCAGGCTTTAGCCGGCGTAATGATGCCTGTAAGATGAGACCGGA
>CLocus_166_Sample_9_Locus_714_Allele_0 [OF5eveTil; PrmScf039, 2138624, -]
CCGGGGAGCAGGCTTTAGCCGGCGTAATGATGCCTGTAAGATGAGACCGGA
>CLocus_166_Sample_9_Locus_714_Allele_1 [OF5eveTil; PrmScf039, 2138624, -]
CCGGGGAGCAGGCTTTAGCCGGCGTAATGATGCCTGTAAGATGAGACCGGA
>CLocus_166_Sample_11_Locus_872_Allele_0 [OF6eveTil; PrmScf039, 2138624, -]
CCGGGGAGCAGGCTTTAGCCGGCGTAATGATGCCTGTAAGATGAGACCGGA
>CLocus_166_Sample_11_Locus_872_Allele_1 [OF6eveTil; PrmScf039, 2138624, -]
CCGGGGAGCAGGCTTTAGCCGGCGTAATGATGCCTGTAAGATGAGACCGGA
>CLocus_166_Sample_13_Locus_582_Allele_0 [OF9eveTil; PrmScf039, 2138624, -]
CCGGGGAGCAGGCTTTAGCCGGCGTAATGATGCCTGTAAGATGAGACCGGA
>CLocus_166_Sample_13_Locus_582_Allele_1 [OF9eveTil; PrmScf039, 2138624, -]
CCGGGGAGCAGGCTTTAGCCGGCGTAATGATGCCTGTAAGATGAGACCGGA
>CLocus_166_Sample_14_Locus_1015_Allele_0 [OM10eveTil; PrmScf039, 2138624, -]
CCGGGGAGCAGGCTTTAGCCGGCGTAATGATGCCTGTAAGATGAGACCGGA
>CLocus_166_Sample_14_Locus_1015_Allele_1 [OM10eveTil; PrmScf039, 2138624, -]
CCGGGGAGCAGGCTTTAGCCGGCGTAATGATGCCTGTAAGATGAGACCGGA
>CLocus_166_Sample_17_Locus_768_Allele_0 [OM3eveTil; PrmScf039, 2138624, -]
CCGGGGAGCAGGCTTTAGCCGGCGTAATGATGCCTGTAAGATGAGACCGGA
>CLocus_166_Sample_17_Locus_768_Allele_1 [OM3eveTil; PrmScf039, 2138624, -]
CCGGGGAGCAGGCTTTAGCCGGCGTAATGATGCCTGTAAGATGAGACCGGA
>CLocus_166_Sample_19_Locus_578_Allele_0 [OM4eveTil; PrmScf039, 2138624, -]
CCGGGGAGCAGGCTTTAGCCGGCGTAATGATGCCTGTAAGATGAGACCGGA
>CLocus_166_Sample_19_Locus_578_Allele_1 [OM4eveTil; PrmScf039, 2138624, -]
CCGGGGAGCAGGCTTTAGCCGGCGTAATGATGCCTGTAAGATGAGACCGGA
>CLocus_166_Sample_24_Locus_832_Allele_0 [OM8eveTil; PrmScf039, 2138624, -]
CCGGGGAGCAGGCTTTAGCCGGCGTAATGATGCCTGTAAGATGAGACCGGA
>CLocus_166_Sample_24_Locus_832_Allele_1 [OM8eveTil; PrmScf039, 2138624, -]
CCGGGGAGCAGGCTTTAGCCGGCGTAATGATGCCTGTAAGATGAGACCGGA
>CLocus_166_Sample_29_Locus_741_Allele_0 [ON1eveTil; PrmScf039, 2138624, -]
CCGGGGAGCAGGCTTTAGCCGGCGTAATGATGCCTGTAAGATGAGACCGGA
>CLocus_166_Sample_29_Locus_741_Allele_1 [ON1eveTil; PrmScf039, 2138624, -]
CCGGGGAGCAGGCTTTAGCCGGCGTAATGATGCCTGTAAGATGAGACCGGA
>CLocus_166_Sample_30_Locus_810_Allele_0 [ON7eveTil; PrmScf039, 2138624, -]
CCGGGGAGCAGGCTTTAGCCGGCGTAATGATGCCTGTAAGATGAGACCGGA
>CLocus_166_Sample_30_Locus_810_Allele_1 [ON7eveTil; PrmScf039, 2138624, -]
CCGGGGAGCAGGCTTTAGCCGGCGTAATGATGCCTGTAAGATGAGACCGGA
>CLocus_166_Sample_7_Locus_672_Allele_0 [OF2sarALin; PrmScf039, 2138624, -]
CCGGGGAGCAGGCTTTAGCCGGCGTAATGATGCCTGTAAGATGAGACCGGA
>CLocus_166_Sample_7_Locus_672_Allele_1 [OF2sarALin; PrmScf039, 2138624, -]
CCGGGGAGCAGGCTTTAGCCGGCGTAATGATGCCTGTAAGATGAGACCGGA
>CLocus_166_Sample_8_Locus_892_Allele_0 [OF3sarBLin; PrmScf039, 2138624, -]
CCGGGGAGCAGGCTTTAGCCGGCGTAATGATGCCTGTAAGATGAGACCGGA
>CLocus_166_Sample_8_Locus_892_Allele_1 [OF3sarBLin; PrmScf039, 2138624, -]
CCGGGGAGCAGGCTTTAGCCGGCGTAATGATGCCTGTAAGATGAGACCGGA
>CLocus_166_Sample_10_Locus_668_Allele_0 [OF5sarBLin; PrmScf039, 2138624, -]
CCGGGGAGCAGGCTTTAGCCGGCGTAATGATGCCTGTAAGATGAGACCGGA
>CLocus_166_Sample_10_Locus_668_Allele_1 [OF5sarBLin; PrmScf039, 2138624, -]
CCGGGGAGCAGGCTTTAGCCGGCGTAATGATGCCTGTAAGATGAGACCGGA
>CLocus_166_Sample_12_Locus_511_Allele_0 [OF6sarALin; PrmScf039, 2138624, -]
CCGGGGAGCAGGCTTTAGCCGGCGTAATGATGCCTGTAAGATGAGACCGGA
>CLocus_166_Sample_12_Locus_511_Allele_1 [OF6sarALin; PrmScf039, 2138624, -]
CCGGGGAGCAGGCTTTAGCCGGCGTAATGATGCCTGTAAGATGAGACCGGA
>CLocus_166_Sample_16_Locus_719_Allele_0 [OM1sarALin; PrmScf039, 2138624, -]
CCGGGGAGCAGGCTTTAGCCGGCGTAATGATGCCTGTAAGATGAGACCGGA
>CLocus_166_Sample_16_Locus_719_Allele_1 [OM1sarALin; PrmScf039, 2138624, -]
CCGGGGAGCAGGCTTTAGCCGGCGTAATGATGCCTGTAAGATGAGACCGGA
>CLocus_166_Sample_20_Locus_607_Allele_0 [OM4sarBLin; PrmScf039, 2138624, -]
CCGGGGAGCAGGCTTTAGCCGGCGTAATGATGCCTGTAAGATGAGACCGGA
>CLocus_166_Sample_20_Locus_607_Allele_1 [OM4sarBLin; PrmScf039, 2138624, -]
CCGGGGAGCAGGCTTTAGCCGGCGTAATGATGCCTGTAAGATGAGACCGGA
>CLocus_166_Sample_22_Locus_747_Allele_0 [OM7sarBLin; PrmScf039, 2138624, -]
CCGGGGAGCAGGCTTTAGCCGGCGTAATGATGCCTGTAAGATGAGACCGGA
>CLocus_166_Sample_22_Locus_747_Allele_1 [OM7sarBLin; PrmScf039, 2138624, -]
CCGGGGAGCAGGCTTTAGCCGGCGTAATGATGCCTGTAAGATGAGACCGGA
>CLocus_166_Sample_25_Locus_695_Allele_0 [OM8sarALin; PrmScf039, 2138624, -]
CCGGGGAGCAGGCTTTAGCCGGCGTAATGATGCCTGTAAGATGAGACCGGA
>CLocus_166_Sample_25_Locus_695_Allele_1 [OM8sarALin; PrmScf039, 2138624, -]
CCGGGGAGCAGGCTTTAGCCGGCGTAATGATGCCTGTAAGATGAGACCGGA
>CLocus_166_Sample_27_Locus_583_Allele_0 [OM9sarALin; PrmScf039, 2138624, -]
CCGGGGAGCAGGCTTTAGCCGGCGTAATGATGCCTGTAAGATGAGACCGGA
>CLocus_166_Sample_27_Locus_583_Allele_1 [OM9sarALin; PrmScf039, 2138624, -]
CCGGGGAGCAGGCTTTAGCCGGCGTAATGATGCCTGTAAGATGAGACCGGA
>CLocus_166_Sample_28_Locus_977_Allele_0 [ON10sarBLin; PrmScf039, 2138624, -]
CCGGGGAGCAGGCTTTAGCCGGCGTAATGATGCCTGTAAGATGAGACCGGA
>CLocus_166_Sample_28_Locus_977_Allele_1 [ON10sarBLin; PrmScf039, 2138624, -]
CCGGGGAGCAGGCTTTAGCCGGCGTAATGATGCCTGTAAGATGAGACCGGA
>CLocus_171_Sample_6_Locus_1031_Allele_0 [OF2eveTil; PrmScf039, 2318948, +]
TAAACGCATCAGCGCCTGTCGGTTTATGAAACTAAATTAAGTTCAATTCTG
>CLocus_171_Sample_6_Locus_1031_Allele_1 [OF2eveTil; PrmScf039, 2318948, +]
TAAACGCATCAGCGCCTGTCGGTTTATGAAACTAAATTAAGTTCAATTCTG
>CLocus_171_Sample_9_Locus_748_Allele_0 [OF5eveTil; PrmScf039, 2318948, +]
TAAACGCATCAGCGCCTGTCGGTTTATGAAACTAAATTAAGTTCAATTCTG
>CLocus_171_Sample_9_Locus_748_Allele_1 [OF5eveTil; PrmScf039, 2318948, +]
TAAACGCATCAGCGCCTGTCGGTTTATGAAACTAAATTAAGTTCAATTCTG
>CLocus_171_Sample_11_Locus_920_Allele_0 [OF6eveTil; PrmScf039, 2318948, +]
TAAACGCATCAGCGCCTGTCGGTTTATGAAACTAAATTAAGTTCAATTCTG
>CLocus_171_Sample_11_Locus_920_Allele_1 [OF6eveTil; PrmScf039, 2318948, +]
TAAACGCATCAGCGCCTGTCGGTTTATGAAACTAAATTAAGTTCAATTCTG
>CLocus_171_Sample_13_Locus_613_Allele_0 [OF9eveTil; PrmScf039, 2318948, +]
TAAACGCATCAGCGCCTGTCGGTTTATGAAACTAAATTAAGTTCAATTCTG
>CLocus_171_Sample_13_Locus_613_Allele_1 [OF9eveTil; PrmScf039, 2318948, +]
TAAACGCATCAGCGCCTGTCGGTTTATGAAACTAAATTAAGTTCAATTCTG
>CLocus_171_Sample_14_Locus_1069_Allele_0 [OM10eveTil; PrmScf039, 2318948, +]
TAAACGCATCAGCGCCTGTCGGTTTATGAAACTAAATTAAGTTCAATTCTG
>CLocus_171_Sample_14_Locus_1069_Allele_1 [OM10eveTil; PrmScf039, 2318948, +]
TAAACGCATCAGCGCCTGTCGGTTTATGAAACTAAATTAAGTTCAATTCTG
>CLocus_171_Sample_17_Locus_800_Allele_0 [OM3eveTil; PrmScf039, 2318948, +]
TAAACGCATCAGCGCCTGTCGGTTTATGAAACTAAATTAAGTTCAATTCTG
>CLocus_171_Sample_17_Locus_800_Allele_1 [OM3eveTil; PrmScf039, 2318948, +]
TAAACGCATCAGCGCCTGTCGGTTTATGAAACTAAATTAAGTTCAATTCTG
>CLocus_171_Sample_19_Locus_597_Allele_0 [OM4eveTil; PrmScf039, 2318948, +]
TAAACGCATCAGCGCCTGTCGGTTTATGAAACTAAATTAAGTTCAATTCTG
>CLocus_171_Sample_19_Locus_597_Allele_1 [OM4eveTil; PrmScf039, 2318948, +]
TAAACGCATCAGCGCCTGTCGGTTTATGAAACTAAATTAAGTTCAATTCTG
>CLocus_171_Sample_24_Locus_871_Allele_0 [OM8eveTil; PrmScf039, 2318948, +]
TAAACGCATCAGCGCCTGTCGGTTTATGAAACTAAATTAAGTTCAATTCTG
>CLocus_171_Sample_24_Locus_871_Allele_1 [OM8eveTil; PrmScf039, 2318948, +]
TAAACGCATCAGCGCCTGTCGGTTTATGAAACTAAATTAAGTTCAATTCTG
>CLocus_171_Sample_29_Locus_771_Allele_0 [ON1eveTil; PrmScf039, 2318948, +]
TAAACGCATCAGCGCCTGTCGGTTTATGAAACTAAATTAAGTTCAATTCTG
>CLocus_171_Sample_29_Locus_771_Allele_1 [ON1eveTil; PrmScf039, 2318948, +]
TAAACGCATCAGCGCCTGTCGGTTTATGAAACTAAATTAAGTTCAATTCTG
>CLocus_171_Sample_30_Locus_852_Allele_0 [ON7eveTil; PrmScf039, 2318948, +]
TAAACGCATCAGCGCCTGTCGGTTTATGAAACTAAATTAAGTTCAATTCTG
>CLocus_171_Sample_30_Locus_852_Allele_1 [ON7eveTil; PrmScf039, 2318948, +]
TAAACGCATCAGCGCCTGTCGGTTTATGAAACTAAATTAAGTTCAATTCTG
>CLocus_171_Sample_7_Locus_700_Allele_0 [OF2sarALin; PrmScf039, 2318948, +]
TAAACGCATCAGCGCCTGTCGGTTTATGAAACTAAATTAAGTTCAATTCTG
>CLocus_171_Sample_7_Locus_700_Allele_1 [OF2sarALin; PrmScf039, 2318948, +]
TAAACGCATCAGCGCCTGTCGGTTTATGAAACTAAATTAAGTTCAATTCTG
>CLocus_171_Sample_8_Locus_926_Allele_0 [OF3sarBLin; PrmScf039, 2318948, +]
TAAACGCATCAGCGCCTGTCGGTTTATGAAACTAAATTAAGTTCAATTCTG
>CLocus_171_Sample_8_Locus_926_Allele_1 [OF3sarBLin; PrmScf039, 2318948, +]
TAAACGCATCAGCGCCTGTCGGTTTATGAAACTAAATTAAGTTCAATTCTG
>CLocus_171_Sample_10_Locus_694_Allele_0 [OF5sarBLin; PrmScf039, 2318948, +]
TAAACGCATCAGCGCCTGTCGGTTTATGAAACTAAATTAAGTTCAATTCTG
>CLocus_171_Sample_10_Locus_694_Allele_1 [OF5sarBLin; PrmScf039, 2318948, +]
TAAACGCATCAGCGCCTGTCGGTTTATGAAACTAAATTAAGTTCAATTCTG
>CLocus_171_Sample_12_Locus_531_Allele_0 [OF6sarALin; PrmScf039, 2318948, +]
TAAACGCATCAGCGCCTGTCGGTTTATGAAACTAAATTAAGTTCAATTCTG
>CLocus_171_Sample_12_Locus_531_Allele_1 [OF6sarALin; PrmScf039, 2318948, +]
TAAACGCATCAGCGCCTGTCGGTTTATGAAACTAAATTAAGTTCAATTCTG
>CLocus_171_Sample_16_Locus_742_Allele_0 [OM1sarALin; PrmScf039, 2318948, +]
TAAACGCATCAGCGCCTGTCGGTTTATGAAACTAAATTAAGTTCAATTCTG
>CLocus_171_Sample_16_Locus_742_Allele_1 [OM1sarALin; PrmScf039, 2318948, +]
TAAACGCATCAGCGCCTGTCGGTTTATGAAACTAAATTAAGTTCAATTCTG
>CLocus_171_Sample_20_Locus_633_Allele_0 [OM4sarBLin; PrmScf039, 2318948, +]
TAAACGCATCAGCGCCTGTCGGTTTATGAAACTAAATTAAGTTCAATTCTG
>CLocus_171_Sample_20_Locus_633_Allele_1 [OM4sarBLin; PrmScf039, 2318948, +]
TAAACGCATCAGCGCCTGTCGGTTTATGAAACTAAATTAAGTTCAATTCTG
>CLocus_171_Sample_22_Locus_785_Allele_0 [OM7sarBLin; PrmScf039, 2318948, +]
TAAACGCATCAGCGCCTGTCGGTTTATGAAACTAAATTAAGTTCAATTCTG
>CLocus_171_Sample_22_Locus_785_Allele_1 [OM7sarBLin; PrmScf039, 2318948, +]
TAAACGCATCAGCGCCTGTCGGTTTATGAAACTAAATTAAGTTCAATTCTG
>CLocus_171_Sample_25_Locus_720_Allele_0 [OM8sarALin; PrmScf039, 2318948, +]
TAAACGCATCAGCGCCTGTCGGTTTATGAAACTAAATTAAGTTCAATTCTG
>CLocus_171_Sample_25_Locus_720_Allele_1 [OM8sarALin; PrmScf039, 2318948, +]
TAAACGCATCAGCGCCTGTCGGTTTATGAAACTAAATTAAGTTCAATTCTG
>CLocus_171_Sample_27_Locus_601_Allele_0 [OM9sarALin; PrmScf039, 2318948, +]
TAAACGCATCAGCGCCTGTCGGTTTATGAAACTAAATTAAGTTCAATTCTG
>CLocus_171_Sample_27_Locus_601_Allele_1 [OM9sarALin; PrmScf039, 2318948, +]
TAAACGCATCAGCGCCTGTCGGTTTATGAAACTAAATTAAGTTCAATTCTG
>CLocus_171_Sample_28_Locus_1028_Allele_0 [ON10sarBLin; PrmScf039, 2318948, +]
TAAACGCATCAGCGCCTGTCGGTTTATGAAACTAAATTAAGTTCAATTCTG
>CLocus_171_Sample_28_Locus_1028_Allele_1 [ON10sarBLin; PrmScf039, 2318948, +]
TAAACGCATCAGCGCCTGTCGGTTTATGAAACTAAATTAAGTTCAATTCTG
>CLocus_172_Sample_6_Locus_1043_Allele_0 [OF2eveTil; PrmScf039, 2403315, -]
TGGCTGGAGCCCCAGTCAGAGGGAAACTGACAGTCATGTTTACCTTCTTTC
>CLocus_172_Sample_6_Locus_1043_Allele_1 [OF2eveTil; PrmScf039, 2403315, -]
TGGCTGGAGCCCCAGTCAGAGGGAAACTGACAGTCATGTTTACCTTCTTTC
>CLocus_172_Sample_9_Locus_756_Allele_0 [OF5eveTil; PrmScf039, 2403315, -]
TGGCTGGAGCCCCAGTCAGAGGGAAACTGACAGTCATGTTTACCTTCTTTC
>CLocus_172_Sample_9_Locus_756_Allele_1 [OF5eveTil; PrmScf039, 2403315, -]
TGGCTGGAGCCCCAGTCAGAGGGAAACTGACAGTCATGTTTACCTTCTTTC
>CLocus_172_Sample_11_Locus_927_Allele_0 [OF6eveTil; PrmScf039, 2403315, -]
TGGCTGGAGCCCCAGTCAGAGGGAAACTGACAGTCATGTTTACCTTCTTTC
>CLocus_172_Sample_11_Locus_927_Allele_1 [OF6eveTil; PrmScf039, 2403315, -]
TGGCTGGAGCCCCAGTCAGAGGGAAACTGACAGTCATGTTTACCTTCTTTC
>CLocus_172_Sample_13_Locus_620_Allele_0 [OF9eveTil; PrmScf039, 2403315, -]
TGGCTGGAGCCCCAGTCAGAGGGAAACTGACAGTCATGTTTACCTTCTTTC
>CLocus_172_Sample_13_Locus_620_Allele_1 [OF9eveTil; PrmScf039, 2403315, -]
TGGCTGGAGCCCCAGTCAGAGGGAAACTGACAGTCATGTTTACCTTCTTTC
>CLocus_172_Sample_14_Locus_1080_Allele_0 [OM10eveTil; PrmScf039, 2403315, -]
TGGCTGGAGCCCCAGTCAGAGGGAAACTGACAGTCATGTTTACCTTCTTTC
>CLocus_172_Sample_14_Locus_1080_Allele_1 [OM10eveTil; PrmScf039, 2403315, -]
TGGCTGGAGCCCCAGTCAGAGGGAAACTGACAGTCATGTTTACCTTCTTTC
>CLocus_172_Sample_17_Locus_812_Allele_0 [OM3eveTil; PrmScf039, 2403315, -]
TGGCTGGAGCCCCAGTCAGAGGGAAACTGACAGTCATGTTTACCTTCTTTC
>CLocus_172_Sample_17_Locus_812_Allele_1 [OM3eveTil; PrmScf039, 2403315, -]
TGGCTGGAGCCCCAGTCAGAGGGAAACTGACAGTCATGTTTACCTTCTTTC
>CLocus_172_Sample_19_Locus_607_Allele_0 [OM4eveTil; PrmScf039, 2403315, -]
TGGCTGGAGCCCCAGTCAGAGGGAAACTGACAGTCATGTTTACCTTCTTTC
>CLocus_172_Sample_19_Locus_607_Allele_1 [OM4eveTil; PrmScf039, 2403315, -]
TGGCTGGAGCCCCAGTCAGAGGGAAACTGACAGTCATGTTTACCTTCTTTC
>CLocus_172_Sample_24_Locus_878_Allele_0 [OM8eveTil; PrmScf039, 2403315, -]
TGGCTGGAGCCCCAGTCAGAGGGAAACTGACAGTCATGTTTACCTTCTTTC
>CLocus_172_Sample_24_Locus_878_Allele_1 [OM8eveTil; PrmScf039, 2403315, -]
TGGCTGGAGCCCCAGTCAGAGGGAAACTGACAGTCATGTTTACCTTCTTTC
>CLocus_172_Sample_29_Locus_778_Allele_0 [ON1eveTil; PrmScf039, 2403315, -]
TGGCTGGAGCCCCAGTCAGAGGGAAACTGACAGTCATGTTTACCTTCTTTC
>CLocus_172_Sample_29_Locus_778_Allele_1 [ON1eveTil; PrmScf039, 2403315, -]
TGGCTGGAGCCCCAGTCAGAGGGAAACTGACAGTCATGTTTACCTTCTTTC
>CLocus_172_Sample_30_Locus_861_Allele_0 [ON7eveTil; PrmScf039, 2403315, -]
TGGCTGGAGCCCCAGTCAGAGGGAAACTGACAGTCATGTTTACCTTCTTTC
>CLocus_172_Sample_30_Locus_861_Allele_1 [ON7eveTil; PrmScf039, 2403315, -]
TGGCTGGAGCCCCAGTCAGAGGGAAACTGACAGTCATGTTTACCTTCTTTC
>CLocus_172_Sample_7_Locus_707_Allele_0 [OF2sarALin; PrmScf039, 2403315, -]
TGGCTGGAGCCCCAGTCAGAGGGAAACTGACAGTCATGTTTACCTTCTTTC
>CLocus_172_Sample_7_Locus_707_Allele_1 [OF2sarALin; PrmScf039, 2403315, -]
TGGCTGGAGCCCCAGTCAGAGGGAAACTGACAGTCATGTTTACCTTCTTTC
>CLocus_172_Sample_8_Locus_940_Allele_0 [OF3sarBLin; PrmScf039, 2403315, -]
TGGCTGGAGCCCCAGTCAGAGGGAAACTGACAGTCATGTTTACCTTCTTTC
>CLocus_172_Sample_8_Locus_940_Allele_1 [OF3sarBLin; PrmScf039, 2403315, -]
TGGCTGGAGCCCCAGTCAGAGGGAAACTGACAGTCATGTTTACCTTCTTTC
>CLocus_172_Sample_10_Locus_704_Allele_0 [OF5sarBLin; PrmScf039, 2403315, -]
TGGCTGGAGCCCCAGTCAGAGGGAAACTGACAGTCATGTTTACCTTCTTTC
>CLocus_172_Sample_10_Locus_704_Allele_1 [OF5sarBLin; PrmScf039, 2403315, -]
TGGCTGGAGCCCCAGTCAGAGGGAAACTGACAGTCATGTTTACCTTCTTTC
>CLocus_172_Sample_12_Locus_536_Allele_0 [OF6sarALin; PrmScf039, 2403315, -]
TGGCTGGAGCCCCAGTCAGAGGGAAACTGACAGTCATGTTTACCTTCTTTC
>CLocus_172_Sample_12_Locus_536_Allele_1 [OF6sarALin; PrmScf039, 2403315, -]
TGGCTGGAGCCCCAGTCAGAGGGAAACTGACAGTCATGTTTACCTTCTTTC
>CLocus_172_Sample_16_Locus_750_Allele_0 [OM1sarALin; PrmScf039, 2403315, -]
TGGCTGGAGCCCCAGTCAGAGGGAAACTGACAGTCATGTTTACCTTCTTTC
>CLocus_172_Sample_16_Locus_750_Allele_1 [OM1sarALin; PrmScf039, 2403315, -]
TGGCTGGAGCCCCAGTCAGAGGGAAACTGACAGTCATGTTTACCTTCTTTC
>CLocus_172_Sample_20_Locus_643_Allele_0 [OM4sarBLin; PrmScf039, 2403315, -]
TGGCTGGAGCCCCAGTCAGAGGGAAACTGACAGTCATGTTTACCTTCTTTC
>CLocus_172_Sample_20_Locus_643_Allele_1 [OM4sarBLin; PrmScf039, 2403315, -]
TGGCTGGAGCCCCAGTCAGAGGGAAACTGACAGTCATGTTTACCTTCTTTC
>CLocus_172_Sample_22_Locus_791_Allele_0 [OM7sarBLin; PrmScf039, 2403315, -]
TGGCTGGAGCCCCAGTCAGAGGGAAACTGACAGTCATGTTTACCTTCTTTC
>CLocus_172_Sample_22_Locus_791_Allele_1 [OM7sarBLin; PrmScf039, 2403315, -]
TGGCTGGAGCCCCAGTCAGAGGGAAACTGACAGTCATGTTTACCTTCTTTC
>CLocus_172_Sample_25_Locus_727_Allele_0 [OM8sarALin; PrmScf039, 2403315, -]
TGGCTGGAGCCCCAGTCAGAGGGAAACTGACAGTCATGTTTACCTTCTTTC
>CLocus_172_Sample_25_Locus_727_Allele_1 [OM8sarALin; PrmScf039, 2403315, -]
TGGCTGGAGCCCCAGTCAGAGGGAAACTGACAGTCATGTTTACCTTCTTTC
>CLocus_172_Sample_27_Locus_606_Allele_0 [OM9sarALin; PrmScf039, 2403315, -]
TGGCTGGAGCCCCAGTCAGAGGGAAACTGACAGTCATGTTTACCTTCTTTC
>CLocus_172_Sample_27_Locus_606_Allele_1 [OM9sarALin; PrmScf039, 2403315, -]
TGGCTGGAGCCCCAGTCAGAGGGAAACTGACAGTCATGTTTACCTTCTTTC
>CLocus_172_Sample_28_Locus_1042_Allele_0 [ON10sarBLin; PrmScf039, 2403315, -]
TGGCTGGAGCCCCAGTCAGAGGGAAACTGACAGTCATGTTTACCTTCTTTC
>CLocus_172_Sample_28_Locus_1042_Allele_1 [ON10sarBLin; PrmScf039, 2403315, -]
TGGCTGGAGCCCCAGTCAGAGGGAAACTGACAGTCATGTTTACCTTCTTTC
>CLocus_175_Sample_6_Locus_1057_Allele_0 [OF2eveTil; PrmScf039, 2444319, -]
CAACCCAACAGAACACCTTTGAGATGTGGTGGAACGGGAGATCGGCATCAT
>CLocus_175_Sample_6_Locus_1057_Allele_1 [OF2eveTil; PrmScf039, 2444319, -]
CAACCCAACAGAACACCTTTGAGATGTGGTGGAACGGGAGATCGGCATCAT
>CLocus_175_Sample_9_Locus_765_Allele_0 [OF5eveTil; PrmScf039, 2444319, -]
CAACCCAACAGAACACCTTTGAGATGTGGTGGAACGGGAGATCGGCATCAT
>CLocus_175_Sample_9_Locus_765_Allele_1 [OF5eveTil; PrmScf039, 2444319, -]
CAACCCAACAGAACACCTTTGAGATGTGGTGGAACGGGAGATCGGCATCAT
>CLocus_175_Sample_11_Locus_941_Allele_0 [OF6eveTil; PrmScf039, 2444319, -]
CAACCCAACAGAACACCTTTGAGATGTGGTGGAACGGGAGATCGGCATCAT
>CLocus_175_Sample_11_Locus_941_Allele_1 [OF6eveTil; PrmScf039, 2444319, -]
CAACCCAACAGAACACCTTTGAGATGTGGTGGAACGGGAGATCGGCATCAT
>CLocus_175_Sample_13_Locus_630_Allele_0 [OF9eveTil; PrmScf039, 2444319, -]
CAACCCAACAGAACACCTTTGAGATGTGGTGGAACGGGAGATCGGCATCAT
>CLocus_175_Sample_13_Locus_630_Allele_1 [OF9eveTil; PrmScf039, 2444319, -]
CAACCCAACAGAACACCTTTGAGATGTGGTGGAACGGGAGATCGGCATCAT
>CLocus_175_Sample_14_Locus_1098_Allele_0 [OM10eveTil; PrmScf039, 2444319, -]
CAACCCAACAGAACACCTTTGAGATGTGGTGGAACGGGAGATCGGCATCAT
>CLocus_175_Sample_14_Locus_1098_Allele_1 [OM10eveTil; PrmScf039, 2444319, -]
CAACCCAACAGAACACCTTTGAGATGTGGTGGAACGGGAGATCGGCATCAT
>CLocus_175_Sample_17_Locus_822_Allele_0 [OM3eveTil; PrmScf039, 2444319, -]
CAACCCAACAGAACACCTTTGAGATGTGGTGGAACGGGAGATCGGCATCAT
>CLocus_175_Sample_17_Locus_822_Allele_1 [OM3eveTil; PrmScf039, 2444319, -]
CAACCCAACAGAACACCTTTGAGATGTGGTGGAACGGGAGATCGGCATCAT
>CLocus_175_Sample_19_Locus_611_Allele_0 [OM4eveTil; PrmScf039, 2444319, -]
CAACCCAACAGAACACCTTTGAGATGTGGTGGAACGGGAGATCGGCATCAT
>CLocus_175_Sample_19_Locus_611_Allele_1 [OM4eveTil; PrmScf039, 2444319, -]
CAACCCAACAGAACACCTTTGAGATGTGGTGGAACGGGAGATCGGCATCAT
>CLocus_175_Sample_24_Locus_890_Allele_0 [OM8eveTil; PrmScf039, 2444319, -]
CAACCCAACAGAACACCTTTGAGATGTGGTGGAACGGGAGATCGGCATCAT
>CLocus_175_Sample_24_Locus_890_Allele_1 [OM8eveTil; PrmScf039, 2444319, -]
CAACCCAACAGAACACCTTTGAGATGTGGTGGAACGGGAGATCGGCATCAT
>CLocus_175_Sample_29_Locus_787_Allele_0 [ON1eveTil; PrmScf039, 2444319, -]
CAACCCAACAGAACACCTTTGAGATGTGGTGGAACGGGAGATCGGCATCAT
>CLocus_175_Sample_29_Locus_787_Allele_1 [ON1eveTil; PrmScf039, 2444319, -]
CAACCCAACAGAACACCTTTGAGATGTGGTGGAACGGGAGATCGGCATCAT
>CLocus_175_Sample_30_Locus_869_Allele_0 [ON7eveTil; PrmScf039, 2444319, -]
CAACCCAACAGAACACCTTTGAGATGTGGTGGAACGGGAGATCGGCATCAT
>CLocus_175_Sample_30_Locus_869_Allele_1 [ON7eveTil; PrmScf039, 2444319, -]
CAACCCAACAGAACACCTTTGAGATGTGGTGGAACGGGAGATCGGCATCAT
>CLocus_175_Sample_7_Locus_716_Allele_0 [OF2sarALin; PrmScf039, 2444319, -]
CAACCCAACAGAACACCTTTGAGATGTGGTGGAACGGGAGATCGGCATCAT
>CLocus_175_Sample_7_Locus_716_Allele_1 [OF2sarALin; PrmScf039, 2444319, -]
CAACCCAACAGAACACCTTTGAGATGTGGTGGAACGGGAGATCGGCATCAT
>CLocus_175_Sample_8_Locus_953_Allele_0 [OF3sarBLin; PrmScf039, 2444319, -]
CAACCCAACAGAACACCTTTGAGATGTGGTGGAACGGGAGATCGGCATCAT
>CLocus_175_Sample_8_Locus_953_Allele_1 [OF3sarBLin; PrmScf039, 2444319, -]
CAACCCAACAGAACACCTTTGAGATGTGGTGGAACGGGAGATCGGCATCAT
>CLocus_175_Sample_10_Locus_714_Allele_0 [OF5sarBLin; PrmScf039, 2444319, -]
CAACCCAACAGAACACCTTTGAGATGTGGTGGAACGGGAGATCGGCATCAT
>CLocus_175_Sample_10_Locus_714_Allele_1 [OF5sarBLin; PrmScf039, 2444319, -]
CAACCCAACAGAACACCTTTGAGATGTGGTGGAACGGGAGATCGGCATCAT
>CLocus_175_Sample_12_Locus_545_Allele_0 [OF6sarALin; PrmScf039, 2444319, -]
CAACCCAACAGAACACCTTTGAGATGTGGTGGAACGGGAGATCGGCATCAT
>CLocus_175_Sample_12_Locus_545_Allele_1 [OF6sarALin; PrmScf039, 2444319, -]
CAACCCAACAGAACACCTTTGAGATGTGGTGGAACGGGAGATCGGCATCAT
>CLocus_175_Sample_16_Locus_764_Allele_0 [OM1sarALin; PrmScf039, 2444319, -]
CAACCCAACAGAACACCTTTGAGATGTGGTGGAACGGGAGATCGGCATCAT
>CLocus_175_Sample_16_Locus_764_Allele_1 [OM1sarALin; PrmScf039, 2444319, -]
CAACCCAACAGAACACCTTTGAGATGTGGTGGAACGGGAGATCGGCATCAT
>CLocus_175_Sample_20_Locus_648_Allele_0 [OM4sarBLin; PrmScf039, 2444319, -]
CAACCCAACAGAACACCTTTGAGATGTGGTGGAACGGGAGATCGGCATCAT
>CLocus_175_Sample_20_Locus_648_Allele_1 [OM4sarBLin; PrmScf039, 2444319, -]
CAACCCAACAGAACACCTTTGAGATGTGGTGGAACGGGAGATCGGCATCAT
>CLocus_175_Sample_22_Locus_805_Allele_0 [OM7sarBLin; PrmScf039, 2444319, -]
CAACCCAACAGAACACCTTTGAGATGTGGTGGAACGGGAGATCGGCATCAT
>CLocus_175_Sample_22_Locus_805_Allele_1 [OM7sarBLin; PrmScf039, 2444319, -]
CAACCCAACAGAACACCTTTGAGATGTGGTGGAACGGGAGATCGGCATCAT
>CLocus_175_Sample_25_Locus_734_Allele_0 [OM8sarALin; PrmScf039, 2444319, -]
CAACCCAACAGAACACCTTTGAGATGTGGTGGAACGGGAGATCGGCATCAT
>CLocus_175_Sample_25_Locus_734_Allele_1 [OM8sarALin; PrmScf039, 2444319, -]
CAACCCAACAGAACACCTTTGAGATGTGGTGGAACGGGAGATCGGCATCAT
>CLocus_175_Sample_27_Locus_617_Allele_0 [OM9sarALin; PrmScf039, 2444319, -]
CAACCCAACAGAACACCTTTGAGATGTGGTGGAACGGGAGATCGGCATCAT
>CLocus_175_Sample_27_Locus_617_Allele_1 [OM9sarALin; PrmScf039, 2444319, -]
CAACCCAACAGAACACCTTTGAGATGTGGTGGAACGGGAGATCGGCATCAT
>CLocus_175_Sample_28_Locus_1055_Allele_0 [ON10sarBLin; PrmScf039, 2444319, -]
CAACCCAACAGAACACCTTTGAGATGTGGTGGAACGGGAGATCGGCATCAT
>CLocus_175_Sample_28_Locus_1055_Allele_1 [ON10sarBLin; PrmScf039, 2444319, -]
CAACCCAACAGAACACCTTTGAGATGTGGTGGAACGGGAGATCGGCATCAT
>CLocus_176_Sample_6_Locus_1059_Allele_0 [OF2eveTil; PrmScf039, 2445655, -]
TCAGTGTGACTCTACACCTCTGACTGCAGGCTGGCACTTCTACCAGATTTA
>CLocus_176_Sample_6_Locus_1059_Allele_1 [OF2eveTil; PrmScf039, 2445655, -]
TCAGTGTGACTCTACACCTCTGACTGCAGGCTGGCACTTCTACCAGATTTA
>CLocus_176_Sample_9_Locus_766_Allele_0 [OF5eveTil; PrmScf039, 2445655, -]
TCAGTGTGACTCTACACCTCTGACTGCAGGCTGGCACTTCTACCAGATTTA
>CLocus_176_Sample_9_Locus_766_Allele_1 [OF5eveTil; PrmScf039, 2445655, -]
TCAGTGTGACTCTACACCTCTGACTGCAGGCTGGCACTTCTACCAGATTTA
>CLocus_176_Sample_11_Locus_943_Allele_0 [OF6eveTil; PrmScf039, 2445655, -]
TCAGTGTGACTCTACACCTCTGACTGCAGGCTGGCACTTCTACCAGATTTA
>CLocus_176_Sample_11_Locus_943_Allele_1 [OF6eveTil; PrmScf039, 2445655, -]
TCAGTGTGACTCTACACCTCTGACTGCAGGCTGGCACTTCTACCAGATTTA
>CLocus_176_Sample_13_Locus_631_Allele_0 [OF9eveTil; PrmScf039, 2445655, -]
TCAGTGTGACTCTACACCTCTGACTGCAGGCTGGCACTTCTACCAGATTTA
>CLocus_176_Sample_13_Locus_631_Allele_1 [OF9eveTil; PrmScf039, 2445655, -]
TCAGTGTGACTCTACACCTCTGACTGCAGGCTGGCACTTCTACCAGATTTA
>CLocus_176_Sample_14_Locus_1099_Allele_0 [OM10eveTil; PrmScf039, 2445655, -]
TCAGTGTGACTCTACACCTCTGACTGCAGGCTGGCACTTCTACCAGATTTA
>CLocus_176_Sample_14_Locus_1099_Allele_1 [OM10eveTil; PrmScf039, 2445655, -]
TCAGTGTGACTCTACACCTCTGACTGCAGGCTGGCACTTCTACCAGATTTA
>CLocus_176_Sample_17_Locus_824_Allele_0 [OM3eveTil; PrmScf039, 2445655, -]
TCAGTGTGACTCTACACCTCTGACTGCAGGCTGGCACTTCTACCAGATTTA
>CLocus_176_Sample_17_Locus_824_Allele_1 [OM3eveTil; PrmScf039, 2445655, -]
TCAGTGTGACTCTACACCTCTGACTGCAGGCTGGCACTTCTACCAGATTTA
>CLocus_176_Sample_19_Locus_612_Allele_0 [OM4eveTil; PrmScf039, 2445655, -]
TCAGTGTGACTCTACACCTCTGACTGCAGGCTGGCACTTCTACCAGATTTA
>CLocus_176_Sample_19_Locus_612_Allele_1 [OM4eveTil; PrmScf039, 2445655, -]
TCAGTGTGACTCTACACCTCTGACTGCAGGCTGGCACTTCTACCAGATTTA
>CLocus_176_Sample_24_Locus_892_Allele_0 [OM8eveTil; PrmScf039, 2445655, -]
TCAGTGTGACTCTACACCTCTGACTGCAGGCTGGCACTTCTACCAGATTTA
>CLocus_176_Sample_24_Locus_892_Allele_1 [OM8eveTil; PrmScf039, 2445655, -]
TCAGTGTGACTCTACACCTCTGACTGCAGGCTGGCACTTCTACCAGATTTA
>CLocus_176_Sample_29_Locus_788_Allele_0 [ON1eveTil; PrmScf039, 2445655, -]
TCAGTGTGACTCTACACCTCTGACTGCAGGCTGGCACTTCTACCAGATTTA
>CLocus_176_Sample_29_Locus_788_Allele_1 [ON1eveTil; PrmScf039, 2445655, -]
TCAGTGTGACTCTACACCTCTGACTGCAGGCTGGCACTTCTACCAGATTTA
>CLocus_176_Sample_30_Locus_872_Allele_0 [ON7eveTil; PrmScf039, 2445655, -]
TCAGTGTGACTCTACACCTCTGACTGCAGGCTGGCACTTCTACCAGATTTA
>CLocus_176_Sample_30_Locus_872_Allele_1 [ON7eveTil; PrmScf039, 2445655, -]
TCAGTGTGACTCTACACCTCTGACTGCAGGCTGGCACTTCTACCAGATTTA
>CLocus_176_Sample_7_Locus_717_Allele_0 [OF2sarALin; PrmScf039, 2445655, -]
TCAGTGTGACTCTACACCTCTGACTGCAGGCTGGCACTTCTACCAGATTTA
>CLocus_176_Sample_7_Locus_717_Allele_1 [OF2sarALin; PrmScf039, 2445655, -]
TCAGTGTGACTCTACACCTCTGACTGCAGGCTGGCACTTCTACCAGATTTA
>CLocus_176_Sample_8_Locus_954_Allele_0 [OF3sarBLin; PrmScf039, 2445655, -]
TCAGTGTGACTCTACACCTCTGACTGCAGGCTGGCACTTCTACCAGATTTA
>CLocus_176_Sample_8_Locus_954_Allele_1 [OF3sarBLin; PrmScf039, 2445655, -]
TCAGTGTGACTCTACACCTCTGACTGCAGGCTGGCACTTCTACCAGATTTA
>CLocus_176_Sample_10_Locus_715_Allele_0 [OF5sarBLin; PrmScf039, 2445655, -]
TCAGTGTGACTCTACACCTCTGACTGCAGGCTGGCACTTCTACCAGATTTA
>CLocus_176_Sample_10_Locus_715_Allele_1 [OF5sarBLin; PrmScf039, 2445655, -]
TCAGTGTGACTCTACACCTCTGACTGCAGGCTGGCACTTCTACCAGATTTA
>CLocus_176_Sample_12_Locus_547_Allele_0 [OF6sarALin; PrmScf039, 2445655, -]
TCAGTGTGACTCTACACCTCTGACTGCAGGCTGGCACTTCTACCAGATTTA
>CLocus_176_Sample_12_Locus_547_Allele_1 [OF6sarALin; PrmScf039, 2445655, -]
TCAGTGTGACTCTACACCTCTGACTGCAGGCTGGCACTTCTACCAGATTTA
>CLocus_176_Sample_16_Locus_765_Allele_0 [OM1sarALin; PrmScf039, 2445655, -]
TCAGTGTGACTCTACACCTCTGACTGCAGGCTGGCACTTCTACCAGATTTA
>CLocus_176_Sample_16_Locus_765_Allele_1 [OM1sarALin; PrmScf039, 2445655, -]
TCAGTGTGACTCTACACCTCTGACTGCAGGCTGGCACTTCTACCAGATTTA
>CLocus_176_Sample_20_Locus_649_Allele_0 [OM4sarBLin; PrmScf039, 2445655, -]
TCAGTGTGACTCTACACCTCTGACTGCAGGCTGGCACTTCTACCAGATTTA
>CLocus_176_Sample_20_Locus_649_Allele_1 [OM4sarBLin; PrmScf039, 2445655, -]
TCAGTGTGACTCTACACCTCTGACTGCAGGCTGGCACTTCTACCAGATTTA
>CLocus_176_Sample_22_Locus_807_Allele_0 [OM7sarBLin; PrmScf039, 2445655, -]
TCAGTGTGACTCTACACCTCTGACTGCAGGCTGGCACTTCTACCAGATTTA
>CLocus_176_Sample_22_Locus_807_Allele_1 [OM7sarBLin; PrmScf039, 2445655, -]
TCAGTGTGACTCTACACCTCTGACTGCAGGCTGGCACTTCTACCAGATTTA
>CLocus_176_Sample_25_Locus_735_Allele_0 [OM8sarALin; PrmScf039, 2445655, -]
TCAGTGTGACTCTACACCTCTGACTGCAGGCTGGCACTTCTACCAGATTTA
>CLocus_176_Sample_25_Locus_735_Allele_1 [OM8sarALin; PrmScf039, 2445655, -]
TCAGTGTGACTCTACACCTCTGACTGCAGGCTGGCACTTCTACCAGATTTA
>CLocus_176_Sample_27_Locus_619_Allele_0 [OM9sarALin; PrmScf039, 2445655, -]
TCAGTGTGACTCTACACCTCTGACTGCAGGCTGGCACTTCTACCAGATTTA
>CLocus_176_Sample_27_Locus_619_Allele_1 [OM9sarALin; PrmScf039, 2445655, -]
TCAGTGTGACTCTACACCTCTGACTGCAGGCTGGCACTTCTACCAGATTTA
>CLocus_176_Sample_28_Locus_1056_Allele_0 [ON10sarBLin; PrmScf039, 2445655, -]
TCAGTGTGACTCTACACCTCTGACTGCAGGCTGGCACTTCTACCAGATTTA
>CLocus_176_Sample_28_Locus_1056_Allele_1 [ON10sarBLin; PrmScf039, 2445655, -]
TCAGTGTGACTCTACACCTCTGACTGCAGGCTGGCACTTCTACCAGATTTA
>CLocus_181_Sample_6_Locus_1094_Allele_0 [OF2eveTil; PrmScf039, 2548837, -]
GCCAGCTGCTTCTCAGGAGAAAGGAGTCAGATAAACCAACGATCCTCATCA
>CLocus_181_Sample_6_Locus_1094_Allele_1 [OF2eveTil; PrmScf039, 2548837, -]
GCCAGCTGCTTCTCAGGAGAAAGGAGTCAGATAAACCAACGATCCTCATCA
>CLocus_181_Sample_9_Locus_789_Allele_0 [OF5eveTil; PrmScf039, 2548837, -]
GCCAGCTGCTTCTCAGGAGAAAGGAGTCAGATAAACCAACGATCCTCATCA
>CLocus_181_Sample_9_Locus_789_Allele_1 [OF5eveTil; PrmScf039, 2548837, -]
GCCAGCTGCTTCTCAGGAGAAAGGAGTCAGATAAACCAACGATCCTCATCA
>CLocus_181_Sample_11_Locus_966_Allele_0 [OF6eveTil; PrmScf039, 2548837, -]
GCCAGCTGCTTCTCAGGAGAAAGGAGTCAGATAAACCAACGATCCTCATCA
>CLocus_181_Sample_11_Locus_966_Allele_1 [OF6eveTil; PrmScf039, 2548837, -]
GCCAGCTGCTTCTCAGGAGAAAGGAGTCAGATAAACCAACGATCCTCATCA
>CLocus_181_Sample_13_Locus_648_Allele_0 [OF9eveTil; PrmScf039, 2548837, -]
GCCAGCTGCTTCTCAGGAGAAAGGAGTCAGATAAACCAACGATCCTCATCA
>CLocus_181_Sample_13_Locus_648_Allele_1 [OF9eveTil; PrmScf039, 2548837, -]
GCCAGCTGCTTCTCAGGAGAAAGGAGTCAGATAAACCAACGATCCTCATCA
>CLocus_181_Sample_14_Locus_1124_Allele_0 [OM10eveTil; PrmScf039, 2548837, -]
GCCAGCTGCTTCTCAGGAGAAAGGAGTCAGATAAACCAACGATCCTCATCA
>CLocus_181_Sample_14_Locus_1124_Allele_1 [OM10eveTil; PrmScf039, 2548837, -]
GCCAGCTGCTTCTCAGGAGAAAGGAGTCAGATAAACCAACGATCCTCATCA
>CLocus_181_Sample_17_Locus_854_Allele_0 [OM3eveTil; PrmScf039, 2548837, -]
GCCAGCTGCTTCTCAGGAGAAAGGAGTCAGATAAACCAACGATCCTCATCA
>CLocus_181_Sample_17_Locus_854_Allele_1 [OM3eveTil; PrmScf039, 2548837, -]
GCCAGCTGCTTCTCAGGAGAAAGGAGTCAGATAAACCAACGATCCTCATCA
>CLocus_181_Sample_19_Locus_634_Allele_0 [OM4eveTil; PrmScf039, 2548837, -]
GCCAGCTGCTTCTCAGGAGAAAGGAGTCAGATAAACCAACGATCCTCATCA
>CLocus_181_Sample_19_Locus_634_Allele_1 [OM4eveTil; PrmScf039, 2548837, -]
GCCAGCTGCTTCTCAGGAGAAAGGAGTCAGATAAACCAACGATCCTCATCA
>CLocus_181_Sample_24_Locus_919_Allele_0 [OM8eveTil; PrmScf039, 2548837, -]
GCCAGCTGCTTCTCAGGAGAAAGGAGTCAGATAAACCAACGATCCTCATCA
>CLocus_181_Sample_24_Locus_919_Allele_1 [OM8eveTil; PrmScf039, 2548837, -]
GCCAGCTGCTTCTCAGGAGAAAGGAGTCAGATAAACCAACGATCCTCATCA
>CLocus_181_Sample_29_Locus_815_Allele_0 [ON1eveTil; PrmScf039, 2548837, -]
GCCAGCTGCTTCTCAGGAGAAAGGAGTCAGATAAACCAACGATCCTCATCA
>CLocus_181_Sample_29_Locus_815_Allele_1 [ON1eveTil; PrmScf039, 2548837, -]
GCCAGCTGCTTCTCAGGAGAAAGGAGTCAGATAAACCAACGATCCTCATCA
>CLocus_181_Sample_30_Locus_903_Allele_0 [ON7eveTil; PrmScf039, 2548837, -]
GCCAGCTGCTTCTCAGGAGAAAGGAGTCAGATAAACCAACGATCCTCATCA
>CLocus_181_Sample_30_Locus_903_Allele_1 [ON7eveTil; PrmScf039, 2548837, -]
GCCAGCTGCTTCTCAGGAGAAAGGAGTCAGATAAACCAACGATCCTCATCA
>CLocus_181_Sample_7_Locus_737_Allele_0 [OF2sarALin; PrmScf039, 2548837, -]
GCCAGCTGCTTCTCAGGAGAAAGGAGTCAGATAAACCAACGATCCTCATCA
>CLocus_181_Sample_7_Locus_737_Allele_1 [OF2sarALin; PrmScf039, 2548837, -]
GCCAGCTGCTTCTCAGGAGAAAGGAGTCAGATAAACCAACGATCCTCATCA
>CLocus_181_Sample_8_Locus_979_Allele_0 [OF3sarBLin; PrmScf039, 2548837, -]
GCCAGCTGCTTCTCAGGAGAAAGGAGTCAGATAAACCAACGATCCTCATCA
>CLocus_181_Sample_8_Locus_979_Allele_1 [OF3sarBLin; PrmScf039, 2548837, -]
GCCAGCTGCTTCTCAGGAGAAAGGAGTCAGATAAACCAACGATCCTCATCA
>CLocus_181_Sample_10_Locus_732_Allele_0 [OF5sarBLin; PrmScf039, 2548837, -]
GCCAGCTGCTTCTCAGGAGAAAGGAGTCAGATAAACCAACGATCATCATCA
>CLocus_181_Sample_10_Locus_732_Allele_1 [OF5sarBLin; PrmScf039, 2548837, -]
GCCAGCTGCTTCTCAGGAGAAAGGAGTCAGATAAACCAACGATCCTCATCA
>CLocus_181_Sample_12_Locus_566_Allele_0 [OF6sarALin; PrmScf039, 2548837, -]
GCCAGCTGCTTCTCAGGAGAAAGGAGTCAGATAAACCAACGATCCTCATCA
>CLocus_181_Sample_12_Locus_566_Allele_1 [OF6sarALin; PrmScf039, 2548837, -]
GCCAGCTGCTTCTCAGGAGAAAGGAGTCAGATAAACCAACGATCCTCATCA
>CLocus_181_Sample_16_Locus_789_Allele_0 [OM1sarALin; PrmScf039, 2548837, -]
GCCAGCTGCTTCTCAGGAGAAAGGAGTCAGATAAACCAACGATCATCATCA
>CLocus_181_Sample_16_Locus_789_Allele_1 [OM1sarALin; PrmScf039, 2548837, -]
GCCAGCTGCTTCTCAGGAGAAAGGAGTCAGATAAACCAACGATCCTCATCA
>CLocus_181_Sample_20_Locus_668_Allele_0 [OM4sarBLin; PrmScf039, 2548837, -]
GCCAGCTGCTTCTCAGGAGAAAGGAGTCAGATAAACCAACGATCATCATCA
>CLocus_181_Sample_20_Locus_668_Allele_1 [OM4sarBLin; PrmScf039, 2548837, -]
GCCAGCTGCTTCTCAGGAGAAAGGAGTCAGATAAACCAACGATCATCATCA
>CLocus_181_Sample_22_Locus_826_Allele_0 [OM7sarBLin; PrmScf039, 2548837, -]
GCCAGCTGCTTCTCAGGAGAAAGGAGTCAGATAAACCAACGATCCTCATCA
>CLocus_181_Sample_22_Locus_826_Allele_1 [OM7sarBLin; PrmScf039, 2548837, -]
GCCAGCTGCTTCTCAGGAGAAAGGAGTCAGATAAACCAACGATCCTCATCA
>CLocus_181_Sample_25_Locus_755_Allele_0 [OM8sarALin; PrmScf039, 2548837, -]
GCCAGCTGCTTCTCAGGAGAAAGGAGTCAGATAAACCAACGATCATCATCA
>CLocus_181_Sample_25_Locus_755_Allele_1 [OM8sarALin; PrmScf039, 2548837, -]
GCCAGCTGCTTCTCAGGAGAAAGGAGTCAGATAAACCAACGATCCTCATCA
>CLocus_181_Sample_27_Locus_635_Allele_0 [OM9sarALin; PrmScf039, 2548837, -]
GCCAGCTGCTTCTCAGGAGAAAGGAGTCAGATAAACCAACGATCATCATCA
>CLocus_181_Sample_27_Locus_635_Allele_1 [OM9sarALin; PrmScf039, 2548837, -]
GCCAGCTGCTTCTCAGGAGAAAGGAGTCAGATAAACCAACGATCCTCATCA
>CLocus_181_Sample_28_Locus_1092_Allele_0 [ON10sarBLin; PrmScf039, 2548837, -]
GCCAGCTGCTTCTCAGGAGAAAGGAGTCAGATAAACCAACGATCCTCATCA
>CLocus_181_Sample_28_Locus_1092_Allele_1 [ON10sarBLin; PrmScf039, 2548837, -]
GCCAGCTGCTTCTCAGGAGAAAGGAGTCAGATAAACCAACGATCCTCATCA
>CLocus_184_Sample_6_Locus_1099_Allele_0 [OF2eveTil; PrmScf039, 2569595, -]
TTCCTCTGGAAAAAGATGGACAAACGTGCACGCCGGCCAGGGCCTCTGAAT
>CLocus_184_Sample_6_Locus_1099_Allele_1 [OF2eveTil; PrmScf039, 2569595, -]
TTCCTCTGGAAAAAGATGGACAAACGTGCACGCCGGCCAGGGCCTCTGAAT
>CLocus_184_Sample_9_Locus_795_Allele_0 [OF5eveTil; PrmScf039, 2569595, -]
TTCCTCTGGAAAAAGATGGACAAACGTGCACGCCGGCCAGGGCCTCTGAAT
>CLocus_184_Sample_9_Locus_795_Allele_1 [OF5eveTil; PrmScf039, 2569595, -]
TTCCTCTGGAAAAAGATGGACAAACGTGCACGCCGGCCAGGGCCTCTGAAT
>CLocus_184_Sample_11_Locus_971_Allele_0 [OF6eveTil; PrmScf039, 2569595, -]
TTCCTCTGGAAAAAGATGGACAAACGTGCACGCCGGCCAGGGCCTCTGAAT
>CLocus_184_Sample_11_Locus_971_Allele_1 [OF6eveTil; PrmScf039, 2569595, -]
TTCCTCTGGAAAAAGATGGACAAACGTGCACGCCGGCCAGGGCCTCTGAAT
>CLocus_184_Sample_13_Locus_652_Allele_0 [OF9eveTil; PrmScf039, 2569595, -]
TTCCTCTGGAAAAAGATGGACAAACGTGCACGCCGGCCAGGGCCTCTGAAT
>CLocus_184_Sample_13_Locus_652_Allele_1 [OF9eveTil; PrmScf039, 2569595, -]
TTCCTCTGGAAAAAGATGGACAAACGTGCACGCCGGCCAGGGCCTCTGAAT
>CLocus_184_Sample_14_Locus_1130_Allele_0 [OM10eveTil; PrmScf039, 2569595, -]
TTCCTCTGGAAAAAGATGGACAAACGTGCACGCCGGCCAGGGCCTCTGAAT
>CLocus_184_Sample_14_Locus_1130_Allele_1 [OM10eveTil; PrmScf039, 2569595, -]
TTCCTCTGGAAAAAGATGGACAAACGTGCACGCCGGCCAGGGCCTCTGAAT
>CLocus_184_Sample_17_Locus_861_Allele_0 [OM3eveTil; PrmScf039, 2569595, -]
TTCCTCTGGAAAAAGATGGACAAACGTGCACGCCGGCCAGGGCCTCTGAAT
>CLocus_184_Sample_17_Locus_861_Allele_1 [OM3eveTil; PrmScf039, 2569595, -]
TTCCTCTGGAAAAAGATGGACAAACGTGCACGCCGGCCAGGGCCTCTGAAT
>CLocus_184_Sample_19_Locus_638_Allele_0 [OM4eveTil; PrmScf039, 2569595, -]
TTCCTCTGGAAAAAGATGGACAAACGTGCACGCCGGCCAGGGCCTCTGAAT
>CLocus_184_Sample_19_Locus_638_Allele_1 [OM4eveTil; PrmScf039, 2569595, -]
TTCCTCTGGAAAAAGATGGACAAACGTGCACGCCGGCCAGGGCCTCTGAAT
>CLocus_184_Sample_24_Locus_924_Allele_0 [OM8eveTil; PrmScf039, 2569595, -]
TTCCTCTGGAAAAAGATGGACAAACGTGCACGCCGGCCAGGGCCTCTGAAT
>CLocus_184_Sample_24_Locus_924_Allele_1 [OM8eveTil; PrmScf039, 2569595, -]
TTCCTCTGGAAAAAGATGGACAAACGTGCACGCCGGCCAGGGCCTCTGAAT
>CLocus_184_Sample_29_Locus_821_Allele_0 [ON1eveTil; PrmScf039, 2569595, -]
TTCCTCTGGAAAAAGATGGACAAACGTGCACGCCGGCCAGGGCCTCTGAAT
>CLocus_184_Sample_29_Locus_821_Allele_1 [ON1eveTil; PrmScf039, 2569595, -]
TTCCTCTGGAAAAAGATGGACAAACGTGCACGCCGGCCAGGGCCTCTGAAT
>CLocus_184_Sample_30_Locus_910_Allele_0 [ON7eveTil; PrmScf039, 2569595, -]
TTCCTCTGGAAAAAGATGGACAAACGTGCACGCCGGCCAGGGCCTCTGAAT
>CLocus_184_Sample_30_Locus_910_Allele_1 [ON7eveTil; PrmScf039, 2569595, -]
TTCCTCTGGAAAAAGATGGACAAACGTGCACGCCGGCCAGGGCCTCTGAAT
>CLocus_184_Sample_7_Locus_742_Allele_0 [OF2sarALin; PrmScf039, 2569595, -]
TTCCTCTGGAAAAAGATGGACAAACGTGCACGCCGGCCAGGGCCTCTGAAT
>CLocus_184_Sample_7_Locus_742_Allele_1 [OF2sarALin; PrmScf039, 2569595, -]
TTCCTCTGGAAAAAGATGGACAAACGTGCACGCCGGCCAGGGCCTCTGAAT
>CLocus_184_Sample_8_Locus_985_Allele_0 [OF3sarBLin; PrmScf039, 2569595, -]
TTCCTCTGGAAAAAGATGGACAAACGTGCACGCCGGCCAGGGCCTCTGAAT
>CLocus_184_Sample_8_Locus_985_Allele_1 [OF3sarBLin; PrmScf039, 2569595, -]
TTCCTCTGGAAAAAGATGGACAAACGTGCACGCCGGCCAGGGCCTCTGAAT
>CLocus_184_Sample_10_Locus_737_Allele_0 [OF5sarBLin; PrmScf039, 2569595, -]
TTCCTCTGGAAAAAGATGGACAAACGTGCACGCCGGCCAGGGCCTCTGAAT
>CLocus_184_Sample_10_Locus_737_Allele_1 [OF5sarBLin; PrmScf039, 2569595, -]
TTCCTCTGGAAAAAGATGGACAAACGTGCACGCCGGCCAGGGCCTCTGAAT
>CLocus_184_Sample_12_Locus_570_Allele_0 [OF6sarALin; PrmScf039, 2569595, -]
TTCCTCTGGAAAAAGATGGACAAACGTGCACGCCGGCCAGGGCCTCTGAAT
>CLocus_184_Sample_12_Locus_570_Allele_1 [OF6sarALin; PrmScf039, 2569595, -]
TTCCTCTGGAAAAAGATGGACAAACGTGCACGCCGGCCAGGGCCTCTGAAT
>CLocus_184_Sample_16_Locus_795_Allele_0 [OM1sarALin; PrmScf039, 2569595, -]
TTCCTCTGGAAAAAGATGGACAAACGTGCACGCCGGCCAGGGCCTCTGAAT
>CLocus_184_Sample_16_Locus_795_Allele_1 [OM1sarALin; PrmScf039, 2569595, -]
TTCCTCTGGAAAAAGATGGACAAACGTGCACGCCGGCCAGGGCCTCTGAAT
>CLocus_184_Sample_20_Locus_673_Allele_0 [OM4sarBLin; PrmScf039, 2569595, -]
TTCCTCTGGAAAAAGATGGACAAACGTGCACGCCGGCCAGGGCCTCTGAAT
>CLocus_184_Sample_20_Locus_673_Allele_1 [OM4sarBLin; PrmScf039, 2569595, -]
TTCCTCTGGAAAAAGATGGACAAACGTGCACGCCGGCCAGGGCCTCTGAAT
>CLocus_184_Sample_22_Locus_833_Allele_0 [OM7sarBLin; PrmScf039, 2569595, -]
TTCCTCTGGAAAAAGATGGACAAACGTGCACGCCGGCCAGGGCCTCTGAAT
>CLocus_184_Sample_22_Locus_833_Allele_1 [OM7sarBLin; PrmScf039, 2569595, -]
TTCCTCTGGAAAAAGATGGACAAACGTGCACGCCGGCCAGGGCCTCTGAAT
>CLocus_184_Sample_25_Locus_762_Allele_0 [OM8sarALin; PrmScf039, 2569595, -]
TTCCTCTGGAAAAAGATGGACAAACGTGCACGCCGGCCAGGGCCTCTGAAT
>CLocus_184_Sample_25_Locus_762_Allele_1 [OM8sarALin; PrmScf039, 2569595, -]
TTCCTCTGGAAAAAGATGGACAAACGTGCACGCCGGCCAGGGCCTCTGAAT
>CLocus_184_Sample_27_Locus_640_Allele_0 [OM9sarALin; PrmScf039, 2569595, -]
TTCCTCTGGAAAAAGATGGACAAACGTGCACGCCGGCCAGGGCCTCTGAAT
>CLocus_184_Sample_27_Locus_640_Allele_1 [OM9sarALin; PrmScf039, 2569595, -]
TTCCTCTGGAAAAAGATGGACAAACGTGCACGCCGGCCAGGGCCTCTGAAT
>CLocus_184_Sample_28_Locus_1100_Allele_0 [ON10sarBLin; PrmScf039, 2569595, -]
TTCCTCTGGAAAAAGATGGACAAACGTGCACGCCGGCCAGGGCCTCTGAAT
>CLocus_184_Sample_28_Locus_1100_Allele_1 [ON10sarBLin; PrmScf039, 2569595, -]
TTCCTCTGGAAAAAGATGGACAAACGTGCACGCCGGCCAGGGCCTCTGAAT
>CLocus_188_Sample_6_Locus_1130_Allele_0 [OF2eveTil; PrmScf039, 2712274, -]
GATCCCAATCTCAATTTTGGTCACAAAAATATACGATTCAAAAAGAAATCT
>CLocus_188_Sample_6_Locus_1130_Allele_1 [OF2eveTil; PrmScf039, 2712274, -]
GATCCCAATCTCAATTTTGGTCACAAAAATATACGATTCAAAAAGAAATCT
>CLocus_188_Sample_9_Locus_817_Allele_0 [OF5eveTil; PrmScf039, 2712274, -]
GATCCCAATCTCAATTTTGGTCACAAAAATATACGATTCAAAAAGAAATCT
>CLocus_188_Sample_9_Locus_817_Allele_1 [OF5eveTil; PrmScf039, 2712274, -]
GATCCCAATCTCAATTTTGGTCACAAAAATATACGATTCAAAAAGAAATCT
>CLocus_188_Sample_11_Locus_1006_Allele_0 [OF6eveTil; PrmScf039, 2712274, -]
GATCCCAATCTCAATTTTGGTCACAAAAATATACGATTCAAAAAGAAATCT
>CLocus_188_Sample_11_Locus_1006_Allele_1 [OF6eveTil; PrmScf039, 2712274, -]
GATCCCAATCTCAATTTTGGTCACAAAAATATACGATTCAAAAAGAAATCT
>CLocus_188_Sample_13_Locus_668_Allele_0 [OF9eveTil; PrmScf039, 2712274, -]
GATCCCAATCTCAATTTTGGTCACAAAAATATACGATTCAAAAAGAAATCT
>CLocus_188_Sample_13_Locus_668_Allele_1 [OF9eveTil; PrmScf039, 2712274, -]
GATCCCAATCTCAATTTTGGTCACAAAAATATACGATTCAAAAAGAAATCT
>CLocus_188_Sample_14_Locus_1159_Allele_0 [OM10eveTil; PrmScf039, 2712274, -]
GATCCCAATCTCAATTTTGGTCACAAAAATATACGATTCAAAAAGAAATCT
>CLocus_188_Sample_14_Locus_1159_Allele_1 [OM10eveTil; PrmScf039, 2712274, -]
GATCCCAATCTCAATTTTGGTCACAAAAATATACGATTCAAAAAGAAATCT
>CLocus_188_Sample_17_Locus_887_Allele_0 [OM3eveTil; PrmScf039, 2712274, -]
GATCCCAATCTCAATTTTGGTCACAAAAATATACGATTCAAAAAGAAATCT
>CLocus_188_Sample_17_Locus_887_Allele_1 [OM3eveTil; PrmScf039, 2712274, -]
GATCCCAATCTCAATTTTGGTCACAAAAATATACGATTCAAAAAGAAATCT
>CLocus_188_Sample_19_Locus_653_Allele_0 [OM4eveTil; PrmScf039, 2712274, -]
GATCCCAATCTCAATTTTGGTCACAAAAATATACGATTCAAAAAGAAATCT
>CLocus_188_Sample_19_Locus_653_Allele_1 [OM4eveTil; PrmScf039, 2712274, -]
GATCCCAATCTCAATTTTGGTCACAAAAATATACGATTCAAAAAGAAATCT
>CLocus_188_Sample_24_Locus_961_Allele_0 [OM8eveTil; PrmScf039, 2712274, -]
GATCCCAATCTCAATTTTGGTCACAAAAATATACGATTCAAAAAGAAATCT
>CLocus_188_Sample_24_Locus_961_Allele_1 [OM8eveTil; PrmScf039, 2712274, -]
GATCCCAATCTCAATTTTGGTCACAAAAATATACGATTCAAAAAGAAATCT
>CLocus_188_Sample_29_Locus_840_Allele_0 [ON1eveTil; PrmScf039, 2712274, -]
GATCCCAATCTCAATTTTGGTCACAAAAATATACGATTCAAAAAGAAATCT
>CLocus_188_Sample_29_Locus_840_Allele_1 [ON1eveTil; PrmScf039, 2712274, -]
GATCCCAATCTCAATTTTGGTCACAAAAATATACGATTCAAAAAGAAATCT
>CLocus_188_Sample_30_Locus_938_Allele_0 [ON7eveTil; PrmScf039, 2712274, -]
GATCCCAATCTCAATTTTGGTCACAAAAATATACGATTCAAAAAGAAATCT
>CLocus_188_Sample_30_Locus_938_Allele_1 [ON7eveTil; PrmScf039, 2712274, -]
GATCCCAATCTCAATTTTGGTCACAAAAATATACGATTCAAAAAGAAATCT
>CLocus_188_Sample_7_Locus_753_Allele_0 [OF2sarALin; PrmScf039, 2712274, -]
GATCCCAATCTCAATTTTGGTCACAAAAATATATGATTCAAAAAGAAATCT
>CLocus_188_Sample_7_Locus_753_Allele_1 [OF2sarALin; PrmScf039, 2712274, -]
GATCCCAATCTCAATTTTGGTCACAAAAATATATGATTCAAAAAGAAATCT
>CLocus_188_Sample_8_Locus_1016_Allele_0 [OF3sarBLin; PrmScf039, 2712274, -]
GATCCCAATCTCAATTTTGGTCACAAAAATATATGATTCAAAAAGAAATCT
>CLocus_188_Sample_8_Locus_1016_Allele_1 [OF3sarBLin; PrmScf039, 2712274, -]
GATCCCAATCTCAATTTTGGTCACAAAAATATATGATTCAAAAAGAAATCT
>CLocus_188_Sample_10_Locus_749_Allele_0 [OF5sarBLin; PrmScf039, 2712274, -]
GATCCCAATCTCAATTTTGGTCACAAAAATATATGATTCAAAAAGAAATCT
>CLocus_188_Sample_10_Locus_749_Allele_1 [OF5sarBLin; PrmScf039, 2712274, -]
GATCCCAATCTCAATTTTGGTCACAAAAATATATGATTCAAAAAGAAATCT
>CLocus_188_Sample_12_Locus_578_Allele_0 [OF6sarALin; PrmScf039, 2712274, -]
GATCCCAATCTCAATTTTGGTCACAAAAATATATGATTCAAAAAGAAATCT
>CLocus_188_Sample_12_Locus_578_Allele_1 [OF6sarALin; PrmScf039, 2712274, -]
GATCCCAATCTCAATTTTGGTCACAAAAATATATGATTCAAAAAGAAATCT
>CLocus_188_Sample_16_Locus_818_Allele_0 [OM1sarALin; PrmScf039, 2712274, -]
GATCCCAATCTCAATTTTGGTCACAAAAATATATGATTCAAAAAGAAATCT
>CLocus_188_Sample_16_Locus_818_Allele_1 [OM1sarALin; PrmScf039, 2712274, -]
GATCCCAATCTCAATTTTGGTCACAAAAATATATGATTCAAAAAGAAATCT
>CLocus_188_Sample_20_Locus_687_Allele_0 [OM4sarBLin; PrmScf039, 2712274, -]
GATCCCAATCTCAATTTTGGTCACAAAAATATATGATTCAAAAAGAAATCT
>CLocus_188_Sample_20_Locus_687_Allele_1 [OM4sarBLin; PrmScf039, 2712274, -]
GATCCCAATCTCAATTTTGGTCACAAAAATATATGATTCAAAAAGAAATCT
>CLocus_188_Sample_22_Locus_850_Allele_0 [OM7sarBLin; PrmScf039, 2712274, -]
GATCCCAATCTCAATTTTGGTCACAAAAATATATGATTCAAAAAGAAATCT
>CLocus_188_Sample_22_Locus_850_Allele_1 [OM7sarBLin; PrmScf039, 2712274, -]
GATCCCAATCTCAATTTTGGTCACAAAAATATATGATTCAAAAAGAAATCT
>CLocus_188_Sample_25_Locus_778_Allele_0 [OM8sarALin; PrmScf039, 2712274, -]
GATCCCAATCTCAATTTTGGTCACAAAAATATATGATTCAAAAAGAAATCT
>CLocus_188_Sample_25_Locus_778_Allele_1 [OM8sarALin; PrmScf039, 2712274, -]
GATCCCAATCTCAATTTTGGTCACAAAAATATATGATTCAAAAAGAAATCT
>CLocus_188_Sample_27_Locus_656_Allele_0 [OM9sarALin; PrmScf039, 2712274, -]
GATCCCAATCTCAATTTTGGTCACAAAAATATATGATTCAAAAAGAAATCT
>CLocus_188_Sample_27_Locus_656_Allele_1 [OM9sarALin; PrmScf039, 2712274, -]
GATCCCAATCTCAATTTTGGTCACAAAAATATATGATTCAAAAAGAAATCT
>CLocus_188_Sample_28_Locus_1131_Allele_0 [ON10sarBLin; PrmScf039, 2712274, -]
GATCCCAATCTCAATTTTGGTCACAAAAATATATGATTCAAAAAGAAATCT
>CLocus_188_Sample_28_Locus_1131_Allele_1 [ON10sarBLin; PrmScf039, 2712274, -]
GATCCCAATCTCAATTTTGGTCACAAAAATATATGATTCAAAAAGAAATCT
>CLocus_243_Sample_6_Locus_1503_Allele_0 [OF2eveTil; PrmScf050, 47426, +]
CGATATTATTCAAATCCAAGGAAATCCCTTCAAAAGTGATCTAAGAAATGA
>CLocus_243_Sample_6_Locus_1503_Allele_1 [OF2eveTil; PrmScf050, 47426, +]
CGATATTATTCAAATCCAAGGAAATCCCTTCAAAAGTGATCTAAGAAATGA
>CLocus_243_Sample_9_Locus_1079_Allele_0 [OF5eveTil; PrmScf050, 47426, +]
CGATATTATTCAAATCCAAGGAAATCCCTTCAAAAGTGATCTAAGAAATGA
>CLocus_243_Sample_9_Locus_1079_Allele_1 [OF5eveTil; PrmScf050, 47426, +]
CGATATTATTCAAATCCAAGGAAATCCCTTCAAAAGTGATCTAAGAAATGA
>CLocus_243_Sample_11_Locus_1345_Allele_0 [OF6eveTil; PrmScf050, 47426, +]
CGATATTATTCAAATCCAAGGAAATCCCTTCAAAAGTGATCTAAGAAATGA
>CLocus_243_Sample_11_Locus_1345_Allele_1 [OF6eveTil; PrmScf050, 47426, +]
CGATATTATTCAAATCCAAGGAAATCCCTTCAAAAGTGATCTAAGAAATGA
>CLocus_243_Sample_13_Locus_885_Allele_0 [OF9eveTil; PrmScf050, 47426, +]
CGATATTATTCAAATCCAAGGAAATCCCTTCAAAAGTGATCTAAGAAATGA
>CLocus_243_Sample_13_Locus_885_Allele_1 [OF9eveTil; PrmScf050, 47426, +]
CGATATTATTCAAATCCAAGGAAATCCCTTCAAAAGTGATCTAAGAAATGA
>CLocus_243_Sample_14_Locus_1544_Allele_0 [OM10eveTil; PrmScf050, 47426, +]
CGATATTATTCAAATCCAAGGAAATCCCTTCAAAAGTGATCTAAGAAATGA
>CLocus_243_Sample_14_Locus_1544_Allele_1 [OM10eveTil; PrmScf050, 47426, +]
CGATATTATTCAAATCCAAGGAAATCCCTTCAAAAGTGATCTAAGAAATGA
>CLocus_243_Sample_17_Locus_1180_Allele_0 [OM3eveTil; PrmScf050, 47426, +]
CGATATTATTCAAATCCAAGGAAATCCCTTCAAAAGTGATCTAAGAAATGA
>CLocus_243_Sample_17_Locus_1180_Allele_1 [OM3eveTil; PrmScf050, 47426, +]
CGATATTATTCAAATCCAAGGAAATCCCTTCAAAAGTGATCTAAGAAATGA
>CLocus_243_Sample_19_Locus_851_Allele_0 [OM4eveTil; PrmScf050, 47426, +]
CGATATTATTCAAATCCAAGGAAATCCCTTCAAAAGTGATCTAAGAAATGA
>CLocus_243_Sample_19_Locus_851_Allele_1 [OM4eveTil; PrmScf050, 47426, +]
CGATATTATTCAAATCCAAGGAAATCCCTTCAAAAGTGATCTAAGAAATGA
>CLocus_243_Sample_24_Locus_1286_Allele_0 [OM8eveTil; PrmScf050, 47426, +]
CGATATTATTCAAATCCAAGGAAATCCCTTCAAAAGTGATCTAAGAAATGA
>CLocus_243_Sample_24_Locus_1286_Allele_1 [OM8eveTil; PrmScf050, 47426, +]
CGATATTATTCAAATCCAAGGAAATCCCTTCAAAAGTGATCTAAGAAATGA
>CLocus_243_Sample_29_Locus_1125_Allele_0 [ON1eveTil; PrmScf050, 47426, +]
CGATATTATTCAAATCCAAGGAAATCCCTTCAAAAGTGATCTAAGAAATGA
>CLocus_243_Sample_29_Locus_1125_Allele_1 [ON1eveTil; PrmScf050, 47426, +]
CGATATTATTCAAATCCAAGGAAATCCCTTCAAAAGTGATCTAAGAAATGA
>CLocus_243_Sample_30_Locus_1273_Allele_0 [ON7eveTil; PrmScf050, 47426, +]
CGATATTATTCAAATCCAAGGAAATCCCTTCAAAAGTGATCTAAGAAATGA
>CLocus_243_Sample_30_Locus_1273_Allele_1 [ON7eveTil; PrmScf050, 47426, +]
CGATATTATTCAAATCCAAGGAAATCCCTTCAAAAGTGATCTAAGAAATGA
>CLocus_243_Sample_7_Locus_1016_Allele_0 [OF2sarALin; PrmScf050, 47426, +]
CAATATTATTCAAATCCAAGGAAATCCCTTCAAAAGTGATCTAAGAAATGA
>CLocus_243_Sample_7_Locus_1016_Allele_1 [OF2sarALin; PrmScf050, 47426, +]
CGATATTATTCAAATCCAAGGAAATCCCTTCAAAAGTGATCTAAGAAATGA
>CLocus_243_Sample_8_Locus_1330_Allele_0 [OF3sarBLin; PrmScf050, 47426, +]
CGATATTATTCAAATCCAAGGAAATCCCTTCAAAAGTGATCTAAGAAATGA
>CLocus_243_Sample_8_Locus_1330_Allele_1 [OF3sarBLin; PrmScf050, 47426, +]
CGATATTATTCAAATCCAAGGAAATCCCTTCAAAAGTGATCTAAGAAATGA
>CLocus_243_Sample_10_Locus_992_Allele_0 [OF5sarBLin; PrmScf050, 47426, +]
CGATATTATTCAAATCCAAGGAAATCCCTTCAAAAGTGATCTAAGAAATGA
>CLocus_243_Sample_10_Locus_992_Allele_1 [OF5sarBLin; PrmScf050, 47426, +]
CGATATTATTCAAATCCAAGGAAATCCCTTCAAAAGTGATCTAAGAAATGA
>CLocus_243_Sample_12_Locus_761_Allele_0 [OF6sarALin; PrmScf050, 47426, +]
CGATATTATTCAAATCCAAGGAAATCCCTTCAAAAGTGATCTAAGAAATGA
>CLocus_243_Sample_12_Locus_761_Allele_1 [OF6sarALin; PrmScf050, 47426, +]
CGATATTATTCAAATCCAAGGAAATCCCTTCAAAAGTGATCTAAGAAATGA
>CLocus_243_Sample_16_Locus_1119_Allele_0 [OM1sarALin; PrmScf050, 47426, +]
CGATATTATTCAAATCCAAGGAAATCCCTTCAAAAGTGATCTAAGAAATGA
>CLocus_243_Sample_16_Locus_1119_Allele_1 [OM1sarALin; PrmScf050, 47426, +]
CGATATTATTCAAATCCAAGGAAATCCCTTCAAAAGTGATCTAAGAAATGA
>CLocus_243_Sample_20_Locus_891_Allele_0 [OM4sarBLin; PrmScf050, 47426, +]
CGATATTATTCAAATCCAAGGAAATCCCTTCAAAAGTGATCTAAGAAATGA
>CLocus_243_Sample_20_Locus_891_Allele_1 [OM4sarBLin; PrmScf050, 47426, +]
CGATATTATTCAAATCCAAGGAAATCCCTTCAAAAGTGATCTAAGAAATGA
>CLocus_243_Sample_22_Locus_1132_Allele_0 [OM7sarBLin; PrmScf050, 47426, +]
CGATATTATTCAAATCCAAGGAAATCCCTTCAAAAGTGATCTAAGAAATGA
>CLocus_243_Sample_22_Locus_1132_Allele_1 [OM7sarBLin; PrmScf050, 47426, +]
CGATATTATTCAAATCCAAGGAAATCCCTTCAAAAGTGATCTAAGAAATGA
>CLocus_243_Sample_25_Locus_1021_Allele_0 [OM8sarALin; PrmScf050, 47426, +]
CGATATTATTCAAATCCAAGGAAATCCCTTCAAAAGTGATCTAAGAAATGA
>CLocus_243_Sample_25_Locus_1021_Allele_1 [OM8sarALin; PrmScf050, 47426, +]
CGATATTATTCAAATCCAAGGAAATCCCTTCAAAAGTGATCTAAGAAATGA
>CLocus_243_Sample_27_Locus_884_Allele_0 [OM9sarALin; PrmScf050, 47426, +]
CGATATTATTCAAATCCAAGGAAATCCCTTCAAAAGTGATCTAAGAAATGA
>CLocus_243_Sample_27_Locus_884_Allele_1 [OM9sarALin; PrmScf050, 47426, +]
CGATATTATTCAAATCCAAGGAAATCCCTTCAAAAGTGATCTAAGAAATGA
>CLocus_243_Sample_28_Locus_1539_Allele_0 [ON10sarBLin; PrmScf050, 47426, +]
CGATATTATTCAAATCCAAGGAAATCCCTTCAAAAGTGATCTAAGAAATGA
>CLocus_243_Sample_28_Locus_1539_Allele_1 [ON10sarBLin; PrmScf050, 47426, +]
CGATATTATTCAAATCCAAGGAAATCCCTTCAAAAGTGATCTAAGAAATGA
>CLocus_246_Sample_6_Locus_1529_Allele_0 [OF2eveTil; PrmScf050, 652800, -]
GCCACCCGCTTCCCAAGAGAAAGGAGTCAGATAAACCAGCGATCCTCTTCA
>CLocus_246_Sample_6_Locus_1529_Allele_1 [OF2eveTil; PrmScf050, 652800, -]
GCCACCCGCTTCCCAAGAGAAAGGAGTCAGATAAACCAGCGATCCTCTTCA
>CLocus_246_Sample_9_Locus_1093_Allele_0 [OF5eveTil; PrmScf050, 652800, -]
GCCACCCGCTTCCCAAGAGAAAGGAGTCAGATAAACCAGCGATCCTCTTCA
>CLocus_246_Sample_9_Locus_1093_Allele_1 [OF5eveTil; PrmScf050, 652800, -]
GCCACCCGCTTCCCAAGAGAAAGGAGTCAGATAAACCAGCGATCCTCTTCA
>CLocus_246_Sample_11_Locus_1366_Allele_0 [OF6eveTil; PrmScf050, 652800, -]
GCCACCCGCTTCCCAAGAGAAAGGAGTCAGATAAACCAGCGATCCTCTTCA
>CLocus_246_Sample_11_Locus_1366_Allele_1 [OF6eveTil; PrmScf050, 652800, -]
GCCACCCGCTTCCCAAGAGAAAGGAGTCAGATAAACCAGCGATCCTCTTCA
>CLocus_246_Sample_13_Locus_900_Allele_0 [OF9eveTil; PrmScf050, 652800, -]
GCCACCCGCTTCCCAAGAGAAAGGAGTCAGATAAACCAGCGATCCTCTTCA
>CLocus_246_Sample_13_Locus_900_Allele_1 [OF9eveTil; PrmScf050, 652800, -]
GCCACCCGCTTCCCAAGAGAAAGGAGTCAGATAAACCAGCGATCCTCTTCA
>CLocus_246_Sample_14_Locus_1580_Allele_0 [OM10eveTil; PrmScf050, 652800, -]
GCCACCCGCTTCCCAAGAGAAAGGAGTCAGATAAACCAGCGATCCTCTTCA
>CLocus_246_Sample_14_Locus_1580_Allele_1 [OM10eveTil; PrmScf050, 652800, -]
GCCACCCGCTTCCCAAGAGAAAGGAGTCAGATAAACCAGCGATCCTCTTCA
>CLocus_246_Sample_17_Locus_1204_Allele_0 [OM3eveTil; PrmScf050, 652800, -]
GCCACCCGCTTCCCAAGAGAAAGGAGTCAGATAAACCAGCGATCCTCTTCA
>CLocus_246_Sample_17_Locus_1204_Allele_1 [OM3eveTil; PrmScf050, 652800, -]
GCCACCCGCTTCCCAAGAGAAAGGAGTCAGATAAACCAGCGATCCTCTTCA
>CLocus_246_Sample_19_Locus_867_Allele_0 [OM4eveTil; PrmScf050, 652800, -]
GCCACCCGCTTCCCAAGAGAAAGGAGTCAGATAAACCAGCGATCCTCTTCA
>CLocus_246_Sample_19_Locus_867_Allele_1 [OM4eveTil; PrmScf050, 652800, -]
GCCACCCGCTTCCCAAGAGAAAGGAGTCAGATAAACCAGCGATCCTCTTCA
>CLocus_246_Sample_24_Locus_1316_Allele_0 [OM8eveTil; PrmScf050, 652800, -]
GCCACCCGCTTCCCAAGAGAAAGGAGTCAGATAAACCAGCGATCCTCTTCA
>CLocus_246_Sample_24_Locus_1316_Allele_1 [OM8eveTil; PrmScf050, 652800, -]
GCCACCCGCTTCCCAAGAGAAAGGAGTCAGATAAACCAGCGATCCTCTTCA
>CLocus_246_Sample_29_Locus_1148_Allele_0 [ON1eveTil; PrmScf050, 652800, -]
GCCACCCGCTTCCCAAGAGAAAGGAGTCAGATAAACCAGCGATCCTCTTCA
>CLocus_246_Sample_29_Locus_1148_Allele_1 [ON1eveTil; PrmScf050, 652800, -]
GCCACCCGCTTCCCAAGAGAAAGGAGTCAGATAAACCAGCGATCCTCTTCA
>CLocus_246_Sample_30_Locus_1292_Allele_0 [ON7eveTil; PrmScf050, 652800, -]
GCCACCCGCTTCCCAAGAGAAAGGAGTCAGATAAACCAGCGATCCTCTTCA
>CLocus_246_Sample_30_Locus_1292_Allele_1 [ON7eveTil; PrmScf050, 652800, -]
GCCACCCGCTTCCCAAGAGAAAGGAGTCAGATAAACCAGCGATCCTCTTCA
>CLocus_246_Sample_7_Locus_1031_Allele_0 [OF2sarALin; PrmScf050, 652800, -]
GCCACCCGCTTCCCAAGAGAAAGGAGTCAGATAAACCAGCGATCCTCTTCA
>CLocus_246_Sample_7_Locus_1031_Allele_1 [OF2sarALin; PrmScf050, 652800, -]
GCCACCCGCTTCCCAGGAGAAAGGAGTCAGATAAACCAGCGATCCTCTTCA
>CLocus_246_Sample_8_Locus_1347_Allele_0 [OF3sarBLin; PrmScf050, 652800, -]
GCCACCCGCTTCCCAAGAGAAAGGAGTCAGATAAACCAGCGATCCTCTTCA
>CLocus_246_Sample_8_Locus_1347_Allele_1 [OF3sarBLin; PrmScf050, 652800, -]
GCCACCCGCTTCCCAAGAGAAAGGAGTCAGATAAACCAGCGATCCTCTTCA
>CLocus_246_Sample_10_Locus_1007_Allele_0 [OF5sarBLin; PrmScf050, 652800, -]
GCCACCCGCTTCCCAAGAGAAAGGAGTCAGATAAACCAGCGATCCTCTTCA
>CLocus_246_Sample_10_Locus_1007_Allele_1 [OF5sarBLin; PrmScf050, 652800, -]
GCCACCCGCTTCCCAGGAGAAAGGAGTCAGATAAACCAGCGATCCTCTTCA
>CLocus_246_Sample_12_Locus_768_Allele_0 [OF6sarALin; PrmScf050, 652800, -]
GCCACCCGCTTCCCAAGAGAAAGGAGTCAGATAAACCAGCGATCCTCTTCA
>CLocus_246_Sample_12_Locus_768_Allele_1 [OF6sarALin; PrmScf050, 652800, -]
GCCACCCGCTTCCCAAGAGAAAGGAGTCAGATAAACCAGCGATCCTCTTCA
>CLocus_246_Sample_16_Locus_1139_Allele_0 [OM1sarALin; PrmScf050, 652800, -]
GCCACCCGCTTCCCAAGAGAAAGGAGTCAGATAAACCAGCGATCCTCTTCA
>CLocus_246_Sample_16_Locus_1139_Allele_1 [OM1sarALin; PrmScf050, 652800, -]
GCCACCCGCTTCCCAGGAGAAAGGAGTCAGATAAACCAGCGATCCTCTTCA
>CLocus_246_Sample_20_Locus_907_Allele_0 [OM4sarBLin; PrmScf050, 652800, -]
GCCACCCGCTTCCCAAGAGAAAGGAGTCAGATAAACCAGCGATCCTCTTCA
>CLocus_246_Sample_20_Locus_907_Allele_1 [OM4sarBLin; PrmScf050, 652800, -]
GCCACCCGCTTCCCAGGAGAAAGGAGTCAGATAAACCAGCGATCCTCTTCA
>CLocus_246_Sample_22_Locus_1147_Allele_0 [OM7sarBLin; PrmScf050, 652800, -]
GCCACCCGCTTCCCAAGAGAAAGGAGTCAGATAAACCAGCGATCCTCTTCA
>CLocus_246_Sample_22_Locus_1147_Allele_1 [OM7sarBLin; PrmScf050, 652800, -]
GCCACCCGCTTCCCAGGAGAAAGGAGTCAGATAAACCAGCGATCCTCTTCA
>CLocus_246_Sample_25_Locus_1037_Allele_0 [OM8sarALin; PrmScf050, 652800, -]
GCCACCCGCTTCCCAAGAGAAAGGAGTCAGATAAACCAGCGATCCTCTTCA
>CLocus_246_Sample_25_Locus_1037_Allele_1 [OM8sarALin; PrmScf050, 652800, -]
GCCACCCGCTTCCCAGGAGAAAGGAGTCAGATAAACCAGCGATCCTCTTCA
>CLocus_246_Sample_27_Locus_898_Allele_0 [OM9sarALin; PrmScf050, 652800, -]
GCCACCCGCTTCCCAAGAGAAAGGAGTCAGATAAACCAGCGATCCTCTTCA
>CLocus_246_Sample_27_Locus_898_Allele_1 [OM9sarALin; PrmScf050, 652800, -]
GCCACCCGCTTCCCAAGAGAAAGGAGTCAGATAAACCAGCGATCCTCTTCA
>CLocus_246_Sample_28_Locus_1571_Allele_0 [ON10sarBLin; PrmScf050, 652800, -]
GCCACCCGCTTCCCAAGAGAAAGGAGTCAGATAAACCAGCGATCCTCTTCA
>CLocus_246_Sample_28_Locus_1571_Allele_1 [ON10sarBLin; PrmScf050, 652800, -]
GCCACCCGCTTCCCAGGAGAAAGGAGTCAGATAAACCAGCGATCCTCTTCA
>CLocus_248_Sample_6_Locus_1539_Allele_0 [OF2eveTil; PrmScf050, 671041, -]
GGAGGACATTCTAAGTCAACTGAACTTCTACTGCTGCTGTCTGGATTTTCT
>CLocus_248_Sample_6_Locus_1539_Allele_1 [OF2eveTil; PrmScf050, 671041, -]
GGAGGACATTCTAAGTCAACTGAACTTCTACTGCTGCTGTCTGGATTTTCT
>CLocus_248_Sample_9_Locus_1100_Allele_0 [OF5eveTil; PrmScf050, 671041, -]
GGAGGACATTCTAAGTCAACTGAACTTCTACTGCTGCTGTCTGGATTTTCT
>CLocus_248_Sample_9_Locus_1100_Allele_1 [OF5eveTil; PrmScf050, 671041, -]
GGAGGACATTCTAAGTCAACTGAACTTCTACTGCTGCTGTCTGGATTTTCT
>CLocus_248_Sample_11_Locus_1371_Allele_0 [OF6eveTil; PrmScf050, 671041, -]
GGAGGACATTCTAAGTCAACTGAACTTCTACTGCTGCTGTCTGGATTTTCT
>CLocus_248_Sample_11_Locus_1371_Allele_1 [OF6eveTil; PrmScf050, 671041, -]
GGAGGACATTCTAAGTCAACTGAACTTCTACTGCTGCTGTCTGGATTTTCT
>CLocus_248_Sample_13_Locus_905_Allele_0 [OF9eveTil; PrmScf050, 671041, -]
GGAGGACATTCTAAGTCAACTGAACTTCTACTGCTGCTGTCTGGATTTTCT
>CLocus_248_Sample_13_Locus_905_Allele_1 [OF9eveTil; PrmScf050, 671041, -]
GGAGGACATTCTAAGTCAACTGAACTTCTACTGCTGCTGTCTGGATTTTCT
>CLocus_248_Sample_14_Locus_1588_Allele_0 [OM10eveTil; PrmScf050, 671041, -]
GGAGGACATTCTAAGTCAACTGAACTTCTACTGCTGCTGTCTGGATTTTCT
>CLocus_248_Sample_14_Locus_1588_Allele_1 [OM10eveTil; PrmScf050, 671041, -]
GGAGGACATTCTAAGTCAACTGAACTTCTACTGCTGCTGTCTGGATTTTCT
>CLocus_248_Sample_17_Locus_1210_Allele_0 [OM3eveTil; PrmScf050, 671041, -]
GGAGGACATTCTAAGTCAACTGAACTTCTACTGCTGCTGTCTGGATTTTCT
>CLocus_248_Sample_17_Locus_1210_Allele_1 [OM3eveTil; PrmScf050, 671041, -]
GGAGGACATTCTAAGTCAACTGAACTTCTACTGCTGCTGTCTGGATTTTCT
>CLocus_248_Sample_19_Locus_874_Allele_0 [OM4eveTil; PrmScf050, 671041, -]
GGAGGACATTCTAAGTCAACTGAACTTCTACTGCTGCTGTCTGGATTTTCT
>CLocus_248_Sample_19_Locus_874_Allele_1 [OM4eveTil; PrmScf050, 671041, -]
GGAGGACATTCTAAGTCAACTGAACTTCTACTGCTGCTGTCTGGATTTTCT
>CLocus_248_Sample_24_Locus_1320_Allele_0 [OM8eveTil; PrmScf050, 671041, -]
GGAGGACATTCTAAGTCAACTGAACTTCTACTGCTGCTGTCTGGATTTTCT
>CLocus_248_Sample_24_Locus_1320_Allele_1 [OM8eveTil; PrmScf050, 671041, -]
GGAGGACATTCTAAGTCAACTGAACTTCTACTGCTGCTGTCTGGATTTTCT
>CLocus_248_Sample_29_Locus_1154_Allele_0 [ON1eveTil; PrmScf050, 671041, -]
GGAGGACATTCTAAGTCAACTGAACTTCTACTGCTGCTGTCTGGATTTTCT
>CLocus_248_Sample_29_Locus_1154_Allele_1 [ON1eveTil; PrmScf050, 671041, -]
GGAGGACATTCTAAGTCAACTGAACTTCTACTGCTGCTGTCTGGATTTTCT
>CLocus_248_Sample_30_Locus_1298_Allele_0 [ON7eveTil; PrmScf050, 671041, -]
GGAGGACATTCTAAGTCAACTGAACTTCTACTGCTGCTGTCTGGATTTTCT
>CLocus_248_Sample_30_Locus_1298_Allele_1 [ON7eveTil; PrmScf050, 671041, -]
GGAGGACATTCTAAGTCAACTGAACTTCTACTGCTGCTGTCTGGATTTTCT
>CLocus_248_Sample_7_Locus_1039_Allele_0 [OF2sarALin; PrmScf050, 671041, -]
GGAGGACATTCTAAGTCAACTGAACTTCTACTGCTGCTGTCTGGATTTTCT
>CLocus_248_Sample_7_Locus_1039_Allele_1 [OF2sarALin; PrmScf050, 671041, -]
GGAGGACATTCTAAGTCAACTGAACTTCTACTGCTGCTGTCTGGATTTTCT
>CLocus_248_Sample_8_Locus_1354_Allele_0 [OF3sarBLin; PrmScf050, 671041, -]
GGAGGACATTCTAAGTCAACTGAACTTCTACTGCTGCTGTCTGGATTTTCT
>CLocus_248_Sample_8_Locus_1354_Allele_1 [OF3sarBLin; PrmScf050, 671041, -]
GGAGGACATTCTAAGTCAACTGAACTTCTACTGCTGCTGTCTGGATTTTCT
>CLocus_248_Sample_10_Locus_1014_Allele_0 [OF5sarBLin; PrmScf050, 671041, -]
GGAGGACATTCTAAGTCAACTGAACTTCTACTGCTGCTGTCTGGATTTTCT
>CLocus_248_Sample_10_Locus_1014_Allele_1 [OF5sarBLin; PrmScf050, 671041, -]
GGAGGACATTCTAAGTCAACTGAACTTCTACTGCTGCTGTCTGGATTTTCT
>CLocus_248_Sample_12_Locus_773_Allele_0 [OF6sarALin; PrmScf050, 671041, -]
GGAGGACATTCTAAGTCAACTGAACTTCTACTGCTGCTGTCTGGATTTTCT
>CLocus_248_Sample_12_Locus_773_Allele_1 [OF6sarALin; PrmScf050, 671041, -]
GGAGGACATTCTAAGTCAACTGAACTTCTACTGCTGCTGTCTGGATTTTCT
>CLocus_248_Sample_16_Locus_1142_Allele_0 [OM1sarALin; PrmScf050, 671041, -]
GGAGGACATTCTAAGTCAACTGAACTTCTACTGCTGCTGTCTGGATTTTCT
>CLocus_248_Sample_16_Locus_1142_Allele_1 [OM1sarALin; PrmScf050, 671041, -]
GGAGGACATTCTAAGTCAACTGAACTTCTACTGCTGCTGTCTGGATTTTCT
>CLocus_248_Sample_20_Locus_912_Allele_0 [OM4sarBLin; PrmScf050, 671041, -]
GGAGGACATTCTAAGTCAACTGAACTTCTACTGCTGCTGTCTGGATTTTCT
>CLocus_248_Sample_20_Locus_912_Allele_1 [OM4sarBLin; PrmScf050, 671041, -]
GGAGGACATTCTAAGTCAACTGAACTTCTACTGCTGCTGTCTGGATTTTCT
>CLocus_248_Sample_22_Locus_1152_Allele_0 [OM7sarBLin; PrmScf050, 671041, -]
GGAGGACATTCTAAGTCAACTGAACTTCTACTGCTGCTGTCTGGATTTTCT
>CLocus_248_Sample_22_Locus_1152_Allele_1 [OM7sarBLin; PrmScf050, 671041, -]
GGAGGACATTCTAAGTCAACTGAACTTCTACTGCTGCTGTCTGGATTTTCT
>CLocus_248_Sample_25_Locus_1044_Allele_0 [OM8sarALin; PrmScf050, 671041, -]
GGAGGACATTCTAAGTCAACTGAACTTCTACTGCTGCTGTCTGGATTTTCT
>CLocus_248_Sample_25_Locus_1044_Allele_1 [OM8sarALin; PrmScf050, 671041, -]
GGAGGACATTCTAAGTCAACTGAACTTCTACTGCTGCTGTCTGGATTTTCT
>CLocus_248_Sample_27_Locus_904_Allele_0 [OM9sarALin; PrmScf050, 671041, -]
GGAGGACATTCTAAGTCAACTGAACTTCTACTGCTGCTGTCTGGATTTTCT
>CLocus_248_Sample_27_Locus_904_Allele_1 [OM9sarALin; PrmScf050, 671041, -]
GGAGGACATTCTAAGTCAACTGAACTTCTACTGCTGCTGTCTGGATTTTCT
>CLocus_248_Sample_28_Locus_1580_Allele_0 [ON10sarBLin; PrmScf050, 671041, -]
GGAGGACATTCTAAGTCAACTGAACTTCTACTGCTGCTGTCTGGATTTTCT
>CLocus_248_Sample_28_Locus_1580_Allele_1 [ON10sarBLin; PrmScf050, 671041, -]
GGAGGACATTCTAAGTCAACTGAACTTCTACTGCTGCTGTCTGGATTTTCT
>CLocus_256_Sample_6_Locus_1580_Allele_0 [OF2eveTil; PrmScf050, 845722, -]
GTATATTTTAACTGTGTAATCTTTTCATTATTAATACATGGCATTCCTGAC
>CLocus_256_Sample_6_Locus_1580_Allele_1 [OF2eveTil; PrmScf050, 845722, -]
GTATATTTTAACTGTGTAATCTTTTCATTATTAATACATGGCATTCCTGAC
>CLocus_256_Sample_9_Locus_1132_Allele_0 [OF5eveTil; PrmScf050, 845722, -]
GTATATTTTAACTGTGTAATCTTTTCATTATTAATACATGGCATTCCTGAC
>CLocus_256_Sample_9_Locus_1132_Allele_1 [OF5eveTil; PrmScf050, 845722, -]
GTATATTTTAACTGTGTAATCTTTTCATTATTAATACATGGCATTCCTGAC
>CLocus_256_Sample_11_Locus_1405_Allele_0 [OF6eveTil; PrmScf050, 845722, -]
GTATATTTTAACTGTGTAATCTTTTCATTATTAATACATGGCATTCCTGAC
>CLocus_256_Sample_11_Locus_1405_Allele_1 [OF6eveTil; PrmScf050, 845722, -]
GTATATTTTAACTGTGTAATCTTTTCATTATTAATACATGGCATTCCTGAC
>CLocus_256_Sample_13_Locus_928_Allele_0 [OF9eveTil; PrmScf050, 845722, -]
GTATATTTTAACTGTGTAATCTTTTCATTATTAATACATGGCATTCCTGAC
>CLocus_256_Sample_13_Locus_928_Allele_1 [OF9eveTil; PrmScf050, 845722, -]
GTATATTTTAACTGTGTAATCTTTTCATTATTAATACATGGCATTCCTGAC
>CLocus_256_Sample_14_Locus_1630_Allele_0 [OM10eveTil; PrmScf050, 845722, -]
GTATATTTTAACTGTGTAATCTTTTCATTATTAATACATGGCATTCCTGAC
>CLocus_256_Sample_14_Locus_1630_Allele_1 [OM10eveTil; PrmScf050, 845722, -]
GTATATTTTAACTGTGTAATCTTTTCATTATTAATACATGGCATTCCTGAC
>CLocus_256_Sample_17_Locus_1239_Allele_0 [OM3eveTil; PrmScf050, 845722, -]
GTATATTTTAACTGTGTAATCTTTTCATTATTAATACATGGCATTCCTGAC
>CLocus_256_Sample_17_Locus_1239_Allele_1 [OM3eveTil; PrmScf050, 845722, -]
GTATATTTTAACTGTGTAATCTTTTCATTATTAATACATGGCATTCCTGAC
>CLocus_256_Sample_19_Locus_895_Allele_0 [OM4eveTil; PrmScf050, 845722, -]
GTATATTTTAACTGTGTAATCTTTTCATTATTAATACATGGCATTCCTGAC
>CLocus_256_Sample_19_Locus_895_Allele_1 [OM4eveTil; PrmScf050, 845722, -]
GTATATTTTAACTGTGTAATCTTTTCATTATTAATACATGGCATTCCTGAC
>CLocus_256_Sample_24_Locus_1349_Allele_0 [OM8eveTil; PrmScf050, 845722, -]
GTATATTTTAACTGTGTAATCTTTTCATTATTAATACATGGCATTCCTGAC
>CLocus_256_Sample_24_Locus_1349_Allele_1 [OM8eveTil; PrmScf050, 845722, -]
GTATATTTTAACTGTGTAATCTTTTCATTATTAATACATGGCATTCCTGAC
>CLocus_256_Sample_29_Locus_1186_Allele_0 [ON1eveTil; PrmScf050, 845722, -]
GTATATTTTAACTGTGTAATCTTTTCATTATTAATACATGGCATTCCTGAC
>CLocus_256_Sample_29_Locus_1186_Allele_1 [ON1eveTil; PrmScf050, 845722, -]
GTATATTTTAACTGTGTAATCTTTTCATTATTAATACATGGCATTCCTGAC
>CLocus_256_Sample_30_Locus_1335_Allele_0 [ON7eveTil; PrmScf050, 845722, -]
GTATATTTTAACTGTGTAATCTTTTCATTATTAATACATGGCATTCCTGAC
>CLocus_256_Sample_30_Locus_1335_Allele_1 [ON7eveTil; PrmScf050, 845722, -]
GTATATTTTAACTGTGTAATCTTTTCATTATTAATACATGGCATTCCTGAC
>CLocus_256_Sample_7_Locus_1075_Allele_0 [OF2sarALin; PrmScf050, 845722, -]
GTATATTTTAACTGTGTAATCTTTTCATTATTAATACATGGCATTCCTGAC
>CLocus_256_Sample_7_Locus_1075_Allele_1 [OF2sarALin; PrmScf050, 845722, -]
GTATATTTTAACTGTGTAATCTTTTCATTATTAATACATGGCATTCCTGAC
>CLocus_256_Sample_8_Locus_1392_Allele_0 [OF3sarBLin; PrmScf050, 845722, -]
GTATATTTTAACTGTGTAATCTTTTCATTATTAATACATGGCATTCCTGAC
>CLocus_256_Sample_8_Locus_1392_Allele_1 [OF3sarBLin; PrmScf050, 845722, -]
GTATATTTTAACTGTGTAATCTTTTCATTATTAATACATGGCATTCCTGAC
>CLocus_256_Sample_10_Locus_1043_Allele_0 [OF5sarBLin; PrmScf050, 845722, -]
GTATATTTTAACTGTGTAATCTTTTCATTATTAATACATGGCATTCCTGAC
>CLocus_256_Sample_10_Locus_1043_Allele_1 [OF5sarBLin; PrmScf050, 845722, -]
GTATATTTTAACTGTGTAATCTTTTCATTATTAATACATGGCATTCCTGAC
>CLocus_256_Sample_12_Locus_794_Allele_0 [OF6sarALin; PrmScf050, 845722, -]
GTATATTTTAACTGTGTAATCTTTTCATTATTAATACATGGCATTCCTGAC
>CLocus_256_Sample_12_Locus_794_Allele_1 [OF6sarALin; PrmScf050, 845722, -]
GTATATTTTAACTGTGTAATCTTTTCATTATTAATACATGGCATTCCTGAC
>CLocus_256_Sample_16_Locus_1171_Allele_0 [OM1sarALin; PrmScf050, 845722, -]
GTATATTTTAACTGTGTAATCTTTTCATTATTAATACATGGCATTCCTGAC
>CLocus_256_Sample_16_Locus_1171_Allele_1 [OM1sarALin; PrmScf050, 845722, -]
GTATATTTTAACTGTGTAATCTTTTCATTATTAATACATGGCATTCCTGAC
>CLocus_256_Sample_20_Locus_942_Allele_0 [OM4sarBLin; PrmScf050, 845722, -]
GTATATTTTAACTGTGTAATCTTTTCATTATTAATACATGGCATTCCTGAC
>CLocus_256_Sample_20_Locus_942_Allele_1 [OM4sarBLin; PrmScf050, 845722, -]
GTATATTTTAACTGTGTAATCTTTTCATTATTAATACATGGCATTCCTGAC
>CLocus_256_Sample_22_Locus_1184_Allele_0 [OM7sarBLin; PrmScf050, 845722, -]
GTATATTTTAACTGTGTAATCTTTTCATTATTAATACATGGCATTCCTGAC
>CLocus_256_Sample_22_Locus_1184_Allele_1 [OM7sarBLin; PrmScf050, 845722, -]
GTATATTTTAACTGTGTAATCTTTTCATTATTAATACATGGCATTCCTGAC
>CLocus_256_Sample_25_Locus_1081_Allele_0 [OM8sarALin; PrmScf050, 845722, -]
GTATATTTTAACTGTGTAATCTTTTCATTATTAATACATGGCATTCCTGAC
>CLocus_256_Sample_25_Locus_1081_Allele_1 [OM8sarALin; PrmScf050, 845722, -]
GTATATTTTAACTGTGTAATCTTTTCATTATTAATACATGGCATTCCTGAC
>CLocus_256_Sample_27_Locus_931_Allele_0 [OM9sarALin; PrmScf050, 845722, -]
GTATATTTTAACTGTGTAATCTTTTCATTATTAATACATGGCATTCCTGAC
>CLocus_256_Sample_27_Locus_931_Allele_1 [OM9sarALin; PrmScf050, 845722, -]
GTATATTTTAACTGTGTAATCTTTTCATTATTAATACATGGCATTCCTGAC
>CLocus_256_Sample_28_Locus_1626_Allele_0 [ON10sarBLin; PrmScf050, 845722, -]
GTATATTTTAACTGTGTAATCTTTTCATTATTAATACATGGCATTCCTGAC
>CLocus_256_Sample_28_Locus_1626_Allele_1 [ON10sarBLin; PrmScf050, 845722, -]
GTATATTTTAACTGTGTAATCTTTTCATTATTAATACATGGCATTCCTGAC
>CLocus_261_Sample_6_Locus_1629_Allele_0 [OF2eveTil; PrmScf056, 697300, +]
TCGTTCTGAACAGCGATCCCTTGTGAGGAGACTGCTTTATGACGAACACAT
>CLocus_261_Sample_6_Locus_1629_Allele_1 [OF2eveTil; PrmScf056, 697300, +]
TCGTTCTGAACAGCGATCCCTTGTGAGGAGACTGCTTTATGACGAACACAT
>CLocus_261_Sample_9_Locus_1159_Allele_0 [OF5eveTil; PrmScf056, 697300, +]
TCGTTCTGAACAGCGATCCCTTGTGAGGAGACTGCTTTATGACGAACACAT
>CLocus_261_Sample_9_Locus_1159_Allele_1 [OF5eveTil; PrmScf056, 697300, +]
TCGTTCTGAACAGCGATCCCTTGTGAGGAGACTGCTTTATGACGAACACAT
>CLocus_261_Sample_11_Locus_1448_Allele_0 [OF6eveTil; PrmScf056, 697300, +]
TCGTTCTGAACAGCGATCCCTTGTGAGGAGACTGCTTTATGACGAACACAT
>CLocus_261_Sample_11_Locus_1448_Allele_1 [OF6eveTil; PrmScf056, 697300, +]
TCGTTCTGAACAGCGATCCCTTGTGAGGAGACTGCTTTATGACGAACACAT
>CLocus_261_Sample_13_Locus_954_Allele_0 [OF9eveTil; PrmScf056, 697300, +]
TCGTTCTGAACAGCGATCCCTTGTGAGGAGACTGCTTTATGACGAACACAT
>CLocus_261_Sample_13_Locus_954_Allele_1 [OF9eveTil; PrmScf056, 697300, +]
TCGTTCTGAACAGCGATCCCTTGTGAGGAGACTGCTTTATGACGAACACAT
>CLocus_261_Sample_14_Locus_1681_Allele_0 [OM10eveTil; PrmScf056, 697300, +]
TCGTTCTGAACAGCGATCCCTTGTGAGGAGACTGCTTTATGACGAACACAT
>CLocus_261_Sample_14_Locus_1681_Allele_1 [OM10eveTil; PrmScf056, 697300, +]
TCGTTCTGAACAGCGATCCCTTGTGAGGAGACTGCTTTATGACGAACACAT
>CLocus_261_Sample_17_Locus_1277_Allele_0 [OM3eveTil; PrmScf056, 697300, +]
TCGTTCTGAACAGCGATCCCTTGTGAGGAGACTGCTTTATGACGAACACAT
>CLocus_261_Sample_17_Locus_1277_Allele_1 [OM3eveTil; PrmScf056, 697300, +]
TCGTTCTGAACAGCGATCCCTTGTGAGGAGACTGCTTTATGACGAACACAT
>CLocus_261_Sample_19_Locus_922_Allele_0 [OM4eveTil; PrmScf056, 697300, +]
TCGTTCTGAACAGCGATCCCTTGTGAGGAGACTGCTTTATGACGAACACAT
>CLocus_261_Sample_19_Locus_922_Allele_1 [OM4eveTil; PrmScf056, 697300, +]
TCGTTCTGAACAGCGATCCCTTGTGAGGAGACTGCTTTATGACGAACACAT
>CLocus_261_Sample_24_Locus_1388_Allele_0 [OM8eveTil; PrmScf056, 697300, +]
TCGTTCTGAACAGCGATCCCTTGTGAGGAGACTGCTTTATGACGAACACAT
>CLocus_261_Sample_24_Locus_1388_Allele_1 [OM8eveTil; PrmScf056, 697300, +]
TCGTTCTGAACAGCGATCCCTTGTGAGGAGACTGCTTTATGACGAACACAT
>CLocus_261_Sample_29_Locus_1222_Allele_0 [ON1eveTil; PrmScf056, 697300, +]
TCGTTCTGAACAGCGATCCCTTGTGAGGAGACTGCTTTATGACGAACACAT
>CLocus_261_Sample_29_Locus_1222_Allele_1 [ON1eveTil; PrmScf056, 697300, +]
TCGTTCTGAACAGCGATCCCTTGTGAGGAGACTGCTTTATGACGAACACAT
>CLocus_261_Sample_30_Locus_1375_Allele_0 [ON7eveTil; PrmScf056, 697300, +]
TCGTTCTGAACAGCGATCCCTTGTGAGGAGACTGCTTTATGACGAACACAT
>CLocus_261_Sample_30_Locus_1375_Allele_1 [ON7eveTil; PrmScf056, 697300, +]
TCGTTCTGAACAGCGATCCCTTGTGAGGAGACTGCTTTATGACGAACACAT
>CLocus_261_Sample_7_Locus_1108_Allele_0 [OF2sarALin; PrmScf056, 697300, +]
TCGTTCTGAACAGCGATCCCTTGTGAGGAGACTGCTTTATGACGAACACAT
>CLocus_261_Sample_7_Locus_1108_Allele_1 [OF2sarALin; PrmScf056, 697300, +]
TCGTTCTGAACAGCGATCCCTTGTGAGGAGACTGCTTTATGACGAACACAT
>CLocus_261_Sample_8_Locus_1437_Allele_0 [OF3sarBLin; PrmScf056, 697300, +]
TCGTTCTGAACAGCGATCCCTTGTGAGGAGACTGCTTTATGACGAACACAT
>CLocus_261_Sample_8_Locus_1437_Allele_1 [OF3sarBLin; PrmScf056, 697300, +]
TCGTTCTGAACAGCGATCCCTTGTGAGGAGACTGCTTTATGACGAACACAT
>CLocus_261_Sample_10_Locus_1078_Allele_0 [OF5sarBLin; PrmScf056, 697300, +]
TCGTTCTGAACAGCGATCCCTTGTGAGGAGACTGCTTTATGACGAACACAT
>CLocus_261_Sample_10_Locus_1078_Allele_1 [OF5sarBLin; PrmScf056, 697300, +]
TCGTTCTGAACAGCGATCCCTTGTGAGGAGACTGCTTTATGACGAACACAT
>CLocus_261_Sample_12_Locus_815_Allele_0 [OF6sarALin; PrmScf056, 697300, +]
TCGTTCTGAACAGCGATCCCTTGTGAGGAGACTGCTTTATGACGAACACAT
>CLocus_261_Sample_12_Locus_815_Allele_1 [OF6sarALin; PrmScf056, 697300, +]
TCGTTCTGAACAGCGATCCCTTGTGAGGAGACTGCTTTATGACGAACACAT
>CLocus_261_Sample_16_Locus_1208_Allele_0 [OM1sarALin; PrmScf056, 697300, +]
TCGTTCTGAACAGCGATCCCTTGTGAGGAGACTGCTTTATGACGAACACAT
>CLocus_261_Sample_16_Locus_1208_Allele_1 [OM1sarALin; PrmScf056, 697300, +]
TCGTTCTGAACAGCGATCCCTTGTGAGGAGACTGCTTTATGACGAACACAT
>CLocus_261_Sample_20_Locus_965_Allele_0 [OM4sarBLin; PrmScf056, 697300, +]
TCGTTCTGAACAGCGATCCCTTGTGAGGAGACTGCTTTATGACGAACACAT
>CLocus_261_Sample_20_Locus_965_Allele_1 [OM4sarBLin; PrmScf056, 697300, +]
TCGTTCTGAACAGCGATCCCTTGTGAGGAGACTGCTTTATGACGAACACAT
>CLocus_261_Sample_22_Locus_1216_Allele_0 [OM7sarBLin; PrmScf056, 697300, +]
TCGTTCTGAACAGCGATCCCTTGTGAGGAGACTGCTTTATGACGAACACAT
>CLocus_261_Sample_22_Locus_1216_Allele_1 [OM7sarBLin; PrmScf056, 697300, +]
TCGTTCTGAACAGCGATCCCTTGTGAGGAGACTGCTTTATGACGAACACAT
>CLocus_261_Sample_25_Locus_1113_Allele_0 [OM8sarALin; PrmScf056, 697300, +]
TCGTTCTGAACAGCGATCCCTTGTGAGGAGACTGCTTTATGACGAACACAT
>CLocus_261_Sample_25_Locus_1113_Allele_1 [OM8sarALin; PrmScf056, 697300, +]
TCGTTCTGAACAGCGATCCCTTGTGAGGAGACTGCTTTATGACGAACACAT
>CLocus_261_Sample_27_Locus_963_Allele_0 [OM9sarALin; PrmScf056, 697300, +]
TCGTTCTGAACAGCGATCCCTTGTGAGGAGACTGCTTTATGACGAACACAT
>CLocus_261_Sample_27_Locus_963_Allele_1 [OM9sarALin; PrmScf056, 697300, +]
TCGTTCTGAACAGCGATCCCTTGTGAGGAGACTGCTTTATGACGAACACAT
>CLocus_261_Sample_28_Locus_1677_Allele_0 [ON10sarBLin; PrmScf056, 697300, +]
TCGTTCTGAACAGCGATCCCTTGTGAGGAGACTGCTTTATGACGAACACAT
>CLocus_261_Sample_28_Locus_1677_Allele_1 [ON10sarBLin; PrmScf056, 697300, +]
TCGTTCTGAACAGCGATCCCTTGTGAGGAGACTGCTTTATGACGAACACAT
>CLocus_267_Sample_6_Locus_1654_Allele_0 [OF2eveTil; PrmScf057, 171473, +]
GCAGCAGATCACTGCTCCCTCCATTGGGGTTTTTTCGTTTCCTTTAAAGAA
>CLocus_267_Sample_6_Locus_1654_Allele_1 [OF2eveTil; PrmScf057, 171473, +]
GCAGCAGATCACTGCTCCCTCCATTGGGGTTTTTTCGTTTCCTTTAAAGAA
>CLocus_267_Sample_9_Locus_1179_Allele_0 [OF5eveTil; PrmScf057, 171473, +]
GCAGCAGATCACTGCTCCCTCCATTGGGGTTTTTTCGTTTCCTTTAAAGAA
>CLocus_267_Sample_9_Locus_1179_Allele_1 [OF5eveTil; PrmScf057, 171473, +]
GCAGCAGATCACTGCTCCCTCCATTGGGGTTTTTTCGTTTCCTTTAAAGAA
>CLocus_267_Sample_11_Locus_1464_Allele_0 [OF6eveTil; PrmScf057, 171473, +]
GCAGCAGATCACTGCTCCCTCCATTGGGGTTTTTTCGTTTCCTTTAAAGAA
>CLocus_267_Sample_11_Locus_1464_Allele_1 [OF6eveTil; PrmScf057, 171473, +]
GCAGCAGATCACTGCTCCCTCCATTGGGGTTTTTTCGTTTCCTTTAAAGAA
>CLocus_267_Sample_13_Locus_963_Allele_0 [OF9eveTil; PrmScf057, 171473, +]
GCAGCAGATCACTGCTCCCTCCATTGGGGTTTTTTCGTTTCCTTTAAAGAA
>CLocus_267_Sample_13_Locus_963_Allele_1 [OF9eveTil; PrmScf057, 171473, +]
GCAGCAGATCACTGCTCCCTCCATTGGGGTTTTTTCGTTTCCTTTAAAGAA
>CLocus_267_Sample_14_Locus_1704_Allele_0 [OM10eveTil; PrmScf057, 171473, +]
GCAGCAGATCACTGCTCCCTCCATTGGGGTTTTTTCGTTTCCTTTAAAGAA
>CLocus_267_Sample_14_Locus_1704_Allele_1 [OM10eveTil; PrmScf057, 171473, +]
GCAGCAGATCACTGCTCCCTCCATTGGGGTTTTTTCGTTTCCTTTAAAGAA
>CLocus_267_Sample_17_Locus_1292_Allele_0 [OM3eveTil; PrmScf057, 171473, +]
GCAGCAGATCACTGCTCCCTCCATTGGGGTTTTTTCGTTTCCTTTAAAGAA
>CLocus_267_Sample_17_Locus_1292_Allele_1 [OM3eveTil; PrmScf057, 171473, +]
GCAGCAGATCACTGCTCCCTCCATTGGGGTTTTTTCGTTTCCTTTAAAGAA
>CLocus_267_Sample_19_Locus_930_Allele_0 [OM4eveTil; PrmScf057, 171473, +]
GCAGCAGATCACTGCTCCCTCCATTGGGGTTTTTTCGTTTCCTTTAAAGAA
>CLocus_267_Sample_19_Locus_930_Allele_1 [OM4eveTil; PrmScf057, 171473, +]
GCAGCAGATCACTGCTCCCTCCATTGGGGTTTTTTCGTTTCCTTTAAAGAA
>CLocus_267_Sample_24_Locus_1401_Allele_0 [OM8eveTil; PrmScf057, 171473, +]
GCAGCAGATCACTGCTCCCTCCATTGGGGTTTTTTCGTTTCCTTTAAAGAA
>CLocus_267_Sample_24_Locus_1401_Allele_1 [OM8eveTil; PrmScf057, 171473, +]
GCAGCAGATCACTGCTCCCTCCATTGGGGTTTTTTCGTTTCCTTTAAAGAA
>CLocus_267_Sample_29_Locus_1232_Allele_0 [ON1eveTil; PrmScf057, 171473, +]
GCAGCAGATCACTGCTCCCTCCATTGGGGTTTTTTCGTTTCCTTTAAAGAA
>CLocus_267_Sample_29_Locus_1232_Allele_1 [ON1eveTil; PrmScf057, 171473, +]
GCAGCAGATCACTGCTCCCTCCATTGGGGTTTTTTCGTTTCCTTTAAAGAA
>CLocus_267_Sample_30_Locus_1391_Allele_0 [ON7eveTil; PrmScf057, 171473, +]
GCAGCAGATCACTGCTCCCTCCATTGGGGTTTTTTCGTTTCCTTTAAAGAA
>CLocus_267_Sample_30_Locus_1391_Allele_1 [ON7eveTil; PrmScf057, 171473, +]
GCAGCAGATCACTGCTCCCTCCATTGGGGTTTTTTCGTTTCCTTTAAAGAA
>CLocus_267_Sample_7_Locus_1118_Allele_0 [OF2sarALin; PrmScf057, 171473, +]
GCAGCAGATCACTGCTCCCTCCATTGGGGTTTTTTCGTTTCCTTTAAAGAA
>CLocus_267_Sample_7_Locus_1118_Allele_1 [OF2sarALin; PrmScf057, 171473, +]
GCAGCAGATCACTGCTCCTTCCATTGGGGTTTTTTCGTTTCCTTTAAAGAA
>CLocus_267_Sample_8_Locus_1456_Allele_0 [OF3sarBLin; PrmScf057, 171473, +]
GCAGCAGATCACTGCTCCCTCCATTGGGGTTTTTTCGTTTCCTTTAAAGAA
>CLocus_267_Sample_8_Locus_1456_Allele_1 [OF3sarBLin; PrmScf057, 171473, +]
GCAGCAGATCACTGCTCCTTCCATTGGGGTTTTTTCGTTTCCTTTAAAGAA
>CLocus_267_Sample_10_Locus_1094_Allele_0 [OF5sarBLin; PrmScf057, 171473, +]
GCAGCAGATCACTGCTCCTTCCATTGGGGTTTTTTCGTTTCCTTTAAAGAA
>CLocus_267_Sample_10_Locus_1094_Allele_1 [OF5sarBLin; PrmScf057, 171473, +]
GCAGCAGATCACTGCTCCTTCCATTGGGGTTTTTTCGTTTCCTTTAAAGAA
>CLocus_267_Sample_12_Locus_822_Allele_0 [OF6sarALin; PrmScf057, 171473, +]
GCAGCAGATCACTGCTCCTTCCATTGGGGTTTTTTCGTTTCCTTTAAAGAA
>CLocus_267_Sample_12_Locus_822_Allele_1 [OF6sarALin; PrmScf057, 171473, +]
GCAGCAGATCACTGCTCCTTCCATTGGGGTTTTTTCGTTTCCTTTAAAGAA
>CLocus_267_Sample_16_Locus_1222_Allele_0 [OM1sarALin; PrmScf057, 171473, +]
GCAGCAGATCACTGCTCCCTCCATTGGGGTTTTTTCGTTTCCTTTAAAGAA
>CLocus_267_Sample_16_Locus_1222_Allele_1 [OM1sarALin; PrmScf057, 171473, +]
GCAGCAGATCACTGCTCCTTCCATTGGGGTTTTTTCGTTTCCTTTAAAGAA
>CLocus_267_Sample_20_Locus_977_Allele_0 [OM4sarBLin; PrmScf057, 171473, +]
GCAGCAGATCACTGCTCCTTCCATTGGGGTTTTTTCGTTTCCTTTAAAGAA
>CLocus_267_Sample_20_Locus_977_Allele_1 [OM4sarBLin; PrmScf057, 171473, +]
GCAGCAGATCACTGCTCCTTCCATTGGGGTTTTTTCGTTTCCTTTAAAGAA
>CLocus_267_Sample_22_Locus_1238_Allele_0 [OM7sarBLin; PrmScf057, 171473, +]
GCAGCAGATCACTGCTCCCTCCATTGGGGTTTTTTCGTTTCCTTTAAAGAA
>CLocus_267_Sample_22_Locus_1238_Allele_1 [OM7sarBLin; PrmScf057, 171473, +]
GCAGCAGATCACTGCTCCCTCCATTGGGGTTTTTTCGTTTCCTTTAAAGAA
>CLocus_267_Sample_25_Locus_1128_Allele_0 [OM8sarALin; PrmScf057, 171473, +]
GCAGCAGATCACTGCTCCCTCCATTGGGGTTTTTTCGTTTCCTTTAAAGAA
>CLocus_267_Sample_25_Locus_1128_Allele_1 [OM8sarALin; PrmScf057, 171473, +]
GCAGCAGATCACTGCTCCTTCCATTGGGGTTTTTTCGTTTCCTTTAAAGAA
>CLocus_267_Sample_27_Locus_973_Allele_0 [OM9sarALin; PrmScf057, 171473, +]
GCAGCAGATCACTGCTCCCTCCATTGGGGTTTTTTCGTTTCCTTTAAAGAA
>CLocus_267_Sample_27_Locus_973_Allele_1 [OM9sarALin; PrmScf057, 171473, +]
GCAGCAGATCACTGCTCCCTCCATTGGGGTTTTTTCGTTTCCTTTAAAGAA
>CLocus_267_Sample_28_Locus_1697_Allele_0 [ON10sarBLin; PrmScf057, 171473, +]
GCAGCAGATCACTGCTCCCTCCATTGGGGTTTTTTCGTTTCCTTTAAAGAA
>CLocus_267_Sample_28_Locus_1697_Allele_1 [ON10sarBLin; PrmScf057, 171473, +]
GCAGCAGATCACTGCTCCTTCCATTGGGGTTTTTTCGTTTCCTTTAAAGAA
>CLocus_268_Sample_6_Locus_1666_Allele_0 [OF2eveTil; PrmScf057, 198402, +]
TGGTTTAATAAAAAACTGGATTAATCAGAATAAAATCAACCTCCACTTAAA
>CLocus_268_Sample_6_Locus_1666_Allele_1 [OF2eveTil; PrmScf057, 198402, +]
TGGTTTAATAAAAAACTGGATTAATCAGAATAAAATCAACCTCCACTTAAA
>CLocus_268_Sample_9_Locus_1184_Allele_0 [OF5eveTil; PrmScf057, 198402, +]
TGGTTTAATAAAAAACTGGATTAATCAGAATAAAATCAACCTCCACTTAAA
>CLocus_268_Sample_9_Locus_1184_Allele_1 [OF5eveTil; PrmScf057, 198402, +]
TGGTTTAATAAAAAACTGGATTAATCAGAATAAAATCAACCTCCACTTAAA
>CLocus_268_Sample_11_Locus_1471_Allele_0 [OF6eveTil; PrmScf057, 198402, +]
TGGTTTAATAAAAAACTGGATTAATCAGAATAAAATCAACCTCCACTTAAA
>CLocus_268_Sample_11_Locus_1471_Allele_1 [OF6eveTil; PrmScf057, 198402, +]
TGGTTTAATAAAAAACTGGATTAATCAGAATAAAATCAACCTCCACTTAAA
>CLocus_268_Sample_13_Locus_968_Allele_0 [OF9eveTil; PrmScf057, 198402, +]
TGGTTTAATAAAAAACTGGATTAATCAGAATAAAATCAACCTCCACTTAAA
>CLocus_268_Sample_13_Locus_968_Allele_1 [OF9eveTil; PrmScf057, 198402, +]
TGGTTTAATAAAAAACTGGATTAATCAGAATAAAATCAACCTCCACTTAAA
>CLocus_268_Sample_14_Locus_1710_Allele_0 [OM10eveTil; PrmScf057, 198402, +]
TGGTTTAATAAAAAACTGGATTAATCAGAATAAAATCAACCTCCACTTAAA
>CLocus_268_Sample_14_Locus_1710_Allele_1 [OM10eveTil; PrmScf057, 198402, +]
TGGTTTAATAAAAAACTGGATTAATCAGAATAAAATCAACCTCCACTTAAA
>CLocus_268_Sample_17_Locus_1297_Allele_0 [OM3eveTil; PrmScf057, 198402, +]
TGGTTTAATAAAAAACTGGATTAATCAGAATAAAATCAACCTCCACTTAAA
>CLocus_268_Sample_17_Locus_1297_Allele_1 [OM3eveTil; PrmScf057, 198402, +]
TGGTTTAATAAAAAACTGGATTAATCAGAATAAAATCAACCTCCACTTAAA
>CLocus_268_Sample_19_Locus_932_Allele_0 [OM4eveTil; PrmScf057, 198402, +]
TGGTTTAATAAAAAACTGGATTAATCAGAATAAAATCAACCTCCACTTAAA
>CLocus_268_Sample_19_Locus_932_Allele_1 [OM4eveTil; PrmScf057, 198402, +]
TGGTTTAATAAAAAACTGGATTAATCAGAATAAAATCAACCTCCACTTAAA
>CLocus_268_Sample_24_Locus_1408_Allele_0 [OM8eveTil; PrmScf057, 198402, +]
TGGTTTAATAAAAAACTGGATTAATCAGAATAAAATCAACCTCCACTTAAA
>CLocus_268_Sample_24_Locus_1408_Allele_1 [OM8eveTil; PrmScf057, 198402, +]
TGGTTTAATAAAAAACTGGATTAATCAGAATAAAATCAACCTCCACTTAAA
>CLocus_268_Sample_29_Locus_1235_Allele_0 [ON1eveTil; PrmScf057, 198402, +]
TGGTTTAATAAAAAACTGGATTAATCAGAATAAAATCAACCTCCACTTAAA
>CLocus_268_Sample_29_Locus_1235_Allele_1 [ON1eveTil; PrmScf057, 198402, +]
TGGTTTAATAAAAAACTGGATTAATCAGAATAAAATCAACCTCCACTTAAA
>CLocus_268_Sample_30_Locus_1399_Allele_0 [ON7eveTil; PrmScf057, 198402, +]
TGGTTTAATAAAAAACTGGATTAATCAGAATAAAATCAACCTCCACTTAAA
>CLocus_268_Sample_30_Locus_1399_Allele_1 [ON7eveTil; PrmScf057, 198402, +]
TGGTTTAATAAAAAACTGGATTAATCAGAATAAAATCAACCTCCACTTAAA
>CLocus_268_Sample_7_Locus_1124_Allele_0 [OF2sarALin; PrmScf057, 198402, +]
TGGTTTAATAAAAAACTGGATTAATCAGAATAAAATCAACCTCCACTTAAA
>CLocus_268_Sample_7_Locus_1124_Allele_1 [OF2sarALin; PrmScf057, 198402, +]
TGGTTTAGTAAAAAACTGGATTAATCAGAATAAAATCAACCTCCACTTAAA
>CLocus_268_Sample_8_Locus_1467_Allele_0 [OF3sarBLin; PrmScf057, 198402, +]
TGGTTTAATAAAAAACTGGATTAATCAGAATAAAATCAACCTCCACTTAAA
>CLocus_268_Sample_8_Locus_1467_Allele_1 [OF3sarBLin; PrmScf057, 198402, +]
TGGTTTAATAAAAAACTGGATTAATCAGAATAAAATCAACCTCCACTTAAA
>CLocus_268_Sample_10_Locus_1097_Allele_0 [OF5sarBLin; PrmScf057, 198402, +]
TGGTTTAATAAAAAACTGGATTAATCAGAATAAAATCAACCTCCACTTAAA
>CLocus_268_Sample_10_Locus_1097_Allele_1 [OF5sarBLin; PrmScf057, 198402, +]
TGGTTTAATAAAAAACTGGATTAATCAGAATAAAATCAACCTCCACTTAAA
>CLocus_268_Sample_12_Locus_825_Allele_0 [OF6sarALin; PrmScf057, 198402, +]
TGGTTTAATAAAAAACTGGATTAATCAGAATAAAATCAACCTCCACTTAAA
>CLocus_268_Sample_12_Locus_825_Allele_1 [OF6sarALin; PrmScf057, 198402, +]
TGGTTTAATAAAAAACTGGATTAATCAGAATAAAATCAACCTCCACTTAAA
>CLocus_268_Sample_16_Locus_1225_Allele_0 [OM1sarALin; PrmScf057, 198402, +]
TGGTTTAATAAAAAACTGGATTAATCAGAATAAAATCAACCTCCACTTAAA
>CLocus_268_Sample_16_Locus_1225_Allele_1 [OM1sarALin; PrmScf057, 198402, +]
TGGTTTAATAAAAAACTGGATTAATCAGAATAAAATCAACCTCCACTTAAA
>CLocus_268_Sample_20_Locus_981_Allele_0 [OM4sarBLin; PrmScf057, 198402, +]
TGGTTTAATAAAAAACTGGATTAATCAGAATAAAATCAACCTCCACTTAAA
>CLocus_268_Sample_20_Locus_981_Allele_1 [OM4sarBLin; PrmScf057, 198402, +]
TGGTTTAATAAAAAACTGGATTAATCAGAATAAAATCAACCTCCACTTAAA
>CLocus_268_Sample_22_Locus_1243_Allele_0 [OM7sarBLin; PrmScf057, 198402, +]
TGGTTTAATAAAAAACTGGATTAATCAGAATAAAATCAACCTCCACTTAAA
>CLocus_268_Sample_22_Locus_1243_Allele_1 [OM7sarBLin; PrmScf057, 198402, +]
TGGTTTAATAAAAAACTGGATTAATCAGAATAAAATCAACCTCCACTTAAA
>CLocus_268_Sample_25_Locus_1131_Allele_0 [OM8sarALin; PrmScf057, 198402, +]
TGGTTTAATAAAAAACTGGATTAATCAGAATAAAATCAACCTCCACTTAAA
>CLocus_268_Sample_25_Locus_1131_Allele_1 [OM8sarALin; PrmScf057, 198402, +]
TGGTTTAATAAAAAACTGGATTAATCAGAATAAAATCAACCTCCACTTAAA
>CLocus_268_Sample_27_Locus_979_Allele_0 [OM9sarALin; PrmScf057, 198402, +]
TGGTTTAATAAAAAACTGGATTAATCAGAATAAAATCAACCTCCACTTAAA
>CLocus_268_Sample_27_Locus_979_Allele_1 [OM9sarALin; PrmScf057, 198402, +]
TGGTTTAATAAAAAACTGGATTAATCAGAATAAAATCAACCTCCACTTAAA
>CLocus_268_Sample_28_Locus_1708_Allele_0 [ON10sarBLin; PrmScf057, 198402, +]
TGGTTTAATAAAAAACTGGATTAATCAGAATAAAATCAACCTCCACTTAAA
>CLocus_268_Sample_28_Locus_1708_Allele_1 [ON10sarBLin; PrmScf057, 198402, +]
TGGTTTAGTAAAAAACTGGATTAATCAGAATAAAATCAACCTCCACTTAAA
>CLocus_269_Sample_6_Locus_1667_Allele_0 [OF2eveTil; PrmScf057, 198750, -]
TTATTATAGAAATTATTTAAACGAATGTTTAGTCATTCATTTACCACTTAA
>CLocus_269_Sample_6_Locus_1667_Allele_1 [OF2eveTil; PrmScf057, 198750, -]
TTATTATAGAAATTATTTAAACGAATGTTTAGTCATTCATTTACCACTTAA
>CLocus_269_Sample_9_Locus_1185_Allele_0 [OF5eveTil; PrmScf057, 198750, -]
TTATTATAGAAATTATTTAAACGAATGTTTAGTCATTCATTTACCACTTAA
>CLocus_269_Sample_9_Locus_1185_Allele_1 [OF5eveTil; PrmScf057, 198750, -]
TTATTATAGAAATTATTTAAACGAATGTTTAGTCATTCATTTACCACTTAA
>CLocus_269_Sample_11_Locus_1473_Allele_0 [OF6eveTil; PrmScf057, 198750, -]
TTATTATAGAAATTATTTAAACGAATGTTTAGTCATTCATTTACCACTTAA
>CLocus_269_Sample_11_Locus_1473_Allele_1 [OF6eveTil; PrmScf057, 198750, -]
TTATTATAGAAATTATTTAAACGAATGTTTAGTCATTCATTTACCACTTAA
>CLocus_269_Sample_13_Locus_969_Allele_0 [OF9eveTil; PrmScf057, 198750, -]
TTATTATAGAAATTATTTAAACGAATGTTTAGTCATTCATTTACCACTTAA
>CLocus_269_Sample_13_Locus_969_Allele_1 [OF9eveTil; PrmScf057, 198750, -]
TTATTATAGAAATTATTTAAACGAATGTTTAGTCATTCATTTACCACTTAA
>CLocus_269_Sample_14_Locus_1711_Allele_0 [OM10eveTil; PrmScf057, 198750, -]
TTATTATAGAAATTATTTAAACGAATGTTTAGTCATTCATTTACCACTTAA
>CLocus_269_Sample_14_Locus_1711_Allele_1 [OM10eveTil; PrmScf057, 198750, -]
TTATTATAGAAATTATTTAAACGAATGTTTAGTCATTCATTTACCACTTAA
>CLocus_269_Sample_17_Locus_1298_Allele_0 [OM3eveTil; PrmScf057, 198750, -]
TTATTATAGAAATTATTTAAACGAATGTTTAGTCATTCATTTACCACTTAA
>CLocus_269_Sample_17_Locus_1298_Allele_1 [OM3eveTil; PrmScf057, 198750, -]
TTATTATAGAAATTATTTAAACGAATGTTTAGTCATTCATTTACCACTTAA
>CLocus_269_Sample_19_Locus_933_Allele_0 [OM4eveTil; PrmScf057, 198750, -]
TTATTATAGAAATTATTTAAACGAATGTTTAGTCATTCATTTACCACTTAA
>CLocus_269_Sample_19_Locus_933_Allele_1 [OM4eveTil; PrmScf057, 198750, -]
TTATTATAGAAATTATTTAAACGAATGTTTAGTCATTCATTTACCACTTAA
>CLocus_269_Sample_24_Locus_1409_Allele_0 [OM8eveTil; PrmScf057, 198750, -]
TTATTATAGAAATTATTTAAACGAATGTTTAGTCATTCATTTACCACTTAA
>CLocus_269_Sample_24_Locus_1409_Allele_1 [OM8eveTil; PrmScf057, 198750, -]
TTATTATAGAAATTATTTAAACGAATGTTTAGTCATTCATTTACCACTTAA
>CLocus_269_Sample_29_Locus_1236_Allele_0 [ON1eveTil; PrmScf057, 198750, -]
TTATTATAGAAATTATTTAAACGAATGTTTAGTCATTCATTTACCACTTAA
>CLocus_269_Sample_29_Locus_1236_Allele_1 [ON1eveTil; PrmScf057, 198750, -]
TTATTATAGAAATTATTTAAACGAATGTTTAGTCATTCATTTACCACTTAA
>CLocus_269_Sample_30_Locus_1401_Allele_0 [ON7eveTil; PrmScf057, 198750, -]
TTATTATAGAAATTATTTAAACGAATGTTTAGTCATTCATTTACCACTTAA
>CLocus_269_Sample_30_Locus_1401_Allele_1 [ON7eveTil; PrmScf057, 198750, -]
TTATTATAGAAATTATTTAAACGAATGTTTAGTCATTCATTTACCACTTAA
>CLocus_269_Sample_7_Locus_1125_Allele_0 [OF2sarALin; PrmScf057, 198750, -]
TTATTATAGAAATTATTTAAACGAATGTTTAGTCATTCATTTACCACTTAA
>CLocus_269_Sample_7_Locus_1125_Allele_1 [OF2sarALin; PrmScf057, 198750, -]
TTATTATAGAAATTATTTAAACGAATGTTTAGTCATTCATTTACCACTTAA
>CLocus_269_Sample_8_Locus_1468_Allele_0 [OF3sarBLin; PrmScf057, 198750, -]
TTATTATAGAAATTATTTAAACGAATGTTTAGTCATTCATTTACCACTTAA
>CLocus_269_Sample_8_Locus_1468_Allele_1 [OF3sarBLin; PrmScf057, 198750, -]
TTATTATAGAAATTATTTAAACGAATGTTTAGTCATTCATTTACCACTTAA
>CLocus_269_Sample_10_Locus_1098_Allele_0 [OF5sarBLin; PrmScf057, 198750, -]
TTATTATAGAAATTATTTAAACGAATGTTTAGTCATTCATTTACCACTTAA
>CLocus_269_Sample_10_Locus_1098_Allele_1 [OF5sarBLin; PrmScf057, 198750, -]
TTATTATAGAAATTATTTAAACGAATGTTTAGTCATTCATTTACCACTTAA
>CLocus_269_Sample_12_Locus_826_Allele_0 [OF6sarALin; PrmScf057, 198750, -]
TTATTATAGAAATTATTTAAACGAATGTTTAGTCATTCATTTACCACTTAA
>CLocus_269_Sample_12_Locus_826_Allele_1 [OF6sarALin; PrmScf057, 198750, -]
TTATTATAGAAATTATTTAAACGAATGTTTAGTCATTCATTTACCACTTAA
>CLocus_269_Sample_16_Locus_1228_Allele_0 [OM1sarALin; PrmScf057, 198750, -]
TTATTATAGAAATTATTTAAACGAATGTTTAGTCATTCATTTACCACTTAA
>CLocus_269_Sample_16_Locus_1228_Allele_1 [OM1sarALin; PrmScf057, 198750, -]
TTATTATAGAAATTATTTAAACGAATGTTTAGTCATTCATTTACCACTTAA
>CLocus_269_Sample_20_Locus_982_Allele_0 [OM4sarBLin; PrmScf057, 198750, -]
TTATTATAGAAATTATTTAAACGAATGTTTAGTCATTCATTTACCACTTAA
>CLocus_269_Sample_20_Locus_982_Allele_1 [OM4sarBLin; PrmScf057, 198750, -]
TTATTATAGAAATTATTTAAACGAATGTTTAGTCATTCATTTACCACTTAA
>CLocus_269_Sample_22_Locus_1245_Allele_0 [OM7sarBLin; PrmScf057, 198750, -]
TTATTATAGAAATTATTTAAACGAATGTTTAGTCATTCATTTACCACTTAA
>CLocus_269_Sample_22_Locus_1245_Allele_1 [OM7sarBLin; PrmScf057, 198750, -]
TTATTATAGAAATTATTTAAACGAATGTTTAGTCATTCATTTACCACTTAA
>CLocus_269_Sample_25_Locus_1132_Allele_0 [OM8sarALin; PrmScf057, 198750, -]
TTATTATAGAAATTATTTAAACGAATGTTTAGTCATTCATTTACCACTTAA
>CLocus_269_Sample_25_Locus_1132_Allele_1 [OM8sarALin; PrmScf057, 198750, -]
TTATTATAGAAATTATTTAAACGAATGTTTAGTCATTCATTTACCACTTAA
>CLocus_269_Sample_27_Locus_980_Allele_0 [OM9sarALin; PrmScf057, 198750, -]
TTATTATAGAAATTATTTAAACGAATGTTTAGTCATTCATTTACCACTTAA
>CLocus_269_Sample_27_Locus_980_Allele_1 [OM9sarALin; PrmScf057, 198750, -]
TTATTATAGAAATTATTTAAACGAATGTTTAGTCATTCATTTACCACTTAA
>CLocus_269_Sample_28_Locus_1710_Allele_0 [ON10sarBLin; PrmScf057, 198750, -]
TTATTATAGAAATTATTTAAACGAATGTTTAGTCATTCATTTACCACTTAA
>CLocus_269_Sample_28_Locus_1710_Allele_1 [ON10sarBLin; PrmScf057, 198750, -]
TTATTATAGAAATTATTTAAACGAATGTTTAGTCATTCATTTACCACTTAA
>CLocus_272_Sample_6_Locus_1679_Allele_0 [OF2eveTil; PrmScf057, 226207, -]
TTGGAGATGAAAGAAGACGACATTATTAGAATAATGACAAGTGTATGCATG
>CLocus_272_Sample_6_Locus_1679_Allele_1 [OF2eveTil; PrmScf057, 226207, -]
TTGGAGATGAAAGAAGACGACATTATTAGAATAATGACAAGTGTATGCATG
>CLocus_272_Sample_9_Locus_1190_Allele_0 [OF5eveTil; PrmScf057, 226207, -]
TTGGAGATGAAAGAAGACGACATTATTAGAATAATGACAAGTGTATGCATG
>CLocus_272_Sample_9_Locus_1190_Allele_1 [OF5eveTil; PrmScf057, 226207, -]
TTGGAGATGAAAGAAGACGACATTATTAGAATAATGACAAGTGTATGCATG
>CLocus_272_Sample_11_Locus_1483_Allele_0 [OF6eveTil; PrmScf057, 226207, -]
TTGGAGATGAAAGAAGACGACATTATTAGAATAATGACAAGTGTATGCATG
>CLocus_272_Sample_11_Locus_1483_Allele_1 [OF6eveTil; PrmScf057, 226207, -]
TTGGAGATGAAAGAAGACGACATTATTAGAATAATGACAAGTGTATGCATG
>CLocus_272_Sample_13_Locus_976_Allele_0 [OF9eveTil; PrmScf057, 226207, -]
TTGGAGATGAAAGAAGACGACATTATTAGAATAATGACAAGTGTATGCATG
>CLocus_272_Sample_13_Locus_976_Allele_1 [OF9eveTil; PrmScf057, 226207, -]
TTGGAGATGAAAGAAGACGACATTATTAGAATAATGACAAGTGTATGCATG
>CLocus_272_Sample_14_Locus_1724_Allele_0 [OM10eveTil; PrmScf057, 226207, -]
TTGGAGATGAAAGAAGACGACATTATTAGAATAATGACAAGTGTATGCATG
>CLocus_272_Sample_14_Locus_1724_Allele_1 [OM10eveTil; PrmScf057, 226207, -]
TTGGAGATGAAAGAAGACGACATTATTAGAATAATGACAAGTGTATGCATG
>CLocus_272_Sample_17_Locus_1303_Allele_0 [OM3eveTil; PrmScf057, 226207, -]
TTGGAGATGAAAGAAGACGACATTATTAGAATAATGACAAGTGTATGCATG
>CLocus_272_Sample_17_Locus_1303_Allele_1 [OM3eveTil; PrmScf057, 226207, -]
TTGGAGATGAAAGAAGACGACATTATTAGAATAATGACAAGTGTATGCATG
>CLocus_272_Sample_19_Locus_937_Allele_0 [OM4eveTil; PrmScf057, 226207, -]
TTGGAGATGAAAGAAGACGACATTATTAGAATAATGACAAGTGTATGCATG
>CLocus_272_Sample_19_Locus_937_Allele_1 [OM4eveTil; PrmScf057, 226207, -]
TTGGAGATGAAAGAAGACGACATTATTAGAATAATGACAAGTGTATGCATG
>CLocus_272_Sample_24_Locus_1420_Allele_0 [OM8eveTil; PrmScf057, 226207, -]
TTGGAGATGAAAGAAGACGACATTATTAGAATAATGACAAGTGTATGCATG
>CLocus_272_Sample_24_Locus_1420_Allele_1 [OM8eveTil; PrmScf057, 226207, -]
TTGGAGATGAAAGAAGACGACATTATTAGAATAATGACAAGTGTATGCATG
>CLocus_272_Sample_29_Locus_1242_Allele_0 [ON1eveTil; PrmScf057, 226207, -]
TTGGAGATGAAAGAAGACGACATTATTAGAATAATGACAAGTGTATGCATG
>CLocus_272_Sample_29_Locus_1242_Allele_1 [ON1eveTil; PrmScf057, 226207, -]
TTGGAGATGAAAGAAGACGACATTATTAGAATAATGACAAGTGTATGCATG
>CLocus_272_Sample_30_Locus_1411_Allele_0 [ON7eveTil; PrmScf057, 226207, -]
TTGGAGATGAAAGAAGACGACATTATTAGAATAATGACAAGTGTATGCATG
>CLocus_272_Sample_30_Locus_1411_Allele_1 [ON7eveTil; PrmScf057, 226207, -]
TTGGAGATGAAAGAAGACGACATTATTAGAATAATGACAAGTGTATGCATG
>CLocus_272_Sample_7_Locus_1132_Allele_0 [OF2sarALin; PrmScf057, 226207, -]
TTGGAGATGAAAGAAGACGACATTATTAGAATAATGACAAGTGTATGCATG
>CLocus_272_Sample_7_Locus_1132_Allele_1 [OF2sarALin; PrmScf057, 226207, -]
TTGGAGATGAAAGAAGACGACATTATTAGAATAATGACAAGTGTATGCATG
>CLocus_272_Sample_8_Locus_1476_Allele_0 [OF3sarBLin; PrmScf057, 226207, -]
TTGGAGATGAAAGAAGACGACATTATTAGAATAATGACAAGTGTATGCATG
>CLocus_272_Sample_8_Locus_1476_Allele_1 [OF3sarBLin; PrmScf057, 226207, -]
TTGGAGATGAAAGAAGACGACATTATTAGAATAATGACAAGTGTATGCATG
>CLocus_272_Sample_10_Locus_1101_Allele_0 [OF5sarBLin; PrmScf057, 226207, -]
TTGGAGATGAAAGAAGACGACATTATTAGAATAATGACAAGTGTATGCATG
>CLocus_272_Sample_10_Locus_1101_Allele_1 [OF5sarBLin; PrmScf057, 226207, -]
TTGGAGATGAAAGAAGACGACATTATTAGAATAATGACAAGTGTATGCATG
>CLocus_272_Sample_12_Locus_829_Allele_0 [OF6sarALin; PrmScf057, 226207, -]
TTGGAGATGAAAGAAGACGACATTATTAGAATAATGACAAGTGTATGCATG
>CLocus_272_Sample_12_Locus_829_Allele_1 [OF6sarALin; PrmScf057, 226207, -]
TTGGAGATGAAAGAAGACGACATTATTAGAATAATGACAAGTGTATGCATG
>CLocus_272_Sample_16_Locus_1236_Allele_0 [OM1sarALin; PrmScf057, 226207, -]
TTGGAGATGAAAGAAGACGACATTATTAGAATAATGACAAGTGTATGCATG
>CLocus_272_Sample_16_Locus_1236_Allele_1 [OM1sarALin; PrmScf057, 226207, -]
TTGGAGATGAAAGAAGACGACATTATTAGAATAATGACAAGTGTATGCATG
>CLocus_272_Sample_20_Locus_985_Allele_0 [OM4sarBLin; PrmScf057, 226207, -]
TTGGAGATGAAAGAAGACGACATTATTAGAATAATGACAAGTGTATGCATG
>CLocus_272_Sample_20_Locus_985_Allele_1 [OM4sarBLin; PrmScf057, 226207, -]
TTGGAGATGAAAGAAGACGACATTATTAGAATAATGACAAGTGTATGCATG
>CLocus_272_Sample_22_Locus_1254_Allele_0 [OM7sarBLin; PrmScf057, 226207, -]
TTGGAGATGAAAGAAGACGACATTATTAGAATAATGACAAGTGTATGCATG
>CLocus_272_Sample_22_Locus_1254_Allele_1 [OM7sarBLin; PrmScf057, 226207, -]
TTGGAGATGAAAGAAGACGACATTATTAGAATAATGACAAGTGTATGCATG
>CLocus_272_Sample_25_Locus_1136_Allele_0 [OM8sarALin; PrmScf057, 226207, -]
TTGGAGATGAAAGAAGACGACATTATTAGAATAATGACAAGTGTATGCATG
>CLocus_272_Sample_25_Locus_1136_Allele_1 [OM8sarALin; PrmScf057, 226207, -]
TTGGAGATGAAAGAAGACGACATTATTAGAATAATGACAAGTGTATGCATG
>CLocus_272_Sample_27_Locus_985_Allele_0 [OM9sarALin; PrmScf057, 226207, -]
TTGGAGATGAAAGAAGACGACATTATTAGAATAATGACAAGTGTATGCATG
>CLocus_272_Sample_27_Locus_985_Allele_1 [OM9sarALin; PrmScf057, 226207, -]
TTGGAGATGAAAGAAGACGACATTATTAGAATAATGACAAGTGTATGCATG
>CLocus_272_Sample_28_Locus_1724_Allele_0 [ON10sarBLin; PrmScf057, 226207, -]
TTGGAGATGAAAGAAGACGACATTATTAGAATAATGACAAGTGTATGCATG
>CLocus_272_Sample_28_Locus_1724_Allele_1 [ON10sarBLin; PrmScf057, 226207, -]
TTGGAGATGAAAGAAGACGACATTATTAGAATAATGACAAGTGTATGCATG
>CLocus_277_Sample_6_Locus_1727_Allele_0 [OF2eveTil; PrmScf057, 481662, +]
TAACTTCAACAAATAATACCTCCTGCAAATATCAAAGCTTTATTTCAATTG
>CLocus_277_Sample_6_Locus_1727_Allele_1 [OF2eveTil; PrmScf057, 481662, +]
TAACTTCAACAAATAATACCTCCTGCAAATATCAAAGCTTTATTTCAATTG
>CLocus_277_Sample_9_Locus_1228_Allele_0 [OF5eveTil; PrmScf057, 481662, +]
TAACTTCAACAAATAATACCTCCTGCAAATATCAAAGCTTTATTTCAATTG
>CLocus_277_Sample_9_Locus_1228_Allele_1 [OF5eveTil; PrmScf057, 481662, +]
TAACTTCAACAAATAATACCTCCTGCAAATATCAAAGCTTTATTTCAATTG
>CLocus_277_Sample_11_Locus_1526_Allele_0 [OF6eveTil; PrmScf057, 481662, +]
TAACTTCAACAAATAATACCTCCTGCAAATATCAAAGCTTTATTTCAATTG
>CLocus_277_Sample_11_Locus_1526_Allele_1 [OF6eveTil; PrmScf057, 481662, +]
TAACTTCAACAAATAATACCTCCTGCAAATATCAAAGCTTTATTTCAATTG
>CLocus_277_Sample_13_Locus_1006_Allele_0 [OF9eveTil; PrmScf057, 481662, +]
TAACTTCAACAAATAATACCTCCTGCAAATATCAAAGCTTTATTTCAATTG
>CLocus_277_Sample_13_Locus_1006_Allele_1 [OF9eveTil; PrmScf057, 481662, +]
TAACTTCAACAAATAATACCTCCTGCAAATATCAAAGCTTTATTTCAATTG
>CLocus_277_Sample_14_Locus_1773_Allele_0 [OM10eveTil; PrmScf057, 481662, +]
TAACTTCAACAAATAATACCTCCTGCAAATATCAAAGCTTTATTTCAATTG
>CLocus_277_Sample_14_Locus_1773_Allele_1 [OM10eveTil; PrmScf057, 481662, +]
TAACTTCAACAAATAATACCTCCTGCAAATATCAAAGCTTTATTTCAATTG
>CLocus_277_Sample_17_Locus_1342_Allele_0 [OM3eveTil; PrmScf057, 481662, +]
TAACTTCAACAAATAATACCTCCTGCAAATATCAAAGCTTTATTTCAATTG
>CLocus_277_Sample_17_Locus_1342_Allele_1 [OM3eveTil; PrmScf057, 481662, +]
TAACTTCAACAAATAATACCTCCTGCAAATATCAAAGCTTTATTTCAATTG
>CLocus_277_Sample_19_Locus_964_Allele_0 [OM4eveTil; PrmScf057, 481662, +]
TAACTTCAACAAATAATACCTCCTGCAAATATCAAAGCTTTATTTCAATTG
>CLocus_277_Sample_19_Locus_964_Allele_1 [OM4eveTil; PrmScf057, 481662, +]
TAACTTCAACAAATAATACCTCCTGCAAATATCAAAGCTTTATTTCAATTG
>CLocus_277_Sample_24_Locus_1468_Allele_0 [OM8eveTil; PrmScf057, 481662, +]
TAACTTCAACAAATAATACCTCCTGCAAATATCAAAGCTTTATTTCAATTG
>CLocus_277_Sample_24_Locus_1468_Allele_1 [OM8eveTil; PrmScf057, 481662, +]
TAACTTCAACAAATAATACCTCCTGCAAATATCAAAGCTTTATTTCAATTG
>CLocus_277_Sample_29_Locus_1283_Allele_0 [ON1eveTil; PrmScf057, 481662, +]
TAACTTCAACAAATAATACCTCCTGCAAATATCAAAGCTTTATTTCAATTG
>CLocus_277_Sample_29_Locus_1283_Allele_1 [ON1eveTil; PrmScf057, 481662, +]
TAACTTCAACAAATAATACCTCCTGCAAATATCAAAGCTTTATTTCAATTG
>CLocus_277_Sample_30_Locus_1459_Allele_0 [ON7eveTil; PrmScf057, 481662, +]
TAACTTCAACAAATAATACCTCCTGCAAATATCAAAGCTTTATTTCAATTG
>CLocus_277_Sample_30_Locus_1459_Allele_1 [ON7eveTil; PrmScf057, 481662, +]
TAACTTCAACAAATAATACCTCCTGCAAATATCAAAGCTTTATTTCAATTG
>CLocus_277_Sample_7_Locus_1166_Allele_0 [OF2sarALin; PrmScf057, 481662, +]
TAACTTCAACAAATAATACCTCCTGCAAATAGCAAAGCTTTATTTCAATTG
>CLocus_277_Sample_7_Locus_1166_Allele_1 [OF2sarALin; PrmScf057, 481662, +]
TAATTTCAACAAATAATACCTCCTGCAAATAGCAAAGCTTTATTTCACTTG
>CLocus_277_Sample_8_Locus_1520_Allele_0 [OF3sarBLin; PrmScf057, 481662, +]
TAACTTCAACAAATAATACCTCCTGCAAATAGCAAAGCTTTATTTCAATTG
>CLocus_277_Sample_8_Locus_1520_Allele_1 [OF3sarBLin; PrmScf057, 481662, +]
TAATTTCAACAAATAATACCTCCTGCAAATAGCAAAGCTTTATTTCACTTG
>CLocus_277_Sample_10_Locus_1139_Allele_0 [OF5sarBLin; PrmScf057, 481662, +]
TAATTTCAACAAATAATACCTCCTGCAAATAGCAAAGCTTTATTTCACTTG
>CLocus_277_Sample_10_Locus_1139_Allele_1 [OF5sarBLin; PrmScf057, 481662, +]
TAATTTCAACAAATAATACCTCCTGCAAATAGCAAAGCTTTATTTCACTTG
>CLocus_277_Sample_12_Locus_857_Allele_0 [OF6sarALin; PrmScf057, 481662, +]
TAATTTCAACAAATAATACCTCCTGCAAATAGCAAAGCTTTATTTCACTTG
>CLocus_277_Sample_12_Locus_857_Allele_1 [OF6sarALin; PrmScf057, 481662, +]
TAATTTCAACAAATAATACCTCCTGCAAATAGCAAAGCTTTATTTCACTTG
>CLocus_277_Sample_16_Locus_1274_Allele_0 [OM1sarALin; PrmScf057, 481662, +]
TAACTTCAACAAATAATACCTCCTGCAAATAGCAAAGCTTTATTTCAATTG
>CLocus_277_Sample_16_Locus_1274_Allele_1 [OM1sarALin; PrmScf057, 481662, +]
TAACTTCAACAAATAATACCTCCTGCAAATAGCAAAGCTTTATTTCAATTG
>CLocus_277_Sample_20_Locus_1013_Allele_0 [OM4sarBLin; PrmScf057, 481662, +]
TAACTTCAACAAATAATACCTCCTGCAAATAGCAAAGCTTTATTTCAATTG
>CLocus_277_Sample_20_Locus_1013_Allele_1 [OM4sarBLin; PrmScf057, 481662, +]
TAATTTCAACAAATAATACCTCCTGCAAATAGCAAAGCTTTATTTCACTTG
>CLocus_277_Sample_22_Locus_1298_Allele_0 [OM7sarBLin; PrmScf057, 481662, +]
TAACTTCAACAAATAATACCTCCTGCAAATAGCAAAGCTTTATTTCAATTG
>CLocus_277_Sample_22_Locus_1298_Allele_1 [OM7sarBLin; PrmScf057, 481662, +]
TAATTTCAACAAATAATACCTCCTGCAAATAGCAAAGCTTTATTTCAATTG
>CLocus_277_Sample_25_Locus_1176_Allele_0 [OM8sarALin; PrmScf057, 481662, +]
TAACTTCAACAAATAATACCTCCTGCAAATAGCAAAGCTTTATTTCAATTG
>CLocus_277_Sample_25_Locus_1176_Allele_1 [OM8sarALin; PrmScf057, 481662, +]
TAACTTCAACAAATAATACCTCCTGCAAATAGCAAAGCTTTATTTCAATTG
>CLocus_277_Sample_27_Locus_1024_Allele_0 [OM9sarALin; PrmScf057, 481662, +]
TAACTTCAACAAATAATACCTCCTGCAAATAGCAAAGCTTTATTTCAATTG
>CLocus_277_Sample_27_Locus_1024_Allele_1 [OM9sarALin; PrmScf057, 481662, +]
TAATTTCAACAAATAATACCTCCTGCAAATAGCAAAGCTTTATTTCACTTG
>CLocus_277_Sample_28_Locus_1775_Allele_0 [ON10sarBLin; PrmScf057, 481662, +]
TAACTTCAACAAATAATACCTCCTGCAAATAGCAAAGCTTTATTTCAATTG
>CLocus_277_Sample_28_Locus_1775_Allele_1 [ON10sarBLin; PrmScf057, 481662, +]
TAACTTCAACAAATAATACCTCCTGCAAATAGCAAAGCTTTATTTCAATTG
>CLocus_280_Sample_6_Locus_1750_Allele_0 [OF2eveTil; PrmScf057, 603329, -]
CTGGGCGAGTGCAGAAGTCATGGAACACCTCAACGAACTCCTGCTTGCCGA
>CLocus_280_Sample_6_Locus_1750_Allele_1 [OF2eveTil; PrmScf057, 603329, -]
CTGGGCGAGTGCAGAAGTCATGGAACACCTCAACGAACTCCTGCTTGCCGA
>CLocus_280_Sample_9_Locus_1245_Allele_0 [OF5eveTil; PrmScf057, 603329, -]
CTGGGCGAGTGCAGAAGTCATGGAACACCTCAACGAACTCCTGCTTGCCGA
>CLocus_280_Sample_9_Locus_1245_Allele_1 [OF5eveTil; PrmScf057, 603329, -]
CTGGGCGAGTGCAGAAGTCATGGAACACCTCAACGAACTCCTGCTTGCCGA
>CLocus_280_Sample_11_Locus_1546_Allele_0 [OF6eveTil; PrmScf057, 603329, -]
CTGGGCGAGTGCAGAAGTCATGGAACACCTCAACGAACTCCTGCTTGCCGA
>CLocus_280_Sample_11_Locus_1546_Allele_1 [OF6eveTil; PrmScf057, 603329, -]
CTGGGCGAGTGCAGAAGTCATGGAACACCTCAACGAACTCCTGCTTGCCGA
>CLocus_280_Sample_13_Locus_1020_Allele_0 [OF9eveTil; PrmScf057, 603329, -]
CTGGGCGAGTGCAGAAGTCATGGAACACCTCAACGAACTCCTGCTTGCCGA
>CLocus_280_Sample_13_Locus_1020_Allele_1 [OF9eveTil; PrmScf057, 603329, -]
CTGGGCGAGTGCAGAAGTCATGGAACACCTCAACGAACTCCTGCTTGCCGA
>CLocus_280_Sample_14_Locus_1795_Allele_0 [OM10eveTil; PrmScf057, 603329, -]
CTGGGCGAGTGCAGAAGTCATGGAACACCTCAACGAACTCCTGCTTGCCGA
>CLocus_280_Sample_14_Locus_1795_Allele_1 [OM10eveTil; PrmScf057, 603329, -]
CTGGGCGAGTGCAGAAGTCATGGAACACCTCAACGAACTCCTGCTTGCCGA
>CLocus_280_Sample_17_Locus_1361_Allele_0 [OM3eveTil; PrmScf057, 603329, -]
CTGGGCGAGTGCAGAAGTCATGGAACACCTCAACGAACTCCTGCTTGCCGA
>CLocus_280_Sample_17_Locus_1361_Allele_1 [OM3eveTil; PrmScf057, 603329, -]
CTGGGCGAGTGCAGAAGTCATGGAACACCTCAACGAACTCCTGCTTGCCGA
>CLocus_280_Sample_19_Locus_980_Allele_0 [OM4eveTil; PrmScf057, 603329, -]
CTGGGCGAGTGCAGAAGTCATGGAACACCTCAACGAACTCCTGCTTGCCGA
>CLocus_280_Sample_19_Locus_980_Allele_1 [OM4eveTil; PrmScf057, 603329, -]
CTGGGCGAGTGCAGAAGTCATGGAACACCTCAACGAACTCCTGCTTGCCGA
>CLocus_280_Sample_24_Locus_1488_Allele_0 [OM8eveTil; PrmScf057, 603329, -]
CTGGGCGAGTGCAGAAGTCATGGAACACCTCAACGAACTCCTGCTTGCCGA
>CLocus_280_Sample_24_Locus_1488_Allele_1 [OM8eveTil; PrmScf057, 603329, -]
CTGGGCGAGTGCAGAAGTCATGGAACACCTCAACGAACTCCTGCTTGCCGA
>CLocus_280_Sample_29_Locus_1298_Allele_0 [ON1eveTil; PrmScf057, 603329, -]
CTGGGCGAGTGCAGAAGTCATGGAACACCTCAACGAACTCCTGCTTGCCGA
>CLocus_280_Sample_29_Locus_1298_Allele_1 [ON1eveTil; PrmScf057, 603329, -]
CTGGGCGAGTGCAGAAGTCATGGAACACCTCAACGAACTCCTGCTTGCCGA
>CLocus_280_Sample_30_Locus_1478_Allele_0 [ON7eveTil; PrmScf057, 603329, -]
CTGGGCGAGTGCAGAAGTCATGGAACACCTCAACGAACTCCTGCTTGCCGA
>CLocus_280_Sample_30_Locus_1478_Allele_1 [ON7eveTil; PrmScf057, 603329, -]
CTGGGCGAGTGCAGAAGTCATGGAACACCTCAACGAACTCCTGCTTGCCGA
>CLocus_280_Sample_7_Locus_1177_Allele_0 [OF2sarALin; PrmScf057, 603329, -]
CTGGGCGAGTGCAGAAGTCATGGAACACCTCAACGAACTCCTGCTTGCCGA
>CLocus_280_Sample_7_Locus_1177_Allele_1 [OF2sarALin; PrmScf057, 603329, -]
CTGGGCGAGTGCAGAAGTCATGGAACACCTCAACGAACTCCTGCTTGCCGA
>CLocus_280_Sample_8_Locus_1543_Allele_0 [OF3sarBLin; PrmScf057, 603329, -]
CTGGGCGAGTGCAGAAGTCATGGAACACCTCAACGAACTCCTGCTTGCCGA
>CLocus_280_Sample_8_Locus_1543_Allele_1 [OF3sarBLin; PrmScf057, 603329, -]
CTGGGCGAGTGCAGAAGTCATGGAACACCTCAACGAACTCCTGCTTGCCGA
>CLocus_280_Sample_10_Locus_1152_Allele_0 [OF5sarBLin; PrmScf057, 603329, -]
CTGGGCGAGTGCAGAAGTCATGGAACACCTCAACGAACTCCTGCTTGCCGA
>CLocus_280_Sample_10_Locus_1152_Allele_1 [OF5sarBLin; PrmScf057, 603329, -]
CTGGGCGAGTGCAGAAGTCATGGAACACCTCAACGAACTCCTGCTTGCCGA
>CLocus_280_Sample_12_Locus_872_Allele_0 [OF6sarALin; PrmScf057, 603329, -]
CTGGGCGAGTGCAGAAGTCATGGAACACCTCAACGAACTCCTGCTTGCCGA
>CLocus_280_Sample_12_Locus_872_Allele_1 [OF6sarALin; PrmScf057, 603329, -]
CTGGGCGAGTGCAGAAGTCATGGAACACCTCAACGAACTCCTGCTTGCCGA
>CLocus_280_Sample_16_Locus_1292_Allele_0 [OM1sarALin; PrmScf057, 603329, -]
CTGGGCGAGTGCAGAAGTCATGGAACACCTCAACGAACTCCTGCTTGCCGA
>CLocus_280_Sample_16_Locus_1292_Allele_1 [OM1sarALin; PrmScf057, 603329, -]
CTGGGCGAGTGCAGAAGTCATGGAACACCTCAACGAACTCCTGCTTGCCGA
>CLocus_280_Sample_20_Locus_1029_Allele_0 [OM4sarBLin; PrmScf057, 603329, -]
CTGGGCGAGTGCAGAAGTCATGGAACACCTCAACGAACTCCTGCTTGCCGA
>CLocus_280_Sample_20_Locus_1029_Allele_1 [OM4sarBLin; PrmScf057, 603329, -]
CTGGGCGAGTGCAGAAGTCATGGAACACCTCAACGAACTCCTGCTTGCCGA
>CLocus_280_Sample_22_Locus_1314_Allele_0 [OM7sarBLin; PrmScf057, 603329, -]
CTGGGCGAGTGCAGAAGTCATGGAACACCTCAACGAACTCCTGCTTGCCGA
>CLocus_280_Sample_22_Locus_1314_Allele_1 [OM7sarBLin; PrmScf057, 603329, -]
CTGGGCGAGTGCAGAAGTCATGGAACACCTCAACGAACTCCTGCTTGCCGA
>CLocus_280_Sample_25_Locus_1193_Allele_0 [OM8sarALin; PrmScf057, 603329, -]
CTGGGCGAGTGCAGAAGTCATGGAACACCTCAACGAACTCCTGCTTGCCGA
>CLocus_280_Sample_25_Locus_1193_Allele_1 [OM8sarALin; PrmScf057, 603329, -]
CTGGGCGAGTGCAGAAGTCATGGAACACCTCAACGAACTCCTGCTTGCCGA
>CLocus_280_Sample_27_Locus_1035_Allele_0 [OM9sarALin; PrmScf057, 603329, -]
CTGGGCGAGTGCAGAAGTCATGGAACACCTCAACGAACTCCTGCTTGCCGA
>CLocus_280_Sample_27_Locus_1035_Allele_1 [OM9sarALin; PrmScf057, 603329, -]
CTGGGCGAGTGCAGAAGTCATGGAACACCTCAACGAACTCCTGCTTGCCGA
>CLocus_280_Sample_28_Locus_1804_Allele_0 [ON10sarBLin; PrmScf057, 603329, -]
CTGGGCGAGTGCAGAAGTCATGGAACACCTCAACGAACTCCTGCTTGCCGA
>CLocus_280_Sample_28_Locus_1804_Allele_1 [ON10sarBLin; PrmScf057, 603329, -]
CTGGGCGAGTGCAGAAGTCATGGAACACCTCAACGAACTCCTGCTTGCCGA
>CLocus_282_Sample_6_Locus_1794_Allele_0 [OF2eveTil; PrmScf057, 762860, +]
TTGTATTCCTGAGGATACGCCTGCAGGTCGTCAATCTCTTCTTGGAGACTG
>CLocus_282_Sample_6_Locus_1794_Allele_1 [OF2eveTil; PrmScf057, 762860, +]
TTGTATTCCTGAGGATACGCCTGCAGGTCGTCAATCTCTTCTTGGAGACTG
>CLocus_282_Sample_9_Locus_1270_Allele_0 [OF5eveTil; PrmScf057, 762860, +]
TTGTATTCCTGAGGATACGCCTGCAGGTCGTCAATCTCTTCTTGGAGACTG
>CLocus_282_Sample_9_Locus_1270_Allele_1 [OF5eveTil; PrmScf057, 762860, +]
TTGTATTCCTGAGGATACGCCTGCAGGTCGTCAATCTCTTCTTGGAGACTG
>CLocus_282_Sample_11_Locus_1572_Allele_0 [OF6eveTil; PrmScf057, 762860, +]
TTGTATTCCTGAGGATACGCCTGCAGGTCGTCAATCTCTTCTTGGAGACTG
>CLocus_282_Sample_11_Locus_1572_Allele_1 [OF6eveTil; PrmScf057, 762860, +]
TTGTATTCCTGAGGATACGCCTGCAGGTCGTCAATCTCTTCTTGGAGACTG
>CLocus_282_Sample_13_Locus_1040_Allele_0 [OF9eveTil; PrmScf057, 762860, +]
TTGTATTCCTGAGGATACGCCTGCAGGTCGTCAATCTCTTCTTGGAGACTG
>CLocus_282_Sample_13_Locus_1040_Allele_1 [OF9eveTil; PrmScf057, 762860, +]
TTGTATTCCTGAGGATACGCCTGCAGGTCGTCAATCTCTTCTTGGAGACTG
>CLocus_282_Sample_14_Locus_1822_Allele_0 [OM10eveTil; PrmScf057, 762860, +]
TTGTATTCCTGAGGATACGCCTGCAGGTCGTCAATCTCTTCTTGGAGACTG
>CLocus_282_Sample_14_Locus_1822_Allele_1 [OM10eveTil; PrmScf057, 762860, +]
TTGTATTCCTGAGGATACGCCTGCAGGTCGTCAATCTCTTCTTGGAGACTG
>CLocus_282_Sample_17_Locus_1387_Allele_0 [OM3eveTil; PrmScf057, 762860, +]
TTGTATTCCTGAGGATACGCCTGCAGGTCGTCAATCTCTTCTTGGAGACTG
>CLocus_282_Sample_17_Locus_1387_Allele_1 [OM3eveTil; PrmScf057, 762860, +]
TTGTATTCCTGAGGATACGCCTGCAGGTCGTCAATCTCTTCTTGGAGACTG
>CLocus_282_Sample_19_Locus_997_Allele_0 [OM4eveTil; PrmScf057, 762860, +]
TTGTATTCCTGAGGATACGCCTGCAGGTCGTCAATCTCTTCTTGGAGACTG
>CLocus_282_Sample_19_Locus_997_Allele_1 [OM4eveTil; PrmScf057, 762860, +]
TTGTATTCCTGAGGATACGCCTGCAGGTCGTCAATCTCTTCTTGGAGACTG
>CLocus_282_Sample_24_Locus_1514_Allele_0 [OM8eveTil; PrmScf057, 762860, +]
TTGTATTCCTGAGGATACGCCTGCAGGTCGTCAATCTCTTCTTGGAGACTG
>CLocus_282_Sample_24_Locus_1514_Allele_1 [OM8eveTil; PrmScf057, 762860, +]
TTGTATTCCTGAGGATACGCCTGCAGGTCGTCAATCTCTTCTTGGAGACTG
>CLocus_282_Sample_29_Locus_1325_Allele_0 [ON1eveTil; PrmScf057, 762860, +]
TTGTATTCCTGAGGATACGCCTGCAGGTCGTCAATCTCTTCTTGGAGACTG
>CLocus_282_Sample_29_Locus_1325_Allele_1 [ON1eveTil; PrmScf057, 762860, +]
TTGTATTCCTGAGGATACGCCTGCAGGTCGTCAATCTCTTCTTGGAGACTG
>CLocus_282_Sample_30_Locus_1502_Allele_0 [ON7eveTil; PrmScf057, 762860, +]
TTGTATTCCTGAGGATACGCCTGCAGGTCGTCAATCTCTTCTTGGAGACTG
>CLocus_282_Sample_30_Locus_1502_Allele_1 [ON7eveTil; PrmScf057, 762860, +]
TTGTATTCCTGAGGATACGCCTGCAGGTCGTCAATCTCTTCTTGGAGACTG
>CLocus_282_Sample_7_Locus_1199_Allele_0 [OF2sarALin; PrmScf057, 762860, +]
TTGTATTCCTGAGGATACGCCTGCAGGTCGTCAATCTCTTCTTGGAGACTG
>CLocus_282_Sample_7_Locus_1199_Allele_1 [OF2sarALin; PrmScf057, 762860, +]
TTGTATTCCTGAGGATACGCCTGCAGGTCGTCAATCTCTTCTTGGAGACTG
>CLocus_282_Sample_8_Locus_1575_Allele_0 [OF3sarBLin; PrmScf057, 762860, +]
TTGTATTCCTGAGGATACGCCTGCAGGTCGTCAATCTCTTCTTGGAGACTG
>CLocus_282_Sample_8_Locus_1575_Allele_1 [OF3sarBLin; PrmScf057, 762860, +]
TTGTATTCCTGAGGATACGCCTGCAGGTCGTCAATCTCTTCTTGGAGACTG
>CLocus_282_Sample_10_Locus_1171_Allele_0 [OF5sarBLin; PrmScf057, 762860, +]
TTGTATTCCTGAGGATACGCCTGCAGGTCGTCAATCTCTTCTTGGAGACTG
>CLocus_282_Sample_10_Locus_1171_Allele_1 [OF5sarBLin; PrmScf057, 762860, +]
TTGTATTCCTGAGGATACGCCTGCAGGTCGTCAATCTCTTCTTGGAGACTG
>CLocus_282_Sample_12_Locus_886_Allele_0 [OF6sarALin; PrmScf057, 762860, +]
TTGTATTCCTGAGGATACGCCTGCAGGTCGTCAATCTCTTCTTGGAGACTG
>CLocus_282_Sample_12_Locus_886_Allele_1 [OF6sarALin; PrmScf057, 762860, +]
TTGTATTCCTGAGGATACGCCTGCAGGTCGTCAATCTCTTCTTGGAGACTG
>CLocus_282_Sample_16_Locus_1319_Allele_0 [OM1sarALin; PrmScf057, 762860, +]
TTGTATTCCTGAGGATACGCCTGCAGGTCGTCAATCTCTTCTTGGAGACTG
>CLocus_282_Sample_16_Locus_1319_Allele_1 [OM1sarALin; PrmScf057, 762860, +]
TTGTATTCCTGAGGATACGCCTGCAGGTCGTCAATCTCTTCTTGGAGACTG
>CLocus_282_Sample_20_Locus_1049_Allele_0 [OM4sarBLin; PrmScf057, 762860, +]
TTGTATTCCTGAGGATACGCCTGCAGGTCGTCAATCTCTTCTTGGAGACTG
>CLocus_282_Sample_20_Locus_1049_Allele_1 [OM4sarBLin; PrmScf057, 762860, +]
TTGTATTCCTGAGGATACGCCTGCAGGTCGTCAATCTCTTCTTGGAGACTG
>CLocus_282_Sample_22_Locus_1336_Allele_0 [OM7sarBLin; PrmScf057, 762860, +]
TTGTATTCCTGAGGATACGCCTGCAGGTCGTCAATCTCTTCTTGGAGACTG
>CLocus_282_Sample_22_Locus_1336_Allele_1 [OM7sarBLin; PrmScf057, 762860, +]
TTGTATTCCTGAGGATACGCCTGCAGGTCGTCAATCTCTTCTTGGAGACTG
>CLocus_282_Sample_25_Locus_1216_Allele_0 [OM8sarALin; PrmScf057, 762860, +]
TTGTATTCCTGAGGATACGCCTGCAGGTCGTCAATCTCTTCTTGGAGACTG
>CLocus_282_Sample_25_Locus_1216_Allele_1 [OM8sarALin; PrmScf057, 762860, +]
TTGTATTCCTGAGGATACGCCTGCAGGTCGTCAATCTCTTCTTGGAGACTG
>CLocus_282_Sample_27_Locus_1055_Allele_0 [OM9sarALin; PrmScf057, 762860, +]
TTGTATTCCTGAGGATACGCCTGCAGGTCGTCAATCTCTTCTTGGAGACTG
>CLocus_282_Sample_27_Locus_1055_Allele_1 [OM9sarALin; PrmScf057, 762860, +]
TTGTATTCCTGAGGATACGCCTGCAGGTCGTCAATCTCTTCTTGGAGACTG
>CLocus_282_Sample_28_Locus_1840_Allele_0 [ON10sarBLin; PrmScf057, 762860, +]
TTGTATTCCTGAGGATACGCCTGCAGGTCGTCAATCTCTTCTTGGAGACTG
>CLocus_282_Sample_28_Locus_1840_Allele_1 [ON10sarBLin; PrmScf057, 762860, +]
TTGTATTCCTGAGGATACGCCTGCAGGTCGTCAATCTCTTCTTGGAGACTG
>CLocus_283_Sample_6_Locus_1796_Allele_0 [OF2eveTil; PrmScf057, 762959, -]
GCGTGACAAACTTGATGCTGTAAAAGCCGACAATCTGACTGTGAGGAAACA
>CLocus_283_Sample_6_Locus_1796_Allele_1 [OF2eveTil; PrmScf057, 762959, -]
GCGTGACAAACTTGATGCTGTAAAAGCCGACAATCTGACTGTGAGGAAACA
>CLocus_283_Sample_9_Locus_1271_Allele_0 [OF5eveTil; PrmScf057, 762959, -]
GCGTGACAAACTTGATGCTGTAAAAGCCGACAATCTGACTGTGAGGAAACA
>CLocus_283_Sample_9_Locus_1271_Allele_1 [OF5eveTil; PrmScf057, 762959, -]
GCGTGACAAACTTGATGCTGTAAAAGCCGACAATCTGACTGTGAGGAAACA
>CLocus_283_Sample_11_Locus_1573_Allele_0 [OF6eveTil; PrmScf057, 762959, -]
GCGTGACAAACTTGATGCTGTAAAAGCCGACAATCTGACTGTGAGGAAACA
>CLocus_283_Sample_11_Locus_1573_Allele_1 [OF6eveTil; PrmScf057, 762959, -]
GCGTGACAAACTTGATGCTGTAAAAGCCGACAATCTGACTGTGAGGAAACA
>CLocus_283_Sample_13_Locus_1041_Allele_0 [OF9eveTil; PrmScf057, 762959, -]
GCGTGACAAACTTGATGCTGTAAAAGCCGACAATCTGACTGTGAGGAAACA
>CLocus_283_Sample_13_Locus_1041_Allele_1 [OF9eveTil; PrmScf057, 762959, -]
GCGTGACAAACTTGATGCTGTAAAAGCCGACAATCTGACTGTGAGGAAACA
>CLocus_283_Sample_14_Locus_1823_Allele_0 [OM10eveTil; PrmScf057, 762959, -]
GCGTGACAAACTTGATGCTGTAAAAGCCGACAATCTGACTGTGAGGAAACA
>CLocus_283_Sample_14_Locus_1823_Allele_1 [OM10eveTil; PrmScf057, 762959, -]
GCGTGACAAACTTGATGCTGTAAAAGCCGACAATCTGACTGTGAGGAAACA
>CLocus_283_Sample_17_Locus_1388_Allele_0 [OM3eveTil; PrmScf057, 762959, -]
GCGTGACAAACTTGATGCTGTAAAAGCCGACAATCTGACTGTGAGGAAACA
>CLocus_283_Sample_17_Locus_1388_Allele_1 [OM3eveTil; PrmScf057, 762959, -]
GCGTGACAAACTTGATGCTGTAAAAGCCGACAATCTGACTGTGAGGAAACA
>CLocus_283_Sample_19_Locus_998_Allele_0 [OM4eveTil; PrmScf057, 762959, -]
GCGTGACAAACTTGATGCTGTAAAAGCCGACAATCTGACTGTGAGGAAACA
>CLocus_283_Sample_19_Locus_998_Allele_1 [OM4eveTil; PrmScf057, 762959, -]
GCGTGACAAACTTGATGCTGTAAAAGCCGACAATCTGACTGTGAGGAAACA
>CLocus_283_Sample_24_Locus_1515_Allele_0 [OM8eveTil; PrmScf057, 762959, -]
GCGTGACAAACTTGATGCTGTAAAAGCCGACAATCTGACTGTGAGGAAACA
>CLocus_283_Sample_24_Locus_1515_Allele_1 [OM8eveTil; PrmScf057, 762959, -]
GCGTGACAAACTTGATGCTGTAAAAGCCGACAATCTGACTGTGAGGAAACA
>CLocus_283_Sample_29_Locus_1326_Allele_0 [ON1eveTil; PrmScf057, 762959, -]
GCGTGACAAACTTGATGCTGTAAAAGCCGACAATCTGACTGTGAGGAAACA
>CLocus_283_Sample_29_Locus_1326_Allele_1 [ON1eveTil; PrmScf057, 762959, -]
GCGTGACAAACTTGATGCTGTAAAAGCCGACAATCTGACTGTGAGGAAACA
>CLocus_283_Sample_30_Locus_1504_Allele_0 [ON7eveTil; PrmScf057, 762959, -]
GCGTGACAAACTTGATGCTGTAAAAGCCGACAATCTGACTGTGAGGAAACA
>CLocus_283_Sample_30_Locus_1504_Allele_1 [ON7eveTil; PrmScf057, 762959, -]
GCGTGACAAACTTGATGCTGTAAAAGCCGACAATCTGACTGTGAGGAAACA
>CLocus_283_Sample_7_Locus_1200_Allele_0 [OF2sarALin; PrmScf057, 762959, -]
GCGTGACAAACTTGATGCTGTAAAAGCCGACAATCTGACTGTGAGGAAACA
>CLocus_283_Sample_7_Locus_1200_Allele_1 [OF2sarALin; PrmScf057, 762959, -]
GCGTGACAAACTTGATGCTGTAAAAGCCGACAATCTGACTGTGAGGAAACA
>CLocus_283_Sample_8_Locus_1576_Allele_0 [OF3sarBLin; PrmScf057, 762959, -]
GCGTGACAAACTTGATGCTGTAAAAGCCGACAATCTGACTGTGAGGAAACA
>CLocus_283_Sample_8_Locus_1576_Allele_1 [OF3sarBLin; PrmScf057, 762959, -]
GCGTGACAAACTTGATGCTGTAAAAGCCGACAATCTGACTGTGAGGAAACA
>CLocus_283_Sample_10_Locus_1172_Allele_0 [OF5sarBLin; PrmScf057, 762959, -]
GCGTGACAAACTTGATGCTGTAAAAGCCGACAATCTGACTGTGAGGAAACA
>CLocus_283_Sample_10_Locus_1172_Allele_1 [OF5sarBLin; PrmScf057, 762959, -]
GCGTGACAAACTTGATGCTGTAAAAGCCGACAATCTGACTGTGAGGAAACA
>CLocus_283_Sample_12_Locus_887_Allele_0 [OF6sarALin; PrmScf057, 762959, -]
GCGTGACAAACTTGATGCTGTAAAAGCCGACAATCTGACTGTGAGGAAACA
>CLocus_283_Sample_12_Locus_887_Allele_1 [OF6sarALin; PrmScf057, 762959, -]
GCGTGACAAACTTGATGCTGTAAAAGCCGACAATCTGACTGTGAGGAAACA
>CLocus_283_Sample_16_Locus_1320_Allele_0 [OM1sarALin; PrmScf057, 762959, -]
GCGTGACAAACTTGATGCTGTAAAAGCCGACAATCTGACTGTGAGGAAACA
>CLocus_283_Sample_16_Locus_1320_Allele_1 [OM1sarALin; PrmScf057, 762959, -]
GCGTGACAAACTTGATGCTGTAAAAGCCGACAATCTGACTGTGAGGAAACA
>CLocus_283_Sample_20_Locus_1050_Allele_0 [OM4sarBLin; PrmScf057, 762959, -]
GCGTGACAAACTTGATGCTGTAAAAGCCGACAATCTGACTGTGAGGAAACA
>CLocus_283_Sample_20_Locus_1050_Allele_1 [OM4sarBLin; PrmScf057, 762959, -]
GCGTGACAAACTTGATGCTGTAAAAGCCGACAATCTGACTGTGAGGAAACA
>CLocus_283_Sample_22_Locus_1337_Allele_0 [OM7sarBLin; PrmScf057, 762959, -]
GCGTGACAAACTTGATGCTGTAAAAGCCGACAATCTGACTGTGAGGAAACA
>CLocus_283_Sample_22_Locus_1337_Allele_1 [OM7sarBLin; PrmScf057, 762959, -]
GCGTGACAAACTTGATGCTGTAAAAGCCGACAATCTGACTGTGAGGAAACA
>CLocus_283_Sample_25_Locus_1217_Allele_0 [OM8sarALin; PrmScf057, 762959, -]
GCGTGACAAACTTGATGCTGTAAAAGCCGACAATCTGACTGTGAGGAAACA
>CLocus_283_Sample_25_Locus_1217_Allele_1 [OM8sarALin; PrmScf057, 762959, -]
GCGTGACAAACTTGATGCTGTAAAAGCCGACAATCTGACTGTGAGGAAACA
>CLocus_283_Sample_27_Locus_1056_Allele_0 [OM9sarALin; PrmScf057, 762959, -]
GCGTGACAAACTTGATGCTGTAAAAGCCGACAATCTGACTGTGAGGAAACA
>CLocus_283_Sample_27_Locus_1056_Allele_1 [OM9sarALin; PrmScf057, 762959, -]
GCGTGACAAACTTGATGCTGTAAAAGCCGACAATCTGACTGTGAGGAAACA
>CLocus_283_Sample_28_Locus_1841_Allele_0 [ON10sarBLin; PrmScf057, 762959, -]
GCGTGACAAACTTGATGCTGTAAAAGCCGACAATCTGACTGTGAGGAAACA
>CLocus_283_Sample_28_Locus_1841_Allele_1 [ON10sarBLin; PrmScf057, 762959, -]
GCGTGACAAACTTGATGCTGTAAAAGCCGACAATCTGACTGTGAGGAAACA
>CLocus_293_Sample_6_Locus_1887_Allele_0 [OF2eveTil; PrmScf059, 468178, +]
CTGGAGGTCTTTGCTGGCCTATAAGCTCAAAGTGTCCCGTCTCACAGAACC
>CLocus_293_Sample_6_Locus_1887_Allele_1 [OF2eveTil; PrmScf059, 468178, +]
CTGGAGGTCTTTGCTGGCCTATAAGCTCAAAGTGTCCCGTCTCACAGAACC
>CLocus_293_Sample_9_Locus_1334_Allele_0 [OF5eveTil; PrmScf059, 468178, +]
CTGGAGGTCTTTGCTGGCCTATAAGCTCAAAGTGTCCCGTCTCACAGAACC
>CLocus_293_Sample_9_Locus_1334_Allele_1 [OF5eveTil; PrmScf059, 468178, +]
CTGGAGGTCTTTGCTGGCCTATAAGCTCAAAGTGTCCCGTCTCACAGAACC
>CLocus_293_Sample_11_Locus_1650_Allele_0 [OF6eveTil; PrmScf059, 468178, +]
CTGGAGGTCTTTGCTGGCCTATAAGCTCAAAGTGTCCCGTCTCACAGAACC
>CLocus_293_Sample_11_Locus_1650_Allele_1 [OF6eveTil; PrmScf059, 468178, +]
CTGGAGGTCTTTGCTGGCCTATAAGCTCAAAGTGTCCCGTCTCACAGAACC
>CLocus_293_Sample_13_Locus_1097_Allele_0 [OF9eveTil; PrmScf059, 468178, +]
CTGGAGGTCTTTGCTGGCCTATAAGCTCAAAGTGTCCCGTCTCACAGAACC
>CLocus_293_Sample_13_Locus_1097_Allele_1 [OF9eveTil; PrmScf059, 468178, +]
CTGGAGGTCTTTGCTGGCCTATAAGCTCAAAGTGTCCCGTCTCACAGAACC
>CLocus_293_Sample_14_Locus_1911_Allele_0 [OM10eveTil; PrmScf059, 468178, +]
CTGGAGGTCTTTGCTGGCCTATAAGCTCAAAGTGTCCCGTCTCACAGAACC
>CLocus_293_Sample_14_Locus_1911_Allele_1 [OM10eveTil; PrmScf059, 468178, +]
CTGGAGGTCTTTGCTGGCCTATAAGCTCAAAGTGTCCCGTCTCACAGAACC
>CLocus_293_Sample_17_Locus_1462_Allele_0 [OM3eveTil; PrmScf059, 468178, +]
CTGGAGGTCTTTGCTGGCCTATAAGCTCAAAGTGTCCCGTCTCACAGAACC
>CLocus_293_Sample_17_Locus_1462_Allele_1 [OM3eveTil; PrmScf059, 468178, +]
CTGGAGGTCTTTGCTGGCCTATAAGCTCAAAGTGTCCCGTCTCACAGAACC
>CLocus_293_Sample_19_Locus_1041_Allele_0 [OM4eveTil; PrmScf059, 468178, +]
CTGGAGGTCTTTGCTGGCCTATAAGCTCAAAGTGTCCCGTCTCACAGAACC
>CLocus_293_Sample_19_Locus_1041_Allele_1 [OM4eveTil; PrmScf059, 468178, +]
CTGGAGGTCTTTGCTGGCCTATAAGCTCAAAGTGTCCCGTCTCACAGAACC
>CLocus_293_Sample_24_Locus_1585_Allele_0 [OM8eveTil; PrmScf059, 468178, +]
CTGGAGGTCTTTGCTGGCCTATAAGCTCAAAGTGTCCCGTCTCACAGAACC
>CLocus_293_Sample_24_Locus_1585_Allele_1 [OM8eveTil; PrmScf059, 468178, +]
CTGGAGGTCTTTGCTGGCCTATAAGCTCAAAGTGTCCCGTCTCACAGAACC
>CLocus_293_Sample_29_Locus_1383_Allele_0 [ON1eveTil; PrmScf059, 468178, +]
CTGGAGGTCTTTGCTGGCCTATAAGCTCAAAGTGTCCCGTCTCACAGAACC
>CLocus_293_Sample_29_Locus_1383_Allele_1 [ON1eveTil; PrmScf059, 468178, +]
CTGGAGGTCTTTGCTGGCCTATAAGCTCAAAGTGTCCCGTCTCACAGAACC
>CLocus_293_Sample_30_Locus_1572_Allele_0 [ON7eveTil; PrmScf059, 468178, +]
CTGGAGGTCTTTGCTGGCCTATAAGCTCAAAGTGTCCCGTCTCACAGAACC
>CLocus_293_Sample_30_Locus_1572_Allele_1 [ON7eveTil; PrmScf059, 468178, +]
CTGGAGGTCTTTGCTGGCCTATAAGCTCAAAGTGTCCCGTCTCACAGAACC
>CLocus_293_Sample_7_Locus_1256_Allele_0 [OF2sarALin; PrmScf059, 468178, +]
CTGGAGGTCTTTGCTGGCCTATAAGCTCAAAGTGTCCCGTCTCACAGAACC
>CLocus_293_Sample_7_Locus_1256_Allele_1 [OF2sarALin; PrmScf059, 468178, +]
CTGGAGGTCTTTGCTGGCCTATAAGCTCAAAGTGTCCCGTCTCACAGAACC
>CLocus_293_Sample_8_Locus_1647_Allele_0 [OF3sarBLin; PrmScf059, 468178, +]
CTGGAGGTCTTTGCTGGCCTATAAGCTCAAAGTGTCCCGTCTCACAGAACC
>CLocus_293_Sample_8_Locus_1647_Allele_1 [OF3sarBLin; PrmScf059, 468178, +]
CTGGAGGTCTTTGCTGGCCTATAAGCTCAAAGTGTCCCGTCTCACAGAACC
>CLocus_293_Sample_10_Locus_1223_Allele_0 [OF5sarBLin; PrmScf059, 468178, +]
CTGGAGGTCTTTGCTGGCCTATAAGCTCAAAGTGTCCCGTCTCACAGAACC
>CLocus_293_Sample_10_Locus_1223_Allele_1 [OF5sarBLin; PrmScf059, 468178, +]
CTGGAGGTCTTTGCTGGCCTATAAGCTCAAAGTGTCCCGTCTCACAGAACC
>CLocus_293_Sample_12_Locus_914_Allele_0 [OF6sarALin; PrmScf059, 468178, +]
CTGGAGGTCTTTGCTGGCCTATAAGCTCAAAGTGTCCCGTCTCACAGAACC
>CLocus_293_Sample_12_Locus_914_Allele_1 [OF6sarALin; PrmScf059, 468178, +]
CTGGAGGTCTTTGCTGGCCTATAAGCTCAAAGTGTCCCGTCTCACAGAACC
>CLocus_293_Sample_16_Locus_1377_Allele_0 [OM1sarALin; PrmScf059, 468178, +]
CTGGAGGTCTTTGCTGGCCTATAAGCTCAAAGTGTCCCGTCTCACAGAACC
>CLocus_293_Sample_16_Locus_1377_Allele_1 [OM1sarALin; PrmScf059, 468178, +]
CTGGAGGTCTTTGCTGGCCTATAAGCTCAAAGTGTCCCGTCTCACAGAACC
>CLocus_293_Sample_20_Locus_1097_Allele_0 [OM4sarBLin; PrmScf059, 468178, +]
CTGGAGGTCTTTGCTGGCCTATAAGCTCAAAGTGTCCCGTCTCACAGAACC
>CLocus_293_Sample_20_Locus_1097_Allele_1 [OM4sarBLin; PrmScf059, 468178, +]
CTGGAGGTCTTTGCTGGCCTATAAGCTCAAAGTGTCCCGTCTCACAGAACC
>CLocus_293_Sample_22_Locus_1402_Allele_0 [OM7sarBLin; PrmScf059, 468178, +]
CTGGAGGTCTTTGCTGGCCTATAAGCTCAAAGTGTCCCGTCTCACAGAACC
>CLocus_293_Sample_22_Locus_1402_Allele_1 [OM7sarBLin; PrmScf059, 468178, +]
CTGGAGGTCTTTGCTGGCCTATAAGCTCAAAGTGTCCCGTCTCACAGAACC
>CLocus_293_Sample_25_Locus_1268_Allele_0 [OM8sarALin; PrmScf059, 468178, +]
CTGGAGGTCTTTGCTGGCCTATAAGCTCAAAGTGTCCCGTCTCACAGAACC
>CLocus_293_Sample_25_Locus_1268_Allele_1 [OM8sarALin; PrmScf059, 468178, +]
CTGGAGGTCTTTGCTGGCCTATAAGCTCAAAGTGTCCCGTCTCACAGAACC
>CLocus_293_Sample_27_Locus_1103_Allele_0 [OM9sarALin; PrmScf059, 468178, +]
CTGGAGGTCTTTGCTGGCCTATAAGCTCAAAGTGTCCCGTCTCACAGAACC
>CLocus_293_Sample_27_Locus_1103_Allele_1 [OM9sarALin; PrmScf059, 468178, +]
CTGGAGGTCTTTGCTGGCCTATAAGCTCAAAGTGTCCCGTCTCACAGAACC
>CLocus_293_Sample_28_Locus_1936_Allele_0 [ON10sarBLin; PrmScf059, 468178, +]
CTGGAGGTCTTTGCTGGCCTATAAGCTCAAAGTGTCCCGTCTCACAGAACC
>CLocus_293_Sample_28_Locus_1936_Allele_1 [ON10sarBLin; PrmScf059, 468178, +]
CTGGAGGTCTTTGCTGGCCTATAAGCTCAAAGTGTCCCGTCTCACAGAACC
>CLocus_302_Sample_6_Locus_1916_Allele_0 [OF2eveTil; PrmScf060, 121148, -]
GAACATACTGGTACCTTCACCAAGTAATCAATTCAGTGATTATGTTTACCC
>CLocus_302_Sample_6_Locus_1916_Allele_1 [OF2eveTil; PrmScf060, 121148, -]
GAACATACTGGTACCTTCACCAAGTAATCAATTCAGTGATTATGTTTACCC
>CLocus_302_Sample_9_Locus_1355_Allele_0 [OF5eveTil; PrmScf060, 121148, -]
GAACATACTGGTACCTTCACCAAGTAATCAATTCAGTGATTATGTTTACCC
>CLocus_302_Sample_9_Locus_1355_Allele_1 [OF5eveTil; PrmScf060, 121148, -]
GAACATACTGGTACCTTCACCAAGTAATCAATTCAGTGATTATGTTTACCC
>CLocus_302_Sample_11_Locus_1683_Allele_0 [OF6eveTil; PrmScf060, 121148, -]
GAACATACTGGTACCTTCACCAAGTAATCAATTCAGTGATTATGTTTACCC
>CLocus_302_Sample_11_Locus_1683_Allele_1 [OF6eveTil; PrmScf060, 121148, -]
GAACATACTGGTACCTTCACCAAGTAATCAATTCAGTGATTATGTTTACCC
>CLocus_302_Sample_13_Locus_1120_Allele_0 [OF9eveTil; PrmScf060, 121148, -]
GAACATACTGGTACCTTCACCAAGTAATCAATTCAGTGATTATGTTTACCC
>CLocus_302_Sample_13_Locus_1120_Allele_1 [OF9eveTil; PrmScf060, 121148, -]
GAACATACTGGTACCTTCACCAAGTAATCAATTCAGTGATTATGTTTACCC
>CLocus_302_Sample_14_Locus_1942_Allele_0 [OM10eveTil; PrmScf060, 121148, -]
GAACATACTGGTACCTTCACCAAGTAATCAATTCAGTGATTATGTTTACCC
>CLocus_302_Sample_14_Locus_1942_Allele_1 [OM10eveTil; PrmScf060, 121148, -]
GAACATACTGGTACCTTCACCAAGTAATCAATTCAGTGATTATGTTTACCC
>CLocus_302_Sample_17_Locus_1482_Allele_0 [OM3eveTil; PrmScf060, 121148, -]
GAACATACTGGTACCTTCACCAAGTAATCAATTCAGTGATTATGTTTACCC
>CLocus_302_Sample_17_Locus_1482_Allele_1 [OM3eveTil; PrmScf060, 121148, -]
GAACATACTGGTACCTTCACCAAGTAATCAATTCAGTGATTATGTTTACCC
>CLocus_302_Sample_19_Locus_1062_Allele_0 [OM4eveTil; PrmScf060, 121148, -]
GAACATACTGGTACCTTCACCAAGTAATCAATTCAGTGATTATGTTTACCC
>CLocus_302_Sample_19_Locus_1062_Allele_1 [OM4eveTil; PrmScf060, 121148, -]
GAACATACTGGTACCTTCACCAAGTAATCAATTCAGTGATTATGTTTACCC
>CLocus_302_Sample_24_Locus_1611_Allele_0 [OM8eveTil; PrmScf060, 121148, -]
GAACATACTGGTACCTTCACCAAGTAATCAATTCAGTGATTATGTTTACCC
>CLocus_302_Sample_24_Locus_1611_Allele_1 [OM8eveTil; PrmScf060, 121148, -]
GAACATACTGGTACCTTCACCAAGTAATCAATTCAGTGATTATGTTTACCC
>CLocus_302_Sample_29_Locus_1407_Allele_0 [ON1eveTil; PrmScf060, 121148, -]
GAACATACTGGTACCTTCACCAAGTAATCAATTCAGTGATTATGTTTACCC
>CLocus_302_Sample_29_Locus_1407_Allele_1 [ON1eveTil; PrmScf060, 121148, -]
GAACATACTGGTACCTTCACCAAGTAATCAATTCAGTGATTATGTTTACCC
>CLocus_302_Sample_30_Locus_1599_Allele_0 [ON7eveTil; PrmScf060, 121148, -]
GAACATACTGGTACCTTCACCAAGTAATCAATTCAGTGATTATGTTTACCC
>CLocus_302_Sample_30_Locus_1599_Allele_1 [ON7eveTil; PrmScf060, 121148, -]
GAACATACTGGTACCTTCACCAAGTAATCAATTCAGTGATTATGTTTACCC
>CLocus_302_Sample_7_Locus_1280_Allele_0 [OF2sarALin; PrmScf060, 121148, -]
GAACATACTGGTACCTTCACCAAGTAATCAATTCAGTGATTATGTTTACCC
>CLocus_302_Sample_7_Locus_1280_Allele_1 [OF2sarALin; PrmScf060, 121148, -]
GAACATACTGGTACCTTCACCAAGTAATCAATTCAGTGATTATGTTTACCC
>CLocus_302_Sample_8_Locus_1673_Allele_0 [OF3sarBLin; PrmScf060, 121148, -]
GAACATACTGGTACCTTCACCAAGTAATCAATTCAGTGATTATGTTTACCC
>CLocus_302_Sample_8_Locus_1673_Allele_1 [OF3sarBLin; PrmScf060, 121148, -]
GAACATACTGGTACCTTCACCAAGTAATCAATTCAGTGATTATGTTTACCC
>CLocus_302_Sample_10_Locus_1246_Allele_0 [OF5sarBLin; PrmScf060, 121148, -]
GAACATACTGGTACCTTCACCAAGTAATCAATTCAGTGATTATGTTTACCC
>CLocus_302_Sample_10_Locus_1246_Allele_1 [OF5sarBLin; PrmScf060, 121148, -]
GAACATACTGGTACCTTCACCAAGTAATCAATTCAGTGATTATGTTTACCC
>CLocus_302_Sample_12_Locus_929_Allele_0 [OF6sarALin; PrmScf060, 121148, -]
GAACATACTGGTACCTTCACCAAGTAATCAATTCAGTGATTATGTTTACCC
>CLocus_302_Sample_12_Locus_929_Allele_1 [OF6sarALin; PrmScf060, 121148, -]
GAACATACTGGTACCTTCACCAAGTAATCAATTCAGTGATTATGTTTACCC
>CLocus_302_Sample_16_Locus_1404_Allele_0 [OM1sarALin; PrmScf060, 121148, -]
GAACATACTGGTACCTTCACCAAGTAATCAATTCAGTGATTATGTTTACCC
>CLocus_302_Sample_16_Locus_1404_Allele_1 [OM1sarALin; PrmScf060, 121148, -]
GAACATACTGGTACCTTCACCAAGTAATCAATTCAGTGATTATGTTTACCC
>CLocus_302_Sample_20_Locus_1119_Allele_0 [OM4sarBLin; PrmScf060, 121148, -]
GAACATACTGGTACCTTCACCAAGTAATCAATTCAGTGATTATGTTTACCC
>CLocus_302_Sample_20_Locus_1119_Allele_1 [OM4sarBLin; PrmScf060, 121148, -]
GAACATACTGGTACCTTCACCAAGTAATCAATTCAGTGATTATGTTTACCC
>CLocus_302_Sample_22_Locus_1425_Allele_0 [OM7sarBLin; PrmScf060, 121148, -]
GAACATACTGGTACCTTCACCAAGTAATCAATTCAGTGATTATGTTTACCC
>CLocus_302_Sample_22_Locus_1425_Allele_1 [OM7sarBLin; PrmScf060, 121148, -]
GAACATACTGGTACCTTCACCAAGTAATCAATTCAGTGATTATGTTTACCC
>CLocus_302_Sample_25_Locus_1299_Allele_0 [OM8sarALin; PrmScf060, 121148, -]
GAACATACTGGTACCTTCACCAAGTAATCAATTCAGTGATTATGTTTACCC
>CLocus_302_Sample_25_Locus_1299_Allele_1 [OM8sarALin; PrmScf060, 121148, -]
GAACATACTGGTACCTTCACCAAGTAATCAATTCAGTGATTATGTTTACCC
>CLocus_302_Sample_27_Locus_1124_Allele_0 [OM9sarALin; PrmScf060, 121148, -]
GAACATACTGGTACCTTCACCAAGTAATCAATTCAGTGATTATGTTTACCC
>CLocus_302_Sample_27_Locus_1124_Allele_1 [OM9sarALin; PrmScf060, 121148, -]
GAACATACTGGTACCTTCACCAAGTAATCAATTCAGTGATTATGTTTACCC
>CLocus_302_Sample_28_Locus_1969_Allele_0 [ON10sarBLin; PrmScf060, 121148, -]
GAACATACTGGTACCTTCACCAAGTAATCAATTCAGTGATTATGTTTACCC
>CLocus_302_Sample_28_Locus_1969_Allele_1 [ON10sarBLin; PrmScf060, 121148, -]
GAACATACTGGTACCTTCACCAAGTAATCAATTCAGTGATTATGTTTACCC
>CLocus_304_Sample_6_Locus_1952_Allele_0 [OF2eveTil; PrmScf062, 157205, -]
TTCTGTCTTTTTTTTAACAGGGCTCCTTTCAAAAAGAGATATGTTAATCTC
>CLocus_304_Sample_6_Locus_1952_Allele_1 [OF2eveTil; PrmScf062, 157205, -]
TTCTGTCTTTTTTTTAACAGGGCTCCTTTCAAAAAGAGATATGTTAATCTC
>CLocus_304_Sample_9_Locus_1380_Allele_0 [OF5eveTil; PrmScf062, 157205, -]
TTCTGTCTTTTTTTTAACAGGGCTCCTTTCAAAAAGAGATATGTTAATCTC
>CLocus_304_Sample_9_Locus_1380_Allele_1 [OF5eveTil; PrmScf062, 157205, -]
TTCTGTCTTTTTTTTAACAGGGCTCCTTTCAAAAAGAGATATGTTAATCTC
>CLocus_304_Sample_11_Locus_1705_Allele_0 [OF6eveTil; PrmScf062, 157205, -]
TTCTGTCTTTTTTTTAACAGGGCTCCTTTCAAAAAGAGATATGTTAATCTC
>CLocus_304_Sample_11_Locus_1705_Allele_1 [OF6eveTil; PrmScf062, 157205, -]
TTCTGTCTTTTTTTTAACAGGGCTCCTTTCAAAAAGAGATATGTTAATCTC
>CLocus_304_Sample_13_Locus_1139_Allele_0 [OF9eveTil; PrmScf062, 157205, -]
TTCTGTCTTTTTTTTAACAGGGCTCCTTTCAAAAAGAGATATGTTAATCTC
>CLocus_304_Sample_13_Locus_1139_Allele_1 [OF9eveTil; PrmScf062, 157205, -]
TTCTGTCTTTTTTTTAACAGGGCTCCTTTCAAAAAGAGATATGTTAATCTC
>CLocus_304_Sample_14_Locus_1986_Allele_0 [OM10eveTil; PrmScf062, 157205, -]
TTCTGTCTTTTTTTTAACAGGGCTCCTTTCAAAAAGAGATATGTTAATCTC
>CLocus_304_Sample_14_Locus_1986_Allele_1 [OM10eveTil; PrmScf062, 157205, -]
TTCTGTCTTTTTTTTAACAGGGCTCCTTTCAAAAAGAGATATGTTAATCTC
>CLocus_304_Sample_17_Locus_1518_Allele_0 [OM3eveTil; PrmScf062, 157205, -]
TTCTGTCTTTTTTTTAACAGGGCTCCTTTCAAAAAGAGATATGTTAATCTC
>CLocus_304_Sample_17_Locus_1518_Allele_1 [OM3eveTil; PrmScf062, 157205, -]
TTCTGTCTTTTTTTTAACAGGGCTCCTTTCAAAAAGAGATATGTTAATCTC
>CLocus_304_Sample_19_Locus_1077_Allele_0 [OM4eveTil; PrmScf062, 157205, -]
TTCTGTCTTTTTTTTAACAGGGCTCCTTTCAAAAAGAGATATGTTAATCTC
>CLocus_304_Sample_19_Locus_1077_Allele_1 [OM4eveTil; PrmScf062, 157205, -]
TTCTGTCTTTTTTTTAACAGGGCTCCTTTCAAAAAGAGATATGTTAATCTC
>CLocus_304_Sample_24_Locus_1646_Allele_0 [OM8eveTil; PrmScf062, 157205, -]
TTCTGTCTTTTTTTTAACAGGGCTCCTTTCAAAAAGAGATATGTTAATCTC
>CLocus_304_Sample_24_Locus_1646_Allele_1 [OM8eveTil; PrmScf062, 157205, -]
TTCTGTCTTTTTTTTAACAGGGCTCCTTTCAAAAAGAGATATGTTAATCTC
>CLocus_304_Sample_29_Locus_1440_Allele_0 [ON1eveTil; PrmScf062, 157205, -]
TTCTGTCTTTTTTTTAACAGGGCTCCTTTCAAAAAGAGATATGTTAATCTC
>CLocus_304_Sample_29_Locus_1440_Allele_1 [ON1eveTil; PrmScf062, 157205, -]
TTCTGTCTTTTTTTTAACAGGGCTCCTTTCAAAAAGAGATATGTTAATCTC
>CLocus_304_Sample_30_Locus_1627_Allele_0 [ON7eveTil; PrmScf062, 157205, -]
TTCTGTCTTTTTTTTAACAGGGCTCCTTTCAAAAAGAGATATGTTAATCTC
>CLocus_304_Sample_30_Locus_1627_Allele_1 [ON7eveTil; PrmScf062, 157205, -]
TTCTGTCTTTTTTTTAACAGGGCTCCTTTCAAAAAGAGATATGTTAATCTC
>CLocus_304_Sample_7_Locus_1308_Allele_0 [OF2sarALin; PrmScf062, 157205, -]
TTCTGTCTTTTTTTTAACAGGGCTCCTTTCAAAAAGAGATATGTTAATCTC
>CLocus_304_Sample_7_Locus_1308_Allele_1 [OF2sarALin; PrmScf062, 157205, -]
TTCTGTCTTTTTTTTAACAGGGCTCCTTTCAAAAAGAGATATGTTAATCTC
>CLocus_304_Sample_8_Locus_1700_Allele_0 [OF3sarBLin; PrmScf062, 157205, -]
TTCTGTCTTTTTTTTAACAGGGCTCCTTTCAAAAAGAGATATGTTAATCTC
>CLocus_304_Sample_8_Locus_1700_Allele_1 [OF3sarBLin; PrmScf062, 157205, -]
TTCTGTCTTTTTTTTAACAGGGCTCCTTTCAAAAAGAGATATGTTAATCTC
>CLocus_304_Sample_10_Locus_1270_Allele_0 [OF5sarBLin; PrmScf062, 157205, -]
TTCTGTCTTTTTTTTAACAGGGCTCCTTTCAAAAAGAGATATGTTAATCTC
>CLocus_304_Sample_10_Locus_1270_Allele_1 [OF5sarBLin; PrmScf062, 157205, -]
TTCTGTCTTTTTTTTAACAGGGCTCCTTTCAAAAAGAGATATGTTAATCTC
>CLocus_304_Sample_12_Locus_940_Allele_0 [OF6sarALin; PrmScf062, 157205, -]
TTCTGTCTTTTTTTTAACAGGGCTCCTTTCAAAAAGAGATATGTTAATCTC
>CLocus_304_Sample_12_Locus_940_Allele_1 [OF6sarALin; PrmScf062, 157205, -]
TTCTGTCTTTTTTTTAACAGGGCTCCTTTCAAAAAGAGATATGTTAATCTC
>CLocus_304_Sample_16_Locus_1432_Allele_0 [OM1sarALin; PrmScf062, 157205, -]
TTCTGTCTTTTTTTTAACAGGGCTCCTTTCAAAAAGAGATATGTTAATCTC
>CLocus_304_Sample_16_Locus_1432_Allele_1 [OM1sarALin; PrmScf062, 157205, -]
TTCTGTCTTTTTTTTAACAGGGCTCCTTTCAAAAAGAGATATGTTAATCTC
>CLocus_304_Sample_20_Locus_1138_Allele_0 [OM4sarBLin; PrmScf062, 157205, -]
TTCTGTCTTTTTTTTAACAGGGCTCCTTTCAAAAAGAGATATGTTAATCTC
>CLocus_304_Sample_20_Locus_1138_Allele_1 [OM4sarBLin; PrmScf062, 157205, -]
TTCTGTCTTTTTTTTAACAGGGCTCCTTTCAAAAAGAGATATGTTAATCTC
>CLocus_304_Sample_22_Locus_1447_Allele_0 [OM7sarBLin; PrmScf062, 157205, -]
TTCTGTCTTTTTTTTAACAGGGCTCCTTTCAAAAAGAGATATGTTAATCTC
>CLocus_304_Sample_22_Locus_1447_Allele_1 [OM7sarBLin; PrmScf062, 157205, -]
TTCTGTCTTTTTTTTAACAGGGCTCCTTTCAAAAAGAGATATGTTAATCTC
>CLocus_304_Sample_25_Locus_1320_Allele_0 [OM8sarALin; PrmScf062, 157205, -]
TTCTGTCTTTTTTTTAACAGGGCTCCTTTCAAAAAGAGATATGTTAATCTC
>CLocus_304_Sample_25_Locus_1320_Allele_1 [OM8sarALin; PrmScf062, 157205, -]
TTCTGTCTTTTTTTTAACAGGGCTCCTTTCAAAAAGAGATATGTTAATCTC
>CLocus_304_Sample_27_Locus_1143_Allele_0 [OM9sarALin; PrmScf062, 157205, -]
TTCTGTCTTTTTTTTAACAGGGCTCCTTTCAAAAAGAGATATGTTAATCTC
>CLocus_304_Sample_27_Locus_1143_Allele_1 [OM9sarALin; PrmScf062, 157205, -]
TTCTGTCTTTTTTTTAACAGGGCTCCTTTCAAAAAGAGATATGTTAATCTC
>CLocus_304_Sample_28_Locus_2005_Allele_0 [ON10sarBLin; PrmScf062, 157205, -]
TTCTGTCTTTTTTTTAACAGGGCTCCTTTCAAAAAGAGATATGTTAATCTC
>CLocus_304_Sample_28_Locus_2005_Allele_1 [ON10sarBLin; PrmScf062, 157205, -]
TTCTGTCTTTTTTTTAACAGGGCTCCTTTCAAAAAGAGATATGTTAATCTC
>CLocus_305_Sample_6_Locus_1957_Allele_0 [OF2eveTil; PrmScf062, 180927, +]
TTTAAAATGTTGACAACAATGAAAGTGAGAGAAATTGAGAACTAATGGCAG
>CLocus_305_Sample_6_Locus_1957_Allele_1 [OF2eveTil; PrmScf062, 180927, +]
TTTAAAATGTTGACAACAATGAAAGTGAGAGAAATTGAGAACTAATGGCAG
>CLocus_305_Sample_9_Locus_1381_Allele_0 [OF5eveTil; PrmScf062, 180927, +]
TTTAAAATGTTGACAACAATGAAAGTGAGAGAAATTGAGAACTAATGGCAG
>CLocus_305_Sample_9_Locus_1381_Allele_1 [OF5eveTil; PrmScf062, 180927, +]
TTTAAAATGTTGACAACAATGAAAGTGAGAGAAATTGAGAACTAATGGCAG
>CLocus_305_Sample_11_Locus_1708_Allele_0 [OF6eveTil; PrmScf062, 180927, +]
TTTAAAATGTTGACAACAATGAAAGTGAGAGAAATTGAGAACTAATGGCAG
>CLocus_305_Sample_11_Locus_1708_Allele_1 [OF6eveTil; PrmScf062, 180927, +]
TTTAAAATGTTGACAACAATGAAAGTGAGAGAAATTGAGAACTAATGGCAG
>CLocus_305_Sample_13_Locus_1141_Allele_0 [OF9eveTil; PrmScf062, 180927, +]
TTTAAAATGTTGACAACAATGAAAGTGAGAGAAATTGAGAACTAATGGCAG
>CLocus_305_Sample_13_Locus_1141_Allele_1 [OF9eveTil; PrmScf062, 180927, +]
TTTAAAATGTTGACAACAATGAAAGTGAGAGAAATTGAGAACTAATGGCAG
>CLocus_305_Sample_14_Locus_1991_Allele_0 [OM10eveTil; PrmScf062, 180927, +]
TTTAAAATGTTGACAACAATGAAAGTGAGAGAAATTGAGAACTAATGGCAG
>CLocus_305_Sample_14_Locus_1991_Allele_1 [OM10eveTil; PrmScf062, 180927, +]
TTTAAAATGTTGACAACAATGAAAGTGAGAGAAATTGAGAACTAATGGCAG
>CLocus_305_Sample_17_Locus_1521_Allele_0 [OM3eveTil; PrmScf062, 180927, +]
TTTAAAATGTTGACAACAATGAAAGTGAGAGAAATTGAGAACTAATGGCAG
>CLocus_305_Sample_17_Locus_1521_Allele_1 [OM3eveTil; PrmScf062, 180927, +]
TTTAAAATGTTGACAACAATGAAAGTGAGAGAAATTGAGAACTAATGGCAG
>CLocus_305_Sample_19_Locus_1080_Allele_0 [OM4eveTil; PrmScf062, 180927, +]
TTTAAAATGTTGACAACAATGAAAGTGAGAGAAATTGAGAACTAATGGCAG
>CLocus_305_Sample_19_Locus_1080_Allele_1 [OM4eveTil; PrmScf062, 180927, +]
TTTAAAATGTTGACAACAATGAAAGTGAGAGAAATTGAGAACTAATGGCAG
>CLocus_305_Sample_24_Locus_1649_Allele_0 [OM8eveTil; PrmScf062, 180927, +]
TTTAAAATGTTGACAACAATGAAAGTGAGAGAAATTGAGAACTAATGGCAG
>CLocus_305_Sample_24_Locus_1649_Allele_1 [OM8eveTil; PrmScf062, 180927, +]
TTTAAAATGTTGACAACAATGAAAGTGAGAGAAATTGAGAACTAATGGCAG
>CLocus_305_Sample_29_Locus_1442_Allele_0 [ON1eveTil; PrmScf062, 180927, +]
TTTAAAATGTTGACAACAATGAAAGTGAGAGAAATTGAGAACTAATGGCAG
>CLocus_305_Sample_29_Locus_1442_Allele_1 [ON1eveTil; PrmScf062, 180927, +]
TTTAAAATGTTGACAACAATGAAAGTGAGAGAAATTGAGAACTAATGGCAG
>CLocus_305_Sample_30_Locus_1629_Allele_0 [ON7eveTil; PrmScf062, 180927, +]
TTTAAAATGTTGACAACAATGAAAGTGAGAGAAATTGAGAACTAATGGCAG
>CLocus_305_Sample_30_Locus_1629_Allele_1 [ON7eveTil; PrmScf062, 180927, +]
TTTAAAATGTTGACAACAATGAAAGTGAGAGAAATTGAGAACTAATGGCAG
>CLocus_305_Sample_7_Locus_1309_Allele_0 [OF2sarALin; PrmScf062, 180927, +]
TTTAAAATGTTGACAACAATGAAAGTGAGAGAAATTGAGAACTAATGGCAG
>CLocus_305_Sample_7_Locus_1309_Allele_1 [OF2sarALin; PrmScf062, 180927, +]
TTTAAAATGTTGACAACAATGAAAGTGAGAGAAATTGAGAACTAATGGCAG
>CLocus_305_Sample_8_Locus_1701_Allele_0 [OF3sarBLin; PrmScf062, 180927, +]
TTTAAAATGTTGACAACAATGAAAGTGAGAGAAATTGAGAACTAATGGCAG
>CLocus_305_Sample_8_Locus_1701_Allele_1 [OF3sarBLin; PrmScf062, 180927, +]
TTTAAAATGTTGACAACAATGAAAGTGAGAGAAATTGAGAACTAATGGCAG
>CLocus_305_Sample_10_Locus_1271_Allele_0 [OF5sarBLin; PrmScf062, 180927, +]
TTTAAAATGTTGACAACAATGAAAGTGAGAGAAATTGAGAACTAATGGCAG
>CLocus_305_Sample_10_Locus_1271_Allele_1 [OF5sarBLin; PrmScf062, 180927, +]
TTTAAAATGTTGACAACAATGAAAGTGAGAGAAATTGAGAACTAATGGCAG
>CLocus_305_Sample_12_Locus_941_Allele_0 [OF6sarALin; PrmScf062, 180927, +]
TTTAAAATGTTGACAACAATGAAAGTGAGAGAAATTGAGAACTAATGGCAG
>CLocus_305_Sample_12_Locus_941_Allele_1 [OF6sarALin; PrmScf062, 180927, +]
TTTAAAATGTTGACAACAATGAAAGTGAGAGAAATTGAGAACTAATGGCAG
>CLocus_305_Sample_16_Locus_1433_Allele_0 [OM1sarALin; PrmScf062, 180927, +]
TTTAAAATGTTGACAACAATGAAAGTGAGAGAAATTGAGAACTAATGGCAG
>CLocus_305_Sample_16_Locus_1433_Allele_1 [OM1sarALin; PrmScf062, 180927, +]
TTTAAAATGTTGACAACAATGAAAGTGAGAGAAATTGAGAACTAATGGCAG
>CLocus_305_Sample_20_Locus_1140_Allele_0 [OM4sarBLin; PrmScf062, 180927, +]
TTTAAAATGTTGACAACAATGAAAGTGAGAGAAATTGAGAACTAATGGCAG
>CLocus_305_Sample_20_Locus_1140_Allele_1 [OM4sarBLin; PrmScf062, 180927, +]
TTTAAAATGTTGACAACAATGAAAGTGAGAGAAATTGAGAACTAATGGCAG
>CLocus_305_Sample_22_Locus_1450_Allele_0 [OM7sarBLin; PrmScf062, 180927, +]
TTTAAAATGTTGACAACAATGAAAGTGAGAGAAATTGAGAACTAATGGCAG
>CLocus_305_Sample_22_Locus_1450_Allele_1 [OM7sarBLin; PrmScf062, 180927, +]
TTTAAAATGTTGACAACAATGAAAGTGAGAGAAATTGAGAACTAATGGCAG
>CLocus_305_Sample_25_Locus_1323_Allele_0 [OM8sarALin; PrmScf062, 180927, +]
TTTAAAATGTTGACAACAATGAAAGTGAGAGAAATTGAGAACTAATGGCAG
>CLocus_305_Sample_25_Locus_1323_Allele_1 [OM8sarALin; PrmScf062, 180927, +]
TTTAAAATGTTGACAACAATGAAAGTGAGAGAAATTGAGAACTAATGGCAG
>CLocus_305_Sample_27_Locus_1144_Allele_0 [OM9sarALin; PrmScf062, 180927, +]
TTTAAAATGTTGACAACAATGAAAGTGAGAGAAATTGAGAACTAATGGCAG
>CLocus_305_Sample_27_Locus_1144_Allele_1 [OM9sarALin; PrmScf062, 180927, +]
TTTAAAATGTTGACAACAATGAAAGTGAGAGAAATTGAGAACTAATGGCAG
>CLocus_305_Sample_28_Locus_2008_Allele_0 [ON10sarBLin; PrmScf062, 180927, +]
TTTAAAATGTTGACAACAATGAAAGTGAGAGAAATTGAGAACTAATGGCAG
>CLocus_305_Sample_28_Locus_2008_Allele_1 [ON10sarBLin; PrmScf062, 180927, +]
TTTAAAATGTTGACAACAATGAAAGTGAGAGAAATTGAGAACTAATGGCAG
>CLocus_315_Sample_6_Locus_2020_Allele_0 [OF2eveTil; PrmScf062, 462698, +]
TCCTTAAAAGCTCAGTTTCACTGATGTGTGCATTCCATTTTAAACAAAGAG
>CLocus_315_Sample_6_Locus_2020_Allele_1 [OF2eveTil; PrmScf062, 462698, +]
TCCTTAAAAGCTCAGTTTCACTGATGTGTGCATTCCATTTTAAACAAAGAG
>CLocus_315_Sample_9_Locus_1427_Allele_0 [OF5eveTil; PrmScf062, 462698, +]
TCCTTAAAAGCTCAGTTTCACTGATGTGTGCATTCCATTTTAAACAAAGAG
>CLocus_315_Sample_9_Locus_1427_Allele_1 [OF5eveTil; PrmScf062, 462698, +]
TCCTTAAAAGCTCAGTTTCACTGATGTGTGCATTCCATTTTAAACAAAGAG
>CLocus_315_Sample_11_Locus_1759_Allele_0 [OF6eveTil; PrmScf062, 462698, +]
TCCTTAAAAGCTCAGTTTCACTGATGTGTGCATTCCATTTTAAACAAAGAG
>CLocus_315_Sample_11_Locus_1759_Allele_1 [OF6eveTil; PrmScf062, 462698, +]
TCCTTAAAAGCTCAGTTTCACTGATGTGTGCATTCCATTTTAAACAAAGAG
>CLocus_315_Sample_13_Locus_1175_Allele_0 [OF9eveTil; PrmScf062, 462698, +]
TCCTTAAAAGCTCAGTTTCACTGATGTGTGCATTCCATTTTAAACAAAGAG
>CLocus_315_Sample_13_Locus_1175_Allele_1 [OF9eveTil; PrmScf062, 462698, +]
TCCTTAAAAGCTCAGTTTCACTGATGTGTGCATTCCATTTTAAACAAAGAG
>CLocus_315_Sample_14_Locus_2057_Allele_0 [OM10eveTil; PrmScf062, 462698, +]
TCCTTAAAAGCTCAGTTTCACTGATGTGTGCATTCCATTTTAAACAAAGAG
>CLocus_315_Sample_14_Locus_2057_Allele_1 [OM10eveTil; PrmScf062, 462698, +]
TCCTTAAAAGCTCAGTTTCACTGATGTGTGCATTCCATTTTAAACAAAGAG
>CLocus_315_Sample_17_Locus_1577_Allele_0 [OM3eveTil; PrmScf062, 462698, +]
TCCTTAAAAGCTCAGTTTCACTGATGTGTGCATTCCATTTTAAACAAAGAG
>CLocus_315_Sample_17_Locus_1577_Allele_1 [OM3eveTil; PrmScf062, 462698, +]
TCCTTAAAAGCTCAGTTTCACTGATGTGTGCATTCCATTTTAAACAAAGAG
>CLocus_315_Sample_19_Locus_1110_Allele_0 [OM4eveTil; PrmScf062, 462698, +]
TCCTTAAAAGCTCAGTTTCACTGATGTGTGCATTCCATTTTAAACAAAGAG
>CLocus_315_Sample_19_Locus_1110_Allele_1 [OM4eveTil; PrmScf062, 462698, +]
TCCTTAAAAGCTCAGTTTCACTGATGTGTGCATTCCATTTTAAACAAAGAG
>CLocus_315_Sample_24_Locus_1703_Allele_0 [OM8eveTil; PrmScf062, 462698, +]
TCCTTAAAAGCTCAGTTTCACTGATGTGTGCATTCCATTTTAAACAAAGAG
>CLocus_315_Sample_24_Locus_1703_Allele_1 [OM8eveTil; PrmScf062, 462698, +]
TCCTTAAAAGCTCAGTTTCACTGATGTGTGCATTCCATTTTAAACAAAGAG
>CLocus_315_Sample_29_Locus_1488_Allele_0 [ON1eveTil; PrmScf062, 462698, +]
TCCTTAAAAGCTCAGTTTCACTGATGTGTGCATTCCATTTTAAACAAAGAG
>CLocus_315_Sample_29_Locus_1488_Allele_1 [ON1eveTil; PrmScf062, 462698, +]
TCCTTAAAAGCTCAGTTTCACTGATGTGTGCATTCCATTTTAAACAAAGAG
>CLocus_315_Sample_30_Locus_1680_Allele_0 [ON7eveTil; PrmScf062, 462698, +]
TCCTTAAAAGCTCAGTTTCACTGATGTGTGCATTCCATTTTAAACAAAGAG
>CLocus_315_Sample_30_Locus_1680_Allele_1 [ON7eveTil; PrmScf062, 462698, +]
TCCTTAAAAGCTCAGTTTCACTGATGTGTGCATTCCATTTTAAACAAAGAG
>CLocus_315_Sample_7_Locus_1345_Allele_0 [OF2sarALin; PrmScf062, 462698, +]
TCCTTAAAAGCTCAGTTTCACTGATGTGTGCATTCCATTTTAAACAAAGAG
>CLocus_315_Sample_7_Locus_1345_Allele_1 [OF2sarALin; PrmScf062, 462698, +]
TCCTTAAAAGCTCAGTTTCACTGATGTGTGCATTCCATTTTAAACAAAGAG
>CLocus_315_Sample_8_Locus_1755_Allele_0 [OF3sarBLin; PrmScf062, 462698, +]
TCCTTAAAAGCTCAGTTTCACTGATGTGTGCATTCCATTTTAAACAAAGAG
>CLocus_315_Sample_8_Locus_1755_Allele_1 [OF3sarBLin; PrmScf062, 462698, +]
TCCTTAAAAGCTCAGTTTCACTGATGTGTGCATTCCATTTTAAACAAAGAG
>CLocus_315_Sample_10_Locus_1310_Allele_0 [OF5sarBLin; PrmScf062, 462698, +]
TCCTTAAAAGCTCAGTTTCACTGATGTGTGCATTCCATTTTAAACAAAGAG
>CLocus_315_Sample_10_Locus_1310_Allele_1 [OF5sarBLin; PrmScf062, 462698, +]
TCCTTAAAAGCTCAGTTTCACTGATGTGTGCATTCCATTTTAAACAAAGAG
>CLocus_315_Sample_12_Locus_966_Allele_0 [OF6sarALin; PrmScf062, 462698, +]
TCCTTAAAAGCTCAGTTTCACTGATGTGTGCATTCCATTTTAAACAAAGAG
>CLocus_315_Sample_12_Locus_966_Allele_1 [OF6sarALin; PrmScf062, 462698, +]
TCCTTAAAAGCTCAGTTTCACTGATGTGTGCATTCCATTTTAAACAAAGAG
>CLocus_315_Sample_16_Locus_1473_Allele_0 [OM1sarALin; PrmScf062, 462698, +]
TCCTTAAAAGCTCAGTTTCACTGATGTGTGCATTCCATTTTAAACAAAGAG
>CLocus_315_Sample_16_Locus_1473_Allele_1 [OM1sarALin; PrmScf062, 462698, +]
TCCTTAAAAGCTCAGTTTCACTGATGTGTGCATTCCATTTTAAACAAAGAG
>CLocus_315_Sample_20_Locus_1166_Allele_0 [OM4sarBLin; PrmScf062, 462698, +]
TCCTTAAAAGCTCAGTTTCACTGATGTGTGCATTCCATTTTAAACAAAGAG
>CLocus_315_Sample_20_Locus_1166_Allele_1 [OM4sarBLin; PrmScf062, 462698, +]
TCCTTAAAAGCTCAGTTTCACTGATGTGTGCATTCCATTTTAAACAAAGAG
>CLocus_315_Sample_22_Locus_1488_Allele_0 [OM7sarBLin; PrmScf062, 462698, +]
TCCTTAAAAGCTCAGTTTCACTGATGTGTGCATTCCATTTTAAACAAAGAG
>CLocus_315_Sample_22_Locus_1488_Allele_1 [OM7sarBLin; PrmScf062, 462698, +]
TCCTTAAAAGCTCAGTTTCACTGATGTGTGCATTCCATTTTAAACAAAGAG
>CLocus_315_Sample_25_Locus_1367_Allele_0 [OM8sarALin; PrmScf062, 462698, +]
TCCTTAAAAGCTCAGTTTCACTGATGTGTGCATTCCATTTTAAACAAAGAG
>CLocus_315_Sample_25_Locus_1367_Allele_1 [OM8sarALin; PrmScf062, 462698, +]
TCCTTAAAAGCTCAGTTTCACTGATGTGTGCATTCCATTTTAAACAAAGAG
>CLocus_315_Sample_27_Locus_1175_Allele_0 [OM9sarALin; PrmScf062, 462698, +]
TCCTTAAAAGCTCAGTTTCACTGATGTGTGCATTCCATTTTAAACAAAGAG
>CLocus_315_Sample_27_Locus_1175_Allele_1 [OM9sarALin; PrmScf062, 462698, +]
TCCTTAAAAGCTCAGTTTCACTGATGTGTGCATTCCATTTTAAACAAAGAG
>CLocus_315_Sample_28_Locus_2076_Allele_0 [ON10sarBLin; PrmScf062, 462698, +]
TCCTTAAAAGCTCAGTTTCACTGATGTGTGCATTCCATTTTAAACAAAGAG
>CLocus_315_Sample_28_Locus_2076_Allele_1 [ON10sarBLin; PrmScf062, 462698, +]
TCCTTAAAAGCTCAGTTTCACTGATGTGTGCATTCCATTTTAAACAAAGAG
>CLocus_338_Sample_6_Locus_2206_Allele_0 [OF2eveTil; PrmScf064, 5720, -]
GGAGGAACATCTGGAGAAGCAGGTCCAGCCTGGAAATACAACAGCAGAGGA
>CLocus_338_Sample_6_Locus_2206_Allele_1 [OF2eveTil; PrmScf064, 5720, -]
GGAGGAACATCTGGAGAAGCAGGTCCAGCCTGGAAATACAACAGCAGAGGA
>CLocus_338_Sample_9_Locus_1530_Allele_0 [OF5eveTil; PrmScf064, 5720, -]
GGAGGAACATCTGGAGAAGCAGGTCCAGCCTGGAAATACAACAGCAGAGGA
>CLocus_338_Sample_9_Locus_1530_Allele_1 [OF5eveTil; PrmScf064, 5720, -]
GGAGGAACATCTGGAGAAGCAGGTCCAGCCTGGAAATACAACAGCAGAGGA
>CLocus_338_Sample_11_Locus_1911_Allele_0 [OF6eveTil; PrmScf064, 5720, -]
GGAGGAACATCTGGAGAAGCAGGTCCAGCCTGGAAATACAACAGCAGAGGA
>CLocus_338_Sample_11_Locus_1911_Allele_1 [OF6eveTil; PrmScf064, 5720, -]
GGAGGAACATCTGGAGAAGCAGGTCCAGCCTGGAAATACAACAGCAGAGGA
>CLocus_338_Sample_13_Locus_1266_Allele_0 [OF9eveTil; PrmScf064, 5720, -]
GGAGGAACATCTGGAGAAGCAGGTCCAGCCTGGAAATACAACAGCAGAGGA
>CLocus_338_Sample_13_Locus_1266_Allele_1 [OF9eveTil; PrmScf064, 5720, -]
GGAGGAACATCTGGAGAAGCAGGTCCAGCCTGGAAATACAACAGCAGAGGA
>CLocus_338_Sample_14_Locus_2234_Allele_0 [OM10eveTil; PrmScf064, 5720, -]
GGAGGAACATCTGGAGAAGCAGGTCCAGCCTGGAAATACAACAGCAGAGGA
>CLocus_338_Sample_14_Locus_2234_Allele_1 [OM10eveTil; PrmScf064, 5720, -]
GGAGGAACATCTGGAGAAGCAGGTCCAGCCTGGAAATACAACAGCAGAGGA
>CLocus_338_Sample_17_Locus_1693_Allele_0 [OM3eveTil; PrmScf064, 5720, -]
GGAGGAACATCTGGAGAAGCAGGTCCAGCCTGGAAATACAACAGCAGAGGA
>CLocus_338_Sample_17_Locus_1693_Allele_1 [OM3eveTil; PrmScf064, 5720, -]
GGAGGAACATCTGGAGAAGCAGGTCCAGCCTGGAAATACAACAGCAGAGGA
>CLocus_338_Sample_19_Locus_1184_Allele_0 [OM4eveTil; PrmScf064, 5720, -]
GGAGGAACATCTGGAGAAGCAGGTCCAGCCTGGAAATACAACAGCAGAGGA
>CLocus_338_Sample_19_Locus_1184_Allele_1 [OM4eveTil; PrmScf064, 5720, -]
GGAGGAACATCTGGAGAAGCAGGTCCAGCCTGGAAATACAACAGCAGAGGA
>CLocus_338_Sample_24_Locus_1829_Allele_0 [OM8eveTil; PrmScf064, 5720, -]
GGAGGAACATCTGGAGAAGCAGGTCCAGCCTGGAAATACAACAGCAGAGGA
>CLocus_338_Sample_24_Locus_1829_Allele_1 [OM8eveTil; PrmScf064, 5720, -]
GGAGGAACATCTGGAGAAGCAGGTCCAGCCTGGAAATACAACAGCAGAGGA
>CLocus_338_Sample_29_Locus_1612_Allele_0 [ON1eveTil; PrmScf064, 5720, -]
GGAGGAACATCTGGAGAAGCAGGTCCAGCCTGGAAATACAACAGCAGAGGA
>CLocus_338_Sample_29_Locus_1612_Allele_1 [ON1eveTil; PrmScf064, 5720, -]
GGAGGAACATCTGGAGAAGCAGGTCCAGCCTGGAAATACAACAGCAGAGGA
>CLocus_338_Sample_30_Locus_1824_Allele_0 [ON7eveTil; PrmScf064, 5720, -]
GGAGGAACATCTGGAGAAGCAGGTCCAGCCTGGAAATACAACAGCAGAGGA
>CLocus_338_Sample_30_Locus_1824_Allele_1 [ON7eveTil; PrmScf064, 5720, -]
GGAGGAACATCTGGAGAAGCAGGTCCAGCCTGGAAATACAACAGCAGAGGA
>CLocus_338_Sample_7_Locus_1456_Allele_0 [OF2sarALin; PrmScf064, 5720, -]
GGAGGAACATCTGGAGAAGCAGGTCCAGCCTGGAAATACAACAGCAGAGGA
>CLocus_338_Sample_7_Locus_1456_Allele_1 [OF2sarALin; PrmScf064, 5720, -]
GGAGGAACATCTGGAGAAGCAGGTCCAGCCTGGAAATACAACAGCAGAGGA
>CLocus_338_Sample_8_Locus_1893_Allele_0 [OF3sarBLin; PrmScf064, 5720, -]
GGAGGAACATCTGGAGAAGCAGGTCCAGCCTGGAAATACAACAGCAGAGGA
>CLocus_338_Sample_8_Locus_1893_Allele_1 [OF3sarBLin; PrmScf064, 5720, -]
GGAGGAACATCTGGAGAAGCAGGTCCAGCCTGGAAATACAACAGCAGAGGA
>CLocus_338_Sample_10_Locus_1413_Allele_0 [OF5sarBLin; PrmScf064, 5720, -]
GGAGGAACATCTGGAGAAGCAGGTCCAGCCTGGAAATACAACAGCAGAGGA
>CLocus_338_Sample_10_Locus_1413_Allele_1 [OF5sarBLin; PrmScf064, 5720, -]
GGAGGAACATCTGGAGAAGCAGGTCCAGCCTGGAAATACAACAGCAGAGGA
>CLocus_338_Sample_12_Locus_1040_Allele_0 [OF6sarALin; PrmScf064, 5720, -]
GGAGGAACATCTGGAGAAGCAGGTCCAGCCTGGAAATACAACAGCAGAGGA
>CLocus_338_Sample_12_Locus_1040_Allele_1 [OF6sarALin; PrmScf064, 5720, -]
GGAGGAACATCTGGAGAAGCAGGTCCAGCCTGGAAATACAACAGCAGAGGA
>CLocus_338_Sample_16_Locus_1585_Allele_0 [OM1sarALin; PrmScf064, 5720, -]
GGAGGAACATCTGGAGAAGCAGGTCCAGCCTGGAAATACAACAGCAGAGGA
>CLocus_338_Sample_16_Locus_1585_Allele_1 [OM1sarALin; PrmScf064, 5720, -]
GGAGGAACATCTGGAGAAGCAGGTCCAGCCTGGAAATACAACAGCAGAGGA
>CLocus_338_Sample_20_Locus_1261_Allele_0 [OM4sarBLin; PrmScf064, 5720, -]
GGAGGAACATCTGGAGAAGCAGGTCCAGCCTGGAAATACAACAGCAGAGGA
>CLocus_338_Sample_20_Locus_1261_Allele_1 [OM4sarBLin; PrmScf064, 5720, -]
GGAGGAACATCTGGAGAAGCAGGTCCAGCCTGGAAATACAACAGCAGAGGA
>CLocus_338_Sample_22_Locus_1596_Allele_0 [OM7sarBLin; PrmScf064, 5720, -]
GGAGGAACATCTGGAGAAGCAGGTCCAGCCTGGAAATACAACAGCAGAGGA
>CLocus_338_Sample_22_Locus_1596_Allele_1 [OM7sarBLin; PrmScf064, 5720, -]
GGAGGAACATCTGGAGAAGCAGGTCCAGCCTGGAAATACAACAGCAGAGGA
>CLocus_338_Sample_25_Locus_1477_Allele_0 [OM8sarALin; PrmScf064, 5720, -]
GGAGGAACATCTGGAGAAGCAGGTCCAGCCTGGAAATACAACAGCAGAGGA
>CLocus_338_Sample_25_Locus_1477_Allele_1 [OM8sarALin; PrmScf064, 5720, -]
GGAGGAACATCTGGAGAAGCAGGTCCAGCCTGGAAATACAACAGCAGAGGA
>CLocus_338_Sample_27_Locus_1261_Allele_0 [OM9sarALin; PrmScf064, 5720, -]
GGAGGAACATCTGGAGAAGCAGGTCCAGCCTGGAAATACAACAGCAGAGGA
>CLocus_338_Sample_27_Locus_1261_Allele_1 [OM9sarALin; PrmScf064, 5720, -]
GGAGGAACATCTGGAGAAGCAGGTCCAGCCTGGAAATACAACAGCAGAGGA
>CLocus_338_Sample_28_Locus_2238_Allele_0 [ON10sarBLin; PrmScf064, 5720, -]
GGAGGAACATCTGGAGAAGCAGGTCCAGCCTGGAAATACAACAGCAGAGGA
>CLocus_338_Sample_28_Locus_2238_Allele_1 [ON10sarBLin; PrmScf064, 5720, -]
GGAGGAACATCTGGAGAAGCAGGTCCAGCCTGGAAATACAACAGCAGAGGA
>CLocus_326_Sample_6_Locus_2136_Allele_0 [OF2eveTil; PrmScf064, 28078, +]
GTGAATATTGACCACAATGCATTGCATTTGGAAAACGTGTCCTTTGAAACA
>CLocus_326_Sample_6_Locus_2136_Allele_1 [OF2eveTil; PrmScf064, 28078, +]
GTGAATATTGACCACAATGCATTGCATTTGGAAAACGTGTCCTTTGAAACA
>CLocus_326_Sample_9_Locus_1477_Allele_0 [OF5eveTil; PrmScf064, 28078, +]
GTGAATATTGACCACAATGCATTGCATTTGGAAAACGTGTCCTTTGAAACA
>CLocus_326_Sample_9_Locus_1477_Allele_1 [OF5eveTil; PrmScf064, 28078, +]
GTGAATATTGACCACAATGCATTGCATTTGGAAAACGTGTCCTTTGAAACA
>CLocus_326_Sample_11_Locus_1841_Allele_0 [OF6eveTil; PrmScf064, 28078, +]
GTGAATATTGACCACAATGCATTGCATTTGGAAAACGTGTCCTTTGAAACA
>CLocus_326_Sample_11_Locus_1841_Allele_1 [OF6eveTil; PrmScf064, 28078, +]
GTGAATATTGACCACAATGCATTGCATTTGGAAAACGTGTCCTTTGAAACA
>CLocus_326_Sample_13_Locus_1222_Allele_0 [OF9eveTil; PrmScf064, 28078, +]
GTGAATATTGACCACAATGCATTGCATTTGGAAAACGTGTCCTTTGAAACA
>CLocus_326_Sample_13_Locus_1222_Allele_1 [OF9eveTil; PrmScf064, 28078, +]
GTGAATATTGACCACAATGCATTGCATTTGGAAAACGTGTCCTTTGAAACA
>CLocus_326_Sample_14_Locus_2154_Allele_0 [OM10eveTil; PrmScf064, 28078, +]
GTGAATATTGACCACAATGCATTGCATTTGGAAAACGTGTCCTTTGAAACA
>CLocus_326_Sample_14_Locus_2154_Allele_1 [OM10eveTil; PrmScf064, 28078, +]
GTGAATATTGACCACAATGCATTGCATTTGGAAAACGTGTCCTTTGAAACA
>CLocus_326_Sample_17_Locus_1648_Allele_0 [OM3eveTil; PrmScf064, 28078, +]
GTGAATATTGACCACAATGCATTGCATTTGGAAAACGTGTCCTTTGAAACA
>CLocus_326_Sample_17_Locus_1648_Allele_1 [OM3eveTil; PrmScf064, 28078, +]
GTGAATATTGACCACAATGCATTGCATTTGGAAAACGTGTCCTTTGAAACA
>CLocus_326_Sample_19_Locus_1146_Allele_0 [OM4eveTil; PrmScf064, 28078, +]
GTGAATATTGACCACAATGCATTGCATTTGGAAAACGTGTCCTTTGAAACA
>CLocus_326_Sample_19_Locus_1146_Allele_1 [OM4eveTil; PrmScf064, 28078, +]
GTGAATATTGACCACAATGCATTGCATTTGGAAAACGTGTCCTTTGAAACA
>CLocus_326_Sample_24_Locus_1762_Allele_0 [OM8eveTil; PrmScf064, 28078, +]
GTGAATATTGACCACAATGCATTGCATTTGGAAAACGTGTCCTTTGAAACA
>CLocus_326_Sample_24_Locus_1762_Allele_1 [OM8eveTil; PrmScf064, 28078, +]
GTGAATATTGACCACAATGCATTGCATTTGGAAAACGTGTCCTTTGAAACA
>CLocus_326_Sample_29_Locus_1552_Allele_0 [ON1eveTil; PrmScf064, 28078, +]
GTGAATATTGACCACAATGCATTGCATTTGGAAAACGTGTCCTTTGAAACA
>CLocus_326_Sample_29_Locus_1552_Allele_1 [ON1eveTil; PrmScf064, 28078, +]
GTGAATATTGACCACAATGCATTGCATTTGGAAAACGTGTCCTTTGAAACA
>CLocus_326_Sample_30_Locus_1766_Allele_0 [ON7eveTil; PrmScf064, 28078, +]
GTGAATATTGACCACAATGCATTGCATTTGGAAAACGTGTCCTTTGAAACA
>CLocus_326_Sample_30_Locus_1766_Allele_1 [ON7eveTil; PrmScf064, 28078, +]
GTGAATATTGACCACAATGCATTGCATTTGGAAAACGTGTCCTTTGAAACA
>CLocus_326_Sample_7_Locus_1411_Allele_0 [OF2sarALin; PrmScf064, 28078, +]
GTGAATATTGACCACAATGCATTGCATTTGGAAAACGTGTCCTTTGAAACA
>CLocus_326_Sample_7_Locus_1411_Allele_1 [OF2sarALin; PrmScf064, 28078, +]
GTGAATATTGACCACAATGCATTGCATTTGGAAAACGTGTCCTTTGAAACA
>CLocus_326_Sample_8_Locus_1831_Allele_0 [OF3sarBLin; PrmScf064, 28078, +]
GTGAATATTGACCACAATGCATTGCATTTGGAAAACGTGTCCTTTGAAACA
>CLocus_326_Sample_8_Locus_1831_Allele_1 [OF3sarBLin; PrmScf064, 28078, +]
GTGAATATTGACCACAATGCATTGCATTTGGAAAACGTGTCCTTTGAAACA
>CLocus_326_Sample_10_Locus_1368_Allele_0 [OF5sarBLin; PrmScf064, 28078, +]
GTGAATATTGACCACAATGCATTGCATTTGGAAAACGTGTCCTTTGAAACA
>CLocus_326_Sample_10_Locus_1368_Allele_1 [OF5sarBLin; PrmScf064, 28078, +]
GTGAATATTGACCACAATGCATTGCATTTGGAAAACGTGTCCTTTGAAACA
>CLocus_326_Sample_12_Locus_1009_Allele_0 [OF6sarALin; PrmScf064, 28078, +]
GTGAATATTGACCACAATGCATTGCATTTGGAAAACGTGTCCTTTGAAACA
>CLocus_326_Sample_12_Locus_1009_Allele_1 [OF6sarALin; PrmScf064, 28078, +]
GTGAATATTGACCACAATGCATTGCATTTGGAAAACGTGTCCTTTGAAACA
>CLocus_326_Sample_16_Locus_1540_Allele_0 [OM1sarALin; PrmScf064, 28078, +]
GTGAATATTGACCACAATGCATTGCATTTGGAAAACGTGTCCTTTGAAACA
>CLocus_326_Sample_16_Locus_1540_Allele_1 [OM1sarALin; PrmScf064, 28078, +]
GTGAATATTGACCACAATGCATTGCATTTGGAAAACGTGTCCTTTGAAACA
>CLocus_326_Sample_20_Locus_1219_Allele_0 [OM4sarBLin; PrmScf064, 28078, +]
GTGAATATTGACCACAATGCATTGCATTTGGAAAACGTGTCCTTTGAAACA
>CLocus_326_Sample_20_Locus_1219_Allele_1 [OM4sarBLin; PrmScf064, 28078, +]
GTGAATATTGACCACAATGCATTGCATTTGGAAAACGTGTCCTTTGAAACA
>CLocus_326_Sample_22_Locus_1556_Allele_0 [OM7sarBLin; PrmScf064, 28078, +]
GTGAATATTGACCACAATGCATTGCATTTGGAAAACGTGTCCTTTGAAACA
>CLocus_326_Sample_22_Locus_1556_Allele_1 [OM7sarBLin; PrmScf064, 28078, +]
GTGAATATTGACCACAATGCATTGCATTTGGAAAACGTGTCCTTTGAAACA
>CLocus_326_Sample_25_Locus_1430_Allele_0 [OM8sarALin; PrmScf064, 28078, +]
GTGAATATTGACCACAATGCATTGCATTTGGAAAACGTGTCCTTTGAAACA
>CLocus_326_Sample_25_Locus_1430_Allele_1 [OM8sarALin; PrmScf064, 28078, +]
GTGAATATTGACCACAATGCATTGCATTTGGAAAACGTGTCCTTTGAAACA
>CLocus_326_Sample_27_Locus_1226_Allele_0 [OM9sarALin; PrmScf064, 28078, +]
GTGAATATTGACCACAATGCATTGCATTTGGAAAACGTGTCCTTTGAAACA
>CLocus_326_Sample_27_Locus_1226_Allele_1 [OM9sarALin; PrmScf064, 28078, +]
GTGAATATTGACCACAATGCATTGCATTTGGAAAACGTGTCCTTTGAAACA
>CLocus_326_Sample_28_Locus_2163_Allele_0 [ON10sarBLin; PrmScf064, 28078, +]
GTGAATATTGACCACAATGCATTGCATTTGGAAAACGTGTCCTTTGAAACA
>CLocus_326_Sample_28_Locus_2163_Allele_1 [ON10sarBLin; PrmScf064, 28078, +]
GTGAATATTGACCACAATGCATTGCATTTGGAAAACGTGTCCTTTGAAACA
>CLocus_337_Sample_6_Locus_2204_Allele_0 [OF2eveTil; PrmScf064, 55703, +]
GGACAGTCCGGTGGGTCTTGACGTCAGAGCTGTCGGTTTTGGCGCTCAGTG
>CLocus_337_Sample_6_Locus_2204_Allele_1 [OF2eveTil; PrmScf064, 55703, +]
GGACAGTCCGGTGGGTCTTGACGTCAGAGCTGTCGGTTTTGGCGCTCAGTG
>CLocus_337_Sample_9_Locus_1529_Allele_0 [OF5eveTil; PrmScf064, 55703, +]
GGACAGTCCGGTGGGTCTTGACGTCAGAGCTGTCGGTTTTGGCGCTCAGTG
>CLocus_337_Sample_9_Locus_1529_Allele_1 [OF5eveTil; PrmScf064, 55703, +]
GGACAGTCCGGTGGGTCTTGACGTCAGAGCTGTCGGTTTTGGCGCTCAGTG
>CLocus_337_Sample_11_Locus_1909_Allele_0 [OF6eveTil; PrmScf064, 55703, +]
GGACAGTCCGGTGGGTCTTGACGTCAGAGCTGTCGGTTTTGGCGCTCAGTG
>CLocus_337_Sample_11_Locus_1909_Allele_1 [OF6eveTil; PrmScf064, 55703, +]
GGACAGTCCGGTGGGTCTTGACGTCAGAGCTGTCGGTTTTGGCGCTCAGTG
>CLocus_337_Sample_13_Locus_1265_Allele_0 [OF9eveTil; PrmScf064, 55703, +]
GGACAGTCCGGTGGGTCTTGACGTCAGAGCTGTCGGTTTTGGCGCTCAGTG
>CLocus_337_Sample_13_Locus_1265_Allele_1 [OF9eveTil; PrmScf064, 55703, +]
GGACAGTCCGGTGGGTCTTGACGTCAGAGCTGTCGGTTTTGGCGCTCAGTG
>CLocus_337_Sample_14_Locus_2233_Allele_0 [OM10eveTil; PrmScf064, 55703, +]
GGACAGTCCGGTGGGTCTTGACGTCAGAGCTGTCGGTTTTGGCGCTCAGTG
>CLocus_337_Sample_14_Locus_2233_Allele_1 [OM10eveTil; PrmScf064, 55703, +]
GGACAGTCCGGTGGGTCTTGACGTCAGAGCTGTCGGTTTTGGCGCTCAGTG
>CLocus_337_Sample_17_Locus_1692_Allele_0 [OM3eveTil; PrmScf064, 55703, +]
GGACAGTCCGGTGGGTCTTGACGTCAGAGCTGTCGGTTTTGGCGCTCAGTG
>CLocus_337_Sample_17_Locus_1692_Allele_1 [OM3eveTil; PrmScf064, 55703, +]
GGACAGTCCGGTGGGTCTTGACGTCAGAGCTGTCGGTTTTGGCGCTCAGTG
>CLocus_337_Sample_19_Locus_1183_Allele_0 [OM4eveTil; PrmScf064, 55703, +]
GGACAGTCCGGTGGGTCTTGACGTCAGAGCTGTCGGTTTTGGCGCTCAGTG
>CLocus_337_Sample_19_Locus_1183_Allele_1 [OM4eveTil; PrmScf064, 55703, +]
GGACAGTCCGGTGGGTCTTGACGTCAGAGCTGTCGGTTTTGGCGCTCAGTG
>CLocus_337_Sample_24_Locus_1827_Allele_0 [OM8eveTil; PrmScf064, 55703, +]
GGACAGTCCGGTGGGTCTTGACGTCAGAGCTGTCGGTTTTGGCGCTCAGTG
>CLocus_337_Sample_24_Locus_1827_Allele_1 [OM8eveTil; PrmScf064, 55703, +]
GGACAGTCCGGTGGGTCTTGACGTCAGAGCTGTCGGTTTTGGCGCTCAGTG
>CLocus_337_Sample_29_Locus_1609_Allele_0 [ON1eveTil; PrmScf064, 55703, +]
GGACAGTCCGGTGGGTCTTGACGTCAGAGCTGTCGGTTTTGGCGCTCAGTG
>CLocus_337_Sample_29_Locus_1609_Allele_1 [ON1eveTil; PrmScf064, 55703, +]
GGACAGTCCGGTGGGTCTTGACGTCAGAGCTGTCGGTTTTGGCGCTCAGTG
>CLocus_337_Sample_30_Locus_1823_Allele_0 [ON7eveTil; PrmScf064, 55703, +]
GGACAGTCCGGTGGGTCTTGACGTCAGAGCTGTCGGTTTTGGCGCTCAGTG
>CLocus_337_Sample_30_Locus_1823_Allele_1 [ON7eveTil; PrmScf064, 55703, +]
GGACAGTCCGGTGGGTCTTGACGTCAGAGCTGTCGGTTTTGGCGCTCAGTG
>CLocus_337_Sample_7_Locus_1454_Allele_0 [OF2sarALin; PrmScf064, 55703, +]
GGACAGTCCGGTGGGTCTTGACGTCAGAGCTGTCGGTTTTGGCGCTCAGTG
>CLocus_337_Sample_7_Locus_1454_Allele_1 [OF2sarALin; PrmScf064, 55703, +]
GGACAGTCCGGTGGGTCTTGACGTCAGAGCTGTCGGTTTTGGCGCTCAGTG
>CLocus_337_Sample_8_Locus_1892_Allele_0 [OF3sarBLin; PrmScf064, 55703, +]
GGACAGTCCGGTGGGTCTTGACGTCAGAGCTGTCGGTTTTGGCGCTCAGTG
>CLocus_337_Sample_8_Locus_1892_Allele_1 [OF3sarBLin; PrmScf064, 55703, +]
GGACAGTCCGGTGGGTCTTGACGTCAGAGCTGTCGGTTTTGGCGCTCAGTG
>CLocus_337_Sample_10_Locus_1411_Allele_0 [OF5sarBLin; PrmScf064, 55703, +]
GGACAGTCCGGTGGGTCTTGACGTCAGAGCTGTCGGTTTTGGCGCTCAGTG
>CLocus_337_Sample_10_Locus_1411_Allele_1 [OF5sarBLin; PrmScf064, 55703, +]
GGACAGTCCGGTGGGTCTTGACGTCAGAGCTGTCGGTTTTGGCGCTCAGTG
>CLocus_337_Sample_12_Locus_1038_Allele_0 [OF6sarALin; PrmScf064, 55703, +]
GGACAGTCCGGTGGGTCTTGACGTCAGAGCTGTCGGTTTTGGCGCTCAGTG
>CLocus_337_Sample_12_Locus_1038_Allele_1 [OF6sarALin; PrmScf064, 55703, +]
GGACAGTCCGGTGGGTCTTGACGTCAGAGCTGTCGGTTTTGGCGCTCAGTG
>CLocus_337_Sample_16_Locus_1583_Allele_0 [OM1sarALin; PrmScf064, 55703, +]
GGACAGTCCGGTGGGTCTTGACGTCAGAGCTGTCGGTTTTGGCGCTCAGTG
>CLocus_337_Sample_16_Locus_1583_Allele_1 [OM1sarALin; PrmScf064, 55703, +]
GGACAGTCCGGTGGGTCTTGACGTCAGAGCTGTCGGTTTTGGCGCTCAGTG
>CLocus_337_Sample_20_Locus_1260_Allele_0 [OM4sarBLin; PrmScf064, 55703, +]
GGACAGTCCGGTGGGTCTTGACGTCAGAGCTGTCGGTTTTGGCGCTCAGTG
>CLocus_337_Sample_20_Locus_1260_Allele_1 [OM4sarBLin; PrmScf064, 55703, +]
GGACAGTCCGGTGGGTCTTGACGTCAGAGCTGTCGGTTTTGGCGCTCAGTG
>CLocus_337_Sample_22_Locus_1595_Allele_0 [OM7sarBLin; PrmScf064, 55703, +]
GGACAGTCCGGTGGGTCTTGACGTCAGAGCTGTCGGTTTTGGCGCTCAGTG
>CLocus_337_Sample_22_Locus_1595_Allele_1 [OM7sarBLin; PrmScf064, 55703, +]
GGACAGTCCGGTGGGTCTTGACGTCAGAGCTGTCGGTTTTGGCGCTCAGTG
>CLocus_337_Sample_25_Locus_1475_Allele_0 [OM8sarALin; PrmScf064, 55703, +]
GGACAGTCCGGTGGGTCTTGACGTCAGAGCTGTCGGTTTTGGCGCTCAGTG
>CLocus_337_Sample_25_Locus_1475_Allele_1 [OM8sarALin; PrmScf064, 55703, +]
GGACAGTCCGGTGGGTCTTGACGTCAGAGCTGTCGGTTTTGGCGCTCAGTG
>CLocus_337_Sample_27_Locus_1260_Allele_0 [OM9sarALin; PrmScf064, 55703, +]
GGACAGTCCGGTGGGTCTTGACGTCAGAGCTGTCGGTTTTGGCGCTCAGTG
>CLocus_337_Sample_27_Locus_1260_Allele_1 [OM9sarALin; PrmScf064, 55703, +]
GGACAGTCCGGTGGGTCTTGACGTCAGAGCTGTCGGTTTTGGCGCTCAGTG
>CLocus_337_Sample_28_Locus_2237_Allele_0 [ON10sarBLin; PrmScf064, 55703, +]
GGACAGTCCGGTGGGTCTTGACGTCAGAGCTGTCGGTTTTGGCGCTCAGTG
>CLocus_337_Sample_28_Locus_2237_Allele_1 [ON10sarBLin; PrmScf064, 55703, +]
GGACAGTCCGGTGGGTCTTGACGTCAGAGCTGTCGGTTTTGGCGCTCAGTG
>CLocus_339_Sample_6_Locus_2214_Allele_0 [OF2eveTil; PrmScf064, 76171, -]
GGTTTTGTTGAAGTTCCTTATTTATTTTTATTGAGTTTTTTAGCATTTAAA
>CLocus_339_Sample_6_Locus_2214_Allele_1 [OF2eveTil; PrmScf064, 76171, -]
GGTTTTGTTGAAGTTCCTTATTTATTTTTATTGAGTTTTTTAGCATTTAAA
>CLocus_339_Sample_9_Locus_1535_Allele_0 [OF5eveTil; PrmScf064, 76171, -]
GGTTTTGTTGAAGTTCCTTATTTATTTTTATTGAGTTTTTTAGCATTTAAA
>CLocus_339_Sample_9_Locus_1535_Allele_1 [OF5eveTil; PrmScf064, 76171, -]
GGTTTTGTTGAAGTTCCTTATTTATTTTTATTGAGTTTTTTAGCATTTAAA
>CLocus_339_Sample_11_Locus_1915_Allele_0 [OF6eveTil; PrmScf064, 76171, -]
GGTTTTGTTGAAGTTCCTTATTTATTTTTATTGAGTTTTTTAGCATTTAAA
>CLocus_339_Sample_11_Locus_1915_Allele_1 [OF6eveTil; PrmScf064, 76171, -]
GGTTTTGTTGAAGTTCCTTATTTATTTTTATTGAGTTTTTTAGCATTTAAA
>CLocus_339_Sample_13_Locus_1272_Allele_0 [OF9eveTil; PrmScf064, 76171, -]
GGTTTTGTTGAAGTTCCTTATTTATTTTTATTGAGTTTTTTAGCATTTAAA
>CLocus_339_Sample_13_Locus_1272_Allele_1 [OF9eveTil; PrmScf064, 76171, -]
GGTTTTGTTGAAGTTCCTTATTTATTTTTATTGAGTTTTTTAGCATTTAAA
>CLocus_339_Sample_14_Locus_2243_Allele_0 [OM10eveTil; PrmScf064, 76171, -]
GGTTTTGTTGAAGTTCCTTATTTATTTTTATTGAGTTTTTTAGCATTTAAA
>CLocus_339_Sample_14_Locus_2243_Allele_1 [OM10eveTil; PrmScf064, 76171, -]
GGTTTTGTTGAAGTTCCTTATTTATTTTTATTGAGTTTTTTAGCATTTAAA
>CLocus_339_Sample_17_Locus_1699_Allele_0 [OM3eveTil; PrmScf064, 76171, -]
GGTTTTGTTGAAGTTCCTTATTTATTTTTATTGAGTTTTTTAGCATTTAAA
>CLocus_339_Sample_17_Locus_1699_Allele_1 [OM3eveTil; PrmScf064, 76171, -]
GGTTTTGTTGAAGTTCCTTATTTATTTTTATTGAGTTTTTTAGCATTTAAA
>CLocus_339_Sample_19_Locus_1186_Allele_0 [OM4eveTil; PrmScf064, 76171, -]
GGTTTTGTTGAAGTTCCTTATTTATTTTTATTGAGTTTTTTAGCATTTAAA
>CLocus_339_Sample_19_Locus_1186_Allele_1 [OM4eveTil; PrmScf064, 76171, -]
GGTTTTGTTGAAGTTCCTTATTTATTTTTATTGAGTTTTTTAGCATTTAAA
>CLocus_339_Sample_24_Locus_1834_Allele_0 [OM8eveTil; PrmScf064, 76171, -]
GGTTTTGTTGAAGTTCCTTATTTATTTTTATTGAGTTTTTTAGCATTTAAA
>CLocus_339_Sample_24_Locus_1834_Allele_1 [OM8eveTil; PrmScf064, 76171, -]
GGTTTTGTTGAAGTTCCTTATTTATTTTTATTGAGTTTTTTAGCATTTAAA
>CLocus_339_Sample_29_Locus_1619_Allele_0 [ON1eveTil; PrmScf064, 76171, -]
GGTTTTGTTGAAGTTCCTTATTTATTTTTATTGAGTTTTTTAGCATTTAAA
>CLocus_339_Sample_29_Locus_1619_Allele_1 [ON1eveTil; PrmScf064, 76171, -]
GGTTTTGTTGAAGTTCCTTATTTATTTTTATTGAGTTTTTTAGCATTTAAA
>CLocus_339_Sample_30_Locus_1829_Allele_0 [ON7eveTil; PrmScf064, 76171, -]
GGTTTTGTTGAAGTTCCTTATTTATTTTTATTGAGTTTTTTAGCATTTAAA
>CLocus_339_Sample_30_Locus_1829_Allele_1 [ON7eveTil; PrmScf064, 76171, -]
GGTTTTGTTGAAGTTCCTTATTTATTTTTATTGAGTTTTTTAGCATTTAAA
>CLocus_339_Sample_7_Locus_1460_Allele_0 [OF2sarALin; PrmScf064, 76171, -]
GGTTTTGTTGAAGTTCCTTATTTATTTTTATTGAGTTTTTTAGCATTTAAA
>CLocus_339_Sample_7_Locus_1460_Allele_1 [OF2sarALin; PrmScf064, 76171, -]
GGTTTTGTTGAAGTTCCTTATTTATTTTTATTGAGTTTTTTAGCATTTAAA
>CLocus_339_Sample_8_Locus_1899_Allele_0 [OF3sarBLin; PrmScf064, 76171, -]
GGTTTTGTTGAAGTTCCTTATTTATTTTTATTGAGTTTTTTAGCATTTAAA
>CLocus_339_Sample_8_Locus_1899_Allele_1 [OF3sarBLin; PrmScf064, 76171, -]
GGTTTTGTTGAAGTTCCTTATTTATTTTTATTGAGTTTTTTAGCATTTAAA
>CLocus_339_Sample_10_Locus_1420_Allele_0 [OF5sarBLin; PrmScf064, 76171, -]
GGTTTTGTTGAAGTTCCTTATTTATTTTTATTGAGTTTTTTAGCATTTAAA
>CLocus_339_Sample_10_Locus_1420_Allele_1 [OF5sarBLin; PrmScf064, 76171, -]
GGTTTTGTTGAAGTTCCTTATTTATTTTTATTGAGTTTTTTAGCATTTAAA
>CLocus_339_Sample_12_Locus_1045_Allele_0 [OF6sarALin; PrmScf064, 76171, -]
GGTTTTGTTGAAGTTCCTTATTTATTTTTATTGAGTTTTTTAGCATTTAAA
>CLocus_339_Sample_12_Locus_1045_Allele_1 [OF6sarALin; PrmScf064, 76171, -]
GGTTTTGTTGAAGTTCCTTATTTATTTTTATTGAGTTTTTTAGCATTTAAA
>CLocus_339_Sample_16_Locus_1589_Allele_0 [OM1sarALin; PrmScf064, 76171, -]
GGTTTTGTTGAAGTTCCTTATTTATTTTTATTGAGTTTTTTAGCATTTAAA
>CLocus_339_Sample_16_Locus_1589_Allele_1 [OM1sarALin; PrmScf064, 76171, -]
GGTTTTGTTGAAGTTCCTTATTTATTTTTATTGAGTTTTTTAGCATTTAAA
>CLocus_339_Sample_20_Locus_1264_Allele_0 [OM4sarBLin; PrmScf064, 76171, -]
GGTTTTGTTGAAGTTCCTTATTTATTTTTATTGAGTTTTTTAGCATTTAAA
>CLocus_339_Sample_20_Locus_1264_Allele_1 [OM4sarBLin; PrmScf064, 76171, -]
GGTTTTGTTGAAGTTCCTTATTTATTTTTATTGAGTTTTTTAGCATTTAAA
>CLocus_339_Sample_22_Locus_1602_Allele_0 [OM7sarBLin; PrmScf064, 76171, -]
GGTTTTGTTGAAGTTCCTTATTTATTTTTATTGAGTTTTTTAGCATTTAAA
>CLocus_339_Sample_22_Locus_1602_Allele_1 [OM7sarBLin; PrmScf064, 76171, -]
GGTTTTGTTGAAGTTCCTTATTTATTTTTATTGAGTTTTTTAGCATTTAAA
>CLocus_339_Sample_25_Locus_1483_Allele_0 [OM8sarALin; PrmScf064, 76171, -]
GGTTTTGTTGAAGTTCCTTATTTATTTTTATTGAGTTTTTTAGCATTTAAA
>CLocus_339_Sample_25_Locus_1483_Allele_1 [OM8sarALin; PrmScf064, 76171, -]
GGTTTTGTTGAAGTTCCTTATTTATTTTTATTGAGTTTTTTAGCATTTAAA
>CLocus_339_Sample_27_Locus_1264_Allele_0 [OM9sarALin; PrmScf064, 76171, -]
GGTTTTGTTGAAGTTCCTTATTTATTTTTATTGAGTTTTTTAGCATTTAAA
>CLocus_339_Sample_27_Locus_1264_Allele_1 [OM9sarALin; PrmScf064, 76171, -]
GGTTTTGTTGAAGTTCCTTATTTATTTTTATTGAGTTTTTTAGCATTTAAA
>CLocus_339_Sample_28_Locus_2245_Allele_0 [ON10sarBLin; PrmScf064, 76171, -]
GGTTTTGTTGAAGTTCCTTATTTATTTTTATTGAGTTTTTTAGCATTTAAA
>CLocus_339_Sample_28_Locus_2245_Allele_1 [ON10sarBLin; PrmScf064, 76171, -]
GGTTTTGTTGAAGTTCCTTATTTATTTTTATTGAGTTTTTTAGCATTTAAA
>CLocus_328_Sample_6_Locus_2142_Allele_0 [OF2eveTil; PrmScf064, 290945, -]
CCCAGTGTGACAGTCTGCCCATAAAGGAGGACATGGACGCCATCGTGGACC
>CLocus_328_Sample_6_Locus_2142_Allele_1 [OF2eveTil; PrmScf064, 290945, -]
CCCAGTGTGACAGTCTGCCCATAAAGGAGGACATGGACGCCATCGTGGACC
>CLocus_328_Sample_9_Locus_1478_Allele_0 [OF5eveTil; PrmScf064, 290945, -]
CCCAGTGTGACAGTCTGCCCATAAAGGAGGACATGGACGCCATCGTGGACC
>CLocus_328_Sample_9_Locus_1478_Allele_1 [OF5eveTil; PrmScf064, 290945, -]
CCCAGTGTGACAGTCTGCCCATAAAGGAGGACATGGACGCCATCGTGGACC
>CLocus_328_Sample_11_Locus_1846_Allele_0 [OF6eveTil; PrmScf064, 290945, -]
CCCAGTGTGACAGTCTGCCCATAAAGGAGGACATGGACGCCATCGTGGACC
>CLocus_328_Sample_11_Locus_1846_Allele_1 [OF6eveTil; PrmScf064, 290945, -]
CCCAGTGTGACAGTCTGCCCATAAAGGAGGACATGGACGCCATCGTGGACC
>CLocus_328_Sample_13_Locus_1225_Allele_0 [OF9eveTil; PrmScf064, 290945, -]
CCCAGTGTGACAGTCTGCCCATAAAGGAGGACATGGACGCCATCGTGGACC
>CLocus_328_Sample_13_Locus_1225_Allele_1 [OF9eveTil; PrmScf064, 290945, -]
CCCAGTGTGACAGTCTGCCCATAAAGGAGGACATGGACGCCATCGTGGACC
>CLocus_328_Sample_14_Locus_2161_Allele_0 [OM10eveTil; PrmScf064, 290945, -]
CCCAGTGTGACAGTCTGCCCATAAAGGAGGACATGGACGCCATCGTGGACC
>CLocus_328_Sample_14_Locus_2161_Allele_1 [OM10eveTil; PrmScf064, 290945, -]
CCCAGTGTGACAGTCTGCCCATAAAGGAGGACATGGACGCCATCGTGGACC
>CLocus_328_Sample_17_Locus_1652_Allele_0 [OM3eveTil; PrmScf064, 290945, -]
CCCAGTGTGACAGTCTGCCCATAAAGGAGGACATGGACGCCATCGTGGACC
>CLocus_328_Sample_17_Locus_1652_Allele_1 [OM3eveTil; PrmScf064, 290945, -]
CCCAGTGTGACAGTCTGCCCATAAAGGAGGACATGGACGCCATCGTGGACC
>CLocus_328_Sample_19_Locus_1148_Allele_0 [OM4eveTil; PrmScf064, 290945, -]
CCCAGTGTGACAGTCTGCCCATAAAGGAGGACATGGACGCCATCGTGGACC
>CLocus_328_Sample_19_Locus_1148_Allele_1 [OM4eveTil; PrmScf064, 290945, -]
CCCAGTGTGACAGTCTGCCCATAAAGGAGGACATGGACGCCATCGTGGACC
>CLocus_328_Sample_24_Locus_1765_Allele_0 [OM8eveTil; PrmScf064, 290945, -]
CCCAGTGTGACAGTCTGCCCATAAAGGAGGACATGGACGCCATCGTGGACC
>CLocus_328_Sample_24_Locus_1765_Allele_1 [OM8eveTil; PrmScf064, 290945, -]
CCCAGTGTGACAGTCTGCCCATAAAGGAGGACATGGACGCCATCGTGGACC
>CLocus_328_Sample_29_Locus_1558_Allele_0 [ON1eveTil; PrmScf064, 290945, -]
CCCAGTGTGACAGTCTGCCCATAAAGGAGGACATGGACGCCATCGTGGACC
>CLocus_328_Sample_29_Locus_1558_Allele_1 [ON1eveTil; PrmScf064, 290945, -]
CCCAGTGTGACAGTCTGCCCATAAAGGAGGACATGGACGCCATCGTGGACC
>CLocus_328_Sample_30_Locus_1769_Allele_0 [ON7eveTil; PrmScf064, 290945, -]
CCCAGTGTGACAGTCTGCCCATAAAGGAGGACATGGACGCCATCGTGGACC
>CLocus_328_Sample_30_Locus_1769_Allele_1 [ON7eveTil; PrmScf064, 290945, -]
CCCAGTGTGACAGTCTGCCCATAAAGGAGGACATGGACGCCATCGTGGACC
>CLocus_328_Sample_7_Locus_1415_Allele_0 [OF2sarALin; PrmScf064, 290945, -]
CCCAGTGTGACAGTCTGCCCATAAAGGAGGACATGGACGCCATCGTGGACC
>CLocus_328_Sample_7_Locus_1415_Allele_1 [OF2sarALin; PrmScf064, 290945, -]
CCCAGTGTGACAGTCTGCCCATAAAGGAGGACATGGACGCCATCGTGGACC
>CLocus_328_Sample_8_Locus_1836_Allele_0 [OF3sarBLin; PrmScf064, 290945, -]
CCCAGTGTGACAGTCTGCCCATAAAGGAGGACATGGACGCCATCGTGGACC
>CLocus_328_Sample_8_Locus_1836_Allele_1 [OF3sarBLin; PrmScf064, 290945, -]
CCCAGTGTGACAGTCTGCCCATAAAGGAGGACATGGACGCCATCGTGGACC
>CLocus_328_Sample_10_Locus_1369_Allele_0 [OF5sarBLin; PrmScf064, 290945, -]
CCCAGTGTGACAGTCTGCCCATAAAGGAGGACATGGACGCCATCGTGGACC
>CLocus_328_Sample_10_Locus_1369_Allele_1 [OF5sarBLin; PrmScf064, 290945, -]
CCCAGTGTGACAGTCTGCCCATAAAGGAGGACATGGACGCCATCGTGGACC
>CLocus_328_Sample_12_Locus_1011_Allele_0 [OF6sarALin; PrmScf064, 290945, -]
CCCAGTGTGACAGTCTGCCCATAAAGGAGGACATGGACGCCATCGTGGACC
>CLocus_328_Sample_12_Locus_1011_Allele_1 [OF6sarALin; PrmScf064, 290945, -]
CCCAGTGTGACAGTCTGCCCATAAAGGAGGACATGGACGCCATCGTGGACC
>CLocus_328_Sample_16_Locus_1542_Allele_0 [OM1sarALin; PrmScf064, 290945, -]
CCCAGTGTGACAGTCTGCCCATAAAGGAGGACATGGACGCCATCGTGGACC
>CLocus_328_Sample_16_Locus_1542_Allele_1 [OM1sarALin; PrmScf064, 290945, -]
CCCAGTGTGACAGTCTGCCCATAAAGGAGGACATGGACGCCATCGTGGACC
>CLocus_328_Sample_20_Locus_1222_Allele_0 [OM4sarBLin; PrmScf064, 290945, -]
CCCAGTGTGACAGTCTGCCCATAAAGGAGGACATGGACGCCATCGTGGACC
>CLocus_328_Sample_20_Locus_1222_Allele_1 [OM4sarBLin; PrmScf064, 290945, -]
CCCAGTGTGACAGTCTGCCCATAAAGGAGGACATGGACGCCATCGTGGACC
>CLocus_328_Sample_22_Locus_1560_Allele_0 [OM7sarBLin; PrmScf064, 290945, -]
CCCAGTGTGACAGTCTGCCCATAAAGGAGGACATGGACGCCATCGTGGACC
>CLocus_328_Sample_22_Locus_1560_Allele_1 [OM7sarBLin; PrmScf064, 290945, -]
CCCAGTGTGACAGTCTGCCCATAAAGGAGGACATGGACGCCATCGTGGACC
>CLocus_328_Sample_25_Locus_1434_Allele_0 [OM8sarALin; PrmScf064, 290945, -]
CCCAGTGTGACAGTCTGCCCATAAAGGAGGACATGGACGCCATCGTGGACC
>CLocus_328_Sample_25_Locus_1434_Allele_1 [OM8sarALin; PrmScf064, 290945, -]
CCCAGTGTGACAGTCTGCCCATAAAGGAGGACATGGACGCCATCGTGGACC
>CLocus_328_Sample_27_Locus_1229_Allele_0 [OM9sarALin; PrmScf064, 290945, -]
CCCAGTGTGACAGTCTGCCCATAAAGGAGGACATGGACGCCATCGTGGACC
>CLocus_328_Sample_27_Locus_1229_Allele_1 [OM9sarALin; PrmScf064, 290945, -]
CCCAGTGTGACAGTCTGCCCATAAAGGAGGACATGGACGCCATCGTGGACC
>CLocus_328_Sample_28_Locus_2168_Allele_0 [ON10sarBLin; PrmScf064, 290945, -]
CCCAGTGTGACAGTCTGCCCATAAAGGAGGACATGGACGCCATCGTGGACC
>CLocus_328_Sample_28_Locus_2168_Allele_1 [ON10sarBLin; PrmScf064, 290945, -]
CCCAGTGTGACAGTCTGCCCATAAAGGAGGACATGGACGCCATCGTGGACC
>CLocus_330_Sample_6_Locus_2148_Allele_0 [OF2eveTil; PrmScf064, 306802, +]
TTGGGAGAACACAGAGTCCACAGAACCTCTGTGCTACAACAGAACGTTTAC
>CLocus_330_Sample_6_Locus_2148_Allele_1 [OF2eveTil; PrmScf064, 306802, +]
TTGGGAGAACACAGAGTCCACAGAACCTCTGTGCTACAACAGAACGTTTAC
>CLocus_330_Sample_9_Locus_1486_Allele_0 [OF5eveTil; PrmScf064, 306802, +]
TTGGGAGAACACAGAGTCCACAGAACCTCTGTGCTACAACAGAACGTTTAC
>CLocus_330_Sample_9_Locus_1486_Allele_1 [OF5eveTil; PrmScf064, 306802, +]
TTGGGAGAACACAGAGTCCACAGAACCTCTGTGCTACAACAGAACGTTTAC
>CLocus_330_Sample_11_Locus_1850_Allele_0 [OF6eveTil; PrmScf064, 306802, +]
TTGGGAGAACACAGAGTCCACAGAACCTCTGTGCTACAACAGAACGTTTAC
>CLocus_330_Sample_11_Locus_1850_Allele_1 [OF6eveTil; PrmScf064, 306802, +]
TTGGGAGAACACAGAGTCCACAGAACCTCTGTGCTACAACAGAACGTTTAC
>CLocus_330_Sample_13_Locus_1230_Allele_0 [OF9eveTil; PrmScf064, 306802, +]
TTGGGAGAACACAGAGTCCACAGAACCTCTGTGCTACAACAGAACGTTTAC
>CLocus_330_Sample_13_Locus_1230_Allele_1 [OF9eveTil; PrmScf064, 306802, +]
TTGGGAGAACACAGAGTCCACAGAACCTCTGTGCTACAACAGAACGTTTAC
>CLocus_330_Sample_14_Locus_2166_Allele_0 [OM10eveTil; PrmScf064, 306802, +]
TTGGGAGAACACAGAGTCCACAGAACCTCTGTGCTACAACAGAACGTTTAC
>CLocus_330_Sample_14_Locus_2166_Allele_1 [OM10eveTil; PrmScf064, 306802, +]
TTGGGAGAACACAGAGTCCACAGAACCTCTGTGCTACAACAGAACGTTTAC
>CLocus_330_Sample_17_Locus_1657_Allele_0 [OM3eveTil; PrmScf064, 306802, +]
TTGGGAGAACACAGAGTCCACAGAACCTCTGTGCTACAACAGAACGTTTAC
>CLocus_330_Sample_17_Locus_1657_Allele_1 [OM3eveTil; PrmScf064, 306802, +]
TTGGGAGAACACAGAGTCCACAGAACCTCTGTGCTACAACAGAACGTTTAC
>CLocus_330_Sample_19_Locus_1152_Allele_0 [OM4eveTil; PrmScf064, 306802, +]
TTGGGAGAACACAGAGTCCACAGAACCTCTGTGCTACAACAGAACGTTTAC
>CLocus_330_Sample_19_Locus_1152_Allele_1 [OM4eveTil; PrmScf064, 306802, +]
TTGGGAGAACACAGAGTCCACAGAACCTCTGTGCTACAACAGAACGTTTAC
>CLocus_330_Sample_24_Locus_1772_Allele_0 [OM8eveTil; PrmScf064, 306802, +]
TTGGGAGAACACAGAGTCCACAGAACCTCTGTGCTACAACAGAACGTTTAC
>CLocus_330_Sample_24_Locus_1772_Allele_1 [OM8eveTil; PrmScf064, 306802, +]
TTGGGAGAACACAGAGTCCACAGAACCTCTGTGCTACAACAGAACGTTTAC
>CLocus_330_Sample_29_Locus_1561_Allele_0 [ON1eveTil; PrmScf064, 306802, +]
TTGGGAGAACACAGAGTCCACAGAACCTCTGTGCTACAACAGAACGTTTAC
>CLocus_330_Sample_29_Locus_1561_Allele_1 [ON1eveTil; PrmScf064, 306802, +]
TTGGGAGAACACAGAGTCCACAGAACCTCTGTGCTACAACAGAACGTTTAC
>CLocus_330_Sample_30_Locus_1774_Allele_0 [ON7eveTil; PrmScf064, 306802, +]
TTGGGAGAACACAGAGTCCACAGAACCTCTGTGCTACAACAGAACGTTTAC
>CLocus_330_Sample_30_Locus_1774_Allele_1 [ON7eveTil; PrmScf064, 306802, +]
TTGGGAGAACACAGAGTCCACAGAACCTCTGTGCTACAACAGAACGTTTAC
>CLocus_330_Sample_7_Locus_1419_Allele_0 [OF2sarALin; PrmScf064, 306802, +]
TTGGGAGAACACAGAGTCCACAGAACCTCTGTGCTACAACAGAACGTTTAC
>CLocus_330_Sample_7_Locus_1419_Allele_1 [OF2sarALin; PrmScf064, 306802, +]
TTGGGAGAACACAGAGTCCACAGAACCTCTGTGCTACAACAGAACGTTTAC
>CLocus_330_Sample_8_Locus_1840_Allele_0 [OF3sarBLin; PrmScf064, 306802, +]
TTGGGAGAACACAGAGTCCACAGAACCTCTGTGCTACAACAGAACGTTTAC
>CLocus_330_Sample_8_Locus_1840_Allele_1 [OF3sarBLin; PrmScf064, 306802, +]
TTGGGAGAACACAGAGTCCACAGAACCTCTGTGCTACAACAGAACGTTTAC
>CLocus_330_Sample_10_Locus_1375_Allele_0 [OF5sarBLin; PrmScf064, 306802, +]
TTGGGAGAACACAGAGTCCACAGAACCTCTGTGCTACAACAGAACGTTTAC
>CLocus_330_Sample_10_Locus_1375_Allele_1 [OF5sarBLin; PrmScf064, 306802, +]
TTGGGAGAACACAGAGTCCACAGAACCTCTGTGCTACAACAGAACGTTTAC
>CLocus_330_Sample_12_Locus_1015_Allele_0 [OF6sarALin; PrmScf064, 306802, +]
TTGGGAGAACACAGAGTCCACAGAACCTCTGTGCTACAACAGAACGTTTAC
>CLocus_330_Sample_12_Locus_1015_Allele_1 [OF6sarALin; PrmScf064, 306802, +]
TTGGGAGAACACAGAGTCCACAGAACCTCTGTGCTACAACAGAACGTTTAC
>CLocus_330_Sample_16_Locus_1548_Allele_0 [OM1sarALin; PrmScf064, 306802, +]
TTGGGAGAACACAGAGTCCACAGAACCTCTGTGCTACAACAGAACGTTTAC
>CLocus_330_Sample_16_Locus_1548_Allele_1 [OM1sarALin; PrmScf064, 306802, +]
TTGGGAGAACACAGAGTCCACAGAACCTCTGTGCTACAACAGAACGTTTAC
>CLocus_330_Sample_20_Locus_1225_Allele_0 [OM4sarBLin; PrmScf064, 306802, +]
TTGGGAGAACACAGAGTCCACAGAACCTCTGTGCTACAACAGAACGTTTAC
>CLocus_330_Sample_20_Locus_1225_Allele_1 [OM4sarBLin; PrmScf064, 306802, +]
TTGGGAGAACACAGAGTCCACAGAACCTCTGTGCTACAACAGAACGTTTAC
>CLocus_330_Sample_22_Locus_1564_Allele_0 [OM7sarBLin; PrmScf064, 306802, +]
TTGGGAGAACACAGAGTCCACAGAACCTCTGTGCTACAACAGAACGTTTAC
>CLocus_330_Sample_22_Locus_1564_Allele_1 [OM7sarBLin; PrmScf064, 306802, +]
TTGGGAGAACACAGAGTCCACAGAACCTCTGTGCTACAACAGAACGTTTAC
>CLocus_330_Sample_25_Locus_1437_Allele_0 [OM8sarALin; PrmScf064, 306802, +]
TTGGGAGAACACAGAGTCCACAGAACCTCTGTGCTACAACAGAACGTTTAC
>CLocus_330_Sample_25_Locus_1437_Allele_1 [OM8sarALin; PrmScf064, 306802, +]
TTGGGAGAACACAGAGTCCACAGAACCTCTGTGCTACAACAGAACGTTTAC
>CLocus_330_Sample_27_Locus_1232_Allele_0 [OM9sarALin; PrmScf064, 306802, +]
TTGGGAGAACACAGAGTCCACAGAACCTCTGTGCTACAACAGAACGTTTAC
>CLocus_330_Sample_27_Locus_1232_Allele_1 [OM9sarALin; PrmScf064, 306802, +]
TTGGGAGAACACAGAGTCCACAGAACCTCTGTGCTACAACAGAACGTTTAC
>CLocus_330_Sample_28_Locus_2175_Allele_0 [ON10sarBLin; PrmScf064, 306802, +]
TTGGGAGAACACAGAGTCCACAGAACCTCTGTGCTACAACAGAACGTTTAC
>CLocus_330_Sample_28_Locus_2175_Allele_1 [ON10sarBLin; PrmScf064, 306802, +]
TTGGGAGAACACAGAGTCCACAGAACCTCTGTGCTACAACAGAACGTTTAC
>CLocus_344_Sample_12_Locus_1068_Allele_0 [OF6sarALin; PrmScf065, 209499, +]
CCTAAAGTGCGTCACCTAAGGTAGGTCCCTTTACCCAGGTGTTTTAAGGTG
>CLocus_344_Sample_12_Locus_1068_Allele_1 [OF6sarALin; PrmScf065, 209499, +]
CCTAAAGTGCGTCACCTAAGGTAGGTCCCTTTACCCAGGTGTTTTAAGGTG
>CLocus_344_Sample_20_Locus_1283_Allele_0 [OM4sarBLin; PrmScf065, 209499, +]
CCTAAAGTGCGTCACCTAAGGTAGGTCCCTTTACCCAGGTGTTTTAAGGTG
>CLocus_344_Sample_20_Locus_1283_Allele_1 [OM4sarBLin; PrmScf065, 209499, +]
CCTAAAGTGCGTCACCTAAGGTAGGTCCCTTTACCCAGGTGTTTTAAGGTG
>CLocus_344_Sample_25_Locus_1500_Allele_0 [OM8sarALin; PrmScf065, 209499, +]
CCTAAAGTGCGTCACCTAAGGTAGGTCCCTTTACCCAGGTGTTTTAAGGGG
>CLocus_344_Sample_25_Locus_1500_Allele_1 [OM8sarALin; PrmScf065, 209499, +]
CCTAAAGTGCGTCACCTAAGGTAGGTCCCTTTACCCAGGTGTTTTAAGGTG
>CLocus_373_Sample_6_Locus_2386_Allele_0 [OF2eveTil; PrmScf067, 85709, -]
CAATTCAGCCGTCAGGCCATCTGCTCCAGGAGATTTGTTACAATGTTGTTT
>CLocus_373_Sample_6_Locus_2386_Allele_1 [OF2eveTil; PrmScf067, 85709, -]
CAATTCAGCCGTCAGGCCATCTGCTCCAGGAGATTTGTTACAATGTTGTTT
>CLocus_373_Sample_9_Locus_1641_Allele_0 [OF5eveTil; PrmScf067, 85709, -]
CAATTCAGCCGTCAGGCCATCTGCTCCAGGAGATTTGTTACAATGTTGTTT
>CLocus_373_Sample_9_Locus_1641_Allele_1 [OF5eveTil; PrmScf067, 85709, -]
CAATTCAGCCGTCAGGCCATCTGCTCCAGGAGATTTGTTACAATGTTGTTT
>CLocus_373_Sample_11_Locus_2043_Allele_0 [OF6eveTil; PrmScf067, 85709, -]
CAATTCAGCCGTCAGGCCATCTGCTCCAGGAGATTTGTTACAATGTTGTTT
>CLocus_373_Sample_11_Locus_2043_Allele_1 [OF6eveTil; PrmScf067, 85709, -]
CAATTCAGCCGTCAGGCCATCTGCTCCAGGAGATTTGTTACAATGTTGTTT
>CLocus_373_Sample_13_Locus_1382_Allele_0 [OF9eveTil; PrmScf067, 85709, -]
CAATTCAGCCGTCAGGCCATCTGCTCCAGGAGATTTGTTACAATGTTGTTT
>CLocus_373_Sample_13_Locus_1382_Allele_1 [OF9eveTil; PrmScf067, 85709, -]
CAATTCAGCCGTCAGGCCATCTGCTCCAGGAGATTTGTTACAATGTTGTTT
>CLocus_373_Sample_14_Locus_2414_Allele_0 [OM10eveTil; PrmScf067, 85709, -]
CAATTCAGCCGTCAGGCCATCTGCTCCAGGAGATTTGTTACAATGTTGTTT
>CLocus_373_Sample_14_Locus_2414_Allele_1 [OM10eveTil; PrmScf067, 85709, -]
CAATTCAGCCGTCAGGCCATCTGCTCCAGGAGATTTGTTACAATGTTGTTT
>CLocus_373_Sample_17_Locus_1862_Allele_0 [OM3eveTil; PrmScf067, 85709, -]
CAATTCAGCCGTCAGGCCATCTGCTCCAGGAGATTTGTTACAATGTTGTTT
>CLocus_373_Sample_17_Locus_1862_Allele_1 [OM3eveTil; PrmScf067, 85709, -]
CAATTCAGCCGTCAGGCCATCTGCTCCAGGAGATTTGTTACAATGTTGTTT
[truncated: 24,029,713 more chars]
