# Supplementary material for: Mitochondrial introgression by ancient admixture between two distant lacustrine fishes in Sulawesi Island
Source: PLoS One. 2021 Jun 10;16(6):e0245316. doi: 10.1371/journal.pone.0245316 (PMC8192020; doi:10.1371/journal.pone.0245316)
Supplement: S5 File — (VCF) [file pone.0245316.s014.vcf]

##fileformat=VCFv4.2
##fileDate=20200828
##source="Stacks v1.48"
##INFO=<ID=NS,Number=1,Type=Integer,Description="Number of Samples With Data">
##INFO=<ID=AF,Number=.,Type=Float,Description="Allele Frequency">
##FORMAT=<ID=GT,Number=1,Type=String,Description="Genotype">
##FORMAT=<ID=DP,Number=1,Type=Integer,Description="Read Depth">
##FORMAT=<ID=AD,Number=1,Type=Integer,Description="Allele Depth">
##FORMAT=<ID=GL,Number=.,Type=Float,Description="Genotype Likelihood">
##INFO=<ID=locori,Number=1,Type=Character,Description="Orientation the corresponding Stacks locus aligns in">
#CHROM	POS	ID	REF	ALT	QUAL	FILTER	INFO	FORMAT	OF13dop2Dop	OF16dop2Dop	OF17dop2Dop	OF18dop2Dop	OF19dop2Dop	OM1dop2Dop	OM4dop2Dop	OM7dop2Dop	OM8dop2Dop	OM9dop2Dop	OF2eveTil	OF5eveTil	OF6eveTil	OF9eveTil	OM10eveTil	OM3eveTil	OM4eveTil	OM8eveTil	ON1eveTil	ON7eveTil	OF2sarALin	OF3sarBLin	OF5sarBLin	OF6sarALin	OM1sarALin	OM4sarBLin	OM7sarBLin	OM8sarALin	OM9sarALin	ON10sarBLin
PrmScf037	300034	41_29	T	G	.	PASS	NS=30;AF=0.350;locori=m	GT:DP:AD	1/1:30:0,30	1/1:47:0,47	1/1:59:0,59	1/1:35:0,35	1/1:38:0,38	1/1:33:0,33	1/1:29:0,29	1/1:48:0,48	1/1:39:0,39	1/1:43:0,43	0/0:80:80,0	0/0:35:35,0	0/0:19:19,0	0/0:21:21,0	0/0:36:36,0	0/0:125:125,0	0/0:21:21,0	0/0:34:34,0	0/0:17:17,0	0/0:56:56,0	0/0:37:37,0	0/0:27:27,0	0/0:47:47,0	0/0:41:41,0	0/0:29:29,0	0/0:24:24,0	0/1:59:21,38	0/0:46:46,0	0/0:40:40,0	0/0:58:58,0
PrmScf037	577195	62_15	A	G	.	PASS	NS=30;AF=0.500;locori=m	GT:DP:AD	1/1:21:0,21	1/1:27:0,27	1/1:17:0,17	1/1:25:0,25	1/1:29:0,29	1/1:25:0,25	1/1:28:0,28	1/1:35:0,35	1/1:27:0,27	1/1:21:0,21	1/1:68:0,68	0/1:16:7,9	0/0:29:29,0	0/0:24:24,0	0/1:22:13,9	0/1:84:43,41	0/1:15:6,9	1/1:22:0,22	0/1:15:8,7	0/0:31:31,0	0/0:54:54,0	0/0:72:72,0	0/0:37:37,0	0/0:69:69,0	0/0:44:44,0	0/0:26:26,0	0/0:89:89,0	0/0:73:73,0	0/0:41:41,0	0/1:68:49,19
PrmScf037	1015499	1_3	G	A	.	PASS	NS=30;AF=0.167;locori=m	GT:DP:AD	1/1:460:0,460	0/1:688:377,311	0/0:411:411,0	0/0:583:583,0	1/1:517:0,517	0/1:403:203,200	0/0:477:477,0	0/1:546:275,271	1/1:516:0,516	0/1:505:293,212	0/0:1267:1267,0	0/0:325:325,0	0/0:288:288,0	0/0:244:244,0	0/0:550:550,0	0/0:593:593,0	0/0:285:285,0	0/0:360:360,0	0/0:266:266,0	0/0:983:983,0	0/0:591:591,0	0/0:513:513,0	0/0:240:240,0	0/0:848:848,0	0/0:490:490,0	0/0:273:273,0	0/0:1124:1124,0	0/0:509:509,0	0/0:1119:1119,0	0/0:597:597,0
PrmScf037	1048939	2_29	C	A	.	PASS	NS=30;AF=0.017;locori=p	GT:DP:AD	0/0:872:872,0	0/1:1149:607,542	0/0:857:857,0	0/0:1053:1053,0	0/0:1000:1000,0	0/0:831:831,0	0/0:1033:1033,0	0/0:1194:1194,0	0/0:1050:1050,0	0/0:1124:1124,0	0/0:1322:1322,0	0/0:518:518,0	0/0:384:384,0	0/0:352:352,0	0/0:708:708,0	0/0:453:453,0	0/0:386:386,0	0/0:378:378,0	0/0:392:392,0	0/0:1159:1159,0	0/0:832:832,0	0/0:716:716,0	0/0:598:598,0	0/0:680:680,0	0/0:599:599,0	0/0:420:420,0	0/0:1136:1136,0	0/0:933:933,0	0/0:706:706,0	0/0:739:739,0
PrmScf037	1062201	3_35	G	A	.	PASS	NS=30;AF=0.333;locori=p	GT:DP:AD	0/0:85:85,0	0/0:103:103,0	0/0:76:76,0	0/0:91:91,0	0/0:80:80,0	0/0:81:81,0	0/0:94:94,0	0/0:100:100,0	0/0:119:119,0	0/0:85:85,0	1/1:207:0,207	1/1:67:0,67	1/1:63:0,63	1/1:45:0,45	1/1:99:0,99	1/1:207:0,207	1/1:65:0,65	1/1:51:0,51	1/1:49:0,49	1/1:141:0,141	0/0:100:100,0	0/0:68:68,0	0/0:83:83,0	0/0:111:111,0	0/0:82:82,0	0/0:46:46,0	0/0:158:158,0	0/0:160:160,0	0/0:131:131,0	0/0:122:122,0
PrmScf037	1389412	5_8	C	T	.	PASS	NS=30;AF=0.117;locori=m	GT:DP:AD	0/0:183:183,0	0/0:236:236,0	0/0:197:197,0	0/0:209:209,0	0/0:176:176,0	0/0:152:152,0	0/0:196:196,0	0/0:230:230,0	0/0:189:189,0	0/0:214:214,0	0/0:450:450,0	0/0:153:153,0	0/0:131:131,0	0/0:147:147,0	0/0:291:291,0	0/0:402:402,0	0/0:152:152,0	0/0:151:151,0	0/0:134:134,0	0/0:434:434,0	0/0:342:342,0	0/1:297:162,135	0/1:251:120,131	0/0:281:281,0	0/1:286:146,140	0/1:128:66,62	1/1:525:0,525	0/1:413:211,202	0/0:317:317,0	0/0:350:350,0
PrmScf037	1392068	6_27	C	T	.	PASS	NS=30;AF=0.367;locori=p	GT:DP:AD	1/1:319:0,319	1/1:381:0,381	1/1:246:0,246	1/1:303:0,303	1/1:338:0,338	1/1:270:0,270	1/1:293:0,293	0/1:371:171,200	1/1:319:0,319	0/1:374:170,204	0/0:352:352,0	0/0:90:90,0	0/0:92:92,0	0/0:103:103,0	0/0:137:137,0	0/0:271:271,0	0/0:100:100,0	0/0:90:90,0	0/0:91:91,0	0/0:256:256,0	0/0:162:162,0	0/0:138:138,0	0/1:134:65,69	0/0:206:206,0	0/1:130:65,65	0/0:93:93,0	1/1:316:0,316	0/0:240:240,0	0/0:275:275,0	0/0:180:180,0
PrmScf037	1907773	15_7	T	C	.	PASS	NS=30;AF=0.150;locori=m	GT:DP:AD	0/0:929:929,0	0/0:1197:1197,0	0/0:914:914,0	0/0:1018:1018,0	0/0:978:978,0	0/0:890:890,0	0/0:891:891,0	0/0:1175:1175,0	0/0:1010:1010,0	0/0:1060:1060,0	0/0:1842:1842,0	0/0:496:496,0	0/0:386:386,0	0/0:447:447,0	0/0:710:710,0	0/0:544:544,0	0/0:449:449,0	0/0:514:514,0	0/0:444:444,0	0/0:1367:1367,0	1/1:870:0,870	0/0:704:704,0	0/1:653:294,359	0/0:976:976,0	1/1:721:0,721	0/1:403:195,208	0/0:1380:1380,0	0/0:1216:1216,0	1/1:1332:0,1332	0/1:872:452,420
PrmScf037	1940235	18_36	C	T	.	PASS	NS=30;AF=0.367;locori=m	GT:DP:AD	0/0:481:481,0	0/0:638:638,0	0/0:510:510,0	0/0:570:570,0	0/0:531:531,0	0/0:414:414,0	0/0:524:524,0	0/0:658:658,0	0/0:528:528,0	0/0:562:562,0	1/1:480:0,480	1/1:162:0,162	1/1:107:0,107	1/1:103:0,103	1/1:220:0,220	1/1:401:0,401	1/1:141:0,141	1/1:136:0,136	1/1:111:0,111	1/1:356:0,356	0/0:129:129,0	0/0:96:96,0	0/0:91:91,0	0/0:242:242,0	0/0:110:110,0	1/1:46:0,46	0/0:196:196,0	0/0:307:307,0	0/0:166:166,0	0/0:257:257,0
PrmScf037	2414650	31_13	A	G	.	PASS	NS=30;AF=0.350;locori=m	GT:DP:AD	0/0:26:26,0	0/0:41:41,0	0/0:26:26,0	0/0:26:26,0	0/0:37:37,0	0/0:25:25,0	0/0:27:27,0	0/0:33:33,0	0/0:26:26,0	0/0:27:27,0	1/1:75:0,75	1/1:33:0,33	1/1:22:0,22	1/1:21:0,21	1/1:31:0,31	1/1:162:0,162	1/1:17:0,17	1/1:20:0,20	1/1:26:0,26	1/1:49:0,49	0/0:39:39,0	0/0:34:34,0	0/0:43:43,0	0/0:48:48,0	0/0:24:24,0	0/1:18:13,5	0/0:64:64,0	0/0:71:71,0	0/0:89:89,0	0/0:30:30,0
PrmScf037	2525457	36_8	T	C	.	PASS	NS=30;AF=0.017;locori=m	GT:DP:AD	0/0:36:36,0	0/0:36:36,0	0/0:23:23,0	0/0:28:28,0	0/0:37:37,0	0/0:18:18,0	0/0:37:37,0	0/0:27:27,0	0/0:36:36,0	0/0:26:26,0	0/0:206:206,0	0/0:16:16,0	0/0:18:18,0	0/0:14:14,0	0/0:43:43,0	0/0:31:31,0	0/0:14:14,0	0/0:26:26,0	0/0:27:27,0	0/0:45:45,0	0/0:20:20,0	0/0:142:142,0	0/0:18:18,0	0/0:22:22,0	0/0:28:28,0	0/1:13:4,9	0/0:10:10,0	0/0:29:29,0	0/0:19:19,0	0/0:47:47,0
PrmScf037	3035291	42_8	G	A	.	PASS	NS=30;AF=0.333;locori=p	GT:DP:AD	1/1:29:0,29	1/1:36:0,36	1/1:22:0,22	1/1:27:0,27	1/1:36:0,36	1/1:20:0,20	1/1:22:0,22	1/1:38:0,38	1/1:36:0,36	1/1:25:0,25	0/0:51:51,0	0/0:14:14,0	0/0:16:16,0	0/0:17:17,0	0/0:25:25,0	0/0:101:101,0	0/0:25:25,0	0/0:17:17,0	0/0:20:20,0	0/0:45:45,0	0/0:30:30,0	0/0:43:43,0	0/0:14:14,0	0/0:26:26,0	0/0:35:35,0	0/0:23:23,0	0/0:28:28,0	0/0:24:24,0	0/0:26:26,0	0/0:18:18,0
PrmScf039	507710	131_14	A	G	.	PASS	NS=30;AF=0.333;locori=p	GT:DP:AD	0/0:73:73,0	0/0:93:93,0	0/0:61:61,0	0/0:76:76,0	0/0:71:71,0	0/0:85:85,0	0/0:66:66,0	0/0:101:101,0	0/0:79:79,0	0/0:82:82,0	1/1:219:0,219	1/1:83:0,83	1/1:64:0,64	1/1:30:0,30	1/1:99:0,99	1/1:367:0,367	1/1:76:0,76	1/1:72:0,72	1/1:45:0,45	1/1:197:0,197	0/0:140:140,0	0/0:101:101,0	0/0:104:104,0	0/0:120:120,0	0/0:122:122,0	0/0:59:59,0	0/0:209:209,0	0/0:172:172,0	0/0:143:143,0	0/0:159:159,0
PrmScf039	901331	138_17	A	G	.	PASS	NS=30;AF=0.083;locori=p	GT:DP:AD	0/0:133:133,0	0/0:156:156,0	0/0:179:179,0	0/0:155:155,0	0/0:138:138,0	0/0:140:140,0	0/0:125:125,0	0/0:158:158,0	0/0:149:149,0	0/0:161:161,0	1/1:126:0,126	0/0:75:75,0	0/0:53:53,0	0/0:57:57,0	0/1:75:36,39	0/0:180:180,0	0/0:67:67,0	0/1:51:24,27	0/1:43:25,18	0/0:145:145,0	0/0:89:89,0	0/0:62:62,0	0/0:87:87,0	0/0:77:77,0	0/0:83:83,0	0/0:52:52,0	0/0:95:95,0	0/0:98:98,0	0/0:94:94,0	0/0:75:75,0
PrmScf039	1982076	100_16	C	A	.	PASS	NS=30;AF=0.333;locori=p	GT:DP:AD	0/0:77:77,0	0/0:102:102,0	0/0:81:81,0	0/0:84:84,0	0/0:97:97,0	0/0:93:93,0	0/0:93:93,0	0/0:103:103,0	0/0:91:91,0	0/0:93:93,0	1/1:125:0,125	1/1:57:0,57	1/1:47:0,47	1/1:38:0,38	1/1:58:0,58	1/1:178:0,178	1/1:52:0,52	1/1:59:0,59	1/1:50:0,50	1/1:120:0,120	0/0:79:79,0	0/0:63:63,0	0/0:71:71,0	0/0:72:72,0	0/0:63:63,0	0/0:43:43,0	0/0:117:117,0	0/0:89:89,0	0/0:87:87,0	0/0:87:87,0
PrmScf039	2022814	101_34	C	T	.	PASS	NS=30;AF=0.333;locori=m	GT:DP:AD	0/0:590:590,0	0/0:878:878,0	0/0:699:699,0	0/0:789:789,0	0/0:716:716,0	0/0:549:549,0	0/0:606:606,0	0/0:863:863,0	0/0:780:780,0	0/0:740:740,0	0/0:860:860,0	0/0:228:228,0	0/0:192:192,0	0/0:216:216,0	0/0:344:344,0	0/0:425:425,0	0/0:203:203,0	0/0:206:206,0	0/0:196:196,0	0/0:613:613,0	1/1:377:0,377	1/1:311:0,311	1/1:353:0,353	1/1:513:0,513	1/1:318:0,318	1/1:187:0,187	1/1:634:0,634	1/1:692:0,692	1/1:786:0,786	1/1:415:0,415
PrmScf039	2138655	104_19	G	T	.	PASS	NS=30;AF=0.333;locori=m	GT:DP:AD	1/1:177:0,177	1/1:244:0,244	1/1:181:0,181	1/1:204:0,204	1/1:226:0,226	1/1:202:0,202	1/1:195:0,195	1/1:299:0,299	1/1:248:0,248	1/1:240:0,240	0/0:286:286,0	0/0:84:84,0	0/0:61:61,0	0/0:60:60,0	0/0:113:113,0	0/0:312:312,0	0/0:77:77,0	0/0:76:76,0	0/0:74:74,0	0/0:182:182,0	0/0:158:158,0	0/0:91:91,0	0/0:108:108,0	0/0:152:152,0	0/0:86:86,0	0/0:68:68,0	0/0:230:230,0	0/0:185:185,0	0/0:276:276,0	0/0:115:115,0
PrmScf039	2403362	108_3	G	T	.	PASS	NS=30;AF=0.133;locori=m	GT:DP:AD	0/1:1213:666,547	0/1:1095:754,341	0/1:1117:569,548	0/1:1426:777,649	0/0:706:706,0	0/1:1230:649,581	0/1:1336:727,609	0/1:1509:812,697	0/1:1258:898,360	0/0:638:638,0	0/0:5375:5375,0	0/0:1505:1505,0	0/0:1416:1416,0	0/0:1304:1304,0	0/0:2367:2367,0	0/0:1981:1981,0	0/0:1412:1412,0	0/0:1498:1498,0	0/0:1289:1289,0	0/0:4207:4207,0	0/0:2957:2957,0	0/0:2391:2391,0	0/0:2231:2231,0	0/0:2808:2808,0	0/0:2500:2500,0	0/0:1275:1275,0	0/0:4329:4329,0	0/0:3853:3853,0	0/0:3759:3759,0	0/0:2957:2957,0
PrmScf039	2444335	109_34	G	A	.	PASS	NS=30;AF=0.333;locori=m	GT:DP:AD	1/1:472:0,472	1/1:566:0,566	1/1:445:0,445	1/1:554:0,554	1/1:572:0,572	1/1:403:0,403	1/1:455:0,455	1/1:602:0,602	1/1:521:0,521	1/1:561:0,561	0/0:1939:1939,0	0/0:435:435,0	0/0:432:432,0	0/0:360:360,0	0/0:809:809,0	0/0:602:602,0	0/0:471:471,0	0/0:443:443,0	0/0:395:395,0	0/0:1349:1349,0	0/0:672:672,0	0/0:505:505,0	0/0:525:525,0	0/0:800:800,0	0/0:579:579,0	0/0:326:326,0	0/0:1128:1128,0	0/0:1092:1092,0	0/0:1185:1185,0	0/0:615:615,0
PrmScf039	2548843	113_44	G	T	.	PASS	NS=30;AF=0.100;locori=m	GT:DP:AD	0/0:507:507,0	0/0:692:692,0	0/0:499:499,0	0/0:590:590,0	0/0:615:615,0	0/0:494:494,0	0/0:499:499,0	0/0:698:698,0	0/0:627:627,0	0/0:655:655,0	0/0:373:373,0	0/0:132:132,0	0/0:110:110,0	0/0:97:97,0	0/0:205:205,0	0/0:317:317,0	0/0:131:131,0	0/0:133:133,0	0/0:147:147,0	0/0:375:375,0	0/0:251:251,0	0/0:189:189,0	0/1:225:103,122	0/0:240:240,0	0/1:216:94,122	1/1:99:0,99	0/0:362:362,0	0/1:362:171,191	0/1:298:153,145	0/0:248:248,0
PrmScf039	2712291	119_33	A	G	.	PASS	NS=30;AF=0.333;locori=m	GT:DP:AD	0/0:833:833,0	0/0:946:946,0	0/0:778:778,0	0/0:1044:1044,0	0/0:914:914,0	0/0:723:723,0	0/0:896:896,0	0/0:1108:1108,0	0/0:830:830,0	0/0:1005:1005,0	1/1:1547:0,1547	1/1:589:0,589	1/1:450:0,450	1/1:481:0,481	1/1:931:0,931	1/1:582:0,582	1/1:650:0,650	1/1:575:0,575	1/1:572:0,572	1/1:1602:0,1602	0/0:1161:1161,0	0/0:822:822,0	0/0:921:921,0	0/0:985:985,0	0/0:851:851,0	0/0:464:464,0	0/0:1459:1459,0	0/0:1316:1316,0	0/0:918:918,0	0/0:1043:1043,0
PrmScf050	47427	158_1	G	A	.	PASS	NS=30;AF=0.017;locori=p	GT:DP:AD	0/0:39:39,0	0/0:68:68,0	0/0:55:55,0	0/0:43:43,0	0/0:66:66,0	0/0:49:49,0	0/0:45:45,0	0/0:78:78,0	0/0:55:55,0	0/0:68:68,0	0/0:194:194,0	0/0:71:71,0	0/0:66:66,0	0/0:52:52,0	0/0:108:108,0	0/0:369:369,0	0/0:68:68,0	0/0:66:66,0	0/0:60:60,0	0/0:185:185,0	0/1:113:64,49	0/0:88:88,0	0/0:87:87,0	0/0:89:89,0	0/0:102:102,0	0/0:57:57,0	0/0:157:157,0	0/0:152:152,0	0/0:106:106,0	0/0:85:85,0
PrmScf057	171491	176_18	C	T	.	PASS	NS=30;AF=0.183;locori=p	GT:DP:AD	0/0:188:188,0	0/0:203:203,0	0/0:183:183,0	0/0:193:193,0	0/0:178:178,0	0/0:169:169,0	0/0:219:219,0	0/0:279:279,0	0/0:187:187,0	0/0:204:204,0	0/0:225:225,0	0/0:79:79,0	0/0:73:73,0	0/0:59:59,0	0/0:91:91,0	0/0:326:326,0	0/0:92:92,0	0/0:76:76,0	0/0:76:76,0	0/0:219:219,0	0/1:135:75,60	0/1:104:62,42	1/1:128:0,128	1/1:136:0,136	0/1:116:59,57	1/1:64:0,64	0/0:223:223,0	0/1:198:101,97	0/0:211:211,0	0/1:155:70,85
PrmScf064	306813	217_11	C	G	.	PASS	NS=30;AF=0.333;locori=p	GT:DP:AD	1/1:18:0,18	1/1:14:0,14	1/1:19:0,19	1/1:29:0,29	1/1:11:0,11	1/1:14:0,14	1/1:16:0,16	1/1:11:0,11	1/1:21:0,21	1/1:15:0,15	0/0:52:52,0	0/0:39:39,0	0/0:32:32,0	0/0:24:24,0	0/0:32:32,0	0/0:29:29,0	0/0:11:11,0	0/0:35:35,0	0/0:29:29,0	0/0:46:46,0	0/0:23:23,0	0/0:60:60,0	0/0:46:46,0	0/0:23:23,0	0/0:33:33,0	0/0:35:35,0	0/0:59:59,0	0/0:24:24,0	0/0:39:39,0	0/0:34:34,0
PrmScf067	410371	244_15	A	G	.	PASS	NS=30;AF=0.417;locori=p	GT:DP:AD	1/1:29:0,29	0/0:32:32,0	0/1:25:14,11	1/1:40:0,40	0/0:23:23,0	0/1:30:16,14	0/0:17:17,0	1/1:35:0,35	0/1:26:14,12	0/1:27:15,12	0/0:72:72,0	0/0:31:31,0	0/0:21:21,0	0/0:21:21,0	0/0:26:26,0	0/0:102:102,0	0/0:18:18,0	0/0:15:15,0	0/0:23:23,0	0/0:44:44,0	0/1:33:18,15	1/1:19:0,19	0/1:32:20,12	0/1:51:29,22	0/1:30:19,11	1/1:20:0,20	0/1:60:31,29	1/1:60:0,60	1/1:82:0,82	1/1:26:0,26
PrmScf080	215237	267_46	A	T	.	PASS	NS=30;AF=0.017;locori=m	GT:DP:AD	0/0:39:39,0	0/0:27:27,0	0/0:37:37,0	0/0:25:25,0	0/0:33:33,0	0/0:20:20,0	0/0:22:22,0	0/0:21:21,0	0/0:31:31,0	0/0:26:26,0	0/0:104:104,0	0/0:11:11,0	0/0:32:32,0	0/0:29:29,0	0/0:89:89,0	0/0:266:266,0	0/0:18:18,0	0/0:35:35,0	0/0:50:50,0	0/0:59:59,0	0/0:153:153,0	0/0:177:177,0	0/0:147:147,0	0/0:120:120,0	0/0:138:138,0	0/0:90:90,0	0/0:202:202,0	0/0:155:155,0	0/1:195:155,40	0/0:164:164,0
PrmScf081	137855	271_13	C	A	.	PASS	NS=30;AF=0.133;locori=m	GT:DP:AD	0/0:73:73,0	0/0:39:39,0	0/0:48:48,0	0/0:39:39,0	0/0:78:78,0	0/0:58:58,0	0/0:61:61,0	0/0:69:69,0	0/0:78:78,0	0/0:64:64,0	0/1:954:416,538	0/0:154:154,0	0/0:188:188,0	0/1:355:108,247	0/1:364:107,257	0/1:1033:810,223	0/1:537:160,377	0/0:158:158,0	0/1:391:93,298	1/1:1182:0,1182	0/0:164:164,0	0/0:347:347,0	0/0:151:151,0	0/0:202:202,0	0/0:159:159,0	0/0:145:145,0	0/0:346:346,0	0/0:264:264,0	0/0:485:485,0	0/0:202:202,0
PrmScf094	167501	285_8	G	A	.	PASS	NS=30;AF=0.100;locori=p	GT:DP:AD	0/0:147:147,0	0/1:184:142,42	0/1:123:95,28	0/0:158:158,0	0/0:116:116,0	0/1:106:80,26	0/1:115:91,24	0/1:97:71,26	0/0:126:126,0	0/1:170:126,44	0/0:83:83,0	0/0:14:14,0	0/0:16:16,0	0/0:19:19,0	0/0:42:42,0	0/0:124:124,0	0/0:31:31,0	0/0:20:20,0	0/0:32:32,0	0/0:62:62,0	0/0:58:58,0	0/0:71:71,0	0/0:67:67,0	0/0:49:49,0	0/0:51:51,0	0/0:24:24,0	0/0:90:90,0	0/0:72:72,0	0/0:78:78,0	0/0:78:78,0
PrmScf104	57025	296_17	C	T	.	PASS	NS=30;AF=0.083;locori=m	GT:DP:AD	0/0:42:42,0	0/0:84:84,0	0/0:98:98,0	0/0:116:116,0	0/0:121:121,0	0/0:110:110,0	0/0:83:83,0	0/0:190:190,0	0/0:103:103,0	0/0:102:102,0	0/0:390:390,0	0/0:105:105,0	0/0:100:100,0	0/0:97:97,0	0/1:135:104,31	0/0:651:651,0	0/1:91:69,22	0/1:67:53,14	0/0:92:92,0	0/1:227:179,48	0/0:84:84,0	0/0:106:106,0	0/0:68:68,0	0/0:76:76,0	0/0:65:65,0	0/1:47:33,14	0/0:97:97,0	0/0:136:136,0	0/0:156:156,0	0/0:119:119,0
PrmScf123	11536	305_39	G	A	.	PASS	NS=30;AF=0.033;locori=p	GT:DP:AD	0/0:36:36,0	0/0:44:44,0	0/0:13:13,0	0/0:27:27,0	0/0:35:35,0	0/0:32:32,0	0/0:38:38,0	0/0:42:42,0	0/0:41:41,0	0/0:32:32,0	0/0:499:499,0	0/0:141:141,0	0/0:136:136,0	0/0:120:120,0	0/0:257:257,0	0/0:38:38,0	0/0:173:173,0	0/1:197:153,44	0/0:163:163,0	0/1:413:322,91	0/0:513:513,0	0/0:241:241,0	0/0:323:323,0	0/0:452:452,0	0/0:470:470,0	0/0:189:189,0	0/0:610:610,0	0/0:707:707,0	0/0:859:859,0	0/0:350:350,0
PrmScf143	62679	314_14	C	T	.	PASS	NS=30;AF=0.217;locori=p	GT:DP:AD	0/1:85:20,65	0/1:150:32,118	1/1:111:0,111	0/1:113:23,90	0/1:119:25,94	0/1:85:19,66	0/1:111:23,88	1/1:145:0,145	0/1:144:31,113	1/1:116:0,116	0/0:155:155,0	0/0:41:41,0	0/0:45:45,0	0/0:38:38,0	0/0:78:78,0	0/0:277:277,0	0/0:47:47,0	0/0:58:58,0	0/0:47:47,0	0/0:112:112,0	0/0:259:259,0	0/0:207:207,0	0/0:235:235,0	0/0:240:240,0	0/0:218:218,0	0/0:137:137,0	0/0:247:247,0	0/0:219:219,0	0/0:219:219,0	0/0:360:360,0
PrmScf200	23774	330_26	G	A	.	PASS	NS=30;AF=0.033;locori=m	GT:DP:AD	0/0:286:286,0	0/0:325:325,0	0/1:277:122,155	0/0:314:314,0	0/0:288:288,0	0/0:291:291,0	0/0:326:326,0	0/1:345:188,157	0/0:316:316,0	0/0:323:323,0	0/0:959:959,0	0/0:285:285,0	0/0:277:277,0	0/0:195:195,0	0/0:466:466,0	0/0:493:493,0	0/0:309:309,0	0/0:346:346,0	0/0:257:257,0	0/0:815:815,0	0/0:554:554,0	0/0:422:422,0	0/0:463:463,0	0/0:450:450,0	0/0:478:478,0	0/0:198:198,0	0/0:741:741,0	0/0:632:632,0	0/0:521:521,0	0/0:557:557,0
PrmScf227	15022	344_18	T	C	.	PASS	NS=30;AF=0.217;locori=m	GT:DP:AD	0/0:482:482,0	0/0:638:638,0	0/0:516:516,0	0/0:614:614,0	0/0:501:501,0	0/0:447:447,0	0/0:504:504,0	0/0:679:679,0	0/0:536:536,0	0/0:623:623,0	0/0:601:601,0	0/0:210:210,0	0/0:186:186,0	0/0:141:141,0	0/0:304:304,0	0/0:364:364,0	0/0:191:191,0	0/0:130:130,0	0/0:161:161,0	0/0:488:488,0	0/1:292:153,139	0/1:309:148,161	0/1:265:133,132	0/0:331:331,0	0/1:263:113,150	1/1:166:0,166	0/1:444:211,233	1/1:523:0,523	1/1:458:0,458	1/1:406:0,406
PrmScf427	17135	369_20	C	T	.	PASS	NS=30;AF=0.133;locori=m	GT:DP:AD	0/1:32:22,10	0/1:63:46,17	0/1:46:32,14	0/0:40:40,0	0/1:46:24,22	0/0:39:39,0	0/1:30:14,16	0/1:39:18,21	0/1:57:36,21	0/1:48:29,19	0/0:200:200,0	0/0:44:44,0	0/0:62:62,0	0/0:80:80,0	0/0:189:189,0	0/0:393:393,0	0/0:119:119,0	0/0:93:93,0	0/0:102:102,0	0/0:169:169,0	0/0:261:261,0	0/0:179:179,0	0/0:208:208,0	0/0:193:193,0	0/0:249:249,0	0/0:96:96,0	0/0:308:308,0	0/0:219:219,0	0/0:229:229,0	0/0:340:340,0
PrmScf453	17311	375_2	A	G	.	PASS	NS=30;AF=0.167;locori=m	GT:DP:AD	0/0:19:19,0	0/0:30:30,0	0/0:35:35,0	0/0:31:31,0	0/0:27:27,0	0/0:30:30,0	0/0:17:17,0	0/0:34:34,0	0/0:28:28,0	0/0:26:26,0	0/0:127:127,0	0/0:39:39,0	0/0:35:35,0	0/0:39:39,0	0/0:49:49,0	0/0:217:217,0	0/0:39:39,0	0/0:40:40,0	0/0:42:42,0	0/0:74:74,0	0/1:27:16,11	0/1:31:21,10	0/0:72:72,0	0/1:47:28,19	1/1:10:0,10	0/0:35:35,0	1/1:54:0,54	0/1:43:21,22	0/1:61:38,23	0/1:25:13,12
chr10	1858172	571_7	C	G	.	PASS	NS=30;AF=0.017;locori=p	GT:DP:AD	0/0:49:49,0	0/0:46:46,0	0/0:56:56,0	0/0:52:52,0	0/0:51:51,0	0/0:44:44,0	0/0:43:43,0	0/0:62:62,0	0/0:55:55,0	0/0:51:51,0	0/0:119:119,0	0/0:35:35,0	0/0:27:27,0	0/0:26:26,0	0/0:51:51,0	0/0:186:186,0	0/0:37:37,0	0/0:27:27,0	0/0:40:40,0	0/0:77:77,0	0/0:60:60,0	0/0:54:54,0	0/1:60:36,24	0/0:55:55,0	0/0:44:44,0	0/0:28:28,0	0/0:90:90,0	0/0:76:76,0	0/0:104:104,0	0/0:54:54,0
chr10	1919952	581_13	A	G	.	PASS	NS=30;AF=0.150;locori=m	GT:DP:AD	0/0:39:39,0	0/0:55:55,0	0/0:33:33,0	0/0:39:39,0	0/0:29:29,0	0/0:36:36,0	0/0:52:52,0	0/0:58:58,0	0/0:46:46,0	0/0:48:48,0	0/0:93:93,0	0/0:48:48,0	0/0:29:29,0	0/0:21:21,0	0/0:60:60,0	0/0:154:154,0	0/0:26:26,0	0/0:25:25,0	0/0:32:32,0	0/0:93:93,0	1/1:42:0,42	0/1:46:21,25	0/1:36:22,14	0/1:59:36,23	0/0:49:49,0	1/1:20:0,20	0/0:75:75,0	0/0:62:62,0	0/0:75:75,0	1/1:56:0,56
chr10	2832644	827_10	G	T	.	PASS	NS=30;AF=0.250;locori=m	GT:DP:AD	0/0:34:34,0	0/0:41:41,0	0/0:38:38,0	0/0:41:41,0	0/0:35:35,0	0/0:37:37,0	0/0:31:31,0	0/0:52:52,0	0/0:39:39,0	0/0:41:41,0	0/0:84:84,0	0/0:39:39,0	0/0:40:40,0	0/0:19:19,0	0/0:46:46,0	0/0:166:166,0	0/0:27:27,0	0/0:27:27,0	0/0:30:30,0	0/0:69:69,0	0/1:53:24,29	1/1:50:0,50	0/1:41:16,25	1/1:34:0,34	1/1:49:0,49	1/1:21:0,21	1/1:66:0,66	0/0:57:57,0	1/1:57:0,57	0/1:54:22,32
chr10	3041702	831_8	C	T	.	PASS	NS=30;AF=0.333;locori=m	GT:DP:AD	0/0:25:25,0	0/0:34:34,0	0/0:21:21,0	0/0:23:23,0	0/0:27:27,0	0/0:30:30,0	0/0:26:26,0	0/0:33:33,0	0/0:28:28,0	0/0:24:24,0	1/1:64:0,64	1/1:23:0,23	1/1:23:0,23	1/1:19:0,19	1/1:62:0,62	1/1:283:0,283	1/1:29:0,29	1/1:26:0,26	1/1:17:0,17	1/1:76:0,76	0/0:56:56,0	0/0:31:31,0	0/0:35:35,0	0/0:39:39,0	0/0:53:53,0	0/0:20:20,0	0/0:79:79,0	0/0:65:65,0	0/0:28:28,0	0/0:37:37,0
chr10	3701851	850_28	C	T	.	PASS	NS=30;AF=0.350;locori=p	GT:DP:AD	0/0:408:408,0	0/0:608:608,0	0/0:496:496,0	0/0:507:507,0	0/0:483:483,0	0/0:506:506,0	0/0:537:537,0	0/0:656:656,0	0/0:618:618,0	0/0:500:500,0	1/1:380:0,380	1/1:165:0,165	1/1:144:0,144	1/1:147:0,147	1/1:241:0,241	1/1:322:0,322	1/1:176:0,176	1/1:134:0,134	1/1:164:0,164	1/1:464:0,464	0/0:253:253,0	0/0:179:179,0	0/0:206:206,0	0/0:179:179,0	0/0:179:179,0	0/0:133:133,0	0/1:312:129,183	0/0:306:306,0	0/0:217:217,0	0/0:255:255,0
chr10	3719788	851_13	A	C	.	PASS	NS=30;AF=0.333;locori=m	GT:DP:AD	0/0:103:103,0	0/0:110:110,0	0/0:108:108,0	0/0:87:87,0	0/0:92:92,0	0/0:77:77,0	0/0:69:69,0	0/0:138:138,0	0/0:113:113,0	0/0:115:115,0	1/1:153:0,153	1/1:67:0,67	1/1:54:0,54	1/1:76:0,76	1/1:99:0,99	1/1:200:0,200	1/1:65:0,65	1/1:70:0,70	1/1:43:0,43	1/1:127:0,127	0/0:77:77,0	0/0:88:88,0	0/0:108:108,0	0/0:115:115,0	0/0:82:82,0	0/0:62:62,0	0/0:121:121,0	0/0:121:121,0	0/0:103:103,0	0/0:112:112,0
chr10	3747601	852_48	C	G	.	PASS	NS=30;AF=0.133;locori=p	GT:DP:AD	0/0:963:963,0	0/0:1127:1127,0	1/1:847:0,847	0/1:1082:546,536	0/1:1012:517,495	0/1:758:386,372	0/1:1111:621,490	0/1:1261:636,625	0/0:976:976,0	0/1:1126:554,572	0/0:1364:1364,0	0/0:562:562,0	0/0:480:480,0	0/0:388:388,0	0/0:835:835,0	0/0:510:510,0	0/0:409:409,0	0/0:559:559,0	0/0:431:431,0	0/0:1293:1293,0	0/0:967:967,0	0/0:765:765,0	0/0:772:772,0	0/0:846:846,0	0/0:796:796,0	0/0:412:412,0	0/0:1314:1314,0	0/0:1044:1044,0	0/0:962:962,0	0/0:847:847,0
chr10	4643940	867_9	A	G	.	PASS	NS=30;AF=0.317;locori=p	GT:DP:AD	0/0:429:429,0	0/0:575:575,0	0/0:447:447,0	0/0:451:451,0	0/0:457:457,0	0/0:369:369,0	0/0:399:399,0	0/0:519:519,0	0/0:469:469,0	0/0:504:504,0	1/1:419:0,419	0/1:285:134,151	1/1:161:0,161	1/1:170:0,170	1/1:325:0,325	1/1:396:0,396	1/1:279:0,279	1/1:212:0,212	1/1:252:0,252	1/1:670:0,670	0/0:555:555,0	0/0:503:503,0	0/0:342:342,0	0/0:478:478,0	0/0:339:339,0	0/0:297:297,0	0/0:871:871,0	0/0:632:632,0	0/0:540:540,0	0/0:554:554,0
chr10	5637808	882_22	A	G	.	PASS	NS=30;AF=0.450;locori=m	GT:DP:AD	1/1:210:0,210	1/1:249:0,249	1/1:197:0,197	1/1:260:0,260	1/1:244:0,244	1/1:215:0,215	1/1:266:0,266	1/1:336:0,336	1/1:255:0,255	1/1:270:0,270	0/0:666:666,0	0/0:256:256,0	0/0:217:217,0	0/0:232:232,0	0/0:352:352,0	0/0:419:419,0	0/0:205:205,0	0/0:250:250,0	0/0:209:209,0	0/0:620:620,0	0/1:398:195,203	0/1:311:157,154	0/1:313:147,166	0/0:350:350,0	0/1:372:170,202	0/0:240:240,0	0/1:582:307,275	0/1:452:212,240	0/0:315:315,0	0/1:429:228,201
chr10	6149502	894_20	T	A	.	PASS	NS=30;AF=0.050;locori=m	GT:DP:AD	0/0:124:124,0	0/0:146:146,0	0/0:138:138,0	0/0:132:132,0	0/0:99:99,0	0/0:98:98,0	0/0:125:125,0	0/0:156:156,0	0/0:147:147,0	0/0:160:160,0	0/1:142:71,71	0/0:61:61,0	0/0:58:58,0	0/1:35:22,13	0/1:80:33,47	0/0:225:225,0	0/0:53:53,0	0/0:55:55,0	0/0:39:39,0	0/0:145:145,0	0/0:82:82,0	0/0:86:86,0	0/0:53:53,0	0/0:84:84,0	0/0:62:62,0	0/0:58:58,0	0/0:111:111,0	0/0:120:120,0	0/0:128:128,0	0/0:80:80,0
chr10	6488883	902_22	A	G	.	PASS	NS=30;AF=0.333;locori=m	GT:DP:AD	0/0:568:568,0	0/0:808:808,0	0/0:736:736,0	0/0:791:791,0	0/0:814:814,0	0/0:645:645,0	0/0:708:708,0	0/0:843:843,0	0/0:784:784,0	0/0:810:810,0	1/1:555:0,555	1/1:274:0,274	1/1:203:0,203	1/1:201:0,201	1/1:396:0,396	1/1:347:0,347	1/1:251:0,251	1/1:231:0,231	1/1:212:0,212	1/1:646:0,646	0/0:467:467,0	0/0:384:384,0	0/0:386:386,0	0/0:395:395,0	0/0:334:334,0	0/0:186:186,0	0/0:547:547,0	0/0:485:485,0	0/0:369:369,0	0/0:563:563,0
chr10	6682928	905_46	G	T	.	PASS	NS=30;AF=0.333;locori=p	GT:DP:AD	1/1:344:0,344	1/1:461:0,461	1/1:344:0,344	1/1:432:0,432	1/1:374:0,374	1/1:322:0,322	1/1:346:0,346	1/1:444:0,444	1/1:380:0,380	1/1:496:0,496	0/0:164:164,0	0/0:134:134,0	0/0:107:107,0	0/0:93:93,0	0/0:136:136,0	0/0:245:245,0	0/0:120:120,0	0/0:105:105,0	0/0:110:110,0	0/0:242:242,0	0/0:199:199,0	0/0:165:165,0	0/0:126:126,0	0/0:79:79,0	0/0:153:153,0	0/0:100:100,0	0/0:183:183,0	0/0:156:156,0	0/0:43:43,0	0/0:156:156,0
chr10	7377649	915_50	G	A	.	PASS	NS=30;AF=0.367;locori=p	GT:DP:AD	0/0:121:121,0	0/0:144:144,0	0/0:141:141,0	0/0:106:106,0	0/0:104:104,0	0/0:114:114,0	0/0:135:135,0	0/0:161:161,0	0/0:98:98,0	0/0:130:130,0	1/1:192:0,192	1/1:84:0,84	1/1:60:0,60	1/1:59:0,59	1/1:86:0,86	1/1:192:0,192	1/1:59:0,59	1/1:76:0,76	1/1:65:0,65	1/1:165:0,165	0/0:89:89,0	0/1:100:55,45	0/0:89:89,0	0/0:109:109,0	0/0:93:93,0	0/0:64:64,0	0/1:141:72,69	0/0:134:134,0	0/0:106:106,0	0/0:109:109,0
chr10	7843206	923_7	A	G	.	PASS	NS=30;AF=0.050;locori=p	GT:DP:AD	0/0:29:29,0	0/0:45:45,0	0/0:43:43,0	0/0:29:29,0	0/0:35:35,0	0/0:23:23,0	0/0:25:25,0	0/0:71:71,0	0/0:27:27,0	0/0:49:49,0	0/0:57:57,0	0/0:34:34,0	0/0:24:24,0	0/0:24:24,0	0/0:53:53,0	0/0:276:276,0	0/0:23:23,0	0/0:42:42,0	0/0:33:33,0	0/0:68:68,0	0/1:99:64,35	0/0:88:88,0	0/1:51:25,26	0/0:53:53,0	0/1:87:57,30	0/0:18:18,0	0/0:165:165,0	0/0:41:41,0	0/0:35:35,0	0/0:56:56,0
chr10	8040690	927_43	C	A	.	PASS	NS=30;AF=0.017;locori=p	GT:DP:AD	0/0:764:764,0	0/0:1154:1154,0	0/0:907:907,0	0/0:947:947,0	0/0:943:943,0	0/0:777:777,0	0/0:917:917,0	0/0:1072:1072,0	0/0:962:962,0	0/0:1045:1045,0	0/0:1017:1017,0	0/0:443:443,0	0/0:337:337,0	0/0:357:357,0	0/1:541:266,275	0/0:468:468,0	0/0:442:442,0	0/0:359:359,0	0/0:315:315,0	0/0:913:913,0	0/0:646:646,0	0/0:460:460,0	0/0:525:525,0	0/0:438:438,0	0/0:513:513,0	0/0:316:316,0	0/0:752:752,0	0/0:650:650,0	0/0:435:435,0	0/0:543:543,0
chr10	8345299	931_3	A	C	.	PASS	NS=30;AF=0.133;locori=p	GT:DP:AD	0/0:91:91,0	0/0:106:106,0	0/0:87:87,0	0/0:85:85,0	0/0:64:64,0	0/0:64:64,0	0/0:88:88,0	0/0:129:129,0	0/0:89:89,0	0/0:92:92,0	0/0:123:123,0	0/0:37:37,0	0/0:37:37,0	0/0:33:33,0	0/0:71:71,0	0/0:169:169,0	0/0:46:46,0	0/0:28:28,0	0/0:32:32,0	0/0:122:122,0	0/1:73:30,43	0/1:71:41,30	0/1:62:26,36	0/0:93:93,0	1/1:60:0,60	0/1:40:18,22	0/0:130:130,0	0/1:98:37,61	0/1:92:41,51	0/0:73:73,0
chr10	8413410	932_33	T	G	.	PASS	NS=30;AF=0.333;locori=p	GT:DP:AD	1/1:717:0,717	1/1:987:0,987	1/1:809:0,809	1/1:907:0,907	1/1:752:0,752	1/1:649:0,649	1/1:814:0,814	1/1:1078:0,1078	1/1:962:0,962	1/1:858:0,858	0/0:1361:1361,0	0/0:363:363,0	0/0:333:333,0	0/0:267:267,0	0/0:601:601,0	0/0:498:498,0	0/0:419:419,0	0/0:363:363,0	0/0:386:386,0	0/0:1083:1083,0	0/0:609:609,0	0/0:717:717,0	0/0:677:677,0	0/0:646:646,0	0/0:186:186,0	0/0:230:230,0	0/0:779:779,0	0/0:697:697,0	0/0:347:347,0	0/0:579:579,0
chr10	8726304	938_41	C	T	.	PASS	NS=30;AF=0.033;locori=p	GT:DP:AD	0/0:818:818,0	0/0:1024:1024,0	0/1:724:374,350	0/0:985:985,0	0/0:890:890,0	0/0:651:651,0	0/1:819:408,411	0/0:1118:1118,0	0/0:846:846,0	0/0:984:984,0	0/0:1182:1182,0	0/0:304:304,0	0/0:261:261,0	0/0:229:229,0	0/0:465:465,0	0/0:487:487,0	0/0:259:259,0	0/0:270:270,0	0/0:227:227,0	0/0:1008:1008,0	0/0:556:556,0	0/0:413:413,0	0/0:559:559,0	0/0:634:634,0	0/0:421:421,0	0/0:214:214,0	0/0:989:989,0	0/0:1104:1104,0	0/0:915:915,0	0/0:669:669,0
chr10	8924078	941_1	T	C	.	PASS	NS=30;AF=0.450;locori=m	GT:DP:AD	1/1:15:0,15	1/1:26:0,26	1/1:12:0,12	1/1:13:0,13	1/1:11:0,11	1/1:15:0,15	1/1:19:0,19	1/1:24:0,24	1/1:20:0,20	1/1:10:0,10	0/0:29:29,0	0/0:28:28,0	0/0:25:25,0	0/0:19:19,0	0/0:19:19,0	0/0:19:19,0	0/0:15:15,0	0/0:11:11,0	0/0:18:18,0	0/0:23:23,0	0/0:18:18,0	0/0:24:24,0	0/1:44:16,28	0/1:21:8,13	1/1:24:0,24	0/1:27:8,19	0/1:34:13,21	0/0:27:27,0	0/0:25:25,0	0/1:17:7,10
chr10	9199690	953_11	A	G	.	PASS	NS=30;AF=0.317;locori=m	GT:DP:AD	1/1:74:0,74	0/1:141:79,62	1/1:83:0,83	1/1:87:0,87	1/1:78:0,78	1/1:79:0,79	1/1:85:0,85	1/1:87:0,87	1/1:97:0,97	1/1:83:0,83	0/0:173:173,0	0/0:91:91,0	0/0:75:75,0	0/0:68:68,0	0/0:109:109,0	0/0:298:298,0	0/0:74:74,0	0/0:98:98,0	0/0:75:75,0	0/0:214:214,0	0/0:162:162,0	0/0:129:129,0	0/0:120:120,0	0/0:95:95,0	0/0:109:109,0	0/0:76:76,0	0/0:195:195,0	0/0:146:146,0	0/0:88:88,0	0/0:148:148,0
chr10	9223890	954_4	T	C	.	PASS	NS=30;AF=0.317;locori=m	GT:DP:AD	1/1:77:0,77	0/1:76:34,42	1/1:59:0,59	1/1:75:0,75	1/1:75:0,75	1/1:46:0,46	1/1:72:0,72	1/1:88:0,88	1/1:61:0,61	1/1:73:0,73	0/0:139:139,0	0/0:55:55,0	0/0:41:41,0	0/0:35:35,0	0/0:63:63,0	0/0:197:197,0	0/0:45:45,0	0/0:31:31,0	0/0:43:43,0	0/0:104:104,0	0/0:82:82,0	0/0:58:58,0	0/0:57:57,0	0/0:80:80,0	0/0:63:63,0	0/0:40:40,0	0/0:141:141,0	0/0:98:98,0	0/0:103:103,0	0/0:77:77,0
chr10	9334499	956_43	A	G	.	PASS	NS=30;AF=0.350;locori=m	GT:DP:AD	0/0:685:685,0	0/0:709:709,0	0/0:665:665,0	0/0:648:648,0	0/0:702:702,0	0/0:500:500,0	0/0:623:623,0	0/0:748:748,0	0/0:641:641,0	0/0:737:737,0	1/1:432:0,432	1/1:198:0,198	1/1:184:0,184	1/1:165:0,165	1/1:289:0,289	1/1:247:0,247	1/1:203:0,203	1/1:241:0,241	1/1:174:0,174	1/1:501:0,501	0/0:336:336,0	0/0:323:323,0	0/0:275:275,0	0/0:333:333,0	0/1:296:153,143	0/0:167:167,0	0/0:443:443,0	0/0:391:391,0	0/0:284:284,0	0/0:302:302,0
chr10	9527259	960_6	G	A	.	PASS	NS=30;AF=0.067;locori=m	GT:DP:AD	0/0:594:594,0	0/0:745:745,0	0/0:703:703,0	0/0:696:696,0	0/0:747:747,0	0/0:528:528,0	0/0:736:736,0	0/0:880:880,0	0/0:709:709,0	0/0:786:786,0	0/0:1710:1710,0	0/0:609:609,0	0/0:410:410,0	0/0:437:437,0	0/0:879:879,0	0/1:557:251,306	0/0:423:423,0	0/0:500:500,0	0/0:452:452,0	0/0:1314:1314,0	0/1:1028:480,548	0/1:812:378,434	0/0:724:724,0	0/0:1085:1085,0	0/0:797:797,0	0/0:411:411,0	0/1:1417:746,671	0/0:1251:1251,0	0/0:1180:1180,0	0/0:946:946,0
chr10	10275278	390_22	G	A	.	PASS	NS=30;AF=0.333;locori=m	GT:DP:AD	0/0:32:32,0	0/0:41:41,0	0/0:24:24,0	0/0:36:36,0	0/0:27:27,0	0/0:22:22,0	0/0:29:29,0	0/0:36:36,0	0/0:28:28,0	0/0:35:35,0	1/1:86:0,86	1/1:18:0,18	1/1:13:0,13	1/1:23:0,23	1/1:34:0,34	1/1:157:0,157	1/1:13:0,13	1/1:22:0,22	1/1:14:0,14	1/1:54:0,54	0/0:34:34,0	0/0:32:32,0	0/0:21:21,0	0/0:44:44,0	0/0:31:31,0	0/0:17:17,0	0/0:47:47,0	0/0:54:54,0	0/0:59:59,0	0/0:42:42,0
chr10	10453916	393_12	C	T	.	PASS	NS=30;AF=0.050;locori=m	GT:DP:AD	0/0:38:38,0	0/0:55:55,0	0/0:32:32,0	0/0:38:38,0	0/0:39:39,0	0/0:42:42,0	0/0:31:31,0	0/0:46:46,0	0/0:50:50,0	0/0:39:39,0	0/0:58:58,0	0/0:43:43,0	0/0:30:30,0	0/0:24:24,0	0/0:40:40,0	0/0:81:81,0	0/0:32:32,0	0/0:28:28,0	0/0:25:25,0	0/0:67:67,0	0/0:48:48,0	1/1:41:0,41	0/0:40:40,0	0/0:36:36,0	0/0:31:31,0	0/0:28:28,0	0/1:57:36,21	0/0:45:45,0	0/0:38:38,0	0/0:50:50,0
chr10	10617806	399_13	G	A	.	PASS	NS=30;AF=0.333;locori=p	GT:DP:AD	1/1:394:0,394	1/1:462:0,462	1/1:384:0,384	1/1:431:0,431	1/1:361:0,361	1/1:319:0,319	1/1:358:0,358	1/1:473:0,473	1/1:389:0,389	1/1:472:0,472	0/0:1048:1048,0	0/0:352:352,0	0/0:274:274,0	0/0:277:277,0	0/0:518:518,0	0/0:474:474,0	0/0:301:301,0	0/0:352:352,0	0/0:301:301,0	0/0:980:980,0	0/0:658:658,0	0/0:486:486,0	0/0:512:512,0	0/0:685:685,0	0/0:503:503,0	0/0:258:258,0	0/0:1058:1058,0	0/0:797:797,0	0/0:659:659,0	0/0:568:568,0
chr10	10934450	405_7	G	A	.	PASS	NS=30;AF=0.333;locori=p	GT:DP:AD	0/0:984:984,0	0/0:1424:1424,0	0/0:1047:1047,0	0/0:1186:1186,0	0/0:1193:1193,0	0/0:1000:1000,0	0/0:1061:1061,0	0/0:1449:1449,0	0/0:1191:1191,0	0/0:1299:1299,0	1/1:1998:0,1998	1/1:440:0,440	1/1:383:0,383	1/1:364:0,364	1/1:717:0,717	1/1:650:0,650	1/1:495:0,495	1/1:475:0,475	1/1:408:0,408	1/1:1304:0,1304	0/0:783:783,0	0/0:585:585,0	0/0:588:588,0	0/0:984:984,0	0/0:685:685,0	0/0:374:374,0	0/0:1213:1213,0	0/0:1275:1275,0	0/0:1338:1338,0	0/0:859:859,0
chr10	11004835	407_2	C	A	.	PASS	NS=30;AF=0.267;locori=p	GT:DP:AD	0/0:164:164,0	0/0:220:220,0	0/0:175:175,0	0/0:212:212,0	0/0:172:172,0	0/0:143:143,0	0/0:128:128,0	0/0:204:204,0	0/0:128:128,0	0/0:205:205,0	0/0:243:243,0	0/0:59:59,0	0/0:56:56,0	0/0:43:43,0	0/0:85:85,0	0/0:285:285,0	0/0:38:38,0	0/0:66:66,0	0/0:55:55,0	0/0:163:163,0	1/1:109:0,109	1/1:73:0,73	0/1:78:37,41	1/1:125:0,125	0/1:85:51,34	0/1:28:16,12	1/1:152:0,152	1/1:136:0,136	0/1:154:81,73	1/1:98:0,98
chr10	11187891	409_3	G	A	.	PASS	NS=30;AF=0.333;locori=p	GT:DP:AD	1/1:26:0,26	1/1:19:0,19	1/1:15:0,15	1/1:27:0,27	1/1:17:0,17	1/1:14:0,14	1/1:13:0,13	1/1:18:0,18	1/1:15:0,15	1/1:16:0,16	0/0:622:622,0	0/0:304:304,0	0/0:322:322,0	0/0:254:254,0	0/0:470:470,0	0/0:389:389,0	0/0:270:270,0	0/0:335:335,0	0/0:252:252,0	0/0:734:734,0	0/0:763:763,0	0/0:486:486,0	0/0:569:569,0	0/0:489:489,0	0/0:481:481,0	0/0:287:287,0	0/0:799:799,0	0/0:593:593,0	0/0:430:430,0	0/0:601:601,0
chr10	12007467	425_35	G	A	.	PASS	NS=30;AF=0.050;locori=p	GT:DP:AD	0/0:52:52,0	0/0:97:97,0	0/0:68:68,0	0/0:86:86,0	0/0:71:71,0	0/0:52:52,0	0/0:74:74,0	0/0:91:91,0	0/0:71:71,0	0/0:98:98,0	0/0:226:226,0	0/0:81:81,0	0/0:46:46,0	0/0:55:55,0	0/0:75:75,0	0/0:356:356,0	0/0:52:52,0	0/0:92:92,0	0/0:54:54,0	0/0:190:190,0	0/0:135:135,0	0/0:88:88,0	0/1:159:70,89	0/1:103:31,72	0/0:137:137,0	0/0:82:82,0	0/1:237:100,137	0/0:159:159,0	0/0:126:126,0	0/0:127:127,0
chr10	12170887	428_40	G	A	.	PASS	NS=30;AF=0.333;locori=p	GT:DP:AD	1/1:294:0,294	1/1:384:0,384	1/1:306:0,306	1/1:366:0,366	1/1:303:0,303	1/1:265:0,265	1/1:328:0,328	1/1:401:0,401	1/1:312:0,312	1/1:342:0,342	0/0:316:316,0	0/0:99:99,0	0/0:91:91,0	0/0:81:81,0	0/0:117:117,0	0/0:317:317,0	0/0:121:121,0	0/0:102:102,0	0/0:101:101,0	0/0:235:235,0	0/0:148:148,0	0/0:145:145,0	0/0:124:124,0	0/0:192:192,0	0/0:134:134,0	0/0:81:81,0	0/0:260:260,0	0/0:228:228,0	0/0:149:149,0	0/0:180:180,0
chr10	12395228	434_26	A	C	.	PASS	NS=30;AF=0.083;locori=p	GT:DP:AD	0/0:606:606,0	0/0:844:844,0	0/0:726:726,0	0/0:728:728,0	0/0:812:812,0	0/0:610:610,0	0/0:626:626,0	0/0:873:873,0	0/0:729:729,0	0/0:766:766,0	0/0:950:950,0	0/0:413:413,0	0/0:305:305,0	0/0:290:290,0	0/0:517:517,0	0/0:355:355,0	0/0:399:399,0	0/0:405:405,0	0/0:357:357,0	0/0:1057:1057,0	0/1:782:356,426	0/0:619:619,0	0/1:582:297,285	0/1:659:295,364	0/0:442:442,0	0/0:337:337,0	0/0:823:823,0	0/1:974:533,441	0/1:747:341,406	0/0:732:732,0
chr10	13235074	451_9	T	C	.	PASS	NS=30;AF=0.333;locori=p	GT:DP:AD	1/1:17:0,17	1/1:33:0,33	1/1:24:0,24	1/1:18:0,18	1/1:21:0,21	1/1:17:0,17	1/1:18:0,18	1/1:17:0,17	1/1:10:0,10	1/1:12:0,12	0/0:33:33,0	0/0:32:32,0	0/0:20:20,0	0/0:27:27,0	0/0:14:14,0	0/0:36:36,0	0/0:19:19,0	0/0:16:16,0	0/0:23:23,0	0/0:36:36,0	0/0:14:14,0	0/0:23:23,0	0/0:12:12,0	0/0:13:13,0	0/0:16:16,0	0/0:15:15,0	0/0:22:22,0	0/0:18:18,0	0/0:13:13,0	0/0:10:10,0
chr10	14304330	471_27	C	G	.	PASS	NS=30;AF=0.333;locori=p	GT:DP:AD	1/1:11:0,11	1/1:19:0,19	1/1:22:0,22	1/1:25:0,25	1/1:15:0,15	1/1:17:0,17	1/1:22:0,22	1/1:22:0,22	1/1:21:0,21	1/1:20:0,20	0/0:59:59,0	0/0:16:16,0	0/0:13:13,0	0/0:14:14,0	0/0:26:26,0	0/0:94:94,0	0/0:10:10,0	0/0:15:15,0	0/0:20:20,0	0/0:36:36,0	0/0:23:23,0	0/0:35:35,0	0/0:17:17,0	0/0:39:39,0	0/0:22:22,0	0/0:17:17,0	0/0:45:45,0	0/0:38:38,0	0/0:48:48,0	0/0:14:14,0
chr10	14458614	475_11	C	T	.	PASS	NS=30;AF=0.017;locori=p	GT:DP:AD	0/0:925:925,0	0/0:1041:1041,0	0/0:809:809,0	0/0:983:983,0	0/0:854:854,0	0/0:814:814,0	0/0:829:829,0	0/0:1051:1051,0	0/0:945:945,0	0/0:1030:1030,0	0/0:1251:1251,0	0/0:477:477,0	0/0:360:360,0	0/0:270:270,0	0/0:579:579,0	0/0:443:443,0	0/0:394:394,0	0/0:429:429,0	0/0:303:303,0	0/0:914:914,0	0/0:821:821,0	0/0:570:570,0	0/0:597:597,0	0/0:778:778,0	0/0:589:589,0	0/0:369:369,0	0/1:1157:615,542	0/0:932:932,0	0/0:892:892,0	0/0:847:847,0
chr10	14549569	480_19	A	G	.	PASS	NS=30;AF=0.333;locori=m	GT:DP:AD	0/0:774:774,0	0/0:848:848,0	0/0:810:810,0	0/0:883:883,0	0/0:840:840,0	0/0:692:692,0	0/0:897:897,0	0/0:964:964,0	0/0:917:917,0	0/0:850:850,0	1/1:1678:0,1678	1/1:488:0,488	1/1:460:0,460	1/1:360:0,360	1/1:704:0,704	1/1:548:0,548	1/1:520:0,520	1/1:472:0,472	1/1:391:0,391	1/1:1247:0,1247	0/0:931:931,0	0/0:762:762,0	0/0:786:786,0	0/0:942:942,0	0/0:830:830,0	0/0:408:408,0	0/0:1462:1462,0	0/0:1162:1162,0	0/0:1148:1148,0	0/0:1047:1047,0
chr10	14781307	483_24	C	T	.	PASS	NS=30;AF=0.050;locori=m	GT:DP:AD	0/0:16:16,0	0/0:32:32,0	0/0:34:34,0	0/0:21:21,0	1/1:78:0,78	0/0:11:11,0	0/0:18:18,0	0/1:75:20,55	0/0:23:23,0	0/0:17:17,0	0/0:148:148,0	0/0:52:52,0	0/0:47:47,0	0/0:44:44,0	0/0:75:75,0	0/0:191:191,0	0/0:51:51,0	0/0:39:39,0	0/0:43:43,0	0/0:107:107,0	0/0:81:81,0	0/0:75:75,0	0/0:80:80,0	0/0:126:126,0	0/0:80:80,0	0/0:43:43,0	0/0:147:147,0	0/0:120:120,0	0/0:112:112,0	0/0:102:102,0
chr10	14905684	485_4	C	G	.	PASS	NS=30;AF=0.083;locori=m	GT:DP:AD	0/0:37:37,0	0/0:35:35,0	0/0:23:23,0	0/0:43:43,0	0/0:30:30,0	0/0:22:22,0	0/0:25:25,0	0/0:32:32,0	0/0:29:29,0	0/0:36:36,0	0/0:41:41,0	0/0:25:25,0	0/0:25:25,0	0/0:18:18,0	0/0:38:38,0	0/0:117:117,0	0/0:25:25,0	0/0:20:20,0	0/0:13:13,0	0/0:39:39,0	0/1:42:25,17	0/0:35:35,0	0/0:34:34,0	0/1:41:15,26	0/0:26:26,0	0/1:20:11,9	0/1:54:29,25	0/1:76:33,43	0/0:74:74,0	0/0:44:44,0
chr10	15891975	515_3	G	A	.	PASS	NS=30;AF=0.117;locori=m	GT:DP:AD	0/0:41:41,0	0/0:43:43,0	0/0:38:38,0	0/0:38:38,0	0/0:28:28,0	0/0:22:22,0	0/0:43:43,0	0/0:42:42,0	0/0:37:37,0	0/0:36:36,0	0/0:111:111,0	0/0:32:32,0	0/0:26:26,0	0/0:34:34,0	0/0:58:58,0	0/0:147:147,0	0/0:26:26,0	0/0:32:32,0	0/0:29:29,0	0/0:56:56,0	1/1:37:0,37	0/0:30:30,0	0/0:34:34,0	0/1:48:20,28	0/1:40:17,23	0/1:18:5,13	0/1:68:34,34	0/0:59:59,0	0/0:87:87,0	0/1:41:20,21
chr10	16296303	522_39	A	C	.	PASS	NS=30;AF=0.333;locori=m	GT:DP:AD	1/1:469:0,469	1/1:621:0,621	1/1:560:0,560	1/1:536:0,536	1/1:556:0,556	1/1:494:0,494	1/1:499:0,499	1/1:774:0,774	1/1:546:0,546	1/1:618:0,618	0/0:1004:1004,0	0/0:286:286,0	0/0:216:216,0	0/0:205:205,0	0/0:443:443,0	0/0:563:563,0	0/0:281:281,0	0/0:246:246,0	0/0:235:235,0	0/0:825:825,0	0/0:546:546,0	0/0:415:415,0	0/0:402:402,0	0/0:575:575,0	0/0:383:383,0	0/0:230:230,0	0/0:799:799,0	0/0:680:680,0	0/0:811:811,0	0/0:613:613,0
chr10	16505494	526_4	G	A	.	PASS	NS=30;AF=0.333;locori=m	GT:DP:AD	1/1:847:0,847	1/1:930:0,930	1/1:816:0,816	1/1:1026:0,1026	1/1:912:0,912	1/1:767:0,767	1/1:809:0,809	1/1:1038:0,1038	1/1:900:0,900	1/1:936:0,936	0/0:2169:2169,0	0/0:456:456,0	0/0:466:466,0	0/0:354:354,0	0/0:1075:1075,0	0/0:712:712,0	0/0:342:342,0	0/0:448:448,0	0/0:565:565,0	0/0:1679:1679,0	0/0:684:684,0	0/0:563:563,0	0/0:485:485,0	0/0:678:678,0	0/0:512:512,0	0/0:289:289,0	0/0:926:926,0	0/0:966:966,0	0/0:1090:1090,0	0/0:602:602,0
chr10	16749151	532_6	G	A	.	PASS	NS=30;AF=0.067;locori=m	GT:DP:AD	0/0:41:41,0	0/0:66:66,0	0/0:56:56,0	0/0:61:61,0	0/0:60:60,0	0/0:38:38,0	0/0:30:30,0	0/0:57:57,0	0/0:52:52,0	0/0:45:45,0	0/0:126:126,0	0/0:46:46,0	0/0:23:23,0	0/0:27:27,0	0/0:52:52,0	0/0:162:162,0	0/0:31:31,0	0/0:36:36,0	0/0:33:33,0	0/0:83:83,0	0/0:67:67,0	0/0:58:58,0	0/1:49:27,22	0/0:69:69,0	0/0:39:39,0	0/1:35:18,17	0/0:106:106,0	0/1:67:35,32	0/1:68:36,32	0/0:69:69,0
chr10	17035621	537_48	T	C	.	PASS	NS=30;AF=0.333;locori=m	GT:DP:AD	0/0:884:884,0	0/0:1095:1095,0	0/0:910:910,0	0/0:978:978,0	0/0:910:910,0	0/0:873:873,0	0/0:919:919,0	0/0:1097:1097,0	0/0:1082:1082,0	0/0:1059:1059,0	1/1:2348:0,2348	1/1:595:0,595	1/1:477:0,477	1/1:491:0,491	1/1:890:0,890	1/1:651:0,651	1/1:588:0,588	1/1:642:0,642	1/1:486:0,486	1/1:1702:0,1702	0/0:1172:1172,0	0/0:807:807,0	0/0:914:914,0	0/0:1121:1121,0	0/0:1001:1001,0	0/0:444:444,0	0/0:1745:1745,0	0/0:1521:1521,0	0/0:1463:1463,0	0/0:1227:1227,0
chr10	17290679	547_3	A	T	.	PASS	NS=30;AF=0.333;locori=m	GT:DP:AD	1/1:24:0,24	1/1:45:0,45	1/1:29:0,29	1/1:25:0,25	1/1:25:0,25	1/1:25:0,25	1/1:20:0,20	1/1:32:0,32	1/1:39:0,39	1/1:25:0,25	0/0:78:78,0	0/0:17:17,0	0/0:23:23,0	0/0:11:11,0	0/0:37:37,0	0/0:103:103,0	0/0:18:18,0	0/0:23:23,0	0/0:20:20,0	0/0:63:63,0	0/0:37:37,0	0/0:32:32,0	0/0:32:32,0	0/0:43:43,0	0/0:27:27,0	0/0:22:22,0	0/0:64:64,0	0/0:63:63,0	0/0:57:57,0	0/0:40:40,0
chr10	17690244	551_16	T	C	.	PASS	NS=30;AF=0.333;locori=m	GT:DP:AD	1/1:178:0,178	1/1:286:0,286	1/1:268:0,268	1/1:209:0,209	1/1:209:0,209	1/1:226:0,226	1/1:219:0,219	1/1:306:0,306	1/1:222:0,222	1/1:250:0,250	0/0:216:216,0	0/0:68:68,0	0/0:87:87,0	0/0:79:79,0	0/0:146:146,0	0/0:267:267,0	0/0:76:76,0	0/0:76:76,0	0/0:84:84,0	0/0:186:186,0	0/0:132:132,0	0/0:118:118,0	0/0:123:123,0	0/0:138:138,0	0/0:129:129,0	0/0:84:84,0	0/0:199:199,0	0/0:199:199,0	0/0:152:152,0	0/0:153:153,0
chr10	17875708	555_2	G	A	.	PASS	NS=30;AF=0.117;locori=m	GT:DP:AD	0/0:534:534,0	0/0:734:734,0	0/1:536:271,265	0/1:645:344,301	1/1:601:0,601	1/1:431:0,431	0/0:603:603,0	0/1:757:400,357	0/0:644:644,0	0/0:627:627,0	0/0:1448:1448,0	0/0:439:439,0	0/0:355:355,0	0/0:291:291,0	0/0:600:600,0	0/0:475:475,0	0/0:400:400,0	0/0:430:430,0	0/0:326:326,0	0/0:1168:1168,0	0/0:700:700,0	0/0:592:592,0	0/0:579:579,0	0/0:790:790,0	0/0:497:497,0	0/0:330:330,0	0/0:987:987,0	0/0:1100:1100,0	0/0:1126:1126,0	0/0:622:622,0
chr10	18012438	557_11	T	C	.	PASS	NS=30;AF=0.183;locori=m	GT:DP:AD	0/0:55:55,0	0/0:62:62,0	0/0:62:62,0	0/0:57:57,0	0/0:59:59,0	0/0:49:49,0	0/0:58:58,0	0/0:79:79,0	0/0:53:53,0	0/0:62:62,0	1/1:130:0,130	0/0:39:39,0	0/1:42:22,20	0/1:35:20,15	0/1:68:35,33	1/1:194:0,194	0/1:52:28,24	0/0:45:45,0	0/1:31:20,11	1/1:76:0,76	0/0:65:65,0	0/0:50:50,0	0/0:46:46,0	0/0:78:78,0	0/0:51:51,0	0/0:37:37,0	0/0:114:114,0	0/0:92:92,0	0/0:132:132,0	0/0:65:65,0
chr10	18401097	564_21	C	T	.	PASS	NS=30;AF=0.317;locori=m	GT:DP:AD	0/0:1292:1292,0	0/0:2168:2168,0	0/0:1702:1702,0	0/0:2044:2044,0	0/0:1929:1929,0	0/0:1541:1541,0	0/0:1412:1412,0	0/0:2285:2285,0	0/0:1895:1895,0	0/0:2198:2198,0	0/0:3633:3633,0	0/0:1001:1001,0	0/0:827:827,0	0/0:741:741,0	0/0:1556:1556,0	0/0:1173:1173,0	0/0:928:928,0	0/0:933:933,0	0/0:807:807,0	0/0:2716:2716,0	1/1:898:0,898	1/1:821:0,821	1/1:665:0,665	1/1:1061:0,1061	0/1:967:364,603	1/1:379:0,379	1/1:1358:0,1358	1/1:1331:0,1331	1/1:1275:0,1275	1/1:1279:0,1279
chr10	18436150	566_10	T	C	.	PASS	NS=30;AF=0.333;locori=p	GT:DP:AD	1/1:273:0,273	1/1:363:0,363	1/1:250:0,250	1/1:293:0,293	1/1:238:0,238	1/1:233:0,233	1/1:288:0,288	1/1:357:0,357	1/1:288:0,288	1/1:281:0,281	0/0:736:736,0	0/0:230:230,0	0/0:213:213,0	0/0:190:190,0	0/0:420:420,0	0/0:445:445,0	0/0:251:251,0	0/0:240:240,0	0/0:211:211,0	0/0:734:734,0	0/0:536:536,0	0/0:373:373,0	0/0:457:457,0	0/0:498:498,0	0/0:407:407,0	0/0:250:250,0	0/0:660:660,0	0/0:728:728,0	0/0:552:552,0	0/0:407:407,0
chr10	18570518	570_6	A	G	.	PASS	NS=30;AF=0.333;locori=p	GT:DP:AD	0/0:273:273,0	0/0:307:307,0	0/0:306:306,0	0/0:299:299,0	0/0:222:222,0	0/0:252:252,0	0/0:279:279,0	0/0:364:364,0	0/0:306:306,0	0/0:329:329,0	0/0:259:259,0	0/0:106:106,0	0/0:72:72,0	0/0:87:87,0	0/0:145:145,0	0/0:260:260,0	0/0:89:89,0	0/0:67:67,0	0/0:74:74,0	0/0:234:234,0	1/1:134:0,134	1/1:130:0,130	1/1:110:0,110	1/1:119:0,119	1/1:127:0,127	1/1:73:0,73	1/1:219:0,219	1/1:204:0,204	1/1:171:0,171	1/1:165:0,165
chr10	18882537	576_0	G	A	.	PASS	NS=30;AF=0.183;locori=m	GT:DP:AD	0/0:329:329,0	0/0:399:399,0	0/0:310:310,0	0/0:353:353,0	0/0:355:355,0	0/0:324:324,0	0/0:347:347,0	0/0:375:375,0	0/0:308:308,0	0/0:378:378,0	0/0:430:430,0	0/0:244:244,0	0/0:161:161,0	0/0:143:143,0	0/0:313:313,0	0/0:410:410,0	0/0:235:235,0	0/0:213:213,0	0/0:147:147,0	0/0:539:539,0	0/1:257:123,134	0/1:272:123,149	0/1:260:130,130	0/1:208:88,120	0/1:215:107,108	0/1:181:82,99	0/1:385:207,178	1/1:373:0,373	1/1:234:0,234	0/0:360:360,0
chr10	19282367	582_48	C	A	.	PASS	NS=30;AF=0.017;locori=m	GT:DP:AD	0/0:76:76,0	0/0:88:88,0	0/0:66:66,0	0/0:67:67,0	0/0:64:64,0	0/0:60:60,0	0/0:67:67,0	0/0:101:101,0	0/0:92:92,0	0/0:70:70,0	0/0:121:121,0	0/0:102:102,0	0/0:84:84,0	0/0:85:85,0	0/0:152:152,0	0/0:283:283,0	0/0:111:111,0	0/0:100:100,0	0/0:102:102,0	0/0:230:230,0	0/1:180:59,121	0/0:128:128,0	0/0:132:132,0	0/0:88:88,0	0/0:127:127,0	0/0:71:71,0	0/0:183:183,0	0/0:133:133,0	0/0:74:74,0	0/0:174:174,0
chr10	19434019	592_24	C	T	.	PASS	NS=30;AF=0.017;locori=m	GT:DP:AD	0/0:741:741,0	0/0:746:746,0	0/0:650:650,0	0/0:703:703,0	0/0:690:690,0	0/0:625:625,0	0/0:639:639,0	0/0:774:774,0	0/0:764:764,0	0/0:723:723,0	0/0:805:805,0	0/0:271:271,0	0/0:210:210,0	0/0:221:221,0	0/0:417:417,0	0/0:383:383,0	0/0:272:272,0	0/0:273:273,0	0/0:219:219,0	0/0:648:648,0	0/0:415:415,0	0/1:360:171,189	0/0:344:344,0	0/0:432:432,0	0/0:374:374,0	0/0:183:183,0	0/0:558:558,0	0/0:593:593,0	0/0:460:460,0	0/0:438:438,0
chr10	19696424	608_9	G	A	.	PASS	NS=30;AF=0.067;locori=p	GT:DP:AD	0/0:148:148,0	0/0:182:182,0	0/0:125:125,0	0/0:158:158,0	0/0:104:104,0	0/0:134:134,0	0/0:144:144,0	0/0:197:197,0	0/0:130:130,0	0/0:184:184,0	0/1:60:47,13	0/0:18:18,0	0/0:18:18,0	0/1:29:20,9	0/1:21:10,11	0/0:39:39,0	0/1:30:22,8	0/0:21:21,0	0/0:32:32,0	0/0:54:54,0	0/0:55:55,0	0/0:37:37,0	0/0:33:33,0	0/0:48:48,0	0/0:39:39,0	0/0:27:27,0	0/0:48:48,0	0/0:53:53,0	0/0:42:42,0	0/0:44:44,0
chr10	20245752	612_27	T	C	.	PASS	NS=30;AF=0.333;locori=m	GT:DP:AD	1/1:47:0,47	1/1:50:0,50	1/1:59:0,59	1/1:39:0,39	1/1:36:0,36	1/1:54:0,54	1/1:39:0,39	1/1:48:0,48	1/1:50:0,50	1/1:47:0,47	0/0:69:69,0	0/0:38:38,0	0/0:16:16,0	0/0:19:19,0	0/0:43:43,0	0/0:148:148,0	0/0:24:24,0	0/0:23:23,0	0/0:28:28,0	0/0:60:60,0	0/0:40:40,0	0/0:40:40,0	0/0:27:27,0	0/0:51:51,0	0/0:23:23,0	0/0:26:26,0	0/0:53:53,0	0/0:77:77,0	0/0:72:72,0	0/0:37:37,0
chr10	21048297	622_43	G	A	.	PASS	NS=30;AF=0.033;locori=m	GT:DP:AD	0/0:41:41,0	0/0:37:37,0	0/0:30:30,0	0/0:43:43,0	0/0:37:37,0	0/0:38:38,0	0/0:36:36,0	0/0:52:52,0	0/0:45:45,0	0/0:38:38,0	0/0:94:94,0	0/0:27:27,0	0/0:28:28,0	0/0:27:27,0	0/0:48:48,0	0/0:114:114,0	0/0:41:41,0	0/0:23:23,0	0/0:19:19,0	0/0:65:65,0	0/0:60:60,0	0/1:31:12,19	0/1:38:17,21	0/0:46:46,0	0/0:44:44,0	0/0:20:20,0	0/0:66:66,0	0/0:78:78,0	0/0:44:44,0	0/0:56:56,0
chr10	21784737	645_42	A	C	.	PASS	NS=30;AF=0.200;locori=m	GT:DP:AD	0/0:386:386,0	0/0:424:424,0	0/0:322:322,0	0/0:430:430,0	0/0:390:390,0	0/0:305:305,0	0/0:390:390,0	0/0:437:437,0	0/0:359:359,0	0/0:409:409,0	0/1:1411:717,694	0/1:325:149,176	1/1:235:0,235	0/1:276:149,127	1/1:565:0,565	0/1:619:306,313	1/1:384:0,384	0/0:333:333,0	0/1:304:167,137	0/1:995:444,551	0/0:720:720,0	0/0:449:449,0	0/0:507:507,0	0/0:705:705,0	0/0:496:496,0	0/0:278:278,0	0/0:878:878,0	0/0:1003:1003,0	0/0:1136:1136,0	0/0:757:757,0
chr10	22036169	655_39	G	A	.	PASS	NS=30;AF=0.117;locori=p	GT:DP:AD	0/0:561:561,0	0/0:791:791,0	0/0:622:622,0	0/0:748:748,0	0/0:687:687,0	0/0:547:547,0	0/0:609:609,0	0/0:827:827,0	0/0:610:610,0	0/0:741:741,0	0/1:590:311,279	0/1:186:103,83	0/1:157:90,67	0/0:128:128,0	0/1:243:111,132	0/1:344:183,161	0/1:174:87,87	0/1:170:92,78	0/0:160:160,0	0/0:455:455,0	0/0:331:331,0	0/0:259:259,0	0/0:269:269,0	0/0:392:392,0	0/0:260:260,0	0/0:162:162,0	0/0:464:464,0	0/0:468:468,0	0/0:377:377,0	0/0:339:339,0
chr10	22048075	656_19	C	T	.	PASS	NS=30;AF=0.017;locori=m	GT:DP:AD	0/0:823:823,0	0/0:1026:1026,0	0/0:953:953,0	0/0:967:967,0	0/0:966:966,0	0/0:736:736,0	0/0:939:939,0	0/0:1133:1133,0	0/0:1014:1014,0	0/0:1100:1100,0	0/0:1701:1701,0	0/0:596:596,0	0/0:544:544,0	0/0:481:481,0	0/0:1001:1001,0	0/0:740:740,0	0/0:592:592,0	0/0:535:535,0	0/0:513:513,0	0/0:1571:1571,0	0/0:1037:1037,0	0/0:795:795,0	0/1:880:456,424	0/0:1083:1083,0	0/0:811:811,0	0/0:483:483,0	0/0:1540:1540,0	0/0:1215:1215,0	0/0:1114:1114,0	0/0:1034:1034,0
chr10	22364977	669_0	C	T	.	PASS	NS=30;AF=0.167;locori=p	GT:DP:AD	0/0:847:847,0	0/0:935:935,0	0/0:817:817,0	0/0:972:972,0	0/0:821:821,0	0/0:742:742,0	0/0:825:825,0	0/0:937:937,0	0/0:973:973,0	0/0:934:934,0	0/1:664:351,313	0/1:195:99,96	0/1:195:85,110	0/1:194:99,95	1/1:358:0,358	1/1:432:0,432	0/1:248:129,119	0/1:229:130,99	0/0:147:147,0	0/0:644:644,0	0/0:482:482,0	0/0:343:343,0	0/0:388:388,0	0/0:428:428,0	0/0:428:428,0	0/0:187:187,0	0/0:700:700,0	0/0:513:513,0	0/0:416:416,0	0/0:444:444,0
chr10	22938998	692_24	T	C	.	PASS	NS=30;AF=0.450;locori=p	GT:DP:AD	1/1:446:0,446	1/1:633:0,633	1/1:485:0,485	1/1:507:0,507	1/1:524:0,524	1/1:478:0,478	1/1:472:0,472	1/1:659:0,659	1/1:543:0,543	1/1:532:0,532	0/0:379:379,0	0/0:118:118,0	0/0:82:82,0	0/0:100:100,0	0/0:143:143,0	0/0:333:333,0	0/0:74:74,0	0/0:88:88,0	0/0:112:112,0	0/0:269:269,0	0/1:203:96,107	0/0:137:137,0	0/0:132:132,0	0/1:187:96,91	0/0:172:172,0	0/0:95:95,0	0/1:272:126,146	1/1:269:0,269	1/1:318:0,318	0/0:207:207,0
chr10	23243986	706_39	A	C	.	PASS	NS=30;AF=0.017;locori=p	GT:DP:AD	0/0:28:28,0	0/0:35:35,0	0/0:25:25,0	0/0:33:33,0	0/0:45:45,0	0/0:21:21,0	0/0:28:28,0	0/0:35:35,0	0/0:34:34,0	0/0:31:31,0	0/0:91:91,0	0/0:32:32,0	0/0:20:20,0	0/0:16:16,0	0/0:43:43,0	0/0:301:301,0	0/0:36:36,0	0/0:29:29,0	0/0:33:33,0	0/0:82:82,0	0/0:49:49,0	0/0:45:45,0	0/0:37:37,0	0/0:62:62,0	0/0:44:44,0	0/0:17:17,0	0/1:69:27,42	0/0:68:68,0	0/0:49:49,0	0/0:56:56,0
chr10	24292559	729_30	G	A	.	PASS	NS=30;AF=0.217;locori=p	GT:DP:AD	0/0:31:31,0	1/1:37:0,37	0/1:26:16,10	0/1:32:18,14	1/1:31:0,31	1/1:15:0,15	0/1:26:15,11	0/1:39:24,15	1/1:30:0,30	0/1:29:18,11	0/0:74:74,0	0/0:34:34,0	0/0:36:36,0	0/0:26:26,0	0/0:43:43,0	0/0:253:253,0	0/0:23:23,0	0/0:21:21,0	0/0:36:36,0	0/0:73:73,0	0/0:56:56,0	0/0:50:50,0	0/0:37:37,0	0/0:23:23,0	0/0:36:36,0	0/0:20:20,0	0/0:83:83,0	0/0:47:47,0	0/0:34:34,0	0/0:40:40,0
chr10	25344870	754_31	G	C	.	PASS	NS=30;AF=0.450;locori=m	GT:DP:AD	0/0:102:102,0	0/0:139:139,0	0/0:107:107,0	0/0:112:112,0	0/0:109:109,0	0/0:101:101,0	0/0:112:112,0	0/0:125:125,0	0/0:91:91,0	0/0:105:105,0	1/1:233:0,233	1/1:75:0,75	1/1:47:0,47	1/1:46:0,46	1/1:95:0,95	1/1:287:0,287	1/1:65:0,65	1/1:66:0,66	1/1:47:0,47	1/1:153:0,153	0/0:93:93,0	0/1:90:46,44	0/0:74:74,0	1/1:111:0,111	0/1:98:48,50	0/0:56:56,0	0/1:148:66,82	0/0:147:147,0	0/1:170:94,76	0/1:85:41,44
chr10	26188109	774_15	G	C	.	PASS	NS=30;AF=0.317;locori=m	GT:DP:AD	0/0:51:51,0	0/0:67:67,0	0/0:61:61,0	0/0:48:48,0	0/0:44:44,0	0/0:52:52,0	0/0:50:50,0	0/0:50:50,0	0/0:44:44,0	0/0:62:62,0	0/0:41:41,0	0/0:45:45,0	0/0:24:24,0	0/0:22:22,0	0/0:58:58,0	0/0:10:10,0	0/0:30:30,0	0/0:45:45,0	0/0:27:27,0	0/0:112:112,0	1/1:73:0,73	1/1:58:0,58	1/1:46:0,46	1/1:57:0,57	1/1:43:0,43	1/1:42:0,42	1/1:94:0,94	0/1:90:45,45	1/1:32:0,32	1/1:94:0,94
chr10	26259675	776_27	A	G	.	PASS	NS=30;AF=0.017;locori=p	GT:DP:AD	0/0:113:113,0	0/0:116:116,0	0/0:122:122,0	0/0:136:136,0	0/0:86:86,0	0/0:125:125,0	0/0:121:121,0	0/0:131:131,0	0/0:113:113,0	0/1:106:58,48	0/0:170:170,0	0/0:65:65,0	0/0:74:74,0	0/0:72:72,0	0/0:99:99,0	0/0:227:227,0	0/0:79:79,0	0/0:50:50,0	0/0:69:69,0	0/0:154:154,0	0/0:86:86,0	0/0:88:88,0	0/0:89:89,0	0/0:115:115,0	0/0:102:102,0	0/0:52:52,0	0/0:147:147,0	0/0:127:127,0	0/0:134:134,0	0/0:97:97,0
chr10	26733104	788_31	G	A	.	PASS	NS=30;AF=0.333;locori=m	GT:DP:AD	0/0:649:649,0	0/0:978:978,0	0/0:835:835,0	0/0:799:799,0	0/0:885:885,0	0/0:743:743,0	0/0:875:875,0	0/0:941:941,0	0/0:825:825,0	0/0:973:973,0	1/1:2079:0,2079	1/1:640:0,640	1/1:546:0,546	1/1:434:0,434	1/1:871:0,871	1/1:664:0,664	1/1:541:0,541	1/1:570:0,570	1/1:465:0,465	1/1:1595:0,1595	0/0:1063:1063,0	0/0:834:834,0	0/0:840:840,0	0/0:1203:1203,0	0/0:832:832,0	0/0:452:452,0	0/0:1873:1873,0	0/0:1607:1607,0	0/0:1729:1729,0	0/0:1153:1153,0
chr10	26821352	795_21	A	C	.	PASS	NS=30;AF=0.333;locori=m	GT:DP:AD	0/0:18:18,0	0/0:35:35,0	0/0:26:26,0	0/0:23:23,0	0/0:29:29,0	0/0:27:27,0	0/0:16:16,0	0/0:29:29,0	0/0:19:19,0	0/0:23:23,0	1/1:85:0,85	1/1:22:0,22	1/1:20:0,20	1/1:20:0,20	1/1:28:0,28	1/1:102:0,102	1/1:26:0,26	1/1:30:0,30	1/1:21:0,21	1/1:53:0,53	0/0:41:41,0	0/0:39:39,0	0/0:24:24,0	0/0:48:48,0	0/0:36:36,0	0/0:20:20,0	0/0:67:67,0	0/0:39:39,0	0/0:48:48,0	0/0:34:34,0
chr10	27208767	805_0	A	C	.	PASS	NS=30;AF=0.333;locori=m	GT:DP:AD	1/1:192:0,192	1/1:249:0,249	1/1:189:0,189	1/1:203:0,203	1/1:186:0,186	1/1:184:0,184	1/1:193:0,193	1/1:223:0,223	1/1:210:0,210	1/1:225:0,225	0/0:249:249,0	0/0:93:93,0	0/0:61:61,0	0/0:75:75,0	0/0:112:112,0	0/0:296:296,0	0/0:72:72,0	0/0:77:77,0	0/0:73:73,0	0/0:199:199,0	0/0:133:133,0	0/0:114:114,0	0/0:118:118,0	0/0:148:148,0	0/0:109:109,0	0/0:56:56,0	0/0:213:213,0	0/0:202:202,0	0/0:187:187,0	0/0:133:133,0
chr10	28144112	826_23	T	C	.	PASS	NS=30;AF=0.333;locori=m	GT:DP:AD	0/0:289:289,0	0/0:358:358,0	0/0:267:267,0	0/0:278:278,0	0/0:254:254,0	0/0:248:248,0	0/0:251:251,0	0/0:316:316,0	0/0:283:283,0	0/0:311:311,0	1/1:70:0,70	1/1:80:0,80	1/1:59:0,59	1/1:56:0,56	1/1:98:0,98	1/1:134:0,134	1/1:73:0,73	1/1:74:0,74	1/1:79:0,79	1/1:174:0,174	0/0:112:112,0	0/0:92:92,0	0/0:105:105,0	0/0:54:54,0	0/0:88:88,0	0/0:70:70,0	0/0:122:122,0	0/0:78:78,0	0/0:34:34,0	0/0:93:93,0
chr11	376530	1291_31	A	T	.	PASS	NS=30;AF=0.333;locori=p	GT:DP:AD	0/0:641:641,0	0/0:871:871,0	0/0:714:714,0	0/0:712:712,0	0/0:688:688,0	0/0:580:580,0	0/0:666:666,0	0/0:860:860,0	0/0:757:757,0	0/0:740:740,0	1/1:746:0,746	1/1:192:0,192	1/1:179:0,179	1/1:166:0,166	1/1:325:0,325	1/1:342:0,342	1/1:198:0,198	1/1:211:0,211	1/1:182:0,182	1/1:490:0,490	0/0:345:345,0	0/0:309:309,0	0/0:298:298,0	0/0:386:386,0	0/0:289:289,0	0/0:159:159,0	0/0:514:514,0	0/0:555:555,0	0/0:576:576,0	0/0:361:361,0
chr11	452081	1328_35	G	T	.	PASS	NS=30;AF=0.417;locori=p	GT:DP:AD	0/0:46:46,0	0/0:54:54,0	0/0:69:69,0	0/0:56:56,0	0/0:57:57,0	0/0:48:48,0	0/0:52:52,0	0/0:72:72,0	0/0:73:73,0	0/0:48:48,0	1/1:94:0,94	1/1:37:0,37	1/1:35:0,35	1/1:38:0,38	1/1:44:0,44	1/1:166:0,166	1/1:25:0,25	1/1:45:0,45	1/1:41:0,41	1/1:92:0,92	0/0:60:60,0	0/0:62:62,0	0/1:65:27,38	0/1:60:35,25	0/0:37:37,0	0/0:26:26,0	0/0:88:88,0	0/1:84:44,40	0/1:86:35,51	0/1:50:30,20
chr11	530723	1348_4	T	C	.	PASS	NS=30;AF=0.333;locori=m	GT:DP:AD	0/0:93:93,0	0/0:123:123,0	0/0:95:95,0	0/0:105:105,0	0/0:93:93,0	0/0:86:86,0	0/0:98:98,0	0/0:111:111,0	0/0:125:125,0	0/0:112:112,0	1/1:76:0,76	1/1:35:0,35	1/1:32:0,32	1/1:38:0,38	1/1:56:0,56	1/1:203:0,203	1/1:29:0,29	1/1:34:0,34	1/1:35:0,35	1/1:86:0,86	0/0:51:51,0	0/0:30:30,0	0/0:40:40,0	0/0:34:34,0	0/0:48:48,0	0/0:25:25,0	0/0:71:71,0	0/0:42:42,0	0/0:18:18,0	0/0:42:42,0
chr11	695682	1400_32	G	A	.	PASS	NS=30;AF=0.333;locori=m	GT:DP:AD	1/1:27:0,27	1/1:31:0,31	1/1:32:0,32	1/1:35:0,35	1/1:26:0,26	1/1:27:0,27	1/1:23:0,23	1/1:38:0,38	1/1:26:0,26	1/1:27:0,27	0/0:66:66,0	0/0:23:23,0	0/0:21:21,0	0/0:20:20,0	0/0:27:27,0	0/0:85:85,0	0/0:17:17,0	0/0:21:21,0	0/0:22:22,0	0/0:82:82,0	0/0:33:33,0	0/0:27:27,0	0/0:29:29,0	0/0:42:42,0	0/0:21:21,0	0/0:17:17,0	0/0:65:65,0	0/0:70:70,0	0/0:61:61,0	0/0:34:34,0
chr11	782644	1427_47	C	T	.	PASS	NS=30;AF=0.333;locori=m	GT:DP:AD	0/0:521:521,0	0/0:601:601,0	0/0:517:517,0	0/0:578:578,0	0/0:599:599,0	0/0:474:474,0	0/0:580:580,0	0/0:671:671,0	0/0:542:542,0	0/0:710:710,0	0/0:1352:1352,0	0/0:421:421,0	0/0:378:378,0	0/0:298:298,0	0/0:742:742,0	0/0:556:556,0	0/0:357:357,0	0/0:475:475,0	0/0:409:409,0	0/0:1091:1091,0	1/1:941:0,941	1/1:694:0,694	1/1:750:0,750	1/1:848:0,848	1/1:673:0,673	1/1:398:0,398	1/1:1322:0,1322	1/1:945:0,945	1/1:729:0,729	1/1:938:0,938
chr11	914658	1472_10	G	T	.	PASS	NS=30;AF=0.333;locori=m	GT:DP:AD	0/0:46:46,0	0/0:57:57,0	0/0:55:55,0	0/0:57:57,0	0/0:40:40,0	0/0:46:46,0	0/0:37:37,0	0/0:63:63,0	0/0:50:50,0	0/0:49:49,0	1/1:117:0,117	1/1:37:0,37	1/1:41:0,41	1/1:30:0,30	1/1:36:0,36	1/1:172:0,172	1/1:35:0,35	1/1:26:0,26	1/1:34:0,34	1/1:90:0,90	0/0:56:56,0	0/0:50:50,0	0/0:39:39,0	0/0:59:59,0	0/0:34:34,0	0/0:34:34,0	0/0:88:88,0	0/0:82:82,0	0/0:85:85,0	0/0:58:58,0
chr11	1819472	1151_9	A	G	.	PASS	NS=30;AF=0.250;locori=m	GT:DP:AD	1/1:71:0,71	0/1:114:64,50	1/1:84:0,84	0/1:92:48,44	0/1:80:43,37	1/1:69:0,69	1/1:76:0,76	0/1:97:55,42	0/1:85:42,43	1/1:91:0,91	0/0:162:162,0	0/0:78:78,0	0/0:66:66,0	0/0:57:57,0	0/0:99:99,0	0/0:299:299,0	0/0:95:95,0	0/0:73:73,0	0/0:71:71,0	0/0:161:161,0	0/0:135:135,0	0/0:119:119,0	0/0:88:88,0	0/0:115:115,0	0/0:105:105,0	0/0:67:67,0	0/0:190:190,0	0/0:117:117,0	0/0:92:92,0	0/0:121:121,0
chr11	2335513	1257_4	G	A	.	PASS	NS=30;AF=0.400;locori=m	GT:DP:AD	0/0:20:20,0	0/0:22:22,0	0/0:11:11,0	0/0:28:28,0	0/0:14:14,0	0/0:16:16,0	0/0:18:18,0	0/0:25:25,0	0/0:17:17,0	0/0:25:25,0	1/1:65:0,65	1/1:61:0,61	1/1:53:0,53	1/1:53:0,53	1/1:35:0,35	1/1:32:0,32	1/1:28:0,28	1/1:41:0,41	1/1:45:0,45	1/1:67:0,67	0/0:35:35,0	0/1:66:30,36	0/1:61:29,32	0/0:51:51,0	0/0:36:36,0	0/1:43:23,20	0/0:51:51,0	0/0:60:60,0	0/0:53:53,0	0/1:24:13,11
chr11	2377592	1259_22	C	G	.	PASS	NS=30;AF=0.467;locori=p	GT:DP:AD	1/1:44:0,44	1/1:58:0,58	1/1:43:0,43	1/1:50:0,50	1/1:39:0,39	1/1:40:0,40	1/1:44:0,44	1/1:51:0,51	1/1:44:0,44	1/1:60:0,60	0/0:119:119,0	0/0:67:67,0	0/0:67:67,0	0/0:57:57,0	0/0:98:98,0	0/0:167:167,0	0/0:86:86,0	0/0:60:60,0	0/0:54:54,0	0/0:177:177,0	1/1:91:0,91	1/1:83:0,83	0/1:103:49,54	0/1:79:46,33	0/1:57:35,22	0/0:64:64,0	0/0:174:174,0	0/0:104:104,0	0/1:49:19,30	0/0:119:119,0
chr11	2503385	1265_17	A	T	.	PASS	NS=30;AF=0.333;locori=m	GT:DP:AD	0/0:61:61,0	0/0:59:59,0	0/0:49:49,0	0/0:54:54,0	0/0:55:55,0	0/0:58:58,0	0/0:56:56,0	0/0:61:61,0	0/0:81:81,0	0/0:68:68,0	1/1:147:0,147	1/1:51:0,51	1/1:45:0,45	1/1:37:0,37	1/1:66:0,66	1/1:170:0,170	1/1:40:0,40	1/1:36:0,36	1/1:41:0,41	1/1:93:0,93	0/0:64:64,0	0/0:63:63,0	0/0:48:48,0	0/0:97:97,0	0/0:48:48,0	0/0:52:52,0	0/0:137:137,0	0/0:106:106,0	0/0:102:102,0	0/0:77:77,0
chr11	2982634	1274_45	G	A	.	PASS	NS=30;AF=0.067;locori=m	GT:DP:AD	0/0:26:26,0	0/0:38:38,0	0/0:23:23,0	0/0:39:39,0	0/0:30:30,0	0/0:24:24,0	0/0:26:26,0	0/0:31:31,0	0/0:19:19,0	0/0:40:40,0	0/0:100:100,0	0/0:25:25,0	0/0:23:23,0	0/0:17:17,0	0/0:29:29,0	0/0:102:102,0	0/0:23:23,0	0/0:22:22,0	0/0:20:20,0	0/0:67:67,0	0/1:34:19,15	0/0:32:32,0	0/0:35:35,0	0/0:45:45,0	0/1:29:16,13	1/1:19:0,19	0/0:58:58,0	0/0:58:58,0	0/0:67:67,0	0/0:41:41,0
chr11	3282328	1279_47	G	A	.	PASS	NS=30;AF=0.200;locori=m	GT:DP:AD	0/0:888:888,0	0/0:1083:1083,0	0/0:867:867,0	0/0:1008:1008,0	0/0:931:931,0	0/1:823:413,410	0/0:1016:1016,0	0/0:1218:1218,0	0/0:942:942,0	0/0:1081:1081,0	0/0:2189:2189,0	0/0:541:541,0	0/0:449:449,0	0/0:372:372,0	0/0:752:752,0	0/0:589:589,0	0/0:501:501,0	0/0:499:499,0	0/0:466:466,0	0/0:1202:1202,0	0/1:865:403,462	1/1:697:0,697	0/0:652:652,0	0/0:874:874,0	0/1:719:376,343	1/1:396:0,396	0/1:1418:738,680	0/0:691:691,0	1/1:1431:0,1431	1/1:860:0,860
chr11	3941504	1299_12	A	G	.	PASS	NS=30;AF=0.167;locori=p	GT:DP:AD	0/1:19:9,10	0/0:25:25,0	1/1:28:0,28	0/0:34:34,0	0/0:20:20,0	0/0:21:21,0	1/1:27:0,27	1/1:31:0,31	1/1:23:0,23	0/1:18:7,11	0/0:60:60,0	0/0:22:22,0	0/0:13:13,0	0/0:19:19,0	0/0:38:38,0	0/0:107:107,0	0/0:19:19,0	0/0:19:19,0	0/0:21:21,0	0/0:53:53,0	0/0:24:24,0	0/0:27:27,0	0/0:30:30,0	0/0:39:39,0	0/0:29:29,0	0/0:13:13,0	0/0:47:47,0	0/0:48:48,0	0/0:51:51,0	0/0:31:31,0
chr11	4061783	1306_0	T	G	.	PASS	NS=30;AF=0.050;locori=p	GT:DP:AD	0/0:459:459,0	0/0:439:439,0	0/0:368:368,0	0/0:475:475,0	0/0:480:480,0	0/0:364:364,0	0/0:464:464,0	0/0:490:490,0	0/0:477:477,0	0/0:486:486,0	0/0:1208:1208,0	0/0:339:339,0	0/0:406:406,0	0/0:249:249,0	0/0:665:665,0	0/0:491:491,0	0/0:456:456,0	0/0:414:414,0	0/0:296:296,0	0/0:1007:1007,0	0/0:734:734,0	0/0:606:606,0	0/0:544:544,0	0/0:656:656,0	0/1:567:288,279	0/0:320:320,0	0/0:1204:1204,0	0/1:985:500,485	0/1:851:449,402	0/0:752:752,0
chr11	4134500	1307_9	T	G	.	PASS	NS=30;AF=0.050;locori=m	GT:DP:AD	0/0:834:834,0	0/0:1080:1080,0	0/0:814:814,0	0/0:1017:1017,0	0/0:917:917,0	0/0:746:746,0	0/0:909:909,0	0/0:1062:1062,0	0/0:969:969,0	0/0:1069:1069,0	0/0:1953:1953,0	0/0:576:576,0	0/0:509:509,0	0/0:447:447,0	0/0:851:851,0	0/0:592:592,0	0/0:586:586,0	0/0:481:481,0	0/0:444:444,0	0/0:1583:1583,0	0/0:994:994,0	0/0:760:760,0	0/0:753:753,0	0/1:972:513,459	0/0:781:781,0	0/1:430:201,229	0/0:1497:1497,0	0/1:1466:842,624	0/0:1457:1457,0	0/0:951:951,0
chr11	4344442	1316_1	C	T	.	PASS	NS=30;AF=0.333;locori=m	GT:DP:AD	1/1:28:0,28	1/1:26:0,26	1/1:30:0,30	1/1:25:0,25	1/1:29:0,29	1/1:25:0,25	1/1:32:0,32	1/1:32:0,32	1/1:30:0,30	1/1:29:0,29	0/0:65:65,0	0/0:39:39,0	0/0:17:17,0	0/0:19:19,0	0/0:25:25,0	0/0:107:107,0	0/0:18:18,0	0/0:15:15,0	0/0:21:21,0	0/0:48:48,0	0/0:32:32,0	0/0:31:31,0	0/0:20:20,0	0/0:34:34,0	0/0:31:31,0	0/0:16:16,0	0/0:50:50,0	0/0:38:38,0	0/0:41:41,0	0/0:34:34,0
chr11	4573869	1330_3	C	T	.	PASS	NS=30;AF=0.300;locori=p	GT:DP:AD	0/0:96:96,0	0/0:85:85,0	0/0:71:71,0	0/0:94:94,0	0/0:85:85,0	0/0:85:85,0	0/0:79:79,0	0/0:112:112,0	0/0:81:81,0	0/0:101:101,0	1/1:148:0,148	1/1:61:0,61	0/1:44:18,26	0/1:51:35,16	1/1:68:0,68	1/1:200:0,200	1/1:62:0,62	0/1:52:24,28	1/1:43:0,43	1/1:112:0,112	0/0:89:89,0	0/0:56:56,0	0/1:87:41,46	0/0:101:101,0	0/0:82:82,0	0/0:58:58,0	0/0:144:144,0	0/0:146:146,0	0/0:142:142,0	0/0:101:101,0
chr11	5209815	1345_43	C	T	.	PASS	NS=30;AF=0.050;locori=m	GT:DP:AD	0/0:138:138,0	0/0:205:205,0	0/0:145:145,0	0/0:170:170,0	0/0:153:153,0	0/1:146:75,71	0/1:169:88,81	0/1:217:107,110	0/0:177:177,0	0/0:173:173,0	0/0:147:147,0	0/0:54:54,0	0/0:62:62,0	0/0:53:53,0	0/0:73:73,0	0/0:205:205,0	0/0:61:61,0	0/0:76:76,0	0/0:45:45,0	0/0:126:126,0	0/0:103:103,0	0/0:83:83,0	0/0:72:72,0	0/0:90:90,0	0/0:86:86,0	0/0:75:75,0	0/0:173:173,0	0/0:140:140,0	0/0:131:131,0	0/0:101:101,0
chr11	6297647	1378_20	C	T	.	PASS	NS=30;AF=0.417;locori=p	GT:DP:AD	1/1:908:0,908	1/1:911:0,911	1/1:771:0,771	1/1:540:0,540	1/1:704:0,704	1/1:599:0,599	1/1:795:0,795	1/1:781:0,781	1/1:695:0,695	1/1:742:0,742	0/0:170:170,0	0/0:412:412,0	0/0:404:404,0	0/0:299:299,0	0/0:479:479,0	0/0:176:176,0	0/0:359:359,0	0/0:447:447,0	0/0:383:383,0	0/0:633:633,0	0/0:593:593,0	0/0:648:648,0	1/1:573:0,573	0/1:171:91,80	0/0:555:555,0	0/1:280:165,115	0/0:580:580,0	0/1:348:166,182	0/0:78:78,0	0/0:342:342,0
chr11	6477161	1387_21	C	T	.	PASS	NS=30;AF=0.150;locori=p	GT:DP:AD	1/1:501:0,501	0/0:543:543,0	0/0:456:456,0	0/1:448:222,226	0/1:391:175,216	1/1:404:0,404	0/1:495:243,252	0/1:502:233,269	0/1:473:222,251	0/0:447:447,0	0/0:414:414,0	0/0:429:429,0	0/0:392:392,0	0/0:297:297,0	0/0:596:596,0	0/0:435:435,0	0/0:435:435,0	0/0:230:230,0	0/0:415:415,0	0/0:952:952,0	0/0:725:725,0	0/0:596:596,0	0/0:625:625,0	0/0:481:481,0	0/0:611:611,0	0/0:349:349,0	0/0:722:722,0	0/0:669:669,0	0/0:216:216,0	0/0:355:355,0
chr11	7098721	1405_16	T	C	.	PASS	NS=30;AF=0.033;locori=m	GT:DP:AD	0/0:511:511,0	0/0:686:686,0	0/0:506:506,0	0/0:559:559,0	0/0:523:523,0	0/0:431:431,0	0/0:532:532,0	0/0:651:651,0	0/0:596:596,0	0/0:695:695,0	0/0:596:596,0	0/0:386:386,0	0/0:344:344,0	0/0:283:283,0	0/0:515:515,0	0/0:441:441,0	0/0:397:397,0	0/0:468:468,0	0/0:370:370,0	0/0:935:935,0	0/0:805:805,0	0/1:666:301,365	0/0:598:598,0	0/0:461:461,0	0/0:592:592,0	0/0:340:340,0	0/0:878:878,0	0/0:612:612,0	0/0:191:191,0	0/1:723:354,369
chr11	7263479	1410_44	G	T	.	PASS	NS=30;AF=0.333;locori=m	GT:DP:AD	1/1:184:0,184	1/1:195:0,195	1/1:166:0,166	1/1:175:0,175	1/1:154:0,154	1/1:122:0,122	1/1:169:0,169	1/1:193:0,193	1/1:181:0,181	1/1:156:0,156	0/0:167:167,0	0/0:198:198,0	0/0:191:191,0	0/0:167:167,0	0/0:268:268,0	0/0:228:228,0	0/0:207:207,0	0/0:235:235,0	0/0:213:213,0	0/0:323:323,0	0/0:241:241,0	0/0:215:215,0	0/0:279:279,0	0/0:26:26,0	0/0:222:222,0	0/0:182:182,0	0/0:201:201,0	0/0:107:107,0	0/0:14:14,0	0/0:138:138,0
chr11	7300417	1411_40	G	A	.	PASS	NS=30;AF=0.033;locori=m	GT:DP:AD	0/0:173:173,0	0/0:262:262,0	0/0:213:213,0	0/0:211:211,0	0/0:177:177,0	0/0:163:163,0	0/0:199:199,0	0/1:306:147,159	0/1:255:95,160	0/0:198:198,0	0/0:223:223,0	0/0:84:84,0	0/0:58:58,0	0/0:57:57,0	0/0:81:81,0	0/0:135:135,0	0/0:49:49,0	0/0:76:76,0	0/0:44:44,0	0/0:134:134,0	0/0:130:130,0	0/0:135:135,0	0/0:95:95,0	0/0:130:130,0	0/0:105:105,0	0/0:74:74,0	0/0:193:193,0	0/0:170:170,0	0/0:155:155,0	0/0:159:159,0
chr11	7655356	1422_50	A	C	.	PASS	NS=30;AF=0.250;locori=p	GT:DP:AD	0/1:332:206,126	0/1:463:260,203	1/1:293:0,293	0/1:384:210,174	0/1:381:230,151	1/1:263:0,263	1/1:312:0,312	1/1:396:0,396	1/1:421:0,421	0/1:423:219,204	0/0:91:91,0	0/0:120:120,0	0/0:111:111,0	0/0:116:116,0	0/0:166:166,0	0/0:151:151,0	0/0:117:117,0	0/0:127:127,0	0/0:94:94,0	0/0:198:198,0	0/0:144:144,0	0/0:168:168,0	0/0:163:163,0	0/0:51:51,0	0/0:113:113,0	0/0:133:133,0	0/0:138:138,0	0/0:120:120,0	0/0:29:29,0	0/0:143:143,0
chr11	7943099	1430_23	C	G	.	PASS	NS=30;AF=0.333;locori=m	GT:DP:AD	1/1:126:0,126	1/1:155:0,155	1/1:149:0,149	1/1:161:0,161	1/1:157:0,157	1/1:118:0,118	1/1:113:0,113	1/1:163:0,163	1/1:131:0,131	1/1:132:0,132	0/0:202:202,0	0/0:68:68,0	0/0:55:55,0	0/0:48:48,0	0/0:95:95,0	0/0:292:292,0	0/0:61:61,0	0/0:63:63,0	0/0:44:44,0	0/0:166:166,0	0/0:89:89,0	0/0:70:70,0	0/0:70:70,0	0/0:120:120,0	0/0:76:76,0	0/0:45:45,0	0/0:106:106,0	0/0:158:158,0	0/0:172:172,0	0/0:84:84,0
chr11	8475668	1439_30	C	T	.	PASS	NS=30;AF=0.100;locori=m	GT:DP:AD	0/0:419:419,0	0/0:440:440,0	0/0:343:343,0	0/0:488:488,0	0/0:474:474,0	0/0:333:333,0	0/0:362:362,0	0/0:677:677,0	0/0:454:454,0	0/0:600:600,0	0/0:838:838,0	0/0:305:305,0	0/0:320:320,0	0/0:276:276,0	0/0:492:492,0	0/0:485:485,0	0/0:359:359,0	0/0:305:305,0	0/0:247:247,0	0/0:1117:1117,0	0/1:605:370,235	0/0:532:532,0	0/0:596:596,0	0/1:110:74,36	1/1:404:0,404	0/1:332:160,172	0/1:410:193,217	0/0:347:347,0	0/0:241:241,0	0/0:602:602,0
chr11	8679384	1445_36	C	T	.	PASS	NS=30;AF=0.317;locori=p	GT:DP:AD	1/1:541:0,541	1/1:664:0,664	1/1:506:0,506	1/1:668:0,668	1/1:665:0,665	0/1:511:251,260	1/1:650:0,650	1/1:734:0,734	1/1:702:0,702	1/1:690:0,690	0/0:1116:1116,0	0/0:274:274,0	0/0:199:199,0	0/0:221:221,0	0/0:540:540,0	0/0:431:431,0	0/0:320:320,0	0/0:314:314,0	0/0:273:273,0	0/0:972:972,0	0/0:502:502,0	0/0:348:348,0	0/0:497:497,0	0/0:482:482,0	0/0:187:187,0	0/0:95:95,0	0/0:463:463,0	0/0:338:338,0	0/0:662:662,0	0/0:277:277,0
chr11	8700819	1450_10	A	T	.	PASS	NS=30;AF=0.017;locori=p	GT:DP:AD	0/0:603:603,0	0/0:798:798,0	0/0:521:521,0	0/0:703:703,0	0/0:730:730,0	0/1:587:286,301	0/0:622:622,0	0/0:854:854,0	0/0:669:669,0	0/0:845:845,0	0/0:651:651,0	0/0:156:156,0	0/0:144:144,0	0/0:121:121,0	0/0:273:273,0	0/0:458:458,0	0/0:140:140,0	0/0:144:144,0	0/0:120:120,0	0/0:400:400,0	0/0:270:270,0	0/0:237:237,0	0/0:237:237,0	0/0:371:371,0	0/0:256:256,0	0/0:156:156,0	0/0:442:442,0	0/0:392:392,0	0/0:524:524,0	0/0:322:322,0
chr11	9025157	1466_25	C	A	.	PASS	NS=30;AF=0.033;locori=m	GT:DP:AD	0/0:25:25,0	0/0:42:42,0	0/0:40:40,0	0/1:43:26,17	0/0:37:37,0	0/1:32:18,14	0/0:42:42,0	0/0:46:46,0	0/0:43:43,0	0/0:53:53,0	0/0:96:96,0	0/0:33:33,0	0/0:57:57,0	0/0:39:39,0	0/0:76:76,0	0/0:315:315,0	0/0:62:62,0	0/0:40:40,0	0/0:34:34,0	0/0:126:126,0	0/0:71:71,0	0/0:47:47,0	0/0:54:54,0	0/0:50:50,0	0/0:68:68,0	0/0:41:41,0	0/0:73:73,0	0/0:72:72,0	0/0:44:44,0	0/0:63:63,0
chr11	9407320	1480_45	C	T	.	PASS	NS=30;AF=0.450;locori=m	GT:DP:AD	1/1:676:0,676	1/1:951:0,951	1/1:708:0,708	1/1:762:0,762	1/1:747:0,747	1/1:292:0,292	1/1:727:0,727	1/1:873:0,873	1/1:792:0,792	1/1:838:0,838	0/0:646:646,0	0/0:272:272,0	0/0:163:163,0	0/0:188:188,0	0/0:359:359,0	0/0:325:325,0	0/0:261:261,0	0/0:229:229,0	0/0:240:240,0	0/0:571:571,0	0/1:469:219,250	0/1:376:189,187	0/1:343:182,161	0/0:459:459,0	0/1:340:170,170	0/0:217:217,0	0/1:661:292,369	0/1:613:336,277	0/0:419:419,0	0/1:459:241,218
chr11	9900002	1498_42	G	T	.	PASS	NS=30;AF=0.067;locori=p	GT:DP:AD	0/0:618:618,0	0/0:710:710,0	0/0:628:628,0	0/0:681:681,0	0/0:663:663,0	0/0:559:559,0	0/0:625:625,0	0/0:902:902,0	0/0:596:596,0	0/0:664:664,0	0/0:608:608,0	0/0:200:200,0	0/0:154:154,0	0/0:153:153,0	0/0:308:308,0	0/0:338:338,0	0/0:235:235,0	0/0:202:202,0	0/0:168:168,0	0/0:499:499,0	0/1:349:178,171	0/1:281:148,133	0/0:261:261,0	0/1:358:176,182	0/0:270:270,0	0/1:152:75,77	0/0:531:531,0	0/0:547:547,0	0/0:597:597,0	0/0:351:351,0
chr11	10174884	971_26	G	A	.	PASS	NS=30;AF=0.367;locori=p	GT:DP:AD	1/1:313:0,313	1/1:486:0,486	1/1:366:0,366	1/1:479:0,479	1/1:342:0,342	1/1:338:0,338	1/1:297:0,297	1/1:559:0,559	1/1:286:0,286	1/1:510:0,510	0/0:444:444,0	0/0:115:115,0	0/0:81:81,0	0/0:85:85,0	0/0:152:152,0	0/0:355:355,0	0/0:84:84,0	0/0:94:94,0	0/0:118:118,0	0/0:255:255,0	0/0:189:189,0	0/0:165:165,0	0/0:172:172,0	0/0:209:209,0	0/0:144:144,0	0/0:100:100,0	0/1:320:159,161	0/0:299:299,0	0/0:289:289,0	0/1:221:104,117
chr11	10178259	972_14	C	T	.	PASS	NS=30;AF=0.050;locori=m	GT:DP:AD	0/0:11:11,0	0/0:19:19,0	0/0:25:25,0	0/0:17:17,0	0/0:13:13,0	0/0:22:22,0	0/0:29:29,0	0/0:20:20,0	0/0:27:27,0	0/0:21:21,0	0/0:86:86,0	0/0:36:36,0	0/0:24:24,0	0/0:29:29,0	0/0:47:47,0	0/0:132:132,0	0/0:22:22,0	0/0:24:24,0	0/0:29:29,0	0/0:65:65,0	0/0:36:36,0	0/1:42:23,19	0/0:24:24,0	0/1:48:24,24	0/0:41:41,0	0/0:19:19,0	0/0:61:61,0	0/1:57:22,35	0/0:89:89,0	0/0:50:50,0
chr11	10378263	977_24	A	G	.	PASS	NS=30;AF=0.333;locori=p	GT:DP:AD	1/1:20:0,20	1/1:28:0,28	1/1:24:0,24	1/1:16:0,16	1/1:28:0,28	1/1:23:0,23	1/1:26:0,26	1/1:24:0,24	1/1:26:0,26	1/1:35:0,35	0/0:55:55,0	0/0:20:20,0	0/0:17:17,0	0/0:15:15,0	0/0:18:18,0	0/0:71:71,0	0/0:19:19,0	0/0:14:14,0	0/0:14:14,0	0/0:35:35,0	0/0:27:27,0	0/0:21:21,0	0/0:22:22,0	0/0:26:26,0	0/0:15:15,0	0/0:14:14,0	0/0:44:44,0	0/0:36:36,0	0/0:37:37,0	0/0:36:36,0
chr11	10586429	986_27	G	T	.	PASS	NS=30;AF=0.033;locori=m	GT:DP:AD	0/0:623:623,0	0/0:882:882,0	0/0:588:588,0	0/0:715:715,0	0/0:665:665,0	0/0:615:615,0	0/1:609:313,296	0/0:879:879,0	0/0:736:736,0	0/1:691:301,390	0/0:813:813,0	0/0:354:354,0	0/0:269:269,0	0/0:234:234,0	0/0:554:554,0	0/0:390:390,0	0/0:340:340,0	0/0:362:362,0	0/0:332:332,0	0/0:915:915,0	0/0:743:743,0	0/0:565:565,0	0/0:519:519,0	0/0:641:641,0	0/0:564:564,0	0/0:302:302,0	0/0:929:929,0	0/0:812:812,0	0/0:512:512,0	0/0:642:642,0
chr11	10787434	993_35	A	T	.	PASS	NS=30;AF=0.333;locori=m	GT:DP:AD	1/1:128:0,128	1/1:150:0,150	1/1:127:0,127	1/1:115:0,115	1/1:118:0,118	1/1:80:0,80	1/1:153:0,153	1/1:158:0,158	1/1:138:0,138	1/1:178:0,178	0/0:466:466,0	0/0:191:191,0	0/0:210:210,0	0/0:176:176,0	0/0:373:373,0	0/0:295:295,0	0/0:193:193,0	0/0:213:213,0	0/0:214:214,0	0/0:519:519,0	0/0:354:354,0	0/0:316:316,0	0/0:355:355,0	0/0:261:261,0	0/0:326:326,0	0/0:174:174,0	0/0:464:464,0	0/0:384:384,0	0/0:212:212,0	0/0:368:368,0
chr11	10971184	998_14	C	G	.	PASS	NS=30;AF=0.333;locori=m	GT:DP:AD	1/1:711:0,711	1/1:952:0,952	1/1:727:0,727	1/1:897:0,897	1/1:808:0,808	1/1:603:0,603	1/1:872:0,872	1/1:988:0,988	1/1:758:0,758	1/1:803:0,803	0/0:1362:1362,0	0/0:409:409,0	0/0:352:352,0	0/0:334:334,0	0/0:654:654,0	0/0:571:571,0	0/0:449:449,0	0/0:407:407,0	0/0:339:339,0	0/0:1166:1166,0	0/0:725:725,0	0/0:740:740,0	0/0:595:595,0	0/0:819:819,0	0/0:640:640,0	0/0:430:430,0	0/0:1236:1236,0	0/0:1016:1016,0	0/0:1011:1011,0	0/0:889:889,0
chr11	11177258	1002_37	G	A	.	PASS	NS=30;AF=0.267;locori=p	GT:DP:AD	1/1:124:0,124	1/1:112:0,112	1/1:120:0,120	0/0:91:91,0	0/1:117:55,62	1/1:83:0,83	1/1:99:0,99	1/1:132:0,132	0/1:111:49,62	1/1:135:0,135	0/0:111:111,0	0/0:156:156,0	0/0:117:117,0	0/0:124:124,0	0/0:197:197,0	0/0:222:222,0	0/0:167:167,0	0/0:152:152,0	0/0:121:121,0	0/0:274:274,0	0/0:234:234,0	0/0:229:229,0	0/0:202:202,0	0/0:38:38,0	0/0:185:185,0	0/0:109:109,0	0/0:217:217,0	0/0:131:131,0	0/0:15:15,0	0/0:151:151,0
chr11	11338883	1006_11	T	C	.	PASS	NS=30;AF=0.133;locori=p	GT:DP:AD	0/1:13:7,6	0/1:23:7,16	0/0:23:23,0	0/1:26:15,11	0/0:14:14,0	1/1:22:0,22	0/1:18:9,9	0/0:12:12,0	0/1:26:15,11	0/1:18:7,11	0/0:40:40,0	0/0:20:20,0	0/0:12:12,0	0/0:15:15,0	0/0:17:17,0	0/0:100:100,0	0/0:21:21,0	0/0:12:12,0	0/0:16:16,0	0/0:35:35,0	0/0:28:28,0	0/0:22:22,0	0/0:20:20,0	0/0:25:25,0	0/0:18:18,0	0/0:19:19,0	0/0:43:43,0	0/0:24:24,0	0/0:32:32,0	0/0:26:26,0
chr11	11555737	1013_32	A	G	.	PASS	NS=30;AF=0.183;locori=m	GT:DP:AD	1/1:615:0,615	1/1:759:0,759	1/1:590:0,590	0/0:708:708,0	0/1:707:358,349	0/1:544:319,225	0/0:697:697,0	1/1:703:0,703	0/1:734:444,290	0/0:842:842,0	0/0:718:718,0	0/0:297:297,0	0/0:248:248,0	0/0:209:209,0	0/0:380:380,0	0/0:426:426,0	0/0:267:267,0	0/0:276:276,0	0/0:255:255,0	0/0:736:736,0	0/0:321:321,0	0/0:335:335,0	0/0:358:358,0	0/0:385:385,0	0/0:287:287,0	0/0:202:202,0	0/0:579:579,0	0/0:523:523,0	0/0:490:490,0	0/0:348:348,0
chr11	11756462	1023_15	G	T	.	PASS	NS=30;AF=0.200;locori=m	GT:DP:AD	0/1:43:20,23	0/1:64:24,40	1/1:60:0,60	0/1:54:24,30	0/1:65:30,35	1/1:49:0,49	0/0:42:42,0	0/1:62:27,35	0/1:53:20,33	1/1:60:0,60	0/0:124:124,0	0/0:45:45,0	0/0:25:25,0	0/0:20:20,0	0/0:72:72,0	0/0:165:165,0	0/0:30:30,0	0/0:39:39,0	0/0:32:32,0	0/0:95:95,0	0/0:63:63,0	0/0:48:48,0	0/0:59:59,0	0/0:55:55,0	0/0:47:47,0	0/0:27:27,0	0/0:85:85,0	0/0:81:81,0	0/0:70:70,0	0/0:58:58,0
chr11	11768612	1024_27	C	T	.	PASS	NS=30;AF=0.233;locori=p	GT:DP:AD	0/0:51:51,0	0/0:63:63,0	0/0:51:51,0	0/0:70:70,0	0/0:51:51,0	0/0:50:50,0	0/0:47:47,0	0/0:84:84,0	0/0:45:45,0	0/0:50:50,0	0/1:176:80,96	1/1:58:0,58	1/1:36:0,36	0/1:46:27,19	1/1:61:0,61	1/1:198:0,198	0/1:43:20,23	0/1:51:21,30	0/1:42:19,23	0/1:133:72,61	0/0:64:64,0	0/0:71:71,0	0/0:57:57,0	0/0:74:74,0	0/0:59:59,0	0/0:42:42,0	0/0:111:111,0	0/0:103:103,0	0/0:138:138,0	0/0:76:76,0
chr11	11802736	1028_5	C	T	.	PASS	NS=30;AF=0.017;locori=m	GT:DP:AD	0/0:889:889,0	0/0:1207:1207,0	0/0:917:917,0	0/0:1109:1109,0	0/0:1007:1007,0	0/0:736:736,0	0/0:957:957,0	0/0:1164:1164,0	0/0:1068:1068,0	0/0:1042:1042,0	0/0:2636:2636,0	0/0:592:592,0	0/0:449:449,0	0/0:434:434,0	0/0:965:965,0	0/0:589:589,0	0/0:562:562,0	0/0:554:554,0	0/0:536:536,0	0/0:1567:1567,0	0/0:982:982,0	0/0:736:736,0	0/0:795:795,0	0/0:1357:1357,0	0/0:895:895,0	0/0:504:504,0	0/0:1543:1543,0	0/1:1793:905,888	0/0:1538:1538,0	0/0:1033:1033,0
chr11	11803513	1029_42	C	G	.	PASS	NS=30;AF=0.250;locori=m	GT:DP:AD	0/0:258:258,0	0/0:306:306,0	0/0:226:226,0	0/0:283:283,0	0/0:269:269,0	0/0:214:214,0	0/0:235:235,0	0/0:328:328,0	0/0:274:274,0	0/0:322:322,0	0/0:497:497,0	0/0:213:213,0	0/0:197:197,0	0/0:163:163,0	0/0:353:353,0	0/0:441:441,0	0/0:239:239,0	0/0:196:196,0	0/0:234:234,0	0/0:601:601,0	1/1:430:0,430	1/1:328:0,328	1/1:341:0,341	1/1:387:0,387	1/1:323:0,323	0/1:181:87,94	0/0:549:549,0	1/1:441:0,441	0/1:300:137,163	0/1:410:239,171
chr11	12952892	1054_14	G	A	.	PASS	NS=30;AF=0.033;locori=m	GT:DP:AD	0/0:689:689,0	0/0:1014:1014,0	0/0:762:762,0	0/0:878:878,0	0/0:764:764,0	0/0:662:662,0	0/0:897:897,0	0/0:965:965,0	0/0:886:886,0	0/0:894:894,0	0/0:644:644,0	0/0:337:337,0	0/0:217:217,0	0/0:230:230,0	0/0:374:374,0	0/0:404:404,0	0/0:288:288,0	0/0:276:276,0	0/0:192:192,0	0/0:625:625,0	0/0:452:452,0	0/1:382:185,197	0/0:360:360,0	0/1:580:265,315	0/0:387:387,0	0/0:233:233,0	0/0:601:601,0	0/0:713:713,0	0/0:546:546,0	0/0:602:602,0
chr11	13353106	1061_43	C	T	.	PASS	NS=30;AF=0.017;locori=p	GT:DP:AD	0/0:229:229,0	0/0:330:330,0	0/0:229:229,0	0/0:301:301,0	0/0:215:215,0	0/0:183:183,0	0/0:255:255,0	0/0:319:319,0	0/0:236:236,0	0/0:309:309,0	0/0:642:642,0	0/0:160:160,0	0/0:167:167,0	0/0:153:153,0	0/0:286:286,0	0/0:403:403,0	0/0:181:181,0	0/0:199:199,0	0/0:150:150,0	0/0:532:532,0	0/0:352:352,0	0/0:309:309,0	0/1:324:155,169	0/0:445:445,0	0/0:264:264,0	0/0:143:143,0	0/0:669:669,0	0/0:593:593,0	0/0:655:655,0	0/0:371:371,0
chr11	13379648	1064_2	T	G	.	PASS	NS=30;AF=0.317;locori=m	GT:DP:AD	0/0:38:38,0	0/0:59:59,0	0/0:36:36,0	0/0:51:51,0	0/0:49:49,0	0/0:34:34,0	0/0:42:42,0	0/0:61:61,0	0/0:43:43,0	0/0:60:60,0	0/0:123:123,0	0/0:35:35,0	0/0:45:45,0	0/0:32:32,0	0/0:69:69,0	0/0:298:298,0	0/0:39:39,0	0/0:44:44,0	0/0:35:35,0	0/0:121:121,0	0/1:101:55,46	1/1:61:0,61	1/1:57:0,57	1/1:77:0,77	1/1:68:0,68	1/1:29:0,29	1/1:106:0,106	1/1:112:0,112	1/1:71:0,71	1/1:76:0,76
chr11	13812820	1067_0	A	C	.	PASS	NS=30;AF=0.300;locori=m	GT:DP:AD	1/1:27:0,27	1/1:46:0,46	1/1:36:0,36	0/1:29:13,16	1/1:24:0,24	1/1:24:0,24	1/1:23:0,23	1/1:40:0,40	1/1:29:0,29	0/1:27:14,13	0/0:50:50,0	0/0:19:19,0	0/0:19:19,0	0/0:17:17,0	0/0:24:24,0	0/0:84:84,0	0/0:15:15,0	0/0:17:17,0	0/0:21:21,0	0/0:51:51,0	0/0:38:38,0	0/0:34:34,0	0/0:26:26,0	0/0:31:31,0	0/0:25:25,0	0/0:12:12,0	0/0:57:57,0	0/0:37:37,0	0/0:32:32,0	0/0:27:27,0
chr11	14791960	1082_25	A	T	.	PASS	NS=30;AF=0.400;locori=p	GT:DP:AD	0/0:91:91,0	0/0:131:131,0	0/0:45:45,0	0/0:56:56,0	0/0:74:74,0	0/0:44:44,0	0/0:61:61,0	0/0:58:58,0	0/0:60:60,0	0/0:75:75,0	1/1:860:0,860	1/1:406:0,406	1/1:366:0,366	1/1:329:0,329	1/1:606:0,606	1/1:439:0,439	1/1:428:0,428	1/1:405:0,405	1/1:315:0,315	1/1:1148:0,1148	0/1:75:50,25	0/1:105:57,48	0/0:76:76,0	0/0:106:106,0	0/0:34:34,0	0/1:44:25,19	0/1:107:81,26	0/0:106:106,0	0/0:77:77,0	0/0:160:160,0
chr11	15087875	1089_29	C	T	.	PASS	NS=30;AF=0.200;locori=m	GT:DP:AD	0/0:373:373,0	0/0:449:449,0	0/0:288:288,0	0/0:410:410,0	0/0:360:360,0	0/0:284:284,0	0/0:397:397,0	0/0:481:481,0	0/0:426:426,0	0/0:416:416,0	0/0:575:575,0	0/0:306:306,0	0/0:255:255,0	0/0:208:208,0	0/0:441:441,0	0/0:273:273,0	0/0:282:282,0	0/0:329:329,0	0/0:300:300,0	0/0:688:688,0	0/1:570:293,277	1/1:380:0,380	0/1:393:193,200	0/1:430:238,192	0/0:398:398,0	1/1:280:0,280	0/1:596:289,307	1/1:494:0,494	0/1:411:245,166	0/1:557:287,270
chr11	15572433	1098_22	A	G	.	PASS	NS=30;AF=0.333;locori=m	GT:DP:AD	0/0:56:56,0	0/0:59:59,0	0/0:56:56,0	0/0:51:51,0	0/0:54:54,0	0/0:46:46,0	0/0:58:58,0	0/0:73:73,0	0/0:56:56,0	0/0:60:60,0	1/1:109:0,109	1/1:57:0,57	1/1:34:0,34	1/1:41:0,41	1/1:63:0,63	1/1:128:0,128	1/1:59:0,59	1/1:50:0,50	1/1:46:0,46	1/1:82:0,82	0/0:65:65,0	0/0:57:57,0	0/0:76:76,0	0/0:67:67,0	0/0:52:52,0	0/0:33:33,0	0/0:117:117,0	0/0:91:91,0	0/0:81:81,0	0/0:55:55,0
chr11	15809982	1101_40	T	C	.	PASS	NS=30;AF=0.150;locori=m	GT:DP:AD	0/0:32:32,0	1/1:56:0,56	1/1:49:0,49	0/1:44:16,28	0/0:26:26,0	0/1:36:18,18	0/0:20:20,0	0/0:40:40,0	1/1:74:0,74	0/1:45:14,31	0/0:86:86,0	0/0:83:83,0	0/0:61:61,0	0/0:81:81,0	0/0:125:125,0	0/0:218:218,0	0/0:81:81,0	0/0:81:81,0	0/0:77:77,0	0/0:180:180,0	0/0:111:111,0	0/0:91:91,0	0/0:84:84,0	0/0:41:41,0	0/0:78:78,0	0/0:44:44,0	0/0:112:112,0	0/0:48:48,0	0/0:14:14,0	0/0:64:64,0
chr11	16176807	1114_50	T	G	.	PASS	NS=30;AF=0.350;locori=m	GT:DP:AD	0/0:382:382,0	0/0:499:499,0	0/0:356:356,0	0/0:411:411,0	0/0:368:368,0	0/0:320:320,0	0/0:384:384,0	0/0:453:453,0	0/0:419:419,0	0/0:410:410,0	0/0:463:463,0	0/0:321:321,0	0/1:287:143,144	0/0:242:242,0	0/0:449:449,0	0/0:410:410,0	0/0:287:287,0	0/0:291:291,0	0/0:279:279,0	0/0:638:638,0	1/1:711:0,711	1/1:537:0,537	1/1:541:0,541	1/1:370:0,370	1/1:556:0,556	1/1:285:0,285	1/1:643:0,643	1/1:532:0,532	1/1:274:0,274	1/1:541:0,541
chr11	16327974	1116_14	T	C	.	PASS	NS=30;AF=0.333;locori=p	GT:DP:AD	1/1:431:0,431	1/1:511:0,511	1/1:516:0,516	1/1:525:0,525	1/1:504:0,504	1/1:413:0,413	1/1:528:0,528	1/1:563:0,563	1/1:521:0,521	1/1:491:0,491	0/0:206:206,0	0/0:128:128,0	0/0:113:113,0	0/0:116:116,0	0/0:185:185,0	0/0:327:327,0	0/0:147:147,0	0/0:156:156,0	0/0:147:147,0	0/0:272:272,0	0/0:248:248,0	0/0:189:189,0	0/0:227:227,0	0/0:135:135,0	0/0:201:201,0	0/0:122:122,0	0/0:274:274,0	0/0:217:217,0	0/0:75:75,0	0/0:223:223,0
chr11	16741594	1126_25	G	A	.	PASS	NS=30;AF=0.333;locori=m	GT:DP:AD	1/1:842:0,842	1/1:1119:0,1119	1/1:983:0,983	1/1:1124:0,1124	1/1:499:0,499	1/1:801:0,801	1/1:943:0,943	1/1:1192:0,1192	1/1:1052:0,1052	1/1:1075:0,1075	0/0:1287:1287,0	0/0:363:363,0	0/0:320:320,0	0/0:307:307,0	0/0:698:698,0	0/0:422:422,0	0/0:418:418,0	0/0:397:397,0	0/0:355:355,0	0/0:1160:1160,0	0/0:784:784,0	0/0:589:589,0	0/0:668:668,0	0/0:969:969,0	0/0:539:539,0	0/0:337:337,0	0/0:1234:1234,0	0/0:1130:1130,0	0/0:1073:1073,0	0/0:954:954,0
chr11	17315549	1135_27	T	G	.	PASS	NS=30;AF=0.333;locori=p	GT:DP:AD	0/0:18:18,0	0/0:24:24,0	0/0:20:20,0	0/0:31:31,0	0/0:12:12,0	0/0:14:14,0	0/0:19:19,0	0/0:22:22,0	0/0:18:18,0	0/0:10:10,0	1/1:33:0,33	1/1:23:0,23	1/1:21:0,21	1/1:28:0,28	1/1:26:0,26	1/1:24:0,24	1/1:11:0,11	1/1:21:0,21	1/1:16:0,16	1/1:30:0,30	0/0:20:20,0	0/0:26:26,0	0/0:37:37,0	0/0:20:20,0	0/0:17:17,0	0/0:25:25,0	0/0:38:38,0	0/0:17:17,0	0/0:31:31,0	0/0:22:22,0
chr11	18882201	1160_4	C	G	.	PASS	NS=30;AF=0.450;locori=m	GT:DP:AD	0/0:39:39,0	0/0:57:57,0	0/0:55:55,0	0/0:35:35,0	0/0:42:42,0	0/0:28:28,0	0/0:38:38,0	0/0:58:58,0	0/0:43:43,0	0/0:48:48,0	1/1:90:0,90	1/1:29:0,29	1/1:23:0,23	1/1:26:0,26	1/1:48:0,48	1/1:111:0,111	1/1:26:0,26	1/1:24:0,24	1/1:26:0,26	1/1:61:0,61	0/1:48:28,20	0/0:44:44,0	0/1:40:26,14	0/0:57:57,0	0/1:36:18,18	0/1:27:8,19	0/1:63:23,40	0/1:61:30,31	0/1:52:26,26	0/0:60:60,0
chr11	19270955	1166_9	A	G	.	PASS	NS=30;AF=0.333;locori=p	GT:DP:AD	1/1:590:0,590	1/1:742:0,742	1/1:505:0,505	1/1:704:0,704	1/1:640:0,640	1/1:508:0,508	1/1:608:0,608	1/1:753:0,753	1/1:603:0,603	1/1:669:0,669	0/0:1496:1496,0	0/0:421:421,0	0/0:277:277,0	0/0:295:295,0	0/0:559:559,0	0/0:432:432,0	0/0:425:425,0	0/0:389:389,0	0/0:310:310,0	0/0:1169:1169,0	0/0:762:762,0	0/0:601:601,0	0/0:582:582,0	0/0:836:836,0	0/0:557:557,0	0/0:326:326,0	0/0:1049:1049,0	0/0:1187:1187,0	0/0:1258:1258,0	0/0:611:611,0
chr11	19394093	1173_19	C	G	.	PASS	NS=30;AF=0.333;locori=m	GT:DP:AD	1/1:46:0,46	1/1:55:0,55	1/1:42:0,42	1/1:59:0,59	1/1:43:0,43	1/1:51:0,51	1/1:55:0,55	1/1:69:0,69	1/1:49:0,49	1/1:45:0,45	0/0:124:124,0	0/0:45:45,0	0/0:22:22,0	0/0:35:35,0	0/0:63:63,0	0/0:191:191,0	0/0:29:29,0	0/0:31:31,0	0/0:19:19,0	0/0:91:91,0	0/0:59:59,0	0/0:65:65,0	0/0:57:57,0	0/0:75:75,0	0/0:52:52,0	0/0:25:25,0	0/0:111:111,0	0/0:81:81,0	0/0:100:100,0	0/0:47:47,0
chr11	19700738	1181_9	C	A	.	PASS	NS=30;AF=0.333;locori=p	GT:DP:AD	1/1:70:0,70	1/1:79:0,79	1/1:63:0,63	1/1:85:0,85	1/1:54:0,54	1/1:60:0,60	1/1:63:0,63	1/1:88:0,88	1/1:70:0,70	1/1:96:0,96	0/0:159:159,0	0/0:50:50,0	0/0:47:47,0	0/0:35:35,0	0/0:69:69,0	0/0:213:213,0	0/0:35:35,0	0/0:30:30,0	0/0:36:36,0	0/0:112:112,0	0/0:79:79,0	0/0:59:59,0	0/0:62:62,0	0/0:67:67,0	0/0:55:55,0	0/0:38:38,0	0/0:114:114,0	0/0:102:102,0	0/0:84:84,0	0/0:67:67,0
chr11	19782877	1183_20	A	C	.	PASS	NS=30;AF=0.333;locori=p	GT:DP:AD	0/0:674:674,0	0/0:855:855,0	0/0:729:729,0	0/0:790:790,0	0/0:800:800,0	0/0:537:537,0	0/0:808:808,0	0/0:957:957,0	0/0:857:857,0	0/0:934:934,0	0/0:525:525,0	0/0:299:299,0	0/0:263:263,0	0/0:213:213,0	0/0:437:437,0	0/0:316:316,0	0/0:295:295,0	0/0:327:327,0	0/0:210:210,0	0/0:697:697,0	1/1:350:0,350	1/1:366:0,366	1/1:387:0,387	1/1:268:0,268	1/1:340:0,340	1/1:180:0,180	1/1:295:0,295	1/1:396:0,396	1/1:194:0,194	1/1:507:0,507
chr11	21598633	1227_41	G	T	.	PASS	NS=30;AF=0.017;locori=p	GT:DP:AD	0/0:837:837,0	0/0:1189:1189,0	0/0:864:864,0	0/0:1051:1051,0	0/0:1052:1052,0	0/0:785:785,0	0/0:1051:1051,0	0/0:1107:1107,0	0/0:1035:1035,0	0/0:1107:1107,0	0/0:1104:1104,0	0/0:261:261,0	0/0:233:233,0	0/0:241:241,0	0/0:439:439,0	0/0:466:466,0	0/0:296:296,0	0/0:346:346,0	0/0:246:246,0	0/0:799:799,0	0/0:574:574,0	0/1:502:229,273	0/0:445:445,0	0/0:530:530,0	0/0:465:465,0	0/0:270:270,0	0/0:848:848,0	0/0:860:860,0	0/0:799:799,0	0/0:563:563,0
chr11	21996246	1236_14	G	A	.	PASS	NS=30;AF=0.333;locori=p	GT:DP:AD	0/0:708:708,0	0/0:872:872,0	0/0:832:832,0	0/0:729:729,0	0/0:745:745,0	0/0:684:684,0	0/0:801:801,0	0/0:910:910,0	0/0:814:814,0	0/0:786:786,0	1/1:516:0,516	1/1:265:0,265	1/1:206:0,206	1/1:207:0,207	1/1:417:0,417	1/1:349:0,349	1/1:291:0,291	1/1:271:0,271	1/1:223:0,223	1/1:588:0,588	0/0:423:423,0	0/0:364:364,0	0/0:376:376,0	0/0:313:313,0	0/0:419:419,0	0/0:198:198,0	0/0:571:571,0	0/0:431:431,0	0/0:258:258,0	0/0:460:460,0
chr11	22076302	1238_45	A	C	.	PASS	NS=30;AF=0.050;locori=p	GT:DP:AD	0/0:864:864,0	0/0:1122:1122,0	0/0:880:880,0	0/0:1031:1031,0	0/0:940:940,0	0/0:794:794,0	0/1:899:461,438	0/0:1104:1104,0	0/1:953:468,485	0/1:892:429,463	0/0:1524:1524,0	0/0:486:486,0	0/0:550:550,0	0/0:422:422,0	0/0:908:908,0	0/0:552:552,0	0/0:520:520,0	0/0:487:487,0	0/0:450:450,0	0/0:1217:1217,0	0/0:1087:1087,0	0/0:849:849,0	0/0:781:781,0	0/0:889:889,0	0/0:840:840,0	0/0:470:470,0	0/0:1267:1267,0	0/0:1216:1216,0	0/0:895:895,0	0/0:951:951,0
chr11	22077905	1239_22	C	T	.	PASS	NS=30;AF=0.333;locori=p	GT:DP:AD	0/0:605:605,0	0/0:605:605,0	0/0:510:510,0	0/0:629:629,0	0/0:592:592,0	0/0:550:550,0	0/0:563:563,0	0/0:670:670,0	0/0:557:557,0	0/0:636:636,0	1/1:563:0,563	1/1:191:0,191	1/1:179:0,179	1/1:177:0,177	1/1:277:0,277	1/1:370:0,370	1/1:169:0,169	1/1:161:0,161	1/1:163:0,163	1/1:532:0,532	0/0:411:411,0	0/0:290:290,0	0/0:284:284,0	0/0:351:351,0	0/0:282:282,0	0/0:168:168,0	0/0:498:498,0	0/0:525:525,0	0/0:544:544,0	0/0:423:423,0
chr11	22461197	1252_44	G	A	.	PASS	NS=30;AF=0.333;locori=m	GT:DP:AD	0/0:471:471,0	0/0:585:585,0	0/0:449:449,0	0/0:557:557,0	0/0:566:566,0	0/0:396:396,0	0/0:489:489,0	0/0:624:624,0	0/0:528:528,0	0/0:542:542,0	1/1:509:0,509	1/1:161:0,161	1/1:140:0,140	1/1:115:0,115	1/1:210:0,210	1/1:319:0,319	1/1:164:0,164	1/1:127:0,127	1/1:115:0,115	1/1:325:0,325	0/0:261:261,0	0/0:208:208,0	0/0:191:191,0	0/0:318:318,0	0/0:178:178,0	0/0:138:138,0	0/0:441:441,0	0/0:416:416,0	0/0:432:432,0	0/0:275:275,0
chr12_20_13	121416	1547_6	A	C	.	PASS	NS=30;AF=0.333;locori=m	GT:DP:AD	0/0:55:55,0	0/0:80:80,0	0/0:61:61,0	0/0:83:83,0	0/0:57:57,0	0/0:60:60,0	0/0:61:61,0	0/0:95:95,0	0/0:65:65,0	0/0:75:75,0	1/1:147:0,147	1/1:39:0,39	1/1:44:0,44	1/1:36:0,36	1/1:61:0,61	1/1:210:0,210	1/1:41:0,41	1/1:53:0,53	1/1:49:0,49	1/1:103:0,103	0/0:82:82,0	0/0:54:54,0	0/0:61:61,0	0/0:88:88,0	0/0:62:62,0	0/0:45:45,0	0/0:101:101,0	0/0:124:124,0	0/0:142:142,0	0/0:89:89,0
chr12_20_13	386886	2150_31	C	T	.	PASS	NS=30;AF=0.067;locori=p	GT:DP:AD	0/0:124:124,0	0/1:219:72,147	0/0:114:114,0	0/0:149:149,0	0/1:151:76,75	0/0:134:134,0	0/0:147:147,0	0/1:202:78,124	0/1:156:62,94	0/0:154:154,0	0/0:269:269,0	0/0:106:106,0	0/0:75:75,0	0/0:79:79,0	0/0:119:119,0	0/0:258:258,0	0/0:71:71,0	0/0:101:101,0	0/0:72:72,0	0/0:237:237,0	0/0:129:129,0	0/0:124:124,0	0/0:116:116,0	0/0:174:174,0	0/0:136:136,0	0/0:88:88,0	0/0:246:246,0	0/0:215:215,0	0/0:179:179,0	0/0:184:184,0
chr12_20_13	396639	2180_50	A	G	.	PASS	NS=30;AF=0.333;locori=m	GT:DP:AD	1/1:59:0,59	1/1:83:0,83	1/1:52:0,52	1/1:59:0,59	1/1:64:0,64	1/1:43:0,43	1/1:49:0,49	1/1:59:0,59	1/1:52:0,52	1/1:57:0,57	0/0:142:142,0	0/0:54:54,0	0/0:31:31,0	0/0:29:29,0	0/0:51:51,0	0/0:114:114,0	0/0:64:64,0	0/0:48:48,0	0/0:34:34,0	0/0:136:136,0	0/0:89:89,0	0/0:69:69,0	0/0:89:89,0	0/0:134:134,0	0/0:71:71,0	0/0:57:57,0	0/0:145:145,0	0/0:144:144,0	0/0:130:130,0	0/0:102:102,0
chr12_20_13	803590	3056_22	A	T	.	PASS	NS=30;AF=0.050;locori=m	GT:DP:AD	0/0:288:288,0	0/0:307:307,0	0/0:306:306,0	0/1:322:164,158	0/1:324:173,151	0/1:239:131,108	0/0:297:297,0	0/0:319:319,0	0/0:316:316,0	0/0:370:370,0	0/0:292:292,0	0/0:94:94,0	0/0:90:90,0	0/0:92:92,0	0/0:164:164,0	0/0:300:300,0	0/0:92:92,0	0/0:85:85,0	0/0:76:76,0	0/0:259:259,0	0/0:176:176,0	0/0:148:148,0	0/0:133:133,0	0/0:192:192,0	0/0:150:150,0	0/0:107:107,0	0/0:263:263,0	0/0:211:211,0	0/0:251:251,0	0/0:124:124,0
chr12_20_13	3330578	2023_49	G	A	.	PASS	NS=30;AF=0.333;locori=m	GT:DP:AD	1/1:35:0,35	1/1:51:0,51	1/1:53:0,53	1/1:42:0,42	1/1:37:0,37	1/1:33:0,33	1/1:35:0,35	1/1:61:0,61	1/1:50:0,50	1/1:60:0,60	0/0:96:96,0	0/0:30:30,0	0/0:28:28,0	0/0:31:31,0	0/0:40:40,0	0/0:129:129,0	0/0:26:26,0	0/0:27:27,0	0/0:23:23,0	0/0:73:73,0	0/0:52:52,0	0/0:44:44,0	0/0:47:47,0	0/0:41:41,0	0/0:40:40,0	0/0:29:29,0	0/0:90:90,0	0/0:71:71,0	0/0:78:78,0	0/0:56:56,0
chr12_20_13	3476515	2068_18	G	T	.	PASS	NS=30;AF=0.033;locori=m	GT:DP:AD	0/0:126:126,0	0/0:219:219,0	0/0:118:118,0	0/0:184:184,0	0/0:115:115,0	0/0:143:143,0	0/0:173:173,0	0/0:197:197,0	0/0:108:108,0	0/0:139:139,0	0/0:443:443,0	0/0:286:286,0	0/0:271:271,0	0/0:150:150,0	0/0:245:245,0	0/0:352:352,0	0/0:184:184,0	0/0:194:194,0	0/0:164:164,0	0/0:738:738,0	0/1:354:185,169	0/0:277:277,0	0/0:292:292,0	0/1:202:120,82	0/0:281:281,0	0/0:130:130,0	0/0:452:452,0	0/0:341:341,0	0/0:181:181,0	0/0:298:298,0
chr12_20_13	4078414	2204_0	G	C	.	PASS	NS=30;AF=0.450;locori=m	GT:DP:AD	1/1:781:0,781	1/1:990:0,990	1/1:841:0,841	1/1:972:0,972	1/1:920:0,920	1/1:773:0,773	1/1:844:0,844	1/1:1070:0,1070	1/1:934:0,934	1/1:941:0,941	0/0:2402:2402,0	0/0:475:475,0	0/0:436:436,0	0/0:413:413,0	0/0:910:910,0	0/0:634:634,0	0/1:536:255,281	0/1:452:256,196	0/1:410:204,206	0/0:1589:1589,0	0/0:960:960,0	0/0:732:732,0	0/0:757:757,0	0/0:1098:1098,0	0/1:835:400,435	0/0:376:376,0	0/1:1754:866,888	1/1:782:0,782	0/0:1524:1524,0	0/0:1056:1056,0
chr12_20_13	4528617	2300_1	C	A	.	PASS	NS=30;AF=0.033;locori=m	GT:DP:AD	0/0:853:853,0	0/0:1152:1152,0	0/0:771:771,0	0/0:904:904,0	0/0:987:987,0	0/0:730:730,0	0/0:955:955,0	0/0:1134:1134,0	0/0:975:975,0	0/0:968:968,0	0/0:1173:1173,0	0/0:364:364,0	0/0:313:313,0	0/1:348:179,169	0/0:567:567,0	0/0:422:422,0	0/0:372:372,0	0/0:393:393,0	0/1:327:146,181	0/0:954:954,0	0/0:707:707,0	0/0:645:645,0	0/0:624:624,0	0/0:679:679,0	0/0:604:604,0	0/0:362:362,0	0/0:1006:1006,0	0/0:855:855,0	0/0:722:722,0	0/0:669:669,0
chr12_20_13	4807311	2350_6	C	A	.	PASS	NS=30;AF=0.050;locori=m	GT:DP:AD	0/0:147:147,0	0/0:151:151,0	0/0:149:149,0	0/1:157:68,89	0/1:144:64,80	0/1:145:64,81	0/0:101:101,0	0/0:181:181,0	0/0:115:115,0	0/0:108:108,0	0/0:191:191,0	0/0:67:67,0	0/0:61:61,0	0/0:66:66,0	0/0:102:102,0	0/0:301:301,0	0/0:48:48,0	0/0:52:52,0	0/0:52:52,0	0/0:185:185,0	0/0:116:116,0	0/0:91:91,0	0/0:74:74,0	0/0:120:120,0	0/0:75:75,0	0/0:66:66,0	0/0:188:188,0	0/0:128:128,0	0/0:144:144,0	0/0:106:106,0
chr12_20_13	4907853	2365_8	C	T	.	PASS	NS=30;AF=0.333;locori=m	GT:DP:AD	1/1:105:0,105	1/1:116:0,116	1/1:102:0,102	1/1:130:0,130	1/1:86:0,86	1/1:102:0,102	1/1:105:0,105	1/1:117:0,117	1/1:111:0,111	1/1:123:0,123	0/0:31:31,0	0/0:40:40,0	0/0:53:53,0	0/0:46:46,0	0/0:62:62,0	0/0:128:128,0	0/0:42:42,0	0/0:39:39,0	0/0:37:37,0	0/0:90:90,0	0/0:95:95,0	0/0:65:65,0	0/0:49:49,0	0/0:36:36,0	0/0:57:57,0	0/0:47:47,0	0/0:52:52,0	0/0:34:34,0	0/0:47:47,0	0/0:56:56,0
chr12_20_13	5097606	2416_16	C	T	.	PASS	NS=30;AF=0.017;locori=p	GT:DP:AD	0/0:37:37,0	0/0:35:35,0	0/0:29:29,0	0/0:22:22,0	0/0:26:26,0	0/0:24:24,0	0/0:30:30,0	0/0:48:48,0	0/0:16:16,0	0/0:38:38,0	0/0:40:40,0	0/0:30:30,0	0/0:28:28,0	0/0:29:29,0	0/0:44:44,0	0/0:216:216,0	0/0:39:39,0	0/0:38:38,0	0/0:39:39,0	0/0:60:60,0	0/1:82:49,33	0/0:48:48,0	0/0:68:68,0	0/0:21:21,0	0/0:38:38,0	0/0:28:28,0	0/0:51:51,0	0/0:42:42,0	0/0:23:23,0	0/0:50:50,0
chr12_20_13	5252398	2449_15	G	A	.	PASS	NS=30;AF=0.017;locori=m	GT:DP:AD	0/0:176:176,0	0/1:217:106,111	0/0:225:225,0	0/0:183:183,0	0/0:189:189,0	0/0:174:174,0	0/0:190:190,0	0/0:223:223,0	0/0:166:166,0	0/0:184:184,0	0/0:243:243,0	0/0:94:94,0	0/0:73:73,0	0/0:73:73,0	0/0:137:137,0	0/0:322:322,0	0/0:65:65,0	0/0:93:93,0	0/0:58:58,0	0/0:226:226,0	0/0:145:145,0	0/0:114:114,0	0/0:104:104,0	0/0:135:135,0	0/0:96:96,0	0/0:89:89,0	0/0:229:229,0	0/0:184:184,0	0/0:172:172,0	0/0:150:150,0
chr12_20_13	5384852	2482_2	T	C	.	PASS	NS=30;AF=0.033;locori=m	GT:DP:AD	0/0:33:33,0	0/0:31:31,0	1/1:26:0,26	0/0:36:36,0	0/0:16:16,0	0/0:25:25,0	0/0:23:23,0	0/0:28:28,0	0/0:25:25,0	0/0:22:22,0	0/0:91:91,0	0/0:64:64,0	0/0:56:56,0	0/0:59:59,0	0/0:74:74,0	0/0:24:24,0	0/0:33:33,0	0/0:52:52,0	0/0:50:50,0	0/0:94:94,0	0/0:47:47,0	0/0:90:90,0	0/0:72:72,0	0/0:50:50,0	0/0:58:58,0	0/0:54:54,0	0/0:65:65,0	0/0:49:49,0	0/0:70:70,0	0/0:50:50,0
chr12_20_13	6555642	2769_4	C	T	.	PASS	NS=30;AF=0.433;locori=p	GT:DP:AD	0/0:764:764,0	0/0:941:941,0	0/0:728:728,0	0/0:806:806,0	0/0:805:805,0	0/0:634:634,0	0/0:806:806,0	0/0:926:926,0	0/0:766:766,0	0/0:869:869,0	1/1:106:0,106	1/1:133:0,133	1/1:140:0,140	1/1:93:0,93	1/1:166:0,166	1/1:260:0,260	1/1:107:0,107	1/1:163:0,163	1/1:118:0,118	1/1:263:0,263	0/0:229:229,0	0/1:244:148,96	0/0:191:191,0	1/1:59:0,59	0/0:156:156,0	0/1:150:96,54	0/1:218:117,101	0/0:140:140,0	0/1:31:17,14	0/0:183:183,0
chr12_20_13	6983487	2843_25	T	C	.	PASS	NS=30;AF=0.117;locori=m	GT:DP:AD	0/0:161:161,0	0/1:224:100,124	0/1:193:93,100	0/0:199:199,0	0/0:206:206,0	0/1:152:68,84	1/1:74:0,74	0/1:270:130,140	0/0:181:181,0	0/1:224:109,115	0/0:217:217,0	0/0:254:254,0	0/0:162:162,0	0/0:156:156,0	0/0:345:345,0	0/0:288:288,0	0/0:196:196,0	0/0:171:171,0	0/0:168:168,0	0/0:517:517,0	0/0:402:402,0	0/0:304:304,0	0/0:336:336,0	0/0:177:177,0	0/0:252:252,0	0/0:159:159,0	0/0:384:384,0	0/0:322:322,0	0/0:100:100,0	0/0:293:293,0
chr12_20_13	7339522	2926_23	G	C	.	PASS	NS=30;AF=0.250;locori=m	GT:DP:AD	0/0:40:40,0	0/0:37:37,0	0/0:42:42,0	0/0:44:44,0	0/0:37:37,0	0/0:20:20,0	0/0:39:39,0	0/0:35:35,0	0/0:41:41,0	0/0:31:31,0	0/0:106:106,0	0/0:38:38,0	0/0:56:56,0	0/0:26:26,0	0/0:78:78,0	0/0:267:267,0	0/0:57:57,0	0/0:45:45,0	0/0:27:27,0	0/0:127:127,0	1/1:76:0,76	1/1:63:0,63	1/1:56:0,56	1/1:63:0,63	0/1:73:41,32	0/0:29:29,0	0/1:145:71,74	1/1:98:0,98	1/1:70:0,70	0/1:83:40,43
chr12_20_13	7652191	3000_17	G	A	.	PASS	NS=30;AF=0.033;locori=m	GT:DP:AD	0/0:380:380,0	0/0:466:466,0	0/0:378:378,0	0/0:501:501,0	0/0:459:459,0	0/0:324:324,0	0/0:397:397,0	0/0:506:506,0	0/0:463:463,0	0/0:439:439,0	0/0:1093:1093,0	0/0:388:388,0	0/0:388:388,0	0/0:314:314,0	0/0:562:562,0	0/0:526:526,0	0/0:331:331,0	0/0:431:431,0	0/0:316:316,0	0/0:1049:1049,0	0/0:907:907,0	0/0:566:566,0	0/1:712:329,383	0/1:677:308,369	0/0:518:518,0	0/0:299:299,0	0/0:1118:1118,0	0/0:846:846,0	0/0:870:870,0	0/0:749:749,0
chr12_20_13	7879803	3040_24	A	T	.	PASS	NS=30;AF=0.283;locori=p	GT:DP:AD	0/0:66:66,0	0/0:83:83,0	0/0:68:68,0	0/0:73:73,0	0/0:74:74,0	0/0:63:63,0	0/0:53:53,0	0/0:102:102,0	0/0:84:84,0	0/0:83:83,0	0/1:125:62,63	0/0:32:32,0	0/0:39:39,0	0/0:50:50,0	0/1:73:37,36	0/1:159:94,65	0/0:36:36,0	1/1:28:0,28	0/0:41:41,0	0/0:90:90,0	1/1:85:0,85	0/1:58:33,25	0/1:74:41,33	0/1:88:55,33	0/0:53:53,0	1/1:46:0,46	0/1:108:53,55	0/1:90:44,46	1/1:116:0,116	0/1:43:15,28
chr12_20_13	7916208	3052_8	A	C	.	PASS	NS=30;AF=0.167;locori=m	GT:DP:AD	0/0:39:39,0	0/1:60:29,31	0/1:48:28,20	0/0:56:56,0	1/1:44:0,44	0/0:34:34,0	1/1:37:0,37	1/1:50:0,50	0/0:56:56,0	1/1:53:0,53	0/0:118:118,0	0/0:30:30,0	0/0:41:41,0	0/0:23:23,0	0/0:43:43,0	0/0:167:167,0	0/0:25:25,0	0/0:32:32,0	0/0:20:20,0	0/0:85:85,0	0/0:70:70,0	0/0:43:43,0	0/0:47:47,0	0/0:66:66,0	0/0:46:46,0	0/0:34:34,0	0/0:72:72,0	0/0:66:66,0	0/0:90:90,0	0/0:54:54,0
chr12_20_13	8361041	3060_40	A	G	.	PASS	NS=30;AF=0.333;locori=m	GT:DP:AD	0/0:335:335,0	0/0:430:430,0	0/0:317:317,0	0/0:326:326,0	0/0:353:353,0	0/0:270:270,0	0/0:296:296,0	0/0:397:397,0	0/0:371:371,0	0/0:394:394,0	1/1:738:0,738	1/1:247:0,247	1/1:202:0,202	1/1:216:0,216	1/1:382:0,382	1/1:419:0,419	1/1:249:0,249	1/1:271:0,271	1/1:222:0,222	1/1:665:0,665	0/0:504:504,0	0/0:454:454,0	0/0:382:382,0	0/0:493:493,0	0/0:373:373,0	0/0:209:209,0	0/0:664:664,0	0/0:610:610,0	0/0:535:535,0	0/0:501:501,0
chr12_20_13	8859913	3075_6	T	C	.	PASS	NS=30;AF=0.317;locori=m	GT:DP:AD	0/0:893:893,0	0/0:999:999,0	0/0:843:843,0	0/0:863:863,0	0/0:906:906,0	0/0:652:652,0	0/0:859:859,0	0/0:1022:1022,0	0/0:898:898,0	0/0:876:876,0	0/0:513:513,0	0/0:416:416,0	0/0:319:319,0	0/0:333:333,0	0/0:553:553,0	0/0:294:294,0	0/0:397:397,0	0/0:378:378,0	0/0:317:317,0	0/0:884:884,0	1/1:648:0,648	1/1:530:0,530	1/1:507:0,507	1/1:334:0,334	1/1:426:0,426	1/1:298:0,298	1/1:604:0,604	0/1:561:275,286	1/1:243:0,243	1/1:597:0,597
chr12_20_13	9471639	3087_37	A	G	.	PASS	NS=30;AF=0.333;locori=p	GT:DP:AD	1/1:153:0,153	1/1:203:0,203	1/1:149:0,149	1/1:214:0,214	1/1:192:0,192	1/1:145:0,145	1/1:144:0,144	1/1:203:0,203	1/1:187:0,187	1/1:204:0,204	0/0:1415:1415,0	0/0:434:434,0	0/0:387:387,0	0/0:359:359,0	0/0:650:650,0	0/0:686:686,0	0/0:414:414,0	0/0:396:396,0	0/0:348:348,0	0/0:1176:1176,0	0/0:517:517,0	0/0:301:301,0	0/0:311:311,0	0/0:426:426,0	0/0:362:362,0	0/0:183:183,0	0/0:691:691,0	0/0:526:526,0	0/0:372:372,0	0/0:393:393,0
chr12_20_13	9549614	3092_13	C	T	.	PASS	NS=30;AF=0.150;locori=m	GT:DP:AD	0/0:11:11,0	0/0:16:16,0	0/0:16:16,0	0/0:15:15,0	0/0:11:11,0	0/0:14:14,0	0/0:18:18,0	0/0:17:17,0	0/0:23:23,0	0/0:15:15,0	0/0:37:37,0	0/0:24:24,0	0/0:25:25,0	0/0:21:21,0	0/0:16:16,0	0/0:26:26,0	0/0:14:14,0	0/0:21:21,0	0/0:15:15,0	0/0:32:32,0	0/1:18:6,12	0/1:31:21,10	0/1:24:13,11	0/0:20:20,0	1/1:17:0,17	1/1:21:0,21	0/0:28:28,0	0/1:25:14,11	0/0:34:34,0	0/1:18:11,7
chr12_20_13	10298344	1507_32	G	A	.	PASS	NS=30;AF=0.067;locori=m	GT:DP:AD	0/0:664:664,0	0/0:916:916,0	0/0:717:717,0	0/0:837:837,0	0/0:829:829,0	0/0:628:628,0	0/0:718:718,0	0/0:969:969,0	0/0:846:846,0	0/0:724:724,0	0/0:958:958,0	0/0:263:263,0	0/0:231:231,0	0/0:225:225,0	0/0:467:467,0	0/0:416:416,0	0/0:298:298,0	0/0:233:233,0	0/0:221:221,0	0/0:825:825,0	0/0:433:433,0	0/0:372:372,0	0/0:420:420,0	0/0:473:473,0	1/1:383:0,383	0/1:223:113,110	0/1:810:400,410	0/0:748:748,0	0/0:719:719,0	0/0:482:482,0
chr12_20_13	10350671	1509_29	G	A	.	PASS	NS=30;AF=0.333;locori=m	GT:DP:AD	1/1:368:0,368	1/1:462:0,462	1/1:439:0,439	1/1:403:0,403	1/1:429:0,429	1/1:309:0,309	1/1:369:0,369	1/1:464:0,464	1/1:396:0,396	1/1:466:0,466	0/0:319:319,0	0/0:138:138,0	0/0:81:81,0	0/0:89:89,0	0/0:165:165,0	0/0:295:295,0	0/0:97:97,0	0/0:91:91,0	0/0:88:88,0	0/0:297:297,0	0/0:198:198,0	0/0:151:151,0	0/0:160:160,0	0/0:202:202,0	0/0:130:130,0	0/0:103:103,0	0/0:268:268,0	0/0:270:270,0	0/0:256:256,0	0/0:215:215,0
chr12_20_13	10580911	1515_26	T	C	.	PASS	NS=30;AF=0.233;locori=p	GT:DP:AD	0/1:607:280,327	1/1:908:0,908	1/1:723:0,723	0/1:538:217,321	1/1:693:0,693	0/1:512:234,278	0/1:563:238,325	1/1:833:0,833	0/1:641:242,399	0/1:715:316,399	0/0:208:208,0	0/0:458:458,0	0/0:337:337,0	0/0:310:310,0	0/0:587:587,0	0/0:216:216,0	0/0:469:469,0	0/0:442:442,0	0/0:349:349,0	0/0:667:667,0	0/0:678:678,0	0/0:602:602,0	0/0:604:604,0	0/0:47:47,0	0/0:535:535,0	0/0:439:439,0	0/0:373:373,0	0/0:238:238,0	0/0:17:17,0	0/0:424:424,0
chr12_20_13	10744703	1518_37	G	T	.	PASS	NS=30;AF=0.333;locori=m	GT:DP:AD	0/0:759:759,0	0/0:828:828,0	0/0:649:649,0	0/0:788:788,0	0/0:805:805,0	0/0:608:608,0	0/0:749:749,0	0/0:827:827,0	0/0:666:666,0	0/0:847:847,0	0/0:578:578,0	0/0:520:520,0	0/0:381:381,0	0/0:378:378,0	0/0:650:650,0	0/0:275:275,0	0/0:523:523,0	0/0:445:445,0	0/0:493:493,0	0/0:1161:1161,0	1/1:652:0,652	1/1:634:0,634	1/1:558:0,558	1/1:220:0,220	1/1:548:0,548	1/1:350:0,350	1/1:679:0,679	1/1:438:0,438	1/1:85:0,85	1/1:475:0,475
chr12_20_13	11377021	1534_10	G	A	.	PASS	NS=30;AF=0.150;locori=m	GT:DP:AD	0/0:19:19,0	0/0:36:36,0	0/0:28:28,0	0/0:33:33,0	0/0:14:14,0	0/0:22:22,0	0/0:17:17,0	0/0:25:25,0	0/0:18:18,0	0/0:11:11,0	0/0:62:62,0	0/0:54:54,0	0/0:44:44,0	0/0:41:41,0	0/0:47:47,0	0/0:19:19,0	0/0:32:32,0	0/0:39:39,0	0/0:34:34,0	0/0:52:52,0	1/1:23:0,23	0/0:66:66,0	0/0:49:49,0	1/1:30:0,30	1/1:36:0,36	0/0:33:33,0	0/1:47:22,25	0/0:60:60,0	0/1:43:26,17	0/1:28:14,14
chr12_20_13	11401728	1535_14	C	T	.	PASS	NS=30;AF=0.333;locori=p	GT:DP:AD	1/1:37:0,37	1/1:33:0,33	1/1:21:0,21	1/1:40:0,40	1/1:19:0,19	1/1:36:0,36	1/1:40:0,40	1/1:25:0,25	1/1:41:0,41	1/1:25:0,25	0/0:114:114,0	0/0:64:64,0	0/0:58:58,0	0/0:51:51,0	0/0:94:94,0	0/0:40:40,0	0/0:25:25,0	0/0:41:41,0	0/0:54:54,0	0/0:89:89,0	0/0:55:55,0	0/0:100:100,0	0/0:75:75,0	0/0:59:59,0	0/0:54:54,0	0/0:55:55,0	0/0:86:86,0	0/0:61:61,0	0/0:68:68,0	0/0:80:80,0
chr12_20_13	11562777	1538_17	A	C	.	PASS	NS=30;AF=0.083;locori=m	GT:DP:AD	0/0:16:16,0	0/0:16:16,0	0/0:10:10,0	0/0:21:21,0	0/0:20:20,0	0/0:17:17,0	0/0:18:18,0	0/0:14:14,0	0/0:15:15,0	0/0:16:16,0	0/0:30:30,0	0/0:12:12,0	0/0:10:10,0	1/1:14:0,14	0/0:14:14,0	0/1:72:36,36	0/0:12:12,0	0/1:17:12,5	0/0:16:16,0	0/1:30:17,13	0/0:18:18,0	0/0:23:23,0	0/0:10:10,0	0/0:20:20,0	0/0:21:21,0	0/0:11:11,0	0/0:32:32,0	0/0:19:19,0	0/0:21:21,0	0/0:18:18,0
chr12_20_13	11658356	1540_0	G	A	.	PASS	NS=30;AF=0.133;locori=m	GT:DP:AD	0/1:601:322,279	0/1:769:376,393	0/0:632:632,0	0/1:608:319,289	0/0:656:656,0	0/1:552:257,295	0/1:577:267,310	1/1:731:0,731	0/1:694:362,332	0/0:756:756,0	0/0:760:760,0	0/0:428:428,0	0/0:474:474,0	0/0:352:352,0	0/0:671:671,0	0/0:474:474,0	0/0:461:461,0	0/0:498:498,0	0/0:403:403,0	0/0:1116:1116,0	0/0:813:813,0	0/0:682:682,0	0/0:709:709,0	0/0:536:536,0	0/0:642:642,0	0/0:389:389,0	0/0:1017:1017,0	0/0:716:716,0	0/0:392:392,0	0/0:792:792,0
chr12_20_13	12081027	1546_45	A	G	.	PASS	NS=30;AF=0.333;locori=m	GT:DP:AD	1/1:30:0,30	1/1:44:0,44	1/1:43:0,43	1/1:38:0,38	1/1:35:0,35	1/1:28:0,28	1/1:54:0,54	1/1:43:0,43	1/1:31:0,31	1/1:43:0,43	0/0:108:108,0	0/0:30:30,0	0/0:32:32,0	0/0:34:34,0	0/0:49:49,0	0/0:176:176,0	0/0:39:39,0	0/0:37:37,0	0/0:23:23,0	0/0:67:67,0	0/0:43:43,0	0/0:38:38,0	0/0:44:44,0	0/0:80:80,0	0/0:54:54,0	0/0:26:26,0	0/0:99:99,0	0/0:79:79,0	0/0:105:105,0	0/0:72:72,0
chr12_20_13	12801457	1560_14	A	T	.	PASS	NS=30;AF=0.333;locori=m	GT:DP:AD	0/0:13:13,0	0/0:28:28,0	0/0:20:20,0	0/0:15:15,0	0/0:15:15,0	0/0:16:16,0	0/0:24:24,0	0/0:29:29,0	0/0:25:25,0	0/0:24:24,0	0/0:63:63,0	0/0:28:28,0	0/0:15:15,0	0/0:13:13,0	0/0:35:35,0	0/0:94:94,0	0/0:13:13,0	0/0:10:10,0	0/0:19:19,0	0/0:50:50,0	1/1:28:0,28	1/1:32:0,32	1/1:29:0,29	1/1:42:0,42	1/1:24:0,24	1/1:18:0,18	1/1:53:0,53	1/1:35:0,35	1/1:58:0,58	1/1:20:0,20
chr12_20_13	13026403	1564_12	T	G	.	PASS	NS=30;AF=0.083;locori=m	GT:DP:AD	0/0:793:793,0	0/0:1194:1194,0	0/0:878:878,0	0/0:977:977,0	0/0:947:947,0	0/0:792:792,0	0/0:888:888,0	0/0:1126:1126,0	0/0:918:918,0	0/0:930:930,0	0/0:809:809,0	0/0:354:354,0	0/0:275:275,0	0/0:256:256,0	0/0:504:504,0	0/0:440:440,0	0/0:356:356,0	0/0:323:323,0	0/0:302:302,0	0/0:905:905,0	0/0:696:696,0	0/0:565:565,0	0/1:489:221,268	1/1:523:0,523	0/0:488:488,0	0/1:323:161,162	0/0:802:802,0	0/1:707:375,332	0/0:497:497,0	0/0:705:705,0
chr12_20_13	13219605	1567_26	G	A	.	PASS	NS=30;AF=0.333;locori=p	GT:DP:AD	0/0:51:51,0	0/0:77:77,0	0/0:47:47,0	0/0:57:57,0	0/0:54:54,0	0/0:50:50,0	0/0:53:53,0	0/0:59:59,0	0/0:65:65,0	0/0:60:60,0	1/1:83:0,83	1/1:48:0,48	1/1:48:0,48	1/1:26:0,26	1/1:64:0,64	1/1:144:0,144	1/1:32:0,32	1/1:42:0,42	1/1:35:0,35	1/1:88:0,88	0/0:57:57,0	0/0:51:51,0	0/0:68:68,0	0/0:34:34,0	0/0:62:62,0	0/0:38:38,0	0/0:77:77,0	0/0:56:56,0	0/0:46:46,0	0/0:73:73,0
chr12_20_13	13914049	1578_48	C	G	.	PASS	NS=30;AF=0.333;locori=m	GT:DP:AD	0/0:34:34,0	0/0:45:45,0	0/0:38:38,0	0/0:33:33,0	0/0:35:35,0	0/0:32:32,0	0/0:26:26,0	0/0:57:57,0	0/0:31:31,0	0/0:38:38,0	1/1:70:0,70	1/1:20:0,20	1/1:16:0,16	1/1:28:0,28	1/1:23:0,23	1/1:123:0,123	1/1:22:0,22	1/1:26:0,26	1/1:29:0,29	1/1:73:0,73	0/0:45:45,0	0/0:32:32,0	0/0:36:36,0	0/0:32:32,0	0/0:22:22,0	0/0:24:24,0	0/0:62:62,0	0/0:35:35,0	0/0:38:38,0	0/0:36:36,0
chr12_20_13	13999952	1583_11	G	A	.	PASS	NS=30;AF=0.333;locori=m	GT:DP:AD	0/0:341:341,0	0/0:366:366,0	0/0:289:289,0	0/0:378:378,0	0/0:328:328,0	0/0:275:275,0	0/0:281:281,0	0/0:373:373,0	0/0:305:305,0	0/0:373:373,0	1/1:278:0,278	1/1:100:0,100	1/1:93:0,93	1/1:96:0,96	1/1:138:0,138	1/1:274:0,274	1/1:88:0,88	1/1:75:0,75	1/1:56:0,56	1/1:238:0,238	0/0:143:143,0	0/0:145:145,0	0/0:135:135,0	0/0:194:194,0	0/0:116:116,0	0/0:91:91,0	0/0:200:200,0	0/0:213:213,0	0/0:266:266,0	0/0:135:135,0
chr12_20_13	14396720	1589_10	T	G	.	PASS	NS=30;AF=0.333;locori=p	GT:DP:AD	1/1:313:0,313	1/1:370:0,370	1/1:316:0,316	1/1:357:0,357	1/1:363:0,363	1/1:274:0,274	1/1:313:0,313	1/1:458:0,458	1/1:454:0,454	1/1:414:0,414	0/0:772:772,0	0/0:270:270,0	0/0:272:272,0	0/0:215:215,0	0/0:535:535,0	0/0:434:434,0	0/0:311:311,0	0/0:318:318,0	0/0:266:266,0	0/0:913:913,0	0/0:584:584,0	0/0:368:368,0	0/0:487:487,0	0/0:566:566,0	0/0:543:543,0	0/0:317:317,0	0/0:729:729,0	0/0:686:686,0	0/0:409:409,0	0/0:533:533,0
chr12_20_13	14657513	1596_49	T	C	.	PASS	NS=30;AF=0.100;locori=m	GT:DP:AD	0/0:544:544,0	0/0:698:698,0	0/0:545:545,0	0/0:557:557,0	0/0:559:559,0	0/0:415:415,0	0/0:536:536,0	0/0:641:641,0	0/0:658:658,0	0/0:646:646,0	0/0:592:592,0	0/0:271:271,0	0/0:271:271,0	0/0:206:206,0	0/0:437:437,0	0/0:335:335,0	0/0:300:300,0	0/0:264:264,0	0/0:196:196,0	0/0:761:761,0	0/0:327:327,0	0/1:195:121,74	0/1:228:139,89	0/1:167:108,59	0/0:189:189,0	0/1:124:74,50	0/0:361:361,0	0/1:223:121,102	0/1:133:82,51	0/0:343:343,0
chr12_20_13	15040096	1603_11	A	T	.	PASS	NS=30;AF=0.333;locori=p	GT:DP:AD	1/1:33:0,33	1/1:41:0,41	1/1:39:0,39	1/1:51:0,51	1/1:41:0,41	1/1:39:0,39	1/1:38:0,38	1/1:54:0,54	1/1:36:0,36	1/1:51:0,51	0/0:79:79,0	0/0:37:37,0	0/0:33:33,0	0/0:17:17,0	0/0:43:43,0	0/0:148:148,0	0/0:22:22,0	0/0:30:30,0	0/0:19:19,0	0/0:68:68,0	0/0:52:52,0	0/0:50:50,0	0/0:54:54,0	0/0:65:65,0	0/0:48:48,0	0/0:24:24,0	0/0:62:62,0	0/0:53:53,0	0/0:70:70,0	0/0:68:68,0
chr12_20_13	15489890	1613_47	C	T	.	PASS	NS=30;AF=0.333;locori=m	GT:DP:AD	1/1:69:0,69	1/1:104:0,104	1/1:82:0,82	1/1:78:0,78	1/1:77:0,77	1/1:71:0,71	1/1:82:0,82	1/1:93:0,93	1/1:77:0,77	1/1:99:0,99	0/0:410:410,0	0/0:307:307,0	0/0:255:255,0	0/0:172:172,0	0/0:375:375,0	0/0:308:308,0	0/0:276:276,0	0/0:220:220,0	0/0:241:241,0	0/0:593:593,0	0/0:372:372,0	0/0:276:276,0	0/0:242:242,0	0/0:115:115,0	0/0:276:276,0	0/0:158:158,0	0/0:262:262,0	0/0:221:221,0	0/0:71:71,0	0/0:327:327,0
chr12_20_13	15572382	1616_1	A	T	.	PASS	NS=30;AF=0.333;locori=p	GT:DP:AD	1/1:574:0,574	1/1:641:0,641	1/1:527:0,527	1/1:598:0,598	1/1:572:0,572	1/1:465:0,465	1/1:538:0,538	1/1:666:0,666	1/1:566:0,566	1/1:557:0,557	0/0:17:17,0	0/0:28:28,0	0/0:13:13,0	0/0:20:20,0	0/0:36:36,0	0/0:42:42,0	0/0:40:40,0	0/0:23:23,0	0/0:20:20,0	0/0:36:36,0	0/0:707:707,0	0/0:473:473,0	0/0:417:417,0	0/0:105:105,0	0/0:394:394,0	0/0:276:276,0	0/0:527:527,0	0/0:360:360,0	0/0:40:40,0	0/0:460:460,0
chr12_20_13	16079832	1628_3	G	A	.	PASS	NS=30;AF=0.233;locori=m	GT:DP:AD	0/0:84:84,0	0/0:167:167,0	0/0:121:121,0	0/0:112:112,0	0/0:127:127,0	0/0:111:111,0	0/0:119:119,0	0/0:160:160,0	0/0:107:107,0	0/0:132:132,0	0/0:203:203,0	0/0:70:70,0	0/0:56:56,0	0/0:54:54,0	0/0:77:77,0	0/0:233:233,0	0/0:79:79,0	0/0:58:58,0	0/0:60:60,0	0/0:154:154,0	1/1:107:0,107	0/1:87:40,47	0/1:90:43,47	0/1:100:45,55	1/1:80:0,80	1/1:59:0,59	0/1:146:83,63	1/1:136:0,136	1/1:149:0,149	0/0:131:131,0
chr12_20_13	16744814	1640_41	G	A	.	PASS	NS=30;AF=0.333;locori=m	GT:DP:AD	0/0:713:713,0	0/0:843:843,0	0/0:615:615,0	0/0:769:769,0	0/0:694:694,0	0/0:657:657,0	0/0:651:651,0	0/0:924:924,0	0/0:717:717,0	0/0:834:834,0	1/1:897:0,897	1/1:289:0,289	1/1:260:0,260	1/1:254:0,254	1/1:451:0,451	1/1:414:0,414	1/1:313:0,313	1/1:270:0,270	1/1:263:0,263	1/1:777:0,777	0/0:610:610,0	0/0:422:422,0	0/0:487:487,0	0/0:534:534,0	0/0:374:374,0	0/0:250:250,0	0/0:769:769,0	0/0:777:777,0	0/0:680:680,0	0/0:560:560,0
chr12_20_13	16955616	1644_2	A	C	.	PASS	NS=30;AF=0.333;locori=p	GT:DP:AD	1/1:20:0,20	1/1:37:0,37	1/1:26:0,26	1/1:33:0,33	1/1:21:0,21	1/1:25:0,25	1/1:20:0,20	1/1:21:0,21	1/1:32:0,32	1/1:30:0,30	0/0:86:86,0	0/0:17:17,0	0/0:24:24,0	0/0:20:20,0	0/0:34:34,0	0/0:107:107,0	0/0:19:19,0	0/0:31:31,0	0/0:17:17,0	0/0:48:48,0	0/0:36:36,0	0/0:35:35,0	0/0:31:31,0	0/0:21:21,0	0/0:30:30,0	0/0:18:18,0	0/0:58:58,0	0/0:60:60,0	0/0:57:57,0	0/0:24:24,0
chr12_20_13	17353153	1648_21	C	T	.	PASS	NS=30;AF=0.117;locori=p	GT:DP:AD	0/0:687:687,0	0/0:858:858,0	0/0:756:756,0	0/0:760:760,0	0/0:722:722,0	0/0:615:615,0	0/0:679:679,0	0/0:917:917,0	0/0:728:728,0	0/0:740:740,0	0/0:1446:1446,0	0/0:477:477,0	0/0:342:342,0	0/0:324:324,0	0/0:641:641,0	0/0:403:403,0	0/0:351:351,0	0/0:474:474,0	0/0:358:358,0	0/0:1214:1214,0	0/0:797:797,0	0/1:652:306,346	0/1:604:296,308	0/1:820:405,415	0/0:594:594,0	0/1:354:185,169	0/0:1117:1117,0	0/0:1108:1108,0	1/1:933:0,933	0/1:752:366,386
chr12_20_13	17516674	1657_49	G	T	.	PASS	NS=30;AF=0.067;locori=p	GT:DP:AD	0/0:24:24,0	0/0:26:26,0	0/0:24:24,0	0/0:28:28,0	0/0:27:27,0	0/0:22:22,0	0/0:14:14,0	0/0:39:39,0	0/0:25:25,0	0/0:27:27,0	0/0:76:76,0	0/0:21:21,0	0/0:21:21,0	0/0:13:13,0	0/0:31:31,0	0/0:140:140,0	0/0:22:22,0	0/0:19:19,0	0/0:12:12,0	0/0:55:55,0	0/1:39:21,18	0/0:32:32,0	0/1:24:10,14	0/1:39:17,22	0/0:24:24,0	0/0:16:16,0	0/0:55:55,0	0/1:51:28,23	0/0:57:57,0	0/0:33:33,0
chr12_20_13	18140625	1670_5	C	G	.	PASS	NS=30;AF=0.333;locori=p	GT:DP:AD	1/1:81:0,81	1/1:98:0,98	1/1:68:0,68	1/1:86:0,86	1/1:93:0,93	1/1:65:0,65	1/1:66:0,66	1/1:109:0,109	1/1:82:0,82	1/1:69:0,69	0/0:222:222,0	0/0:67:67,0	0/0:39:39,0	0/0:32:32,0	0/0:83:83,0	0/0:354:354,0	0/0:58:58,0	0/0:55:55,0	0/0:66:66,0	0/0:163:163,0	0/0:138:138,0	0/0:97:97,0	0/0:105:105,0	0/0:108:108,0	0/0:103:103,0	0/0:56:56,0	0/0:238:238,0	0/0:151:151,0	0/0:154:154,0	0/0:129:129,0
chr12_20_13	18594138	1680_33	G	A	.	PASS	NS=30;AF=0.333;locori=m	GT:DP:AD	1/1:48:0,48	1/1:60:0,60	1/1:31:0,31	1/1:41:0,41	1/1:31:0,31	1/1:31:0,31	1/1:49:0,49	1/1:48:0,48	1/1:33:0,33	1/1:41:0,41	0/0:1261:1261,0	0/0:421:421,0	0/0:345:345,0	0/0:294:294,0	0/0:594:594,0	0/0:515:515,0	0/0:393:393,0	0/0:342:342,0	0/0:354:354,0	0/0:994:994,0	0/0:72:72,0	0/0:61:61,0	0/0:76:76,0	0/0:57:57,0	0/0:58:58,0	0/0:30:30,0	0/0:123:123,0	0/0:75:75,0	0/0:75:75,0	0/0:70:70,0
chr12_20_13	18648921	1684_36	G	A	.	PASS	NS=30;AF=0.333;locori=p	GT:DP:AD	0/0:37:37,0	0/0:36:36,0	0/0:25:25,0	0/0:34:34,0	0/0:42:42,0	0/0:29:29,0	0/0:39:39,0	0/0:46:46,0	0/0:45:45,0	0/0:32:32,0	0/0:93:93,0	0/0:39:39,0	0/0:40:40,0	0/0:24:24,0	0/0:67:67,0	0/0:315:315,0	0/0:50:50,0	0/0:49:49,0	0/0:32:32,0	0/0:109:109,0	1/1:73:0,73	1/1:58:0,58	1/1:62:0,62	1/1:62:0,62	1/1:48:0,48	1/1:26:0,26	1/1:95:0,95	1/1:73:0,73	1/1:58:0,58	1/1:62:0,62
chr12_20_13	20362457	1717_36	A	T	.	PASS	NS=30;AF=0.083;locori=p	GT:DP:AD	0/0:302:302,0	0/1:409:171,238	0/0:246:246,0	0/0:337:337,0	0/0:314:314,0	0/1:239:102,137	0/0:308:308,0	1/1:466:0,466	0/1:373:172,201	0/0:361:361,0	0/0:599:599,0	0/0:397:397,0	0/0:346:346,0	0/0:244:244,0	0/0:523:523,0	0/0:490:490,0	0/0:355:355,0	0/0:388:388,0	0/0:346:346,0	0/0:841:841,0	0/0:561:561,0	0/0:412:412,0	0/0:398:398,0	0/0:331:331,0	0/0:384:384,0	0/0:261:261,0	0/0:600:600,0	0/0:480:480,0	0/0:207:207,0	0/0:553:553,0
chr12_20_13	20630939	1721_8	C	T	.	PASS	NS=30;AF=0.333;locori=m	GT:DP:AD	0/0:249:249,0	0/0:367:367,0	0/0:227:227,0	0/0:300:300,0	0/0:294:294,0	0/0:232:232,0	0/0:272:272,0	0/0:355:355,0	0/0:290:290,0	0/0:308:308,0	1/1:709:0,709	1/1:254:0,254	1/1:187:0,187	1/1:162:0,162	1/1:442:0,442	1/1:364:0,364	1/1:235:0,235	1/1:275:0,275	1/1:208:0,208	1/1:665:0,665	0/0:467:467,0	0/0:339:339,0	0/0:325:325,0	0/0:345:345,0	0/0:390:390,0	0/0:173:173,0	0/0:647:647,0	0/0:519:519,0	0/0:419:419,0	0/0:328:328,0
chr12_20_13	20681477	1722_13	A	C	.	PASS	NS=30;AF=0.333;locori=m	GT:DP:AD	0/0:204:204,0	0/0:219:219,0	0/0:172:172,0	0/0:177:177,0	0/0:200:200,0	0/0:161:161,0	0/0:159:159,0	0/0:203:203,0	0/0:174:174,0	0/0:200:200,0	1/1:245:0,245	1/1:311:0,311	1/1:289:0,289	1/1:202:0,202	1/1:380:0,380	1/1:264:0,264	1/1:338:0,338	1/1:313:0,313	1/1:236:0,236	1/1:549:0,549	0/0:289:289,0	0/0:258:258,0	0/0:223:223,0	0/0:82:82,0	0/0:190:190,0	0/0:116:116,0	0/0:240:240,0	0/0:150:150,0	0/0:35:35,0	0/0:186:186,0
chr12_20_13	20937565	1732_16	A	G	.	PASS	NS=30;AF=0.283;locori=m	GT:DP:AD	1/1:930:0,930	1/1:1376:0,1376	0/1:1069:536,533	1/1:1066:0,1066	1/1:1106:0,1106	1/1:889:0,889	1/1:1010:0,1010	1/1:1474:0,1474	0/0:1056:1056,0	1/1:1241:0,1241	0/0:1645:1645,0	0/0:498:498,0	0/0:504:504,0	0/0:437:437,0	0/0:863:863,0	0/0:654:654,0	0/0:498:498,0	0/0:544:544,0	0/0:446:446,0	0/0:1410:1410,0	0/0:984:984,0	0/0:793:793,0	0/0:903:903,0	0/0:830:830,0	0/0:803:803,0	0/0:409:409,0	0/0:1451:1451,0	0/0:1367:1367,0	0/0:907:907,0	0/0:947:947,0
chr12_20_13	21051897	1738_8	G	A	.	PASS	NS=30;AF=0.183;locori=m	GT:DP:AD	0/0:982:982,0	0/0:1182:1182,0	0/0:1021:1021,0	0/0:1135:1135,0	0/0:1050:1050,0	0/0:849:849,0	0/0:990:990,0	0/0:1226:1226,0	0/0:1059:1059,0	0/0:1026:1026,0	0/0:1679:1679,0	0/0:514:514,0	0/0:444:444,0	0/0:375:375,0	0/0:772:772,0	0/0:458:458,0	0/0:522:522,0	0/0:595:595,0	0/0:382:382,0	0/0:1317:1317,0	0/1:984:531,453	0/1:694:342,352	1/1:721:0,721	0/1:866:455,411	1/1:709:0,709	0/0:35:35,0	0/0:1438:1438,0	1/1:1128:0,1128	0/1:942:481,461	0/1:954:491,463
chr12_20_13	21323933	1746_13	G	A	.	PASS	NS=30;AF=0.117;locori=p	GT:DP:AD	0/1:161:67,94	0/1:217:115,102	0/1:158:68,90	0/0:184:184,0	0/0:180:180,0	0/0:171:171,0	0/0:203:203,0	0/1:239:128,111	0/1:194:93,101	1/1:234:0,234	0/0:553:553,0	0/0:211:211,0	0/0:169:169,0	0/0:170:170,0	0/0:314:314,0	0/0:492:492,0	0/0:195:195,0	0/0:180:180,0	0/0:157:157,0	0/0:527:527,0	0/0:398:398,0	0/0:293:293,0	0/0:268:268,0	0/0:281:281,0	0/0:332:332,0	0/0:135:135,0	0/0:581:581,0	0/0:410:410,0	0/0:315:315,0	0/0:314:314,0
chr12_20_13	21934901	1758_23	G	A	.	PASS	NS=30;AF=0.333;locori=p	GT:DP:AD	1/1:742:0,742	1/1:919:0,919	1/1:777:0,777	1/1:769:0,769	1/1:883:0,883	1/1:625:0,625	1/1:759:0,759	1/1:1018:0,1018	1/1:901:0,901	1/1:844:0,844	0/0:1099:1099,0	0/0:459:459,0	0/0:347:347,0	0/0:308:308,0	0/0:678:678,0	0/0:469:469,0	0/0:423:423,0	0/0:446:446,0	0/0:378:378,0	0/0:1086:1086,0	0/0:794:794,0	0/0:627:627,0	0/0:670:670,0	0/0:693:693,0	0/0:572:572,0	0/0:388:388,0	0/0:1148:1148,0	0/0:918:918,0	0/0:668:668,0	0/0:898:898,0
chr12_20_13	22570897	1775_19	C	A	.	PASS	NS=30;AF=0.333;locori=m	GT:DP:AD	1/1:770:0,770	1/1:891:0,891	1/1:762:0,762	1/1:888:0,888	1/1:833:0,833	1/1:604:0,604	1/1:739:0,739	1/1:991:0,991	1/1:878:0,878	1/1:1023:0,1023	0/0:402:402,0	0/0:285:285,0	0/0:234:234,0	0/0:217:217,0	0/0:461:461,0	0/0:277:277,0	0/0:277:277,0	0/0:274:274,0	0/0:210:210,0	0/0:790:790,0	0/0:522:522,0	0/0:440:440,0	0/0:493:493,0	0/0:377:377,0	0/0:389:389,0	0/0:234:234,0	0/0:604:604,0	0/0:546:546,0	0/0:224:224,0	0/0:512:512,0
chr12_20_13	22724052	1776_29	T	C	.	PASS	NS=30;AF=0.333;locori=p	GT:DP:AD	0/0:27:27,0	0/0:23:23,0	0/0:27:27,0	0/0:22:22,0	0/0:26:26,0	0/0:20:20,0	0/0:30:30,0	0/0:38:38,0	0/0:27:27,0	0/0:21:21,0	0/0:79:79,0	0/0:17:17,0	0/0:24:24,0	0/0:12:12,0	0/0:42:42,0	0/0:281:281,0	0/0:23:23,0	0/0:27:27,0	0/0:24:24,0	0/0:62:62,0	1/1:53:0,53	1/1:28:0,28	1/1:42:0,42	1/1:36:0,36	1/1:32:0,32	1/1:29:0,29	1/1:70:0,70	1/1:71:0,71	1/1:60:0,60	1/1:38:0,38
chr12_20_13	23169706	1787_26	A	G	.	PASS	NS=30;AF=0.083;locori=p	GT:DP:AD	0/1:659:350,309	0/0:894:894,0	1/1:693:0,693	0/1:784:383,401	0/0:769:769,0	0/0:683:683,0	0/0:778:778,0	0/0:981:981,0	0/1:744:390,354	0/0:792:792,0	0/0:872:872,0	0/0:270:270,0	0/0:255:255,0	0/0:191:191,0	0/0:379:379,0	0/0:397:397,0	0/0:272:272,0	0/0:268:268,0	0/0:234:234,0	0/0:817:817,0	0/0:365:365,0	0/0:357:357,0	0/0:305:305,0	0/0:492:492,0	0/0:363:363,0	0/0:206:206,0	0/0:539:539,0	0/0:742:742,0	0/0:595:595,0	0/0:463:463,0
chr12_20_13	23330080	1792_22	G	A	.	PASS	NS=30;AF=0.133;locori=m	GT:DP:AD	0/0:340:340,0	0/1:430:211,219	0/1:388:215,173	0/1:438:227,211	0/1:353:189,164	0/1:326:156,170	1/1:363:0,363	0/0:472:472,0	0/1:406:206,200	0/0:450:450,0	0/0:895:895,0	0/0:323:323,0	0/0:293:293,0	0/0:264:264,0	0/0:468:468,0	0/0:378:378,0	0/0:288:288,0	0/0:348:348,0	0/0:265:265,0	0/0:1013:1013,0	0/0:669:669,0	0/0:263:263,0	0/0:202:202,0	0/0:532:532,0	0/0:291:291,0	0/0:148:148,0	0/0:363:363,0	0/0:288:288,0	0/0:291:291,0	0/0:262:262,0
chr12_20_13	24109730	1807_30	T	C	.	PASS	NS=30;AF=0.333;locori=p	GT:DP:AD	1/1:367:0,367	1/1:450:0,450	1/1:377:0,377	1/1:383:0,383	1/1:385:0,385	1/1:277:0,277	1/1:352:0,352	1/1:442:0,442	1/1:403:0,403	1/1:449:0,449	0/0:339:339,0	0/0:151:151,0	0/0:106:106,0	0/0:84:84,0	0/0:185:185,0	0/0:278:278,0	0/0:113:113,0	0/0:111:111,0	0/0:94:94,0	0/0:245:245,0	0/0:197:197,0	0/0:132:132,0	0/0:140:140,0	0/0:204:204,0	0/0:142:142,0	0/0:92:92,0	0/0:277:277,0	0/0:276:276,0	0/0:326:326,0	0/0:174:174,0
chr12_20_13	24345010	1809_7	A	G	.	PASS	NS=30;AF=0.333;locori=p	GT:DP:AD	0/0:37:37,0	0/0:58:58,0	0/0:43:43,0	0/0:67:67,0	0/0:57:57,0	0/0:43:43,0	0/0:45:45,0	0/0:57:57,0	0/0:52:52,0	0/0:56:56,0	0/0:137:137,0	0/0:52:52,0	0/0:44:44,0	0/0:42:42,0	0/0:54:54,0	0/0:217:217,0	0/0:40:40,0	0/0:28:28,0	0/0:25:25,0	0/0:98:98,0	1/1:59:0,59	1/1:50:0,50	1/1:59:0,59	1/1:70:0,70	1/1:33:0,33	1/1:33:0,33	1/1:101:0,101	1/1:78:0,78	1/1:120:0,120	1/1:66:0,66
chr12_20_13	24973215	1824_45	T	A	.	PASS	NS=30;AF=0.033;locori=p	GT:DP:AD	0/0:688:688,0	0/0:942:942,0	0/0:796:796,0	0/0:771:771,0	0/0:844:844,0	0/0:628:628,0	0/0:821:821,0	0/0:820:820,0	0/0:787:787,0	0/0:703:703,0	0/0:220:220,0	0/0:416:416,0	0/0:366:366,0	0/0:315:315,0	0/0:451:451,0	0/0:206:206,0	0/0:435:435,0	0/0:378:378,0	0/0:350:350,0	0/0:682:682,0	0/0:708:708,0	0/0:638:638,0	0/0:654:654,0	0/0:394:394,0	0/1:554:295,259	0/1:385:190,195	0/0:739:739,0	0/0:586:586,0	0/0:221:221,0	0/0:711:711,0
chr12_20_13	25013257	1825_38	A	G	.	PASS	NS=30;AF=0.033;locori=p	GT:DP:AD	0/0:44:44,0	0/0:65:65,0	0/0:52:52,0	0/0:59:59,0	0/1:40:23,17	0/0:58:58,0	0/0:68:68,0	0/0:70:70,0	0/0:52:52,0	0/1:47:30,17	0/0:93:93,0	0/0:39:39,0	0/0:29:29,0	0/0:35:35,0	0/0:57:57,0	0/0:152:152,0	0/0:24:24,0	0/0:31:31,0	0/0:42:42,0	0/0:89:89,0	0/0:79:79,0	0/0:46:46,0	0/0:52:52,0	0/0:78:78,0	0/0:35:35,0	0/0:39:39,0	0/0:91:91,0	0/0:94:94,0	0/0:90:90,0	0/0:82:82,0
chr12_20_13	25070553	1828_50	A	G	.	PASS	NS=30;AF=0.333;locori=m	GT:DP:AD	0/0:17:17,0	0/0:28:28,0	0/0:21:21,0	0/0:18:18,0	0/0:20:20,0	0/0:25:25,0	0/0:26:26,0	0/0:32:32,0	0/0:13:13,0	0/0:35:35,0	0/0:26:26,0	0/0:33:33,0	0/0:17:17,0	0/0:13:13,0	0/0:22:22,0	0/0:167:167,0	0/0:14:14,0	0/0:23:23,0	0/0:13:13,0	0/0:38:38,0	1/1:47:0,47	1/1:46:0,46	1/1:32:0,32	1/1:42:0,42	1/1:50:0,50	1/1:18:0,18	1/1:62:0,62	1/1:55:0,55	1/1:24:0,24	1/1:52:0,52
chr12_20_13	25160869	1830_20	C	T	.	PASS	NS=30;AF=0.217;locori=m	GT:DP:AD	0/1:508:235,273	0/1:619:262,357	0/0:488:488,0	0/1:636:292,344	1/1:647:0,647	1/1:599:0,599	0/1:634:283,351	1/1:759:0,759	0/1:629:285,344	1/1:630:0,630	0/0:484:484,0	0/0:164:164,0	0/0:132:132,0	0/0:136:136,0	0/0:197:197,0	0/0:365:365,0	0/0:166:166,0	0/0:135:135,0	0/0:144:144,0	0/0:343:343,0	0/0:290:290,0	0/0:201:201,0	0/0:232:232,0	0/0:276:276,0	0/0:204:204,0	0/0:139:139,0	0/0:446:446,0	0/0:298:298,0	0/0:386:386,0	0/0:256:256,0
chr12_20_13	25710644	1846_35	C	T	.	PASS	NS=30;AF=0.333;locori=m	GT:DP:AD	1/1:39:0,39	1/1:53:0,53	1/1:43:0,43	1/1:50:0,50	1/1:46:0,46	1/1:38:0,38	1/1:34:0,34	1/1:68:0,68	1/1:47:0,47	1/1:52:0,52	0/0:65:65,0	0/0:27:27,0	0/0:23:23,0	0/0:25:25,0	0/0:34:34,0	0/0:132:132,0	0/0:28:28,0	0/0:28:28,0	0/0:28:28,0	0/0:61:61,0	0/0:57:57,0	0/0:31:31,0	0/0:49:49,0	0/0:49:49,0	0/0:37:37,0	0/0:30:30,0	0/0:66:66,0	0/0:73:73,0	0/0:52:52,0	0/0:36:36,0
chr12_20_13	26293634	1872_4	T	G	.	PASS	NS=30;AF=0.050;locori=p	GT:DP:AD	0/0:99:99,0	0/0:117:117,0	1/1:91:0,91	0/0:78:78,0	0/0:101:101,0	0/1:90:61,29	0/0:94:94,0	0/0:121:121,0	0/0:95:95,0	0/0:103:103,0	0/0:66:66,0	0/0:71:71,0	0/0:45:45,0	0/0:52:52,0	0/0:74:74,0	0/0:133:133,0	0/0:68:68,0	0/0:52:52,0	0/0:43:43,0	0/0:73:73,0	0/0:69:69,0	0/0:68:68,0	0/0:80:80,0	0/0:22:22,0	0/0:50:50,0	0/0:48:48,0	0/0:88:88,0	0/0:55:55,0	0/0:10:10,0	0/0:53:53,0
chr12_20_13	26610720	1880_22	G	A	.	PASS	NS=30;AF=0.017;locori=m	GT:DP:AD	0/0:601:601,0	0/0:859:859,0	0/0:676:676,0	0/0:829:829,0	0/0:741:741,0	0/0:701:701,0	0/0:713:713,0	0/0:901:901,0	0/0:715:715,0	0/0:838:838,0	0/0:794:794,0	0/0:264:264,0	0/0:201:201,0	0/0:215:215,0	0/0:394:394,0	0/0:466:466,0	0/0:225:225,0	0/0:239:239,0	0/0:208:208,0	0/0:549:549,0	0/0:446:446,0	0/0:356:356,0	0/0:308:308,0	0/0:524:524,0	0/0:332:332,0	0/1:210:99,111	0/0:670:670,0	0/0:678:678,0	0/0:549:549,0	0/0:466:466,0
chr12_20_13	27136198	1894_15	C	A	.	PASS	NS=30;AF=0.017;locori=m	GT:DP:AD	0/0:205:205,0	0/0:217:217,0	0/0:164:164,0	0/0:195:195,0	0/0:219:219,0	0/0:176:176,0	0/0:168:168,0	0/0:254:254,0	0/0:190:190,0	0/0:195:195,0	0/0:290:290,0	0/0:85:85,0	0/0:82:82,0	0/0:81:81,0	0/0:98:98,0	0/0:362:362,0	0/0:83:83,0	0/0:71:71,0	0/0:65:65,0	0/0:187:187,0	0/0:66:66,0	0/1:112:61,51	0/0:56:56,0	0/0:150:150,0	0/0:93:93,0	0/0:67:67,0	0/0:111:111,0	0/0:170:170,0	0/0:175:175,0	0/0:106:106,0
chr12_20_13	27306862	1896_25	A	G	.	PASS	NS=30;AF=0.333;locori=m	GT:DP:AD	1/1:667:0,667	1/1:918:0,918	1/1:707:0,707	1/1:833:0,833	1/1:687:0,687	1/1:576:0,576	1/1:762:0,762	1/1:920:0,920	1/1:753:0,753	1/1:712:0,712	0/0:635:635,0	0/0:228:228,0	0/0:164:164,0	0/0:144:144,0	0/0:297:297,0	0/0:296:296,0	0/0:226:226,0	0/0:227:227,0	0/0:198:198,0	0/0:606:606,0	0/0:482:482,0	0/0:364:364,0	0/0:305:305,0	0/0:471:471,0	0/0:294:294,0	0/0:150:150,0	0/0:589:589,0	0/0:574:574,0	0/0:529:529,0	0/0:470:470,0
chr12_20_13	28034384	1905_15	C	A	.	PASS	NS=30;AF=0.333;locori=m	GT:DP:AD	0/0:477:477,0	0/0:625:625,0	0/0:528:528,0	0/0:479:479,0	0/0:447:447,0	0/0:413:413,0	0/0:479:479,0	0/0:579:579,0	0/0:500:500,0	0/0:489:489,0	1/1:473:0,473	1/1:142:0,142	1/1:135:0,135	1/1:134:0,134	1/1:213:0,213	1/1:315:0,315	1/1:139:0,139	1/1:130:0,130	1/1:118:0,118	1/1:334:0,334	0/0:201:201,0	0/0:202:202,0	0/0:166:166,0	0/0:207:207,0	0/0:198:198,0	0/0:143:143,0	0/0:377:377,0	0/0:300:300,0	0/0:183:183,0	0/0:197:197,0
chr12_20_13	28115357	1909_12	A	G	.	PASS	NS=30;AF=0.333;locori=p	GT:DP:AD	0/0:125:125,0	0/0:125:125,0	0/0:88:88,0	0/0:143:143,0	0/0:116:116,0	0/0:94:94,0	0/0:113:113,0	0/0:84:84,0	0/0:107:107,0	0/0:131:131,0	1/1:346:0,346	1/1:164:0,164	1/1:120:0,120	1/1:138:0,138	1/1:253:0,253	1/1:369:0,369	1/1:175:0,175	1/1:193:0,193	1/1:162:0,162	1/1:405:0,405	0/0:135:135,0	0/0:204:204,0	0/0:93:93,0	0/0:204:204,0	0/0:95:95,0	0/0:57:57,0	0/0:177:177,0	0/0:212:212,0	0/0:149:149,0	0/0:190:190,0
chr12_20_13	28505200	1917_9	T	C	.	PASS	NS=30;AF=0.333;locori=p	GT:DP:AD	1/1:18:0,18	1/1:21:0,21	1/1:34:0,34	1/1:29:0,29	1/1:20:0,20	1/1:22:0,22	1/1:27:0,27	1/1:29:0,29	1/1:25:0,25	1/1:25:0,25	0/0:60:60,0	0/0:18:18,0	0/0:26:26,0	0/0:19:19,0	0/0:20:20,0	0/0:109:109,0	0/0:22:22,0	0/0:18:18,0	0/0:19:19,0	0/0:48:48,0	0/0:38:38,0	0/0:30:30,0	0/0:18:18,0	0/0:47:47,0	0/0:27:27,0	0/0:19:19,0	0/0:54:54,0	0/0:41:41,0	0/0:77:77,0	0/0:33:33,0
chr12_20_13	28509957	1918_11	T	C	.	PASS	NS=30;AF=0.333;locori=p	GT:DP:AD	1/1:57:0,57	1/1:60:0,60	1/1:74:0,74	1/1:60:0,60	1/1:66:0,66	1/1:58:0,58	1/1:50:0,50	1/1:69:0,69	1/1:68:0,68	1/1:64:0,64	0/0:119:119,0	0/0:41:41,0	0/0:23:23,0	0/0:47:47,0	0/0:46:46,0	0/0:209:209,0	0/0:37:37,0	0/0:29:29,0	0/0:38:38,0	0/0:81:81,0	0/0:62:62,0	0/0:55:55,0	0/0:50:50,0	0/0:50:50,0	0/0:49:49,0	0/0:26:26,0	0/0:92:92,0	0/0:73:73,0	0/0:97:97,0	0/0:64:64,0
chr12_20_13	29402810	1940_41	G	A	.	PASS	NS=30;AF=0.017;locori=p	GT:DP:AD	0/0:687:687,0	0/0:1065:1065,0	0/0:777:777,0	0/0:919:919,0	0/0:902:902,0	0/0:749:749,0	0/0:856:856,0	0/0:1125:1125,0	0/0:880:880,0	0/0:831:831,0	0/0:858:858,0	0/0:267:267,0	0/0:235:235,0	0/0:199:199,0	0/0:374:374,0	0/0:508:508,0	0/0:263:263,0	0/0:230:230,0	0/0:224:224,0	0/0:649:649,0	0/0:415:415,0	0/0:363:363,0	0/0:398:398,0	0/0:431:431,0	0/1:344:161,183	0/0:202:202,0	0/0:673:673,0	0/0:564:564,0	0/0:501:501,0	0/0:511:511,0
chr12_20_13	29517743	1941_17	T	G	.	PASS	NS=30;AF=0.333;locori=m	GT:DP:AD	1/1:78:0,78	1/1:107:0,107	1/1:83:0,83	1/1:79:0,79	1/1:81:0,81	1/1:69:0,69	1/1:77:0,77	1/1:84:0,84	1/1:84:0,84	1/1:101:0,101	0/0:134:134,0	0/0:56:56,0	0/0:31:31,0	0/0:27:27,0	0/0:65:65,0	0/0:158:158,0	0/0:42:42,0	0/0:35:35,0	0/0:37:37,0	0/0:111:111,0	0/0:68:68,0	0/0:72:72,0	0/0:47:47,0	0/0:85:85,0	0/0:63:63,0	0/0:48:48,0	0/0:100:100,0	0/0:96:96,0	0/0:103:103,0	0/0:75:75,0
chr12_20_13	30319547	1961_30	A	G	.	PASS	NS=30;AF=0.333;locori=p	GT:DP:AD	0/0:315:315,0	0/0:359:359,0	0/0:348:348,0	0/0:311:311,0	0/0:348:348,0	0/0:306:306,0	0/0:316:316,0	0/0:353:353,0	0/0:370:370,0	0/0:385:385,0	0/0:456:456,0	0/0:172:172,0	0/0:153:153,0	0/0:166:166,0	0/0:265:265,0	0/0:324:324,0	0/0:159:159,0	0/0:162:162,0	0/0:126:126,0	0/0:398:398,0	1/1:225:0,225	1/1:181:0,181	1/1:210:0,210	1/1:225:0,225	1/1:197:0,197	1/1:125:0,125	1/1:338:0,338	1/1:310:0,310	1/1:242:0,242	1/1:280:0,280
chr12_20_13	30640720	1965_47	C	T	.	PASS	NS=30;AF=0.333;locori=m	GT:DP:AD	1/1:613:0,613	1/1:721:0,721	1/1:598:0,598	1/1:654:0,654	1/1:668:0,668	1/1:529:0,529	1/1:568:0,568	1/1:807:0,807	1/1:645:0,645	1/1:651:0,651	0/0:694:694,0	0/0:256:256,0	0/0:202:202,0	0/0:196:196,0	0/0:383:383,0	0/0:395:395,0	0/0:265:265,0	0/0:244:244,0	0/0:238:238,0	0/0:671:671,0	0/0:454:454,0	0/0:398:398,0	0/0:337:337,0	0/0:429:429,0	0/0:365:365,0	0/0:209:209,0	0/0:573:573,0	0/0:541:541,0	0/0:546:546,0	0/0:447:447,0
chr12_20_13	30682159	1967_28	A	C	.	PASS	NS=30;AF=0.333;locori=p	GT:DP:AD	1/1:31:0,31	1/1:62:0,62	1/1:32:0,32	1/1:53:0,53	1/1:39:0,39	1/1:30:0,30	1/1:46:0,46	1/1:48:0,48	1/1:57:0,57	1/1:47:0,47	0/0:121:121,0	0/0:66:66,0	0/0:52:52,0	0/0:50:50,0	0/0:102:102,0	0/0:284:284,0	0/0:58:58,0	0/0:99:99,0	0/0:50:50,0	0/0:184:184,0	0/0:49:49,0	0/0:40:40,0	0/0:52:52,0	0/0:34:34,0	0/0:40:40,0	0/0:11:11,0	0/0:44:44,0	0/0:50:50,0	0/0:36:36,0	0/0:60:60,0
chr12_20_13	30754156	1973_42	C	G	.	PASS	NS=30;AF=0.117;locori=p	GT:DP:AD	0/0:37:37,0	0/0:45:45,0	0/0:27:27,0	0/0:34:34,0	0/0:39:39,0	0/0:33:33,0	0/0:37:37,0	0/0:57:57,0	0/0:29:29,0	0/0:34:34,0	0/0:71:71,0	0/0:23:23,0	0/1:17:10,7	0/0:19:19,0	0/1:34:18,16	1/1:97:0,97	0/1:18:11,7	0/0:33:33,0	0/1:16:6,10	0/1:55:27,28	0/0:40:40,0	0/0:36:36,0	0/0:43:43,0	0/0:40:40,0	0/0:31:31,0	0/0:24:24,0	0/0:67:67,0	0/0:57:57,0	0/0:46:46,0	0/0:45:45,0
chr12_20_13	30855165	1978_1	T	C	.	PASS	NS=30;AF=0.367;locori=p	GT:DP:AD	1/1:631:0,631	1/1:729:0,729	1/1:623:0,623	1/1:312:0,312	1/1:657:0,657	1/1:512:0,512	1/1:612:0,612	1/1:722:0,722	1/1:716:0,716	1/1:651:0,651	0/0:782:782,0	0/0:384:384,0	0/0:395:395,0	0/0:325:325,0	0/0:608:608,0	0/0:377:377,0	0/0:427:427,0	0/0:475:475,0	0/0:424:424,0	0/0:1034:1034,0	0/1:836:429,407	0/0:633:633,0	0/0:605:605,0	0/0:349:349,0	0/0:521:521,0	0/0:344:344,0	0/0:821:821,0	0/0:639:639,0	0/0:219:219,0	0/1:614:261,353
chr12_20_13	31071244	1982_43	T	C	.	PASS	NS=30;AF=0.017;locori=m	GT:DP:AD	0/0:273:273,0	0/0:343:343,0	0/0:243:243,0	0/0:278:278,0	0/0:283:283,0	0/0:212:212,0	0/0:232:232,0	0/0:305:305,0	0/0:304:304,0	0/0:290:290,0	0/0:365:365,0	0/0:310:310,0	0/0:300:300,0	0/0:234:234,0	0/0:419:419,0	0/0:325:325,0	0/0:341:341,0	0/0:318:318,0	0/0:293:293,0	0/0:597:597,0	0/0:396:396,0	0/0:327:327,0	0/0:296:296,0	0/0:100:100,0	0/0:291:291,0	0/0:181:181,0	0/0:345:345,0	0/1:254:90,164	0/0:60:60,0	0/0:276:276,0
chr12_20_13	31319718	1986_40	T	A	.	PASS	NS=30;AF=0.333;locori=p	GT:DP:AD	0/0:37:37,0	0/0:53:53,0	0/0:41:41,0	0/0:41:41,0	0/0:37:37,0	0/0:38:38,0	0/0:36:36,0	0/0:34:34,0	0/0:31:31,0	0/0:37:37,0	1/1:75:0,75	1/1:30:0,30	1/1:25:0,25	1/1:37:0,37	1/1:38:0,38	1/1:108:0,108	1/1:26:0,26	1/1:30:0,30	1/1:21:0,21	1/1:79:0,79	0/0:39:39,0	0/0:29:29,0	0/0:34:34,0	0/0:57:57,0	0/0:42:42,0	0/0:25:25,0	0/0:75:75,0	0/0:73:73,0	0/0:70:70,0	0/0:44:44,0
chr12_20_13	31595809	1991_12	A	G	.	PASS	NS=30;AF=0.333;locori=p	GT:DP:AD	1/1:849:0,849	1/1:1088:0,1088	1/1:750:0,750	1/1:821:0,821	1/1:882:0,882	1/1:680:0,680	1/1:736:0,736	1/1:936:0,936	1/1:796:0,796	1/1:818:0,818	0/0:1137:1137,0	0/0:314:314,0	0/0:359:359,0	0/0:302:302,0	0/0:716:716,0	0/0:465:465,0	0/0:435:435,0	0/0:436:436,0	0/0:436:436,0	0/0:1085:1085,0	0/0:753:753,0	0/0:596:596,0	0/0:571:571,0	0/0:815:815,0	0/0:560:560,0	0/0:325:325,0	0/0:1055:1055,0	0/0:983:983,0	0/0:807:807,0	0/0:782:782,0
chr12_20_13	32104594	2001_2	G	T	.	PASS	NS=30;AF=0.333;locori=m	GT:DP:AD	1/1:28:0,28	1/1:32:0,32	1/1:17:0,17	1/1:28:0,28	1/1:28:0,28	1/1:27:0,27	1/1:30:0,30	1/1:29:0,29	1/1:34:0,34	1/1:31:0,31	0/0:69:69,0	0/0:21:21,0	0/0:21:21,0	0/0:29:29,0	0/0:32:32,0	0/0:121:121,0	0/0:24:24,0	0/0:24:24,0	0/0:15:15,0	0/0:52:52,0	0/0:38:38,0	0/0:26:26,0	0/0:32:32,0	0/0:31:31,0	0/0:17:17,0	0/0:13:13,0	0/0:56:56,0	0/0:40:40,0	0/0:59:59,0	0/0:46:46,0
chr12_20_13	32662687	2013_0	A	G	.	PASS	NS=30;AF=0.333;locori=m	GT:DP:AD	1/1:14:0,14	1/1:21:0,21	1/1:21:0,21	1/1:23:0,23	1/1:15:0,15	1/1:14:0,14	1/1:16:0,16	1/1:22:0,22	1/1:13:0,13	1/1:15:0,15	0/0:22:22,0	0/0:12:12,0	0/0:16:16,0	0/0:13:13,0	0/0:12:12,0	0/0:32:32,0	0/0:14:14,0	0/0:10:10,0	0/0:14:14,0	0/0:18:18,0	0/0:13:13,0	0/0:12:12,0	0/0:20:20,0	0/0:17:17,0	0/0:16:16,0	0/0:14:14,0	0/0:14:14,0	0/0:25:25,0	0/0:15:15,0	0/0:13:13,0
chr12_20_13	33421034	2025_33	G	T	.	PASS	NS=30;AF=0.333;locori=m	GT:DP:AD	1/1:328:0,328	1/1:403:0,403	1/1:377:0,377	1/1:358:0,358	1/1:398:0,398	1/1:318:0,318	1/1:381:0,381	1/1:431:0,431	1/1:345:0,345	1/1:423:0,423	0/0:1304:1304,0	0/0:369:369,0	0/0:312:312,0	0/0:278:278,0	0/0:630:630,0	0/0:626:626,0	0/0:419:419,0	0/0:349:349,0	0/0:318:318,0	0/0:867:867,0	0/0:847:847,0	0/0:620:620,0	0/0:518:518,0	0/0:733:733,0	0/0:544:544,0	0/0:297:297,0	0/0:996:996,0	0/0:861:861,0	0/0:908:908,0	0/0:756:756,0
chr12_20_13	33617297	2029_40	A	G	.	PASS	NS=30;AF=0.333;locori=m	GT:DP:AD	0/0:360:360,0	0/0:428:428,0	0/0:370:370,0	0/0:390:390,0	0/0:346:346,0	0/0:265:265,0	0/0:353:353,0	0/0:483:483,0	0/0:422:422,0	0/0:446:446,0	0/0:166:166,0	0/0:69:69,0	0/0:58:58,0	0/0:54:54,0	0/0:115:115,0	0/0:218:218,0	0/0:81:81,0	0/0:64:64,0	0/0:51:51,0	0/0:182:182,0	1/1:170:0,170	1/1:132:0,132	1/1:130:0,130	1/1:149:0,149	1/1:125:0,125	1/1:82:0,82	1/1:189:0,189	1/1:167:0,167	1/1:77:0,77	1/1:175:0,175
chr12_20_13	33658695	2034_32	T	C	.	PASS	NS=30;AF=0.333;locori=m	GT:DP:AD	0/0:116:116,0	0/0:167:167,0	0/0:119:119,0	0/0:129:129,0	0/0:133:133,0	0/0:107:107,0	0/0:129:129,0	0/0:154:154,0	0/0:157:157,0	0/0:134:134,0	1/1:149:0,149	1/1:61:0,61	1/1:57:0,57	1/1:40:0,40	1/1:67:0,67	1/1:199:0,199	1/1:49:0,49	1/1:44:0,44	1/1:48:0,48	1/1:122:0,122	0/0:88:88,0	0/0:72:72,0	0/0:72:72,0	0/0:76:76,0	0/0:64:64,0	0/0:55:55,0	0/0:125:125,0	0/0:145:145,0	0/0:205:205,0	0/0:69:69,0
chr12_20_13	34320656	2052_4	A	G	.	PASS	NS=30;AF=0.417;locori=m	GT:DP:AD	1/1:801:0,801	1/1:1052:0,1052	1/1:846:0,846	1/1:869:0,869	1/1:955:0,955	1/1:733:0,733	1/1:870:0,870	1/1:1051:0,1051	1/1:953:0,953	1/1:1124:0,1124	0/0:695:695,0	0/0:357:357,0	0/0:286:286,0	0/0:295:295,0	0/0:558:558,0	0/0:347:347,0	0/0:335:335,0	0/0:342:342,0	0/0:288:288,0	0/0:991:991,0	0/1:658:310,348	0/1:496:240,256	0/0:564:564,0	0/0:499:499,0	0/0:487:487,0	0/0:298:298,0	0/1:827:412,415	0/1:727:363,364	0/1:438:223,215	0/0:689:689,0
chr12_20_13	34589318	2062_9	G	A	.	PASS	NS=30;AF=0.333;locori=m	GT:DP:AD	0/0:561:561,0	0/0:801:801,0	0/0:583:583,0	0/0:698:698,0	0/0:675:675,0	0/0:511:511,0	0/0:659:659,0	0/0:747:747,0	0/0:652:652,0	0/0:742:742,0	0/0:768:768,0	0/0:261:261,0	0/0:176:176,0	0/0:176:176,0	0/0:364:364,0	0/0:427:427,0	0/0:217:217,0	0/0:255:255,0	0/0:182:182,0	0/0:567:567,0	1/1:379:0,379	1/1:296:0,296	1/1:278:0,278	1/1:348:0,348	1/1:243:0,243	1/1:164:0,164	1/1:514:0,514	1/1:537:0,537	1/1:446:0,446	1/1:380:0,380
chr12_20_13	34731750	2067_46	C	T	.	PASS	NS=30;AF=0.100;locori=p	GT:DP:AD	0/0:49:49,0	0/0:56:56,0	0/0:56:56,0	0/0:73:73,0	0/0:58:58,0	0/0:56:56,0	0/0:61:61,0	0/0:79:79,0	0/0:60:60,0	0/0:64:64,0	0/0:137:137,0	0/0:62:62,0	0/1:42:22,20	0/0:48:48,0	0/1:70:41,29	1/1:188:0,188	0/1:34:16,18	0/0:54:54,0	0/0:54:54,0	0/1:118:60,58	0/0:78:78,0	0/0:67:67,0	0/0:62:62,0	0/0:73:73,0	0/0:64:64,0	0/0:37:37,0	0/0:108:108,0	0/0:108:108,0	0/0:136:136,0	0/0:66:66,0
chr12_20_13	36051221	2096_50	T	G	.	PASS	NS=30;AF=0.333;locori=p	GT:DP:AD	0/0:873:873,0	0/0:1149:1149,0	0/0:879:879,0	0/0:957:957,0	0/0:989:989,0	0/0:795:795,0	0/0:860:860,0	0/0:1131:1131,0	0/0:1016:1016,0	0/0:1042:1042,0	1/1:1865:0,1865	1/1:548:0,548	1/1:552:0,552	1/1:518:0,518	1/1:953:0,953	1/1:516:0,516	1/1:631:0,631	1/1:634:0,634	1/1:509:0,509	1/1:1638:0,1638	0/0:1090:1090,0	0/0:930:930,0	0/0:826:826,0	0/0:1225:1225,0	0/0:839:839,0	0/0:497:497,0	0/0:1379:1379,0	0/0:1258:1258,0	0/0:1335:1335,0	0/0:961:961,0
chr12_20_13	36132462	2098_13	T	C	.	PASS	NS=30;AF=0.150;locori=p	GT:DP:AD	0/0:617:617,0	0/1:719:353,366	0/1:611:269,342	0/1:728:311,417	1/1:639:0,639	0/1:561:265,296	0/0:637:637,0	0/0:848:848,0	0/0:700:700,0	0/1:678:351,327	0/0:437:437,0	0/0:214:214,0	0/0:192:192,0	0/0:135:135,0	0/0:331:331,0	0/0:320:320,0	0/0:242:242,0	0/0:178:178,0	0/0:171:171,0	0/0:490:490,0	0/0:237:237,0	0/0:182:182,0	0/1:270:134,136	0/0:227:227,0	0/0:250:250,0	0/1:135:65,70	0/0:294:294,0	0/0:323:323,0	0/0:191:191,0	0/0:251:251,0
chr12_20_13	36165027	2104_3	C	T	.	PASS	NS=30;AF=0.017;locori=p	GT:DP:AD	0/0:363:363,0	0/0:492:492,0	0/0:328:328,0	0/0:424:424,0	0/0:372:372,0	0/0:321:321,0	0/0:364:364,0	0/0:458:458,0	0/0:463:463,0	0/0:395:395,0	0/0:1402:1402,0	0/0:422:422,0	0/0:329:329,0	0/0:294:294,0	0/0:574:574,0	0/0:501:501,0	0/0:359:359,0	0/0:347:347,0	0/0:289:289,0	0/0:1072:1072,0	0/0:701:701,0	0/1:518:308,210	0/0:534:534,0	0/0:765:765,0	0/0:527:527,0	0/0:314:314,0	0/0:1150:1150,0	0/0:984:984,0	0/0:984:984,0	0/0:616:616,0
chr12_20_13	36434741	2109_19	A	T	.	PASS	NS=30;AF=0.033;locori=m	GT:DP:AD	0/0:25:25,0	0/0:31:31,0	0/0:33:33,0	0/0:36:36,0	0/0:26:26,0	0/0:48:48,0	0/0:25:25,0	0/0:48:48,0	0/0:33:33,0	0/0:38:38,0	0/0:26:26,0	0/0:21:21,0	0/0:24:24,0	0/0:22:22,0	0/0:31:31,0	0/0:63:63,0	0/0:21:21,0	0/0:23:23,0	0/0:22:22,0	0/0:58:58,0	0/1:32:15,17	0/0:28:28,0	0/1:29:14,15	0/0:19:19,0	0/0:22:22,0	0/0:19:19,0	0/0:32:32,0	0/0:37:37,0	0/0:10:10,0	0/0:34:34,0
chr12_20_13	36527644	2110_15	G	A	.	PASS	NS=30;AF=0.017;locori=p	GT:DP:AD	0/0:91:91,0	0/0:119:119,0	0/0:102:102,0	0/0:103:103,0	0/0:118:118,0	0/0:91:91,0	0/0:101:101,0	0/0:137:137,0	0/0:113:113,0	0/0:105:105,0	0/0:332:332,0	0/0:133:133,0	0/0:125:125,0	0/0:85:85,0	0/0:222:222,0	0/0:355:355,0	0/0:144:144,0	0/0:150:150,0	0/0:107:107,0	0/0:432:432,0	0/0:247:247,0	0/0:202:202,0	0/0:200:200,0	0/0:206:206,0	0/1:233:96,137	0/0:128:128,0	0/0:327:327,0	0/0:283:283,0	0/0:249:249,0	0/0:229:229,0
chr12_20_13	37158875	2124_10	A	C	.	PASS	NS=30;AF=0.333;locori=p	GT:DP:AD	0/0:886:886,0	0/0:1088:1088,0	0/0:858:858,0	0/0:1048:1048,0	0/0:868:868,0	0/0:838:838,0	0/0:992:992,0	0/0:1142:1142,0	0/0:919:919,0	0/0:969:969,0	1/1:1507:0,1507	1/1:394:0,394	1/1:322:0,322	1/1:350:0,350	1/1:686:0,686	1/1:636:0,636	1/1:397:0,397	1/1:378:0,378	1/1:348:0,348	1/1:1043:0,1043	0/0:667:667,0	0/0:504:504,0	0/0:628:628,0	0/0:810:810,0	0/0:558:558,0	0/0:320:320,0	0/0:1043:1043,0	0/0:1096:1096,0	0/0:1166:1166,0	0/0:708:708,0
chr12_20_13	37487130	2129_4	C	T	.	PASS	NS=30;AF=0.333;locori=m	GT:DP:AD	0/0:588:588,0	0/0:755:755,0	0/0:587:587,0	0/0:736:736,0	0/0:685:685,0	0/0:512:512,0	0/0:553:553,0	0/0:876:876,0	0/0:637:637,0	0/0:719:719,0	0/0:751:751,0	0/0:233:233,0	0/0:185:185,0	0/0:170:170,0	0/0:345:345,0	0/0:374:374,0	0/0:225:225,0	0/0:200:200,0	0/0:180:180,0	0/0:503:503,0	1/1:371:0,371	1/1:263:0,263	1/1:298:0,298	1/1:395:0,395	1/1:261:0,261	1/1:167:0,167	1/1:462:0,462	1/1:492:0,492	1/1:382:0,382	1/1:351:0,351
chr12_20_13	38110395	2140_11	G	A	.	PASS	NS=30;AF=0.067;locori=p	GT:DP:AD	0/0:142:142,0	0/0:225:225,0	0/0:171:171,0	0/0:227:227,0	0/0:187:187,0	0/0:156:156,0	0/0:148:148,0	0/0:228:228,0	0/0:222:222,0	0/0:207:207,0	0/1:226:131,95	0/0:82:82,0	0/0:74:74,0	0/1:50:28,22	0/0:87:87,0	0/0:217:217,0	0/1:60:37,23	0/0:65:65,0	0/0:67:67,0	0/1:179:99,80	0/0:126:126,0	0/0:101:101,0	0/0:102:102,0	0/0:139:139,0	0/0:94:94,0	0/0:69:69,0	0/0:215:215,0	0/0:184:184,0	0/0:163:163,0	0/0:110:110,0
chr12_20_13	38702882	2151_16	T	G	.	PASS	NS=30;AF=0.017;locori=m	GT:DP:AD	0/1:325:161,164	0/0:345:345,0	0/0:334:334,0	0/0:336:336,0	0/0:326:326,0	0/0:286:286,0	0/0:286:286,0	0/0:422:422,0	0/0:345:345,0	0/0:380:380,0	0/0:426:426,0	0/0:272:272,0	0/0:281:281,0	0/0:197:197,0	0/0:492:492,0	0/0:289:289,0	0/0:278:278,0	0/0:287:287,0	0/0:272:272,0	0/0:610:610,0	0/0:587:587,0	0/0:392:392,0	0/0:406:406,0	0/0:231:231,0	0/0:377:377,0	0/0:238:238,0	0/0:531:531,0	0/0:351:351,0	0/0:179:179,0	0/0:422:422,0
chr12_20_13	38738917	2152_35	G	A	.	PASS	NS=30;AF=0.333;locori=p	GT:DP:AD	1/1:65:0,65	1/1:73:0,73	1/1:90:0,90	1/1:76:0,76	1/1:63:0,63	1/1:72:0,72	1/1:54:0,54	1/1:92:0,92	1/1:61:0,61	1/1:61:0,61	0/0:94:94,0	0/0:36:36,0	0/0:32:32,0	0/0:41:41,0	0/0:58:58,0	0/0:152:152,0	0/0:48:48,0	0/0:52:52,0	0/0:43:43,0	0/0:90:90,0	0/0:52:52,0	0/0:51:51,0	0/0:61:61,0	0/0:69:69,0	0/0:47:47,0	0/0:31:31,0	0/0:89:89,0	0/0:87:87,0	0/0:97:97,0	0/0:74:74,0
chr12_20_13	39293760	2169_35	G	A	.	PASS	NS=30;AF=0.033;locori=p	GT:DP:AD	0/0:26:26,0	0/0:33:33,0	0/0:31:31,0	0/0:26:26,0	0/0:27:27,0	0/1:30:12,18	0/0:28:28,0	0/0:23:23,0	0/0:43:43,0	0/1:35:20,15	0/0:69:69,0	0/0:20:20,0	0/0:13:13,0	0/0:12:12,0	0/0:30:30,0	0/0:93:93,0	0/0:23:23,0	0/0:22:22,0	0/0:17:17,0	0/0:48:48,0	0/0:29:29,0	0/0:24:24,0	0/0:25:25,0	0/0:28:28,0	0/0:19:19,0	0/0:22:22,0	0/0:56:56,0	0/0:54:54,0	0/0:65:65,0	0/0:42:42,0
chr12_20_13	39748519	2182_46	T	C	.	PASS	NS=30;AF=0.450;locori=m	GT:DP:AD	1/1:303:0,303	1/1:368:0,368	1/1:295:0,295	1/1:369:0,369	1/1:338:0,338	1/1:256:0,256	1/1:300:0,300	1/1:425:0,425	1/1:325:0,325	1/1:292:0,292	0/0:603:603,0	0/0:193:193,0	0/0:150:150,0	0/0:161:161,0	0/0:330:330,0	0/1:455:232,223	0/0:193:193,0	0/1:236:87,149	0/0:176:176,0	0/0:522:522,0	0/0:430:430,0	0/0:314:314,0	0/0:325:325,0	0/1:465:195,270	0/1:404:205,199	0/1:223:109,114	0/0:623:623,0	0/1:543:246,297	0/1:516:208,308	0/0:378:378,0
chr12_20_13	40495880	2196_21	G	A	.	PASS	NS=30;AF=0.017;locori=p	GT:DP:AD	0/0:22:22,0	0/0:19:19,0	0/0:16:16,0	0/0:31:31,0	0/0:15:15,0	0/0:15:15,0	0/0:18:18,0	0/0:23:23,0	0/0:16:16,0	0/0:16:16,0	0/0:53:53,0	0/0:16:16,0	0/0:12:12,0	0/0:10:10,0	0/0:22:22,0	0/0:134:134,0	0/0:14:14,0	0/0:15:15,0	0/0:19:19,0	0/0:46:46,0	0/0:21:21,0	0/0:16:16,0	0/0:20:20,0	0/0:36:36,0	0/0:20:20,0	0/0:15:15,0	0/0:48:48,0	0/1:50:24,26	0/0:50:50,0	0/0:23:23,0
chr12_20_13	41407596	2216_39	C	T	.	PASS	NS=30;AF=0.017;locori=p	GT:DP:AD	0/0:18:18,0	0/0:15:15,0	0/0:16:16,0	0/0:18:18,0	0/0:12:12,0	0/0:19:19,0	0/0:14:14,0	0/0:20:20,0	0/0:20:20,0	0/0:11:11,0	0/0:20:20,0	0/0:34:34,0	0/0:19:19,0	0/0:21:21,0	0/0:15:15,0	0/0:19:19,0	0/0:10:10,0	0/0:10:10,0	0/0:22:22,0	0/0:39:39,0	0/0:18:18,0	0/1:30:13,17	0/0:28:28,0	0/0:20:20,0	0/0:22:22,0	0/0:26:26,0	0/0:22:22,0	0/0:23:23,0	0/0:13:13,0	0/0:11:11,0
chr12_20_13	41560584	2220_14	G	A	.	PASS	NS=30;AF=0.383;locori=m	GT:DP:AD	0/0:143:143,0	0/0:202:202,0	0/0:142:142,0	0/0:157:157,0	0/0:123:123,0	0/0:120:120,0	0/0:143:143,0	0/0:144:144,0	0/0:120:120,0	0/0:158:158,0	1/1:234:0,234	1/1:77:0,77	1/1:68:0,68	1/1:60:0,60	1/1:92:0,92	1/1:230:0,230	1/1:67:0,67	1/1:85:0,85	1/1:68:0,68	1/1:202:0,202	0/0:121:121,0	0/0:110:110,0	0/1:95:49,46	0/1:167:83,84	0/0:111:111,0	0/0:74:74,0	0/0:208:208,0	0/0:184:184,0	0/1:211:105,106	0/0:117:117,0
chr12_20_13	42079655	2227_40	C	T	.	PASS	NS=30;AF=0.333;locori=p	GT:DP:AD	0/0:135:135,0	0/0:211:211,0	0/0:141:141,0	0/0:175:175,0	0/0:168:168,0	0/0:131:131,0	0/0:192:192,0	0/0:215:215,0	0/0:188:188,0	0/0:215:215,0	1/1:497:0,497	1/1:170:0,170	1/1:167:0,167	1/1:133:0,133	1/1:297:0,297	1/1:376:0,376	1/1:156:0,156	1/1:200:0,200	1/1:169:0,169	1/1:436:0,436	0/0:722:722,0	0/0:264:264,0	0/0:573:573,0	0/0:629:629,0	0/0:263:263,0	0/0:226:226,0	0/0:549:549,0	0/0:811:811,0	0/0:737:737,0	0/0:610:610,0
chr12_20_13	42110909	2229_32	T	A	.	PASS	NS=30;AF=0.150;locori=m	GT:DP:AD	0/0:705:705,0	0/0:961:961,0	0/0:669:669,0	0/0:807:807,0	0/0:741:741,0	0/0:629:629,0	0/0:735:735,0	0/0:874:874,0	0/0:773:773,0	0/0:857:857,0	0/0:1507:1507,0	0/0:428:428,0	0/0:371:371,0	0/0:330:330,0	0/0:708:708,0	0/0:433:433,0	0/0:414:414,0	0/0:404:404,0	0/0:352:352,0	0/0:1384:1384,0	1/1:903:0,903	0/0:650:650,0	0/1:616:312,304	0/1:899:441,458	0/1:617:267,350	0/0:396:396,0	0/1:1358:579,779	0/1:1148:582,566	0/1:1104:484,620	0/1:730:429,301
chr12_20_13	42504500	2238_15	G	C	.	PASS	NS=30;AF=0.433;locori=m	GT:DP:AD	0/0:27:27,0	0/0:20:20,0	0/0:21:21,0	0/0:29:29,0	0/0:25:25,0	0/0:27:27,0	0/0:14:14,0	0/0:28:28,0	0/0:28:28,0	0/0:26:26,0	1/1:56:0,56	1/1:19:0,19	1/1:32:0,32	1/1:11:0,11	1/1:31:0,31	1/1:83:0,83	1/1:13:0,13	1/1:21:0,21	1/1:14:0,14	1/1:52:0,52	0/1:28:13,15	0/0:31:31,0	0/1:28:18,10	0/0:40:40,0	0/1:18:8,10	0/0:25:25,0	0/0:54:54,0	0/0:50:50,0	1/1:60:0,60	0/1:39:17,22
chr12_20_13	43066319	2248_38	A	G	.	PASS	NS=30;AF=0.050;locori=p	GT:DP:AD	0/0:41:41,0	0/1:41:19,22	0/0:36:36,0	0/1:34:19,15	0/0:45:45,0	0/1:47:25,22	0/0:38:38,0	0/0:34:34,0	0/0:35:35,0	0/0:45:45,0	0/0:96:96,0	0/0:30:30,0	0/0:29:29,0	0/0:19:19,0	0/0:36:36,0	0/0:153:153,0	0/0:33:33,0	0/0:27:27,0	0/0:21:21,0	0/0:53:53,0	0/0:50:50,0	0/0:38:38,0	0/0:43:43,0	0/0:42:42,0	0/0:36:36,0	0/0:18:18,0	0/0:58:58,0	0/0:64:64,0	0/0:65:65,0	0/0:49:49,0
chr12_20_13	44085214	2273_18	A	G	.	PASS	NS=30;AF=0.450;locori=p	GT:DP:AD	0/0:224:224,0	0/0:290:290,0	0/0:212:212,0	0/0:267:267,0	0/0:272:272,0	0/0:167:167,0	0/0:225:225,0	0/0:294:294,0	0/0:236:236,0	0/0:262:262,0	1/1:264:0,264	1/1:97:0,97	1/1:79:0,79	1/1:62:0,62	1/1:121:0,121	1/1:278:0,278	1/1:68:0,68	1/1:88:0,88	1/1:77:0,77	1/1:243:0,243	0/1:166:66,100	0/1:131:65,66	0/0:109:109,0	0/0:84:84,0	0/0:133:133,0	1/1:58:0,58	0/0:226:226,0	1/1:217:0,217	0/1:218:113,105	0/0:139:139,0
chr12_20_13	44404347	2275_30	C	A	.	PASS	NS=30;AF=0.017;locori=m	GT:DP:AD	0/0:238:238,0	0/0:250:250,0	0/0:183:183,0	0/1:245:110,135	0/0:199:199,0	0/0:180:180,0	0/0:225:225,0	0/0:286:286,0	0/0:229:229,0	0/0:217:217,0	0/0:811:811,0	0/0:244:244,0	0/0:206:206,0	0/0:240:240,0	0/0:428:428,0	0/0:427:427,0	0/0:258:258,0	0/0:263:263,0	0/0:202:202,0	0/0:754:754,0	0/0:541:541,0	0/0:467:467,0	0/0:359:359,0	0/0:578:578,0	0/0:432:432,0	0/0:230:230,0	0/0:884:884,0	0/0:664:664,0	0/0:551:551,0	0/0:575:575,0
chr12_20_13	44430584	2276_12	G	A	.	PASS	NS=30;AF=0.333;locori=m	GT:DP:AD	0/0:502:502,0	0/0:612:612,0	0/0:513:513,0	0/0:633:633,0	0/0:532:532,0	0/0:455:455,0	0/0:501:501,0	0/0:729:729,0	0/0:516:516,0	0/0:605:605,0	1/1:1390:0,1390	1/1:255:0,255	1/1:358:0,358	1/1:240:0,240	1/1:675:0,675	1/1:528:0,528	1/1:440:0,440	1/1:330:0,330	1/1:310:0,310	1/1:1255:0,1255	0/0:783:783,0	0/0:544:544,0	0/0:658:658,0	0/0:1004:1004,0	0/0:567:567,0	0/0:301:301,0	0/0:1373:1373,0	0/0:1038:1038,0	0/0:911:911,0	0/0:968:968,0
chr12_20_13	44474468	2281_46	G	A	.	PASS	NS=30;AF=0.150;locori=m	GT:DP:AD	0/0:37:37,0	0/0:52:52,0	0/1:39:19,20	0/1:49:24,25	0/1:45:24,21	0/1:49:23,26	1/1:42:0,42	1/1:50:0,50	0/0:36:36,0	0/1:54:29,25	0/0:65:65,0	0/0:39:39,0	0/0:29:29,0	0/0:26:26,0	0/0:39:39,0	0/0:103:103,0	0/0:33:33,0	0/0:33:33,0	0/0:25:25,0	0/0:81:81,0	0/0:49:49,0	0/0:44:44,0	0/0:44:44,0	0/0:47:47,0	0/0:48:48,0	0/0:35:35,0	0/0:52:52,0	0/0:50:50,0	0/0:37:37,0	0/0:49:49,0
chr12_20_13	44696704	2285_44	C	G	.	PASS	NS=30;AF=0.333;locori=m	GT:DP:AD	0/0:264:264,0	0/0:356:356,0	0/0:284:284,0	0/0:370:370,0	0/0:316:316,0	0/0:267:267,0	0/0:265:265,0	0/0:350:350,0	0/0:314:314,0	0/0:305:305,0	0/0:284:284,0	0/0:102:102,0	0/0:90:90,0	0/0:77:77,0	0/0:103:103,0	0/0:268:268,0	0/0:90:90,0	0/0:112:112,0	0/0:84:84,0	0/0:228:228,0	1/1:165:0,165	1/1:125:0,125	1/1:139:0,139	1/1:176:0,176	1/1:139:0,139	1/1:99:0,99	1/1:246:0,246	1/1:224:0,224	1/1:243:0,243	1/1:161:0,161
chr12_20_13	44729496	2286_36	T	C	.	PASS	NS=30;AF=0.300;locori=m	GT:DP:AD	1/1:682:0,682	1/1:1129:0,1129	1/1:785:0,785	0/1:925:453,472	1/1:893:0,893	1/1:639:0,639	0/1:821:402,419	1/1:1043:0,1043	1/1:920:0,920	1/1:947:0,947	0/0:103:103,0	0/0:28:28,0	0/0:18:18,0	0/0:18:18,0	0/0:33:33,0	0/0:126:126,0	0/0:33:33,0	0/0:34:34,0	0/0:28:28,0	0/0:65:65,0	0/0:463:463,0	0/0:364:364,0	0/0:382:382,0	0/0:596:596,0	0/0:379:379,0	0/0:130:130,0	0/0:769:769,0	0/0:682:682,0	0/0:687:687,0	0/0:464:464,0
chr12_20_13	44904101	2291_15	C	A	.	PASS	NS=30;AF=0.050;locori=p	GT:DP:AD	0/0:757:757,0	0/0:1104:1104,0	0/0:825:825,0	0/0:975:975,0	0/0:856:856,0	0/0:780:780,0	0/0:799:799,0	0/0:1070:1070,0	0/0:953:953,0	0/0:903:903,0	0/0:1699:1699,0	0/0:490:490,0	0/0:432:432,0	0/0:326:326,0	0/0:695:695,0	0/0:423:423,0	0/0:477:477,0	0/0:458:458,0	0/0:349:349,0	0/0:1322:1322,0	0/0:809:809,0	0/0:653:653,0	0/0:599:599,0	0/1:1024:445,579	0/1:660:286,374	0/0:336:336,0	0/0:1447:1447,0	0/1:1374:665,709	0/0:974:974,0	0/0:841:841,0
chr12_20_13	44984198	2295_12	C	G	.	PASS	NS=30;AF=0.350;locori=m	GT:DP:AD	0/0:587:587,0	0/0:714:714,0	0/0:594:594,0	0/0:707:707,0	0/0:565:565,0	0/0:476:476,0	0/0:618:618,0	0/0:760:760,0	0/0:637:637,0	0/0:721:721,0	1/1:700:0,700	1/1:398:0,398	1/1:363:0,363	1/1:329:0,329	1/1:613:0,613	1/1:427:0,427	1/1:485:0,485	1/1:491:0,491	1/1:409:0,409	1/1:1110:0,1110	0/0:760:760,0	0/0:547:547,0	0/0:681:681,0	0/1:421:247,174	0/0:534:534,0	0/0:312:312,0	0/0:1019:1019,0	0/0:725:725,0	0/0:379:379,0	0/0:767:767,0
chr12_20_13	45564963	2311_6	T	A	.	PASS	NS=30;AF=0.333;locori=p	GT:DP:AD	1/1:84:0,84	1/1:137:0,137	1/1:102:0,102	1/1:126:0,126	1/1:112:0,112	1/1:102:0,102	1/1:98:0,98	1/1:140:0,140	1/1:139:0,139	1/1:127:0,127	0/0:313:313,0	0/0:123:123,0	0/0:82:82,0	0/0:86:86,0	0/0:188:188,0	0/0:384:384,0	0/0:113:113,0	0/0:114:114,0	0/0:111:111,0	0/0:298:298,0	0/0:244:244,0	0/0:198:198,0	0/0:170:170,0	0/0:183:183,0	0/0:177:177,0	0/0:115:115,0	0/0:390:390,0	0/0:245:245,0	0/0:320:320,0	0/0:220:220,0
chr12_20_13	45941452	2315_47	C	T	.	PASS	NS=30;AF=0.333;locori=m	GT:DP:AD	0/0:72:72,0	0/0:116:116,0	0/0:80:80,0	0/0:107:107,0	0/0:90:90,0	0/0:72:72,0	0/0:90:90,0	0/0:115:115,0	0/0:88:88,0	0/0:121:121,0	1/1:148:0,148	1/1:83:0,83	1/1:50:0,50	1/1:61:0,61	1/1:106:0,106	1/1:423:0,423	1/1:80:0,80	1/1:93:0,93	1/1:61:0,61	1/1:220:0,220	0/0:139:139,0	0/0:122:122,0	0/0:91:91,0	0/0:139:139,0	0/0:98:98,0	0/0:52:52,0	0/0:164:164,0	0/0:187:187,0	0/0:137:137,0	0/0:148:148,0
chr12_20_13	46760906	2323_20	T	C	.	PASS	NS=30;AF=0.333;locori=m	GT:DP:AD	0/0:318:318,0	0/0:376:376,0	0/0:279:279,0	0/0:342:342,0	0/0:329:329,0	0/0:296:296,0	0/0:316:316,0	0/0:438:438,0	0/0:358:358,0	0/0:346:346,0	1/1:1002:0,1002	1/1:339:0,339	1/1:342:0,342	1/1:304:0,304	1/1:588:0,588	1/1:567:0,567	1/1:291:0,291	1/1:304:0,304	1/1:318:0,318	1/1:966:0,966	0/0:792:792,0	0/0:604:604,0	0/0:623:623,0	0/0:860:860,0	0/0:574:574,0	0/0:300:300,0	0/0:1111:1111,0	0/0:988:988,0	0/0:811:811,0	0/0:727:727,0
chr12_20_13	47319054	2329_14	C	T	.	PASS	NS=30;AF=0.333;locori=p	GT:DP:AD	0/0:50:50,0	0/0:45:45,0	0/0:46:46,0	0/0:57:57,0	0/0:58:58,0	0/0:46:46,0	0/0:39:39,0	0/0:63:63,0	0/0:54:54,0	0/0:62:62,0	1/1:91:0,91	1/1:20:0,20	1/1:35:0,35	1/1:34:0,34	1/1:55:0,55	1/1:122:0,122	1/1:21:0,21	1/1:39:0,39	1/1:31:0,31	1/1:77:0,77	0/0:42:42,0	0/0:65:65,0	0/0:40:40,0	0/0:41:41,0	0/0:48:48,0	0/0:41:41,0	0/0:77:77,0	0/0:66:66,0	0/0:47:47,0	0/0:51:51,0
chr12_20_13	49568995	2373_40	C	T	.	PASS	NS=30;AF=0.333;locori=m	GT:DP:AD	1/1:38:0,38	1/1:37:0,37	1/1:36:0,36	1/1:41:0,41	1/1:37:0,37	1/1:32:0,32	1/1:41:0,41	1/1:36:0,36	1/1:34:0,34	1/1:47:0,47	0/0:59:59,0	0/0:21:21,0	0/0:12:12,0	0/0:23:23,0	0/0:39:39,0	0/0:117:117,0	0/0:20:20,0	0/0:20:20,0	0/0:18:18,0	0/0:53:53,0	0/0:35:35,0	0/0:25:25,0	0/0:27:27,0	0/0:48:48,0	0/0:23:23,0	0/0:21:21,0	0/0:58:58,0	0/0:69:69,0	0/0:83:83,0	0/0:43:43,0
chr12_20_13	49740327	2379_35	G	C	.	PASS	NS=30;AF=0.250;locori=m	GT:DP:AD	0/0:102:102,0	0/0:136:136,0	0/0:122:122,0	0/0:117:117,0	0/0:124:124,0	0/0:103:103,0	0/0:100:100,0	0/0:128:128,0	0/0:112:112,0	0/0:112:112,0	0/0:165:165,0	0/0:66:66,0	0/0:47:47,0	0/0:61:61,0	0/0:77:77,0	0/0:223:223,0	0/0:65:65,0	0/0:52:52,0	0/0:52:52,0	0/0:140:140,0	0/1:97:53,44	0/0:86:86,0	1/1:93:0,93	1/1:94:0,94	1/1:81:0,81	0/1:55:30,25	0/1:146:75,71	1/1:159:0,159	1/1:117:0,117	1/1:100:0,100
chr12_20_13	49805933	2381_18	C	T	.	PASS	NS=30;AF=0.350;locori=m	GT:DP:AD	0/0:148:148,0	0/0:208:208,0	0/0:147:147,0	0/0:218:218,0	0/0:173:173,0	0/0:158:158,0	0/0:170:170,0	0/0:242:242,0	0/0:174:174,0	0/0:186:186,0	1/1:123:0,123	1/1:26:0,26	1/1:36:0,36	1/1:32:0,32	1/1:40:0,40	1/1:171:0,171	1/1:29:0,29	1/1:43:0,43	1/1:23:0,23	1/1:100:0,100	0/1:69:44,25	0/0:71:71,0	0/0:81:81,0	0/0:78:78,0	0/0:68:68,0	0/0:57:57,0	0/0:151:151,0	0/0:142:142,0	0/0:105:105,0	0/0:112:112,0
chr12_20_13	50579979	2402_18	A	G	.	PASS	NS=30;AF=0.333;locori=p	GT:DP:AD	0/0:93:93,0	0/0:140:140,0	0/0:130:130,0	0/0:146:146,0	0/0:118:118,0	0/0:118:118,0	0/0:99:99,0	0/0:152:152,0	0/0:137:137,0	0/0:145:145,0	1/1:194:0,194	1/1:73:0,73	1/1:42:0,42	1/1:55:0,55	1/1:107:0,107	1/1:208:0,208	1/1:52:0,52	1/1:48:0,48	1/1:54:0,54	1/1:132:0,132	0/0:120:120,0	0/0:90:90,0	0/0:79:79,0	0/0:120:120,0	0/0:83:83,0	0/0:52:52,0	0/0:184:184,0	0/0:180:180,0	0/0:115:115,0	0/0:111:111,0
chr12_20_13	52445527	2445_32	T	C	.	PASS	NS=30;AF=0.367;locori=p	GT:DP:AD	0/0:376:376,0	0/0:495:495,0	0/0:346:346,0	0/0:459:459,0	0/0:397:397,0	0/0:314:314,0	0/0:389:389,0	0/0:479:479,0	0/0:412:412,0	0/0:461:461,0	1/1:310:0,310	1/1:110:0,110	1/1:74:0,74	1/1:67:0,67	1/1:118:0,118	1/1:297:0,297	1/1:86:0,86	1/1:67:0,67	1/1:68:0,68	1/1:198:0,198	0/1:142:61,81	0/0:109:109,0	0/0:123:123,0	0/0:188:188,0	0/0:122:122,0	0/1:75:26,49	0/0:243:243,0	0/0:204:204,0	0/0:258:258,0	0/0:190:190,0
chr12_20_13	54063247	2487_22	T	A	.	PASS	NS=30;AF=0.333;locori=m	GT:DP:AD	1/1:234:0,234	1/1:317:0,317	1/1:273:0,273	1/1:293:0,293	1/1:286:0,286	1/1:249:0,249	1/1:249:0,249	1/1:313:0,313	1/1:292:0,292	1/1:276:0,276	0/0:298:298,0	0/0:114:114,0	0/0:95:95,0	0/0:83:83,0	0/0:121:121,0	0/0:315:315,0	0/0:84:84,0	0/0:87:87,0	0/0:73:73,0	0/0:203:203,0	0/0:172:172,0	0/0:111:111,0	0/0:137:137,0	0/0:155:155,0	0/0:113:113,0	0/0:92:92,0	0/0:210:210,0	0/0:219:219,0	0/0:191:191,0	0/0:139:139,0
chr12_20_13	54083132	2488_34	G	A	.	PASS	NS=30;AF=0.333;locori=p	GT:DP:AD	0/0:41:41,0	0/0:63:63,0	0/0:51:51,0	0/0:65:65,0	0/0:48:48,0	0/0:44:44,0	0/0:55:55,0	0/0:72:72,0	0/0:54:54,0	0/0:59:59,0	1/1:126:0,126	1/1:63:0,63	1/1:53:0,53	1/1:50:0,50	1/1:100:0,100	1/1:338:0,338	1/1:56:0,56	1/1:58:0,58	1/1:57:0,57	1/1:170:0,170	0/0:65:65,0	0/0:89:89,0	0/0:90:90,0	0/0:50:50,0	0/0:58:58,0	0/0:39:39,0	0/0:72:72,0	0/0:117:117,0	0/0:94:94,0	0/0:99:99,0
chr12_20_13	54504537	2501_32	A	C	.	PASS	NS=30;AF=0.233;locori=m	GT:DP:AD	1/1:428:0,428	1/1:474:0,474	0/1:425:216,209	1/1:532:0,532	0/1:459:241,218	0/0:361:361,0	1/1:460:0,460	0/1:528:271,257	1/1:442:0,442	0/1:513:268,245	0/0:1388:1388,0	0/0:493:493,0	0/0:391:391,0	0/0:354:354,0	0/0:808:808,0	0/0:605:605,0	0/0:508:508,0	0/0:532:532,0	0/0:375:375,0	0/0:1296:1296,0	0/0:685:685,0	0/0:659:659,0	0/0:595:595,0	0/0:890:890,0	0/0:613:613,0	0/0:322:322,0	0/0:1079:1079,0	0/0:987:987,0	0/0:678:678,0	0/0:780:780,0
chr12_20_13	55292291	2514_23	A	G	.	PASS	NS=30;AF=0.333;locori=m	GT:DP:AD	1/1:26:0,26	1/1:41:0,41	1/1:31:0,31	1/1:31:0,31	1/1:29:0,29	1/1:35:0,35	1/1:35:0,35	1/1:45:0,45	1/1:37:0,37	1/1:41:0,41	0/0:48:48,0	0/0:30:30,0	0/0:37:37,0	0/0:23:23,0	0/0:42:42,0	0/0:225:225,0	0/0:29:29,0	0/0:50:50,0	0/0:31:31,0	0/0:63:63,0	0/0:49:49,0	0/0:45:45,0	0/0:51:51,0	0/0:49:49,0	0/0:38:38,0	0/0:17:17,0	0/0:75:75,0	0/0:50:50,0	0/0:26:26,0	0/0:48:48,0
chr12_20_13	55600870	2518_45	T	C	.	PASS	NS=30;AF=0.333;locori=p	GT:DP:AD	1/1:528:0,528	1/1:501:0,501	1/1:470:0,470	1/1:511:0,511	1/1:454:0,454	1/1:374:0,374	1/1:458:0,458	1/1:604:0,604	1/1:452:0,452	1/1:471:0,471	0/0:269:269,0	0/0:134:134,0	0/0:117:117,0	0/0:120:120,0	0/0:161:161,0	0/0:320:320,0	0/0:115:115,0	0/0:126:126,0	0/0:90:90,0	0/0:319:319,0	0/0:288:288,0	0/0:173:173,0	0/0:177:177,0	0/0:186:186,0	0/0:129:129,0	0/0:113:113,0	0/0:336:336,0	0/0:274:274,0	0/0:311:311,0	0/0:198:198,0
chr12_20_13	55751978	2521_9	A	C	.	PASS	NS=30;AF=0.067;locori=m	GT:DP:AD	0/1:77:44,33	0/0:92:92,0	0/0:50:50,0	0/0:77:77,0	0/0:69:69,0	0/1:60:29,31	0/0:75:75,0	0/0:86:86,0	0/0:67:67,0	1/1:76:0,76	0/0:142:142,0	0/0:40:40,0	0/0:50:50,0	0/0:35:35,0	0/0:77:77,0	0/0:192:192,0	0/0:51:51,0	0/0:42:42,0	0/0:41:41,0	0/0:107:107,0	0/0:61:61,0	0/0:59:59,0	0/0:60:60,0	0/0:83:83,0	0/0:67:67,0	0/0:46:46,0	0/0:105:105,0	0/0:137:137,0	0/0:109:109,0	0/0:99:99,0
chr12_20_13	56490016	2532_5	T	C	.	PASS	NS=30;AF=0.333;locori=p	GT:DP:AD	1/1:42:0,42	1/1:69:0,69	1/1:75:0,75	1/1:67:0,67	1/1:57:0,57	1/1:47:0,47	1/1:55:0,55	1/1:81:0,81	1/1:65:0,65	1/1:64:0,64	0/0:138:138,0	0/0:48:48,0	0/0:58:58,0	0/0:34:34,0	0/0:66:66,0	0/0:194:194,0	0/0:43:43,0	0/0:28:28,0	0/0:34:34,0	0/0:89:89,0	0/0:79:79,0	0/0:63:63,0	0/0:61:61,0	0/0:55:55,0	0/0:38:38,0	0/0:43:43,0	0/0:95:95,0	0/0:73:73,0	0/0:114:114,0	0/0:67:67,0
chr12_20_13	56690037	2535_6	T	A	.	PASS	NS=30;AF=0.250;locori=m	GT:DP:AD	0/0:586:586,0	0/0:875:875,0	0/0:629:629,0	0/0:780:780,0	0/0:675:675,0	0/0:580:580,0	0/0:615:615,0	0/0:881:881,0	0/0:707:707,0	0/0:730:730,0	0/0:680:680,0	0/0:201:201,0	0/0:209:209,0	0/0:162:162,0	0/0:355:355,0	0/0:388:388,0	0/0:225:225,0	0/0:216:216,0	0/0:189:189,0	0/0:594:594,0	1/1:437:0,437	0/1:329:172,157	1/1:385:0,385	0/1:535:298,237	1/1:329:0,329	1/1:198:0,198	1/1:715:0,715	0/1:592:263,329	0/1:518:255,263	0/1:417:221,196
chr12_20_13	56774533	2538_30	A	C	.	PASS	NS=30;AF=0.367;locori=p	GT:DP:AD	0/0:698:698,0	0/0:864:864,0	0/0:579:579,0	0/0:668:668,0	0/0:757:757,0	0/0:627:627,0	0/0:762:762,0	0/0:980:980,0	0/0:828:828,0	0/0:792:792,0	1/1:398:0,398	1/1:249:0,249	1/1:215:0,215	1/1:188:0,188	1/1:253:0,253	1/1:291:0,291	1/1:226:0,226	1/1:207:0,207	1/1:197:0,197	1/1:490:0,490	0/0:328:328,0	0/0:271:271,0	0/0:230:230,0	0/0:243:243,0	0/0:277:277,0	0/0:161:161,0	0/1:497:223,274	0/0:374:374,0	0/0:235:235,0	0/1:380:159,221
chr12_20_13	57279282	2553_37	A	G	.	PASS	NS=30;AF=0.333;locori=m	GT:DP:AD	1/1:225:0,225	1/1:287:0,287	1/1:258:0,258	1/1:260:0,260	1/1:197:0,197	1/1:178:0,178	1/1:205:0,205	1/1:290:0,290	1/1:232:0,232	1/1:257:0,257	0/0:100:100,0	0/0:41:41,0	0/0:39:39,0	0/0:21:21,0	0/0:65:65,0	0/0:136:136,0	0/0:39:39,0	0/0:43:43,0	0/0:67:67,0	0/0:131:131,0	0/0:135:135,0	0/0:93:93,0	0/0:102:102,0	0/0:92:92,0	0/0:81:81,0	0/0:65:65,0	0/0:133:133,0	0/0:110:110,0	0/0:116:116,0	0/0:97:97,0
chr12_20_13	57310806	2554_17	G	C	.	PASS	NS=30;AF=0.333;locori=p	GT:DP:AD	0/0:674:674,0	0/0:846:846,0	0/0:757:757,0	0/0:784:784,0	0/0:769:769,0	0/0:621:621,0	0/0:802:802,0	0/0:857:857,0	0/0:772:772,0	0/0:789:789,0	1/1:876:0,876	1/1:425:0,425	1/1:399:0,399	1/1:346:0,346	1/1:698:0,698	1/1:402:0,402	1/1:457:0,457	1/1:468:0,468	1/1:394:0,394	1/1:984:0,984	0/0:744:744,0	0/0:598:598,0	0/0:566:566,0	0/0:549:549,0	0/0:656:656,0	0/0:342:342,0	0/0:959:959,0	0/0:693:693,0	0/0:475:475,0	0/0:697:697,0
chr12_20_13	57582993	2563_9	G	A	.	PASS	NS=30;AF=0.117;locori=p	GT:DP:AD	0/0:124:124,0	0/0:146:146,0	0/0:105:105,0	0/0:147:147,0	0/0:135:135,0	0/0:111:111,0	0/0:131:131,0	0/0:161:161,0	0/0:121:121,0	0/0:178:178,0	0/0:448:448,0	0/0:172:172,0	0/0:131:131,0	0/0:81:81,0	0/0:222:222,0	0/0:486:486,0	0/0:143:143,0	0/0:130:130,0	0/0:112:112,0	0/0:400:400,0	0/1:288:143,145	0/0:183:183,0	0/0:228:228,0	0/1:220:113,107	0/1:210:99,111	0/0:95:95,0	1/1:375:0,375	0/1:328:180,148	0/0:318:318,0	0/1:254:119,135
chr12_20_13	57977206	2568_47	G	T	.	PASS	NS=30;AF=0.017;locori=m	GT:DP:AD	0/0:892:892,0	0/0:1167:1167,0	0/0:932:932,0	0/0:1077:1077,0	0/0:1027:1027,0	0/0:887:887,0	0/0:928:928,0	0/0:1137:1137,0	0/0:1024:1024,0	0/0:1056:1056,0	0/0:1388:1388,0	0/0:453:453,0	0/0:418:418,0	0/0:383:383,0	0/0:625:625,0	0/0:447:447,0	0/0:412:412,0	0/0:421:421,0	0/0:371:371,0	0/0:1120:1120,0	0/1:750:347,403	0/0:591:591,0	0/0:533:533,0	0/0:661:661,0	0/0:526:526,0	0/0:310:310,0	0/0:1135:1135,0	0/0:1014:1014,0	0/0:921:921,0	0/0:711:711,0
chr12_20_13	59291293	2596_28	C	T	.	PASS	NS=30;AF=0.333;locori=m	GT:DP:AD	1/1:99:0,99	1/1:138:0,138	1/1:90:0,90	1/1:118:0,118	1/1:119:0,119	1/1:94:0,94	1/1:99:0,99	1/1:141:0,141	1/1:129:0,129	1/1:121:0,121	0/0:278:278,0	0/0:122:122,0	0/0:108:108,0	0/0:71:71,0	0/0:201:201,0	0/0:382:382,0	0/0:91:91,0	0/0:132:132,0	0/0:115:115,0	0/0:278:278,0	0/0:166:166,0	0/0:201:201,0	0/0:161:161,0	0/0:204:204,0	0/0:173:173,0	0/0:80:80,0	0/0:269:269,0	0/0:230:230,0	0/0:219:219,0	0/0:178:178,0
chr12_20_13	59880588	2613_30	G	C	.	PASS	NS=30;AF=0.067;locori=p	GT:DP:AD	0/0:111:111,0	0/0:125:125,0	0/0:113:113,0	0/0:116:116,0	0/0:106:106,0	0/0:78:78,0	0/0:118:118,0	0/0:149:149,0	0/0:107:107,0	0/0:122:122,0	0/0:184:184,0	0/0:70:70,0	0/0:56:56,0	0/0:65:65,0	0/0:91:91,0	0/0:186:186,0	0/0:79:79,0	0/0:58:58,0	0/0:40:40,0	0/0:150:150,0	0/0:78:78,0	0/1:105:61,44	0/1:42:17,25	0/0:82:82,0	0/0:57:57,0	0/0:29:29,0	0/0:149:149,0	0/0:173:173,0	0/0:120:120,0	1/1:82:0,82
chr12_20_13	60950201	2628_21	C	A	.	PASS	NS=30;AF=0.017;locori=p	GT:DP:AD	0/0:69:69,0	0/0:90:90,0	0/0:248:248,0	0/0:270:270,0	0/0:253:253,0	0/0:99:99,0	0/0:158:158,0	0/0:193:193,0	0/0:208:208,0	0/0:247:247,0	0/0:272:272,0	0/0:77:77,0	0/0:68:68,0	0/0:65:65,0	0/0:110:110,0	0/0:238:238,0	0/0:70:70,0	0/0:69:69,0	0/0:74:74,0	0/0:172:172,0	0/0:111:111,0	0/0:100:100,0	0/0:110:110,0	0/0:156:156,0	0/0:102:102,0	0/0:45:45,0	0/1:213:89,124	0/0:152:152,0	0/0:194:194,0	0/0:145:145,0
chr12_20_13	61068765	2631_19	C	A	.	PASS	NS=30;AF=0.250;locori=m	GT:DP:AD	0/0:44:44,0	0/0:82:82,0	0/0:50:50,0	0/0:73:73,0	0/0:60:60,0	0/0:50:50,0	0/0:34:34,0	0/0:70:70,0	0/0:66:66,0	0/0:78:78,0	1/1:133:0,133	0/1:65:18,47	0/1:41:9,32	1/1:48:0,48	1/1:65:0,65	0/1:359:182,177	0/1:30:7,23	1/1:44:0,44	1/1:27:0,27	0/1:110:23,87	0/0:36:36,0	0/0:12:12,0	0/0:40:40,0	0/0:45:45,0	0/0:17:17,0	0/0:18:18,0	0/0:73:73,0	0/0:67:67,0	0/0:11:11,0	0/0:35:35,0
chr12_20_13	61294306	2637_37	T	A	.	PASS	NS=30;AF=0.100;locori=p	GT:DP:AD	0/0:29:29,0	0/0:43:43,0	0/0:44:44,0	0/0:32:32,0	0/0:43:43,0	0/0:28:28,0	0/0:30:30,0	0/0:39:39,0	0/0:41:41,0	0/0:44:44,0	1/1:84:0,84	0/0:16:16,0	0/1:20:12,8	0/0:17:17,0	0/1:35:16,19	0/0:94:94,0	0/1:29:15,14	0/0:20:20,0	0/1:29:14,15	0/0:52:52,0	0/0:37:37,0	0/0:28:28,0	0/0:24:24,0	0/0:35:35,0	0/0:35:35,0	0/0:24:24,0	0/0:56:56,0	0/0:50:50,0	0/0:43:43,0	0/0:48:48,0
chr12_20_13	61669289	2650_35	A	G	.	PASS	NS=30;AF=0.467;locori=p	GT:DP:AD	1/1:525:0,525	1/1:579:0,579	1/1:528:0,528	1/1:594:0,594	1/1:545:0,545	1/1:448:0,448	1/1:523:0,523	1/1:635:0,635	1/1:498:0,498	1/1:602:0,602	0/0:413:413,0	0/0:135:135,0	0/0:131:131,0	1/1:108:0,108	0/1:183:100,83	0/0:341:341,0	0/0:125:125,0	0/0:150:150,0	0/1:139:84,55	1/1:340:0,340	0/0:213:213,0	0/0:199:199,0	0/0:196:196,0	0/0:216:216,0	0/0:198:198,0	0/0:93:93,0	0/1:354:166,188	0/1:295:134,161	0/0:308:308,0	0/0:280:280,0
chr12_20_13	61683301	2653_15	G	A	.	PASS	NS=30;AF=0.083;locori=m	GT:DP:AD	0/0:894:894,0	0/0:1200:1200,0	0/0:931:931,0	0/0:974:974,0	0/0:957:957,0	0/0:818:818,0	0/0:917:917,0	0/0:1114:1114,0	0/0:999:999,0	0/0:1010:1010,0	0/0:1207:1207,0	0/0:467:467,0	0/0:419:419,0	0/0:401:401,0	0/0:702:702,0	0/0:510:510,0	0/0:521:521,0	0/0:527:527,0	0/0:381:381,0	0/0:1071:1071,0	0/1:706:326,380	0/0:710:710,0	0/1:672:303,369	0/0:855:855,0	0/0:600:600,0	0/0:384:384,0	0/0:1161:1161,0	0/0:1075:1075,0	1/1:891:0,891	0/1:881:458,423
chr12_20_13	61688208	2654_34	G	T	.	PASS	NS=30;AF=0.017;locori=p	GT:DP:AD	0/0:728:728,0	0/0:988:988,0	0/0:776:776,0	0/0:938:938,0	0/0:874:874,0	0/0:706:706,0	0/0:853:853,0	0/0:1143:1143,0	0/0:990:990,0	0/0:914:914,0	0/0:1041:1041,0	0/0:320:320,0	0/0:235:235,0	0/0:221:221,0	0/0:433:433,0	0/0:537:537,0	0/0:280:280,0	0/0:285:285,0	0/0:299:299,0	0/0:844:844,0	0/0:526:526,0	0/0:463:463,0	0/0:462:462,0	0/0:568:568,0	0/0:441:441,0	0/0:285:285,0	0/0:862:862,0	0/0:750:750,0	0/0:850:850,0	0/1:553:269,284
chr12_20_13	61982654	2661_13	A	T	.	PASS	NS=30;AF=0.017;locori=m	GT:DP:AD	0/0:61:61,0	0/0:65:65,0	0/0:62:62,0	0/0:63:63,0	0/0:66:66,0	0/0:63:63,0	0/0:64:64,0	0/0:79:79,0	0/0:55:55,0	0/0:81:81,0	0/0:129:129,0	0/0:35:35,0	0/0:31:31,0	0/0:25:25,0	0/0:43:43,0	0/0:176:176,0	0/0:28:28,0	0/0:33:33,0	0/0:25:25,0	0/0:88:88,0	0/0:66:66,0	0/1:49:16,33	0/0:47:47,0	0/0:77:77,0	0/0:48:48,0	0/0:31:31,0	0/0:97:97,0	0/0:79:79,0	0/0:89:89,0	0/0:85:85,0
chr12_20_13	62077364	2665_45	G	A	.	PASS	NS=30;AF=0.333;locori=p	GT:DP:AD	1/1:924:0,924	1/1:1106:0,1106	1/1:893:0,893	1/1:1091:0,1091	1/1:964:0,964	1/1:868:0,868	1/1:1038:0,1038	1/1:1224:0,1224	1/1:967:0,967	1/1:1168:0,1168	0/0:912:912,0	0/0:368:368,0	0/0:305:305,0	0/0:302:302,0	0/0:637:637,0	0/0:495:495,0	0/0:441:441,0	0/0:356:356,0	0/0:350:350,0	0/0:1064:1064,0	0/0:877:877,0	0/0:645:645,0	0/0:662:662,0	0/0:593:593,0	0/0:566:566,0	0/0:390:390,0	0/0:964:964,0	0/0:807:807,0	0/0:483:483,0	0/0:697:697,0
chr12_20_13	62124418	2667_14	T	G	.	PASS	NS=30;AF=0.300;locori=p	GT:DP:AD	0/0:38:38,0	0/0:54:54,0	0/0:53:53,0	0/0:37:37,0	0/0:38:38,0	0/0:38:38,0	0/0:47:47,0	0/0:49:49,0	0/0:46:46,0	0/0:44:44,0	0/0:93:93,0	0/0:30:30,0	0/0:24:24,0	0/0:21:21,0	0/0:32:32,0	0/0:94:94,0	0/0:18:18,0	0/0:20:20,0	0/0:16:16,0	0/0:68:68,0	0/1:54:20,34	1/1:44:0,44	1/1:25:0,25	1/1:64:0,64	1/1:29:0,29	1/1:31:0,31	0/1:57:27,30	1/1:61:0,61	1/1:50:0,50	1/1:43:0,43
chr12_20_13	62229101	2671_9	G	A	.	PASS	NS=30;AF=0.417;locori=m	GT:DP:AD	1/1:24:0,24	1/1:24:0,24	1/1:20:0,20	1/1:14:0,14	1/1:22:0,22	1/1:14:0,14	1/1:15:0,15	1/1:27:0,27	1/1:19:0,19	1/1:31:0,31	0/0:58:58,0	0/0:15:15,0	0/0:19:19,0	0/0:16:16,0	0/0:21:21,0	0/0:83:83,0	0/0:18:18,0	0/0:16:16,0	0/0:13:13,0	0/0:42:42,0	0/0:24:24,0	0/0:20:20,0	0/1:21:11,10	0/1:30:13,17	0/1:30:19,11	0/1:25:11,14	0/0:37:37,0	0/0:49:49,0	0/1:39:20,19	0/0:23:23,0
chr12_20_13	62675215	2688_18	C	T	.	PASS	NS=30;AF=0.333;locori=m	GT:DP:AD	1/1:127:0,127	1/1:130:0,130	1/1:92:0,92	1/1:122:0,122	1/1:150:0,150	1/1:101:0,101	1/1:148:0,148	1/1:178:0,178	1/1:116:0,116	1/1:105:0,105	0/0:65:65,0	0/0:29:29,0	0/0:19:19,0	0/0:16:16,0	0/0:23:23,0	0/0:83:83,0	0/0:18:18,0	0/0:22:22,0	0/0:20:20,0	0/0:54:54,0	0/0:20:20,0	0/0:38:38,0	0/0:24:24,0	0/0:44:44,0	0/0:17:17,0	0/0:16:16,0	0/0:62:62,0	0/0:50:50,0	0/0:64:64,0	0/0:32:32,0
chr12_20_13	62766446	2692_7	C	A	.	PASS	NS=30;AF=0.333;locori=m	GT:DP:AD	1/1:34:0,34	1/1:37:0,37	1/1:38:0,38	1/1:34:0,34	1/1:40:0,40	1/1:40:0,40	1/1:31:0,31	1/1:35:0,35	1/1:35:0,35	1/1:37:0,37	0/0:34:34,0	0/0:39:39,0	0/0:23:23,0	0/0:25:25,0	0/0:36:36,0	0/0:32:32,0	0/0:26:26,0	0/0:29:29,0	0/0:31:31,0	0/0:38:38,0	0/0:20:20,0	0/0:48:48,0	0/0:29:29,0	0/0:27:27,0	0/0:27:27,0	0/0:23:23,0	0/0:40:40,0	0/0:22:22,0	0/0:20:20,0	0/0:21:21,0
chr12_20_13	62865426	2696_7	G	A	.	PASS	NS=30;AF=0.217;locori=m	GT:DP:AD	0/0:21:21,0	0/0:34:34,0	0/0:20:20,0	0/0:21:21,0	0/0:34:34,0	0/0:33:33,0	0/0:31:31,0	0/0:31:31,0	0/0:29:29,0	0/0:31:31,0	0/0:89:89,0	0/0:24:24,0	0/0:15:15,0	0/0:10:10,0	0/0:29:29,0	0/0:122:122,0	0/0:25:25,0	0/0:17:17,0	0/0:17:17,0	0/0:38:38,0	0/1:31:11,20	1/1:29:0,29	0/1:32:20,12	1/1:43:0,43	1/1:23:0,23	0/0:18:18,0	1/1:49:0,49	0/1:45:22,23	1/1:52:0,52	0/0:30:30,0
chr12_20_13	62994945	2701_38	T	C	.	PASS	NS=30;AF=0.100;locori=p	GT:DP:AD	0/1:348:171,177	0/1:371:176,195	0/1:316:154,162	0/0:405:405,0	0/0:394:394,0	0/0:286:286,0	0/1:325:164,161	0/0:398:398,0	0/1:351:174,177	0/1:345:179,166	0/0:903:903,0	0/0:342:342,0	0/0:294:294,0	0/0:253:253,0	0/0:462:462,0	0/0:537:537,0	0/0:310:310,0	0/0:348:348,0	0/0:266:266,0	0/0:914:914,0	0/0:765:765,0	0/0:477:477,0	0/0:485:485,0	0/0:359:359,0	0/0:542:542,0	0/0:292:292,0	0/0:844:844,0	0/0:608:608,0	0/0:210:210,0	0/0:580:580,0
chr12_20_13	63008714	2704_29	G	A	.	PASS	NS=30;AF=0.017;locori=p	GT:DP:AD	0/0:1053:1053,0	0/0:1348:1348,0	0/0:886:886,0	0/0:1157:1157,0	0/0:1104:1104,0	0/0:947:947,0	0/0:993:993,0	0/0:1294:1294,0	0/0:1020:1020,0	0/0:1053:1053,0	0/0:2158:2158,0	0/0:490:490,0	0/0:427:427,0	0/0:365:365,0	0/0:723:723,0	0/0:539:539,0	0/0:493:493,0	0/0:490:490,0	0/0:448:448,0	0/0:1552:1552,0	0/0:845:845,0	0/1:736:377,359	0/0:630:630,0	0/0:1049:1049,0	0/0:721:721,0	0/0:416:416,0	0/0:1541:1541,0	0/0:1337:1337,0	0/0:1432:1432,0	0/0:947:947,0
chr12_20_13	63042238	2707_34	A	T	.	PASS	NS=30;AF=0.117;locori=p	GT:DP:AD	0/0:27:27,0	0/0:33:33,0	0/0:36:36,0	0/0:30:30,0	0/0:27:27,0	0/0:21:21,0	0/0:27:27,0	0/0:37:37,0	0/0:30:30,0	0/0:23:23,0	0/0:65:65,0	0/0:24:24,0	0/0:26:26,0	0/0:21:21,0	0/0:25:25,0	0/0:125:125,0	0/0:13:13,0	0/0:30:30,0	0/0:25:25,0	0/0:49:49,0	0/1:37:15,22	0/1:30:17,13	0/0:24:24,0	0/1:39:21,18	0/1:31:13,18	1/1:18:0,18	0/0:65:65,0	0/0:63:63,0	0/0:55:55,0	0/1:21:15,6
chr12_20_13	63305769	2713_34	G	A	.	PASS	NS=30;AF=0.167;locori=p	GT:DP:AD	0/1:318:187,131	1/1:423:0,423	0/1:345:164,181	0/1:412:198,214	0/1:347:178,169	0/0:301:301,0	1/1:363:0,363	0/1:494:242,252	0/1:332:184,148	0/0:396:396,0	0/0:987:987,0	0/0:364:364,0	0/0:249:249,0	0/0:250:250,0	0/0:476:476,0	0/0:451:451,0	0/0:353:353,0	0/0:354:354,0	0/0:264:264,0	0/0:792:792,0	0/0:655:655,0	0/0:453:453,0	0/0:508:508,0	0/0:415:415,0	0/0:518:518,0	0/0:323:323,0	0/0:756:756,0	0/0:541:541,0	0/0:407:407,0	0/0:537:537,0
chr12_20_13	63671366	2721_29	T	A	.	PASS	NS=30;AF=0.017;locori=m	GT:DP:AD	0/0:230:230,0	0/0:284:284,0	0/0:204:204,0	0/0:245:245,0	0/0:241:241,0	0/0:169:169,0	0/0:196:196,0	0/0:281:281,0	0/0:227:227,0	0/0:256:256,0	0/0:272:272,0	0/0:174:174,0	0/0:132:132,0	0/0:135:135,0	0/0:253:253,0	0/0:168:168,0	0/0:173:173,0	0/0:181:181,0	0/0:138:138,0	0/0:388:388,0	0/0:325:325,0	0/0:290:290,0	0/0:278:278,0	0/0:174:174,0	0/0:362:362,0	0/1:140:111,29	0/0:333:333,0	0/0:254:254,0	0/0:89:89,0	0/0:232:232,0
chr12_20_13	63751012	2724_37	G	A	.	PASS	NS=30;AF=0.367;locori=p	GT:DP:AD	1/1:55:0,55	1/1:78:0,78	1/1:63:0,63	1/1:70:0,70	1/1:49:0,49	1/1:44:0,44	1/1:63:0,63	1/1:84:0,84	1/1:54:0,54	1/1:64:0,64	0/0:140:140,0	0/0:50:50,0	0/0:24:24,0	0/0:43:43,0	0/0:78:78,0	0/0:237:237,0	0/0:36:36,0	0/0:39:39,0	0/0:47:47,0	0/0:99:99,0	0/0:68:68,0	0/1:60:30,30	0/0:59:59,0	0/0:64:64,0	0/0:56:56,0	0/0:31:31,0	0/0:133:133,0	0/0:108:108,0	0/0:129:129,0	0/1:74:31,43
chr12_20_13	63803374	2731_44	C	A	.	PASS	NS=30;AF=0.200;locori=m	GT:DP:AD	1/1:129:0,129	1/1:183:0,183	0/0:149:149,0	1/1:161:0,161	0/0:138:138,0	0/1:113:55,58	1/1:119:0,119	0/1:171:79,92	0/1:131:61,70	0/1:145:77,68	0/0:243:243,0	0/0:83:83,0	0/0:57:57,0	0/0:48:48,0	0/0:81:81,0	0/0:218:218,0	0/0:67:67,0	0/0:61:61,0	0/0:66:66,0	0/0:163:163,0	0/0:105:105,0	0/0:88:88,0	0/0:83:83,0	0/0:106:106,0	0/0:90:90,0	0/0:51:51,0	0/0:180:180,0	0/0:137:137,0	0/0:146:146,0	0/0:101:101,0
chr12_20_13	64228144	2737_39	C	T	.	PASS	NS=30;AF=0.250;locori=p	GT:DP:AD	1/1:42:0,42	1/1:69:0,69	1/1:41:0,41	1/1:57:0,57	0/0:56:56,0	0/1:33:18,15	0/1:49:28,21	1/1:69:0,69	0/1:55:29,26	1/1:48:0,48	0/0:104:104,0	0/0:33:33,0	0/0:34:34,0	0/0:33:33,0	0/0:46:46,0	0/0:170:170,0	0/0:38:38,0	0/0:32:32,0	0/0:37:37,0	0/0:77:77,0	0/0:49:49,0	0/0:55:55,0	0/0:50:50,0	0/0:67:67,0	0/0:55:55,0	0/0:21:21,0	0/0:123:123,0	0/0:76:76,0	0/0:76:76,0	0/0:51:51,0
chr12_20_13	64581351	2744_15	A	G	.	PASS	NS=30;AF=0.167;locori=p	GT:DP:AD	0/1:24:11,13	0/1:28:14,14	1/1:19:0,19	0/1:23:8,15	0/0:18:18,0	1/1:16:0,16	0/0:21:21,0	0/0:18:18,0	1/1:27:0,27	0/1:30:18,12	0/0:52:52,0	0/0:15:15,0	0/0:23:23,0	0/0:17:17,0	0/0:20:20,0	0/0:96:96,0	0/0:22:22,0	0/0:11:11,0	0/0:11:11,0	0/0:57:57,0	0/0:37:37,0	0/0:39:39,0	0/0:23:23,0	0/0:37:37,0	0/0:16:16,0	0/0:10:10,0	0/0:55:55,0	0/0:33:33,0	0/0:38:38,0	0/0:32:32,0
chr12_20_13	64787525	2750_30	T	A	.	PASS	NS=30;AF=0.367;locori=p	GT:DP:AD	0/0:45:45,0	0/0:72:72,0	0/0:79:79,0	0/0:62:62,0	0/0:54:54,0	0/0:52:52,0	0/0:66:66,0	0/0:62:62,0	0/0:55:55,0	0/0:62:62,0	1/1:117:0,117	1/1:61:0,61	1/1:34:0,34	1/1:46:0,46	1/1:61:0,61	1/1:209:0,209	1/1:37:0,37	1/1:32:0,32	1/1:43:0,43	1/1:115:0,115	0/0:65:65,0	0/1:57:24,33	0/0:49:49,0	0/0:87:87,0	0/0:39:39,0	0/0:34:34,0	0/0:84:84,0	0/0:84:84,0	0/0:77:77,0	0/1:66:31,35
chr12_20_13	66098887	2782_40	A	C	.	PASS	NS=30;AF=0.033;locori=m	GT:DP:AD	0/0:846:846,0	0/0:1010:1010,0	0/0:772:772,0	0/0:807:807,0	0/0:824:824,0	0/0:650:650,0	0/0:796:796,0	0/1:854:438,416	0/0:867:867,0	0/1:935:513,422	0/0:517:517,0	0/0:310:310,0	0/0:248:248,0	0/0:216:216,0	0/0:449:449,0	0/0:323:323,0	0/0:332:332,0	0/0:287:287,0	0/0:227:227,0	0/0:686:686,0	0/0:526:526,0	0/0:456:456,0	0/0:474:474,0	0/0:410:410,0	0/0:402:402,0	0/0:262:262,0	0/0:484:484,0	0/0:533:533,0	0/0:296:296,0	0/0:536:536,0
chr12_20_13	68146469	2812_42	A	G	.	PASS	NS=30;AF=0.033;locori=m	GT:DP:AD	0/0:95:95,0	0/0:111:111,0	0/0:75:75,0	0/0:117:117,0	0/0:101:101,0	0/0:98:98,0	0/0:103:103,0	0/0:132:132,0	0/0:121:121,0	0/0:105:105,0	0/0:211:211,0	0/0:53:53,0	0/0:46:46,0	0/0:45:45,0	0/0:84:84,0	0/0:161:161,0	0/0:56:56,0	0/0:111:111,0	0/0:36:36,0	0/0:140:140,0	0/0:217:217,0	0/0:164:164,0	0/0:204:204,0	1/1:429:0,429	0/0:202:202,0	0/0:92:92,0	0/0:148:148,0	0/0:216:216,0	0/0:153:153,0	0/0:230:230,0
chr12_20_13	68751583	2827_29	A	G	.	PASS	NS=30;AF=0.333;locori=m	GT:DP:AD	1/1:443:0,443	1/1:525:0,525	1/1:456:0,456	1/1:507:0,507	1/1:452:0,452	1/1:405:0,405	1/1:506:0,506	1/1:576:0,576	1/1:514:0,514	1/1:510:0,510	0/0:1561:1561,0	0/0:406:406,0	0/0:395:395,0	0/0:358:358,0	0/0:685:685,0	0/0:530:530,0	0/0:477:477,0	0/0:458:458,0	0/0:384:384,0	0/0:1218:1218,0	0/0:886:886,0	0/0:661:661,0	0/0:628:628,0	0/0:807:807,0	0/0:667:667,0	0/0:368:368,0	0/0:1328:1328,0	0/0:1099:1099,0	0/0:857:857,0	0/0:922:922,0
chr12_20_13	69177927	2830_32	A	C	.	PASS	NS=30;AF=0.067;locori=p	GT:DP:AD	0/0:25:25,0	0/0:47:47,0	0/0:41:41,0	0/0:36:36,0	0/0:50:50,0	0/0:25:25,0	0/0:36:36,0	0/0:44:44,0	0/0:38:38,0	0/0:36:36,0	0/0:87:87,0	0/0:26:26,0	0/0:27:27,0	0/0:19:19,0	0/0:40:40,0	0/0:125:125,0	0/0:22:22,0	0/0:14:14,0	0/0:24:24,0	0/0:45:45,0	0/0:44:44,0	0/1:30:14,16	0/0:40:40,0	0/1:46:21,25	0/0:17:17,0	0/0:23:23,0	0/0:54:54,0	0/1:61:27,34	0/1:69:35,34	0/0:56:56,0
chr12_20_13	69532624	2835_15	G	A	.	PASS	NS=30;AF=0.300;locori=p	GT:DP:AD	0/0:83:83,0	0/0:78:78,0	0/0:57:57,0	0/0:76:76,0	0/0:81:81,0	0/0:65:65,0	0/0:66:66,0	0/0:81:81,0	0/0:62:62,0	0/0:72:72,0	0/0:294:294,0	0/0:89:89,0	0/0:60:60,0	0/0:72:72,0	0/0:156:156,0	0/0:354:354,0	0/0:83:83,0	0/0:96:96,0	0/0:59:59,0	0/0:193:193,0	1/1:154:0,154	1/1:94:0,94	1/1:115:0,115	0/1:162:80,82	1/1:143:0,143	1/1:60:0,60	1/1:221:0,221	0/1:165:96,69	1/1:200:0,200	1/1:137:0,137
chr12_20_13	70342233	2856_19	G	A	.	PASS	NS=30;AF=0.350;locori=m	GT:DP:AD	1/1:384:0,384	1/1:514:0,514	1/1:361:0,361	1/1:438:0,438	1/1:467:0,467	1/1:370:0,370	1/1:356:0,356	1/1:495:0,495	1/1:542:0,542	1/1:518:0,518	0/0:822:822,0	0/0:384:384,0	0/0:332:332,0	0/0:282:282,0	0/0:639:639,0	0/0:421:421,0	0/0:378:378,0	0/0:362:362,0	0/0:301:301,0	0/0:899:899,0	0/0:796:796,0	0/0:537:537,0	0/0:499:499,0	0/0:453:453,0	0/0:551:551,0	0/0:254:254,0	0/1:863:449,414	0/0:691:691,0	0/0:465:465,0	0/0:698:698,0
chr12_20_13	70447749	2860_16	G	A	.	PASS	NS=30;AF=0.017;locori=m	GT:DP:AD	0/0:803:803,0	0/0:1055:1055,0	0/0:766:766,0	0/0:902:902,0	0/0:880:880,0	0/0:643:643,0	0/0:824:824,0	0/0:1055:1055,0	0/0:841:841,0	0/0:851:851,0	0/0:672:672,0	0/0:308:308,0	0/0:248:248,0	0/0:190:190,0	0/0:396:396,0	0/0:323:323,0	0/0:331:331,0	0/0:289:289,0	0/0:288:288,0	0/0:825:825,0	0/0:517:517,0	0/1:375:191,184	0/0:376:376,0	0/0:461:461,0	0/0:337:337,0	0/0:195:195,0	0/0:560:560,0	0/0:630:630,0	0/0:557:557,0	0/0:524:524,0
chr12_20_13	70495729	2861_17	A	G	.	PASS	NS=30;AF=0.333;locori=p	GT:DP:AD	1/1:37:0,37	1/1:22:0,22	1/1:27:0,27	1/1:25:0,25	1/1:33:0,33	1/1:21:0,21	1/1:28:0,28	1/1:28:0,28	1/1:35:0,35	1/1:24:0,24	0/0:71:71,0	0/0:30:30,0	0/0:19:19,0	0/0:28:28,0	0/0:59:59,0	0/0:261:261,0	0/0:32:32,0	0/0:32:32,0	0/0:29:29,0	0/0:81:81,0	0/0:65:65,0	0/0:42:42,0	0/0:48:48,0	0/0:41:41,0	0/0:54:54,0	0/0:26:26,0	0/0:78:78,0	0/0:61:61,0	0/0:45:45,0	0/0:50:50,0
chr12_20_13	71668922	2883_30	T	C	.	PASS	NS=30;AF=0.050;locori=m	GT:DP:AD	0/0:25:25,0	0/0:32:32,0	0/0:28:28,0	0/0:46:46,0	0/0:30:30,0	0/0:35:35,0	0/0:21:21,0	0/0:52:52,0	0/0:44:44,0	0/0:39:39,0	0/0:68:68,0	0/1:27:10,17	0/0:18:18,0	0/0:25:25,0	0/0:37:37,0	0/0:208:208,0	0/1:31:17,14	0/0:24:24,0	0/0:26:26,0	0/0:72:72,0	0/0:62:62,0	0/0:37:37,0	0/0:43:43,0	0/1:32:13,19	0/0:42:42,0	0/0:21:21,0	0/0:66:66,0	0/0:61:61,0	0/0:44:44,0	0/0:64:64,0
chr12_20_13	71668972	2884_13	G	T	.	PASS	NS=30;AF=0.017;locori=p	GT:DP:AD	0/0:13:13,0	0/0:29:29,0	0/0:31:31,0	0/0:18:18,0	0/0:30:30,0	0/0:17:17,0	0/0:15:15,0	0/0:31:31,0	0/0:26:26,0	0/0:26:26,0	0/0:47:47,0	0/0:16:16,0	0/0:13:13,0	0/0:15:15,0	0/0:29:29,0	0/0:69:69,0	0/0:13:13,0	0/0:12:12,0	0/0:10:10,0	0/0:31:31,0	0/0:26:26,0	0/0:24:24,0	0/0:25:25,0	0/1:24:10,14	0/0:23:23,0	0/0:16:16,0	0/0:52:52,0	0/0:25:25,0	0/0:21:21,0	0/0:21:21,0
chr12_20_13	72091016	2893_21	C	T	.	PASS	NS=30;AF=0.333;locori=p	GT:DP:AD	1/1:678:0,678	1/1:627:0,627	1/1:601:0,601	1/1:675:0,675	1/1:607:0,607	1/1:541:0,541	1/1:661:0,661	1/1:725:0,725	1/1:645:0,645	1/1:705:0,705	0/0:474:474,0	0/0:150:150,0	0/0:147:147,0	0/0:114:114,0	0/0:205:205,0	0/0:292:292,0	0/0:134:134,0	0/0:186:186,0	0/0:127:127,0	0/0:420:420,0	0/0:279:279,0	0/0:282:282,0	0/0:242:242,0	0/0:336:336,0	0/0:203:203,0	0/0:171:171,0	0/0:370:370,0	0/0:383:383,0	0/0:301:301,0	0/0:236:236,0
chr12_20_13	72281199	2896_33	G	A	.	PASS	NS=30;AF=0.083;locori=p	GT:DP:AD	0/0:634:634,0	0/0:810:810,0	0/0:721:721,0	0/0:599:599,0	0/0:689:689,0	0/0:565:565,0	0/0:599:599,0	0/0:786:786,0	0/0:687:687,0	0/0:864:864,0	0/0:199:199,0	0/0:330:330,0	0/0:279:279,0	0/0:216:216,0	0/0:343:343,0	0/0:224:224,0	0/0:307:307,0	0/0:271:271,0	0/0:297:297,0	0/0:573:573,0	0/0:459:459,0	0/0:454:454,0	0/1:391:176,215	0/1:117:75,42	0/0:332:332,0	0/1:330:148,182	0/1:360:203,157	0/1:232:136,96	0/0:43:43,0	0/0:352:352,0
chr12_20_13	72608955	2908_30	T	C	.	PASS	NS=30;AF=0.017;locori=m	GT:DP:AD	0/0:398:398,0	0/0:469:469,0	0/0:338:338,0	0/0:439:439,0	0/0:407:407,0	0/0:338:338,0	0/0:407:407,0	0/0:512:512,0	0/0:442:442,0	0/0:464:464,0	0/0:367:367,0	0/0:139:139,0	0/0:103:103,0	0/0:91:91,0	0/0:140:140,0	0/0:287:287,0	0/0:90:90,0	0/0:90:90,0	0/0:92:92,0	0/0:302:302,0	0/0:220:220,0	0/0:161:161,0	0/0:145:145,0	0/1:183:88,95	0/0:139:139,0	0/0:101:101,0	0/0:289:289,0	0/0:250:250,0	0/0:191:191,0	0/0:190:190,0
chr12_20_13	73280332	2919_14	G	C	.	PASS	NS=30;AF=0.033;locori=m	GT:DP:AD	0/0:18:18,0	0/0:39:39,0	0/0:27:27,0	0/0:30:30,0	0/0:29:29,0	0/0:21:21,0	0/0:25:25,0	0/0:27:27,0	0/0:32:32,0	0/0:33:33,0	0/0:69:69,0	0/0:24:24,0	0/0:23:23,0	0/0:19:19,0	0/0:31:31,0	0/0:154:154,0	0/0:19:19,0	0/0:13:13,0	0/0:15:15,0	0/0:46:46,0	0/0:38:38,0	0/1:29:16,13	0/0:34:34,0	0/1:44:24,20	0/0:39:39,0	0/0:14:14,0	0/0:73:73,0	0/0:35:35,0	0/0:72:72,0	0/0:29:29,0
chr12_20_13	73330854	2921_39	C	T	.	PASS	NS=30;AF=0.217;locori=m	GT:DP:AD	0/0:51:51,0	0/0:56:56,0	0/0:57:57,0	0/0:65:65,0	0/0:56:56,0	0/0:46:46,0	0/0:40:40,0	0/0:75:75,0	0/0:57:57,0	0/0:57:57,0	0/0:166:166,0	0/0:39:39,0	0/0:35:35,0	0/0:40:40,0	0/0:67:67,0	0/0:182:182,0	0/0:47:47,0	0/0:52:52,0	0/0:42:42,0	0/0:110:110,0	0/1:62:36,26	0/1:45:30,15	0/1:67:43,24	1/1:61:0,61	1/1:42:0,42	0/0:33:33,0	0/1:107:59,48	0/1:85:45,40	1/1:136:0,136	1/1:58:0,58
chr12_20_13	73751301	2932_49	G	A	.	PASS	NS=30;AF=0.283;locori=m	GT:DP:AD	1/1:137:0,137	0/1:176:86,90	1/1:150:0,150	1/1:149:0,149	1/1:157:0,157	1/1:126:0,126	0/1:127:70,57	1/1:171:0,171	0/1:151:62,89	1/1:165:0,165	0/0:170:170,0	0/0:68:68,0	0/0:54:54,0	0/0:62:62,0	0/0:86:86,0	0/0:232:232,0	0/0:56:56,0	0/0:53:53,0	0/0:49:49,0	0/0:143:143,0	0/0:128:128,0	0/0:117:117,0	0/0:89:89,0	0/0:123:123,0	0/0:79:79,0	0/0:63:63,0	0/0:171:171,0	0/0:146:146,0	0/0:176:176,0	0/0:111:111,0
chr12_20_13	73833553	2934_2	T	G	.	PASS	NS=30;AF=0.017;locori=m	GT:DP:AD	0/0:42:42,0	0/0:47:47,0	0/0:45:45,0	0/0:46:46,0	0/0:33:33,0	0/0:38:38,0	0/0:36:36,0	0/0:52:52,0	0/0:55:55,0	0/0:54:54,0	0/0:89:89,0	0/0:39:39,0	0/0:24:24,0	0/0:20:20,0	0/0:44:44,0	0/0:105:105,0	0/0:17:17,0	0/0:36:36,0	0/0:31:31,0	0/0:65:65,0	0/0:51:51,0	0/0:33:33,0	0/0:36:36,0	0/0:56:56,0	0/0:43:43,0	0/1:22:9,13	0/0:66:66,0	0/0:68:68,0	0/0:65:65,0	0/0:55:55,0
chr12_20_13	73881303	2939_32	G	T	.	PASS	NS=30;AF=0.333;locori=p	GT:DP:AD	0/0:33:33,0	0/0:30:30,0	0/0:35:35,0	0/0:31:31,0	0/0:21:21,0	0/0:22:22,0	0/0:30:30,0	0/0:27:27,0	0/0:33:33,0	0/0:36:36,0	1/1:65:0,65	1/1:19:0,19	1/1:21:0,21	1/1:19:0,19	1/1:19:0,19	1/1:114:0,114	1/1:14:0,14	1/1:14:0,14	1/1:15:0,15	1/1:49:0,49	0/0:39:39,0	0/0:28:28,0	0/0:29:29,0	0/0:33:33,0	0/0:32:32,0	0/0:19:19,0	0/0:46:46,0	0/0:59:59,0	0/0:69:69,0	0/0:42:42,0
chr12_20_13	74083170	2943_16	T	C	.	PASS	NS=30;AF=0.317;locori=p	GT:DP:AD	0/1:36:19,17	1/1:42:0,42	1/1:32:0,32	1/1:29:0,29	1/1:41:0,41	1/1:32:0,32	1/1:34:0,34	1/1:50:0,50	1/1:42:0,42	1/1:46:0,46	0/0:97:97,0	0/0:40:40,0	0/0:29:29,0	0/0:23:23,0	0/0:45:45,0	0/0:152:152,0	0/0:26:26,0	0/0:40:40,0	0/0:34:34,0	0/0:56:56,0	0/0:51:51,0	0/0:51:51,0	0/0:45:45,0	0/0:57:57,0	0/0:35:35,0	0/0:31:31,0	0/0:70:70,0	0/0:82:82,0	0/0:93:93,0	0/0:49:49,0
chr12_20_13	74635196	2961_14	G	T	.	PASS	NS=30;AF=0.133;locori=p	GT:DP:AD	0/0:116:116,0	0/0:181:181,0	0/0:112:112,0	0/0:135:135,0	0/0:135:135,0	0/0:113:113,0	0/0:102:102,0	0/0:157:157,0	0/0:138:138,0	0/0:149:149,0	0/0:136:136,0	0/0:59:59,0	0/0:42:42,0	0/0:52:52,0	0/0:79:79,0	0/0:224:224,0	0/0:54:54,0	0/0:46:46,0	0/0:52:52,0	0/0:134:134,0	1/1:78:0,78	0/0:42:42,0	0/1:72:37,35	0/1:81:47,34	0/0:80:80,0	0/0:63:63,0	0/1:122:78,44	1/1:79:0,79	0/0:115:115,0	0/1:76:46,30
chr12_20_13	74996927	2967_6	T	C	.	PASS	NS=30;AF=0.183;locori=p	GT:DP:AD	0/0:830:830,0	0/0:1009:1009,0	0/0:784:784,0	0/0:971:971,0	0/0:885:885,0	0/0:706:706,0	0/0:846:846,0	0/0:1028:1028,0	0/0:895:895,0	0/0:1038:1038,0	0/0:1047:1047,0	0/0:427:427,0	0/0:342:342,0	0/0:264:264,0	0/0:717:717,0	0/0:384:384,0	0/0:376:376,0	0/0:409:409,0	0/0:337:337,0	0/0:964:964,0	0/1:864:467,397	1/1:632:0,632	0/1:629:316,313	0/0:588:588,0	1/1:654:0,654	0/0:369:369,0	0/1:1070:534,536	0/1:837:433,404	0/1:641:311,330	1/1:779:0,779
chr12_20_13	75007046	2968_13	C	T	.	PASS	NS=30;AF=0.300;locori=m	GT:DP:AD	0/0:17:17,0	0/0:18:18,0	0/0:14:14,0	0/0:19:19,0	0/0:26:26,0	0/0:19:19,0	0/0:18:18,0	0/0:23:23,0	0/0:16:16,0	0/0:25:25,0	0/0:36:36,0	0/0:10:10,0	0/0:15:15,0	0/0:11:11,0	0/0:24:24,0	0/0:77:77,0	0/0:18:18,0	0/0:20:20,0	0/0:10:10,0	0/0:37:37,0	1/1:28:0,28	1/1:13:0,13	1/1:21:0,21	0/1:26:13,13	1/1:20:0,20	1/1:14:0,14	1/1:31:0,31	1/1:31:0,31	0/1:40:16,24	1/1:20:0,20
chr12_20_13	75238283	2970_48	G	A	.	PASS	NS=30;AF=0.017;locori=p	GT:DP:AD	0/0:128:128,0	0/0:264:264,0	0/0:116:116,0	0/0:117:117,0	0/0:132:132,0	0/0:107:107,0	0/0:130:130,0	0/0:166:166,0	0/0:129:129,0	0/0:161:161,0	0/0:226:226,0	0/0:139:139,0	0/0:124:124,0	0/0:127:127,0	0/0:213:213,0	0/0:405:405,0	0/0:149:149,0	0/0:160:160,0	0/0:141:141,0	0/0:373:373,0	0/0:301:301,0	0/0:226:226,0	0/0:240:240,0	0/0:131:131,0	0/0:227:227,0	0/1:97:60,37	0/0:274:274,0	0/0:239:239,0	0/0:76:76,0	0/0:244:244,0
chr12_20_13	75489848	2981_40	A	T	.	PASS	NS=30;AF=0.333;locori=p	GT:DP:AD	1/1:18:0,18	1/1:24:0,24	1/1:17:0,17	1/1:33:0,33	1/1:30:0,30	1/1:43:0,43	1/1:22:0,22	1/1:25:0,25	1/1:26:0,26	1/1:16:0,16	0/0:89:89,0	0/0:15:15,0	0/0:11:11,0	0/0:17:17,0	0/0:25:25,0	0/0:90:90,0	0/0:14:14,0	0/0:12:12,0	0/0:14:14,0	0/0:37:37,0	0/0:28:28,0	0/0:32:32,0	0/0:22:22,0	0/0:32:32,0	0/0:21:21,0	0/0:15:15,0	0/0:55:55,0	0/0:48:48,0	0/0:40:40,0	0/0:32:32,0
chr12_20_13	75524447	2982_31	T	C	.	PASS	NS=30;AF=0.050;locori=p	GT:DP:AD	0/0:55:55,0	0/0:53:53,0	0/0:38:38,0	0/0:60:60,0	0/0:51:51,0	0/0:39:39,0	0/0:35:35,0	0/0:46:46,0	0/0:55:55,0	0/0:48:48,0	0/0:96:96,0	0/0:36:36,0	0/0:30:30,0	0/0:36:36,0	0/0:47:47,0	0/0:107:107,0	0/0:30:30,0	0/0:49:49,0	0/0:42:42,0	0/0:79:79,0	0/0:44:44,0	0/0:55:55,0	0/1:45:19,26	0/0:67:67,0	0/0:45:45,0	0/0:28:28,0	0/0:93:93,0	0/0:72:72,0	0/1:82:28,54	0/1:65:33,32
chr12_20_13	75810287	2988_27	T	C	.	PASS	NS=30;AF=0.300;locori=m	GT:DP:AD	0/0:771:771,0	0/0:915:915,0	0/0:754:754,0	0/0:751:751,0	0/0:912:912,0	0/0:645:645,0	0/0:729:729,0	0/0:1035:1035,0	0/0:930:930,0	0/0:964:964,0	0/0:434:434,0	0/0:269:269,0	0/0:115:115,0	0/0:80:80,0	0/0:375:375,0	0/0:156:156,0	0/0:266:266,0	0/0:284:284,0	0/0:200:200,0	0/0:652:652,0	0/1:400:232,168	1/1:260:0,260	0/1:336:195,141	1/1:479:0,479	1/1:261:0,261	1/1:196:0,196	1/1:601:0,601	1/1:421:0,421	1/1:305:0,305	1/1:314:0,314
chr12_20_13	76315779	2997_27	C	A	.	PASS	NS=30;AF=0.333;locori=p	GT:DP:AD	0/0:31:31,0	0/0:43:43,0	0/0:30:30,0	0/0:49:49,0	0/0:42:42,0	0/0:27:27,0	0/0:31:31,0	0/0:42:42,0	0/0:29:29,0	0/0:35:35,0	1/1:81:0,81	1/1:26:0,26	1/1:21:0,21	1/1:18:0,18	1/1:51:0,51	1/1:142:0,142	1/1:16:0,16	1/1:20:0,20	1/1:19:0,19	1/1:65:0,65	0/0:47:47,0	0/0:50:50,0	0/0:27:27,0	0/0:39:39,0	0/0:30:30,0	0/0:27:27,0	0/0:71:71,0	0/0:58:58,0	0/0:66:66,0	0/0:56:56,0
chr12_20_13	76541183	3001_18	C	T	.	PASS	NS=30;AF=0.333;locori=p	GT:DP:AD	0/0:77:77,0	0/0:85:85,0	0/0:83:83,0	0/0:77:77,0	0/0:344:344,0	0/0:60:60,0	0/0:366:366,0	0/0:446:446,0	0/0:77:77,0	0/0:64:64,0	1/1:571:0,571	1/1:168:0,168	1/1:110:0,110	1/1:111:0,111	1/1:239:0,239	1/1:352:0,352	1/1:134:0,134	1/1:166:0,166	1/1:150:0,150	1/1:428:0,428	0/0:302:302,0	0/0:239:239,0	0/0:227:227,0	0/0:344:344,0	0/0:232:232,0	0/0:142:142,0	0/0:485:485,0	0/0:407:407,0	0/0:539:539,0	0/0:341:341,0
chr12_20_13	77119339	3013_43	T	G	.	PASS	NS=30;AF=0.333;locori=p	GT:DP:AD	1/1:18:0,18	1/1:19:0,19	1/1:22:0,22	1/1:17:0,17	1/1:15:0,15	1/1:18:0,18	1/1:18:0,18	1/1:20:0,20	1/1:25:0,25	1/1:23:0,23	0/0:72:72,0	0/0:36:36,0	0/0:19:19,0	0/0:24:24,0	0/0:44:44,0	0/0:264:264,0	0/0:25:25,0	0/0:31:31,0	0/0:27:27,0	0/0:59:59,0	0/0:58:58,0	0/0:54:54,0	0/0:42:42,0	0/0:67:67,0	0/0:53:53,0	0/0:20:20,0	0/0:97:97,0	0/0:86:86,0	0/0:67:67,0	0/0:52:52,0
chr12_20_13	78058703	3028_4	G	A	.	PASS	NS=30;AF=0.200;locori=p	GT:DP:AD	0/0:935:935,0	0/0:1139:1139,0	0/0:915:915,0	0/0:1129:1129,0	0/0:1096:1096,0	0/0:918:918,0	0/0:1030:1030,0	0/0:1326:1326,0	0/0:1012:1012,0	0/0:1084:1084,0	0/0:1846:1846,0	1/1:493:0,493	1/1:386:0,386	0/1:333:138,195	0/0:640:640,0	0/1:613:317,296	0/1:464:221,243	1/1:391:0,391	1/1:398:0,398	0/1:1209:648,561	0/0:737:737,0	0/0:562:562,0	0/0:678:678,0	0/0:976:976,0	0/0:562:562,0	0/0:326:326,0	0/0:1165:1165,0	0/0:1146:1146,0	0/0:1402:1402,0	0/0:829:829,0
chr12_20_13	78739531	3039_44	G	C	.	PASS	NS=30;AF=0.050;locori=p	GT:DP:AD	0/0:86:86,0	0/0:101:101,0	0/1:80:46,34	0/0:76:76,0	0/0:86:86,0	0/0:80:80,0	0/1:62:36,26	0/0:89:89,0	0/1:101:51,50	0/0:101:101,0	0/0:68:68,0	0/0:44:44,0	0/0:37:37,0	0/0:39:39,0	0/0:59:59,0	0/0:126:126,0	0/0:57:57,0	0/0:38:38,0	0/0:31:31,0	0/0:81:81,0	0/0:52:52,0	0/0:73:73,0	0/0:53:53,0	0/0:30:30,0	0/0:40:40,0	0/0:26:26,0	0/0:101:101,0	0/0:61:61,0	0/0:27:27,0	0/0:68:68,0
chr12_20_13	78921136	3044_18	A	C	.	PASS	NS=30;AF=0.333;locori=m	GT:DP:AD	1/1:244:0,244	1/1:228:0,228	1/1:176:0,176	1/1:229:0,229	1/1:244:0,244	1/1:180:0,180	1/1:183:0,183	1/1:252:0,252	1/1:192:0,192	1/1:210:0,210	0/0:112:112,0	0/0:49:49,0	0/0:26:26,0	0/0:44:44,0	0/0:83:83,0	0/0:319:319,0	0/0:63:63,0	0/0:57:57,0	0/0:32:32,0	0/0:132:132,0	0/0:73:73,0	0/0:77:77,0	0/0:77:77,0	0/0:62:62,0	0/0:72:72,0	0/0:36:36,0	0/0:105:105,0	0/0:85:85,0	0/0:81:81,0	0/0:70:70,0
chr12_20_13	79150751	3050_19	C	T	.	PASS	NS=30;AF=0.333;locori=m	GT:DP:AD	1/1:21:0,21	1/1:49:0,49	1/1:27:0,27	1/1:25:0,25	1/1:22:0,22	1/1:31:0,31	1/1:24:0,24	1/1:32:0,32	1/1:39:0,39	1/1:22:0,22	0/0:81:81,0	0/0:61:61,0	0/0:43:43,0	0/0:37:37,0	0/0:47:47,0	0/0:34:34,0	0/0:16:16,0	0/0:36:36,0	0/0:42:42,0	0/0:77:77,0	0/0:38:38,0	0/0:80:80,0	0/0:58:58,0	0/0:40:40,0	0/0:35:35,0	0/0:60:60,0	0/0:56:56,0	0/0:53:53,0	0/0:38:38,0	0/0:43:43,0
chr14	1459108	3182_31	T	G	.	PASS	NS=30;AF=0.317;locori=m	GT:DP:AD	0/0:336:336,0	0/0:514:514,0	0/0:367:367,0	0/0:464:464,0	0/0:411:411,0	0/0:337:337,0	0/0:425:425,0	0/0:465:465,0	0/0:387:387,0	0/0:435:435,0	0/0:485:485,0	0/0:131:131,0	0/0:90:90,0	0/0:116:116,0	0/0:173:173,0	0/0:341:341,0	0/0:123:123,0	0/0:130:130,0	0/0:98:98,0	0/0:327:327,0	1/1:207:0,207	0/1:186:97,89	1/1:187:0,187	1/1:233:0,233	1/1:190:0,190	1/1:127:0,127	1/1:334:0,334	1/1:301:0,301	1/1:297:0,297	1/1:205:0,205
chr14	2246248	3360_29	T	A	.	PASS	NS=30;AF=0.050;locori=m	GT:DP:AD	0/0:33:33,0	0/0:56:56,0	0/0:31:31,0	1/1:52:0,52	0/0:37:37,0	0/1:44:15,29	0/0:30:30,0	0/0:48:48,0	0/0:37:37,0	0/0:34:34,0	0/0:107:107,0	0/0:26:26,0	0/0:22:22,0	0/0:19:19,0	0/0:60:60,0	0/0:127:127,0	0/0:27:27,0	0/0:34:34,0	0/0:27:27,0	0/0:71:71,0	0/0:49:49,0	0/0:40:40,0	0/0:51:51,0	0/0:50:50,0	0/0:42:42,0	0/0:27:27,0	0/0:105:105,0	0/0:89:89,0	0/0:79:79,0	0/0:46:46,0
chr14	2599287	3448_32	A	G	.	PASS	NS=30;AF=0.017;locori=m	GT:DP:AD	0/0:27:27,0	0/0:31:31,0	0/0:27:27,0	0/0:25:25,0	0/0:34:34,0	0/0:29:29,0	0/0:35:35,0	0/0:37:37,0	0/0:31:31,0	0/0:26:26,0	0/0:68:68,0	0/0:34:34,0	0/0:15:15,0	0/0:15:15,0	0/0:26:26,0	0/0:116:116,0	0/0:23:23,0	0/0:21:21,0	0/0:14:14,0	0/0:62:62,0	0/0:29:29,0	0/0:19:19,0	0/0:19:19,0	0/0:38:38,0	0/0:13:13,0	0/0:12:12,0	0/1:50:18,32	0/0:34:34,0	0/0:58:58,0	0/0:17:17,0
chr14	2618382	3454_40	A	T	.	PASS	NS=30;AF=0.333;locori=p	GT:DP:AD	0/0:236:236,0	0/0:328:328,0	0/0:284:284,0	0/0:336:336,0	0/0:330:330,0	0/0:266:266,0	0/0:334:334,0	0/0:430:430,0	0/0:377:377,0	0/0:321:321,0	1/1:748:0,748	1/1:276:0,276	1/1:204:0,204	1/1:169:0,169	1/1:457:0,457	1/1:430:0,430	1/1:238:0,238	1/1:241:0,241	1/1:249:0,249	1/1:722:0,722	0/0:498:498,0	0/0:363:363,0	0/0:396:396,0	0/0:434:434,0	0/0:414:414,0	0/0:194:194,0	0/0:695:695,0	0/0:606:606,0	0/0:465:465,0	0/0:364:364,0
chr14	2637545	3456_43	A	T	.	PASS	NS=30;AF=0.350;locori=m	GT:DP:AD	1/1:837:0,837	1/1:862:0,862	1/1:803:0,803	1/1:825:0,825	1/1:1020:0,1020	1/1:774:0,774	1/1:955:0,955	1/1:1109:0,1109	1/1:1012:0,1012	1/1:950:0,950	0/0:543:543,0	0/0:338:338,0	0/0:311:311,0	0/0:287:287,0	0/0:549:549,0	0/0:336:336,0	0/0:408:408,0	0/0:371:371,0	0/0:273:273,0	0/0:733:733,0	0/0:712:712,0	0/0:551:551,0	0/0:629:629,0	0/0:454:454,0	0/0:576:576,0	0/0:378:378,0	0/0:889:889,0	0/1:573:319,254	0/0:252:252,0	0/0:691:691,0
chr14	2746146	3483_20	G	A	.	PASS	NS=30;AF=0.183;locori=p	GT:DP:AD	0/0:12:12,0	0/0:22:22,0	0/0:10:10,0	0/0:19:19,0	0/0:16:16,0	0/0:33:33,0	0/0:18:18,0	0/0:19:19,0	0/0:25:25,0	0/0:23:23,0	0/0:74:74,0	0/0:24:24,0	0/0:13:13,0	0/0:13:13,0	0/0:22:22,0	0/0:99:99,0	0/0:17:17,0	0/0:17:17,0	0/0:13:13,0	0/0:41:41,0	1/1:16:0,16	0/0:30:30,0	0/1:18:12,6	0/1:51:24,27	0/1:17:6,11	1/1:17:0,17	0/0:49:49,0	1/1:38:0,38	0/0:53:53,0	1/1:25:0,25
chr14	3031434	3490_2	A	G	.	PASS	NS=30;AF=0.267;locori=p	GT:DP:AD	0/0:23:23,0	0/0:38:38,0	0/0:32:32,0	0/0:20:20,0	0/0:27:27,0	0/0:33:33,0	0/0:26:26,0	0/0:34:34,0	0/0:33:33,0	0/0:33:33,0	0/0:75:75,0	0/0:21:21,0	0/0:21:21,0	0/0:16:16,0	0/0:32:32,0	0/0:85:85,0	0/0:18:18,0	0/0:27:27,0	0/0:18:18,0	0/0:66:66,0	0/1:34:10,24	1/1:35:0,35	1/1:35:0,35	0/1:36:18,18	0/1:27:10,17	1/1:16:0,16	1/1:54:0,54	0/1:47:24,23	1/1:66:0,66	1/1:39:0,39
chr14	3938705	3513_44	C	A	.	PASS	NS=30;AF=0.067;locori=m	GT:DP:AD	0/0:52:52,0	0/0:63:63,0	0/0:46:46,0	0/0:53:53,0	0/0:47:47,0	0/0:46:46,0	0/0:54:54,0	0/0:61:61,0	0/0:58:58,0	0/0:48:48,0	0/0:188:188,0	0/0:76:76,0	0/0:61:61,0	0/0:49:49,0	0/0:95:95,0	0/0:337:337,0	0/0:79:79,0	0/0:71:71,0	0/0:75:75,0	0/0:161:161,0	0/0:132:132,0	0/0:73:73,0	0/0:103:103,0	0/1:77:45,32	0/1:76:39,37	0/1:56:26,30	0/1:156:87,69	0/0:115:115,0	0/0:88:88,0	0/0:102:102,0
chr14	4397815	3522_15	C	T	.	PASS	NS=30;AF=0.067;locori=m	GT:DP:AD	0/0:725:725,0	0/0:980:980,0	0/0:764:764,0	0/0:856:856,0	0/0:875:875,0	0/0:689:689,0	0/0:805:805,0	0/0:1054:1054,0	0/0:829:829,0	0/0:977:977,0	0/0:1632:1632,0	0/0:452:452,0	0/0:439:439,0	0/0:320:320,0	0/0:689:689,0	0/0:516:516,0	0/0:467:467,0	0/0:466:466,0	0/0:396:396,0	0/0:1273:1273,0	0/1:821:428,393	0/0:592:592,0	0/0:723:723,0	0/0:977:977,0	0/1:623:344,279	0/0:392:392,0	0/1:1231:629,602	0/0:1254:1254,0	0/0:1143:1143,0	0/1:933:499,434
chr14	4709590	3530_46	T	G	.	PASS	NS=30;AF=0.333;locori=m	GT:DP:AD	1/1:83:0,83	1/1:87:0,87	1/1:64:0,64	1/1:84:0,84	1/1:65:0,65	1/1:73:0,73	1/1:71:0,71	1/1:97:0,97	1/1:81:0,81	1/1:71:0,71	0/0:104:104,0	0/0:55:55,0	0/0:37:37,0	0/0:30:30,0	0/0:64:64,0	0/0:148:148,0	0/0:48:48,0	0/0:36:36,0	0/0:35:35,0	0/0:83:83,0	0/0:76:76,0	0/0:43:43,0	0/0:47:47,0	0/0:67:67,0	0/0:61:61,0	0/0:31:31,0	0/0:101:101,0	0/0:81:81,0	0/0:75:75,0	0/0:62:62,0
chr14	4722476	3531_3	C	T	.	PASS	NS=30;AF=0.017;locori=m	GT:DP:AD	0/0:31:31,0	0/0:34:34,0	0/1:28:12,16	0/0:23:23,0	0/0:34:34,0	0/0:25:25,0	0/0:23:23,0	0/0:41:41,0	0/0:28:28,0	0/0:36:36,0	0/0:38:38,0	0/0:21:21,0	0/0:23:23,0	0/0:18:18,0	0/0:26:26,0	0/0:100:100,0	0/0:14:14,0	0/0:15:15,0	0/0:12:12,0	0/0:61:61,0	0/0:49:49,0	0/0:31:31,0	0/0:32:32,0	0/0:35:35,0	0/0:25:25,0	0/0:29:29,0	0/0:59:59,0	0/0:62:62,0	0/0:64:64,0	0/0:39:39,0
chr14	4726845	3533_33	A	G	.	PASS	NS=30;AF=0.367;locori=m	GT:DP:AD	0/0:675:675,0	0/0:861:861,0	0/0:650:650,0	0/0:752:752,0	0/0:717:717,0	0/0:636:636,0	0/0:685:685,0	0/0:906:906,0	0/0:745:745,0	0/0:849:849,0	1/1:515:0,515	1/1:188:0,188	1/1:181:0,181	1/1:172:0,172	1/1:283:0,283	1/1:330:0,330	1/1:223:0,223	1/1:180:0,180	1/1:194:0,194	1/1:537:0,537	0/1:348:196,152	0/0:304:304,0	0/0:317:317,0	0/0:441:441,0	0/0:320:320,0	0/0:203:203,0	0/0:481:481,0	0/0:468:468,0	0/1:427:212,215	0/0:378:378,0
chr14	4809699	3539_25	T	C	.	PASS	NS=30;AF=0.250;locori=p	GT:DP:AD	0/1:711:299,412	1/1:820:0,820	1/1:736:0,736	0/1:715:329,386	1/1:767:0,767	0/1:579:265,314	0/1:657:306,351	1/1:829:0,829	1/1:759:0,759	0/1:703:351,352	0/0:578:578,0	0/0:285:285,0	0/0:239:239,0	0/0:189:189,0	0/0:382:382,0	0/0:360:360,0	0/0:269:269,0	0/0:287:287,0	0/0:209:209,0	0/0:598:598,0	0/0:549:549,0	0/0:419:419,0	0/0:424:424,0	0/0:390:390,0	0/0:389:389,0	0/0:278:278,0	0/0:691:691,0	0/0:630:630,0	0/0:417:417,0	0/0:549:549,0
chr14	4965142	3545_5	C	T	.	PASS	NS=30;AF=0.450;locori=m	GT:DP:AD	1/1:14:0,14	1/1:22:0,22	1/1:13:0,13	1/1:26:0,26	1/1:15:0,15	1/1:21:0,21	1/1:17:0,17	1/1:20:0,20	1/1:21:0,21	1/1:24:0,24	0/0:64:64,0	0/0:40:40,0	0/0:38:38,0	0/0:30:30,0	0/0:32:32,0	0/0:23:23,0	0/0:28:28,0	0/0:28:28,0	0/0:39:39,0	0/0:61:61,0	1/1:26:0,26	0/1:53:25,28	0/0:38:38,0	0/1:26:11,15	0/1:43:23,20	0/0:44:44,0	0/0:30:30,0	0/0:16:16,0	0/1:37:22,15	0/1:20:7,13
chr14	5064251	3546_32	C	T	.	PASS	NS=30;AF=0.100;locori=m	GT:DP:AD	0/0:40:40,0	0/0:63:63,0	0/1:34:18,16	1/1:41:0,41	0/1:40:18,22	0/1:52:21,31	0/0:35:35,0	0/0:51:51,0	0/0:41:41,0	0/1:33:19,14	0/0:95:95,0	0/0:32:32,0	0/0:28:28,0	0/0:22:22,0	0/0:39:39,0	0/0:139:139,0	0/0:29:29,0	0/0:28:28,0	0/0:30:30,0	0/0:62:62,0	0/0:50:50,0	0/0:54:54,0	0/0:42:42,0	0/0:48:48,0	0/0:38:38,0	0/0:24:24,0	0/0:78:78,0	0/0:69:69,0	0/0:85:85,0	0/0:42:42,0
chr14	5166734	3548_35	C	T	.	PASS	NS=30;AF=0.450;locori=p	GT:DP:AD	1/1:18:0,18	1/1:24:0,24	1/1:17:0,17	1/1:15:0,15	1/1:16:0,16	1/1:17:0,17	1/1:19:0,19	1/1:28:0,28	1/1:21:0,21	1/1:20:0,20	0/0:49:49,0	0/1:17:8,9	0/0:10:10,0	0/0:12:12,0	0/0:18:18,0	0/1:89:44,45	0/0:13:13,0	0/0:21:21,0	0/0:12:12,0	0/1:40:22,18	0/0:24:24,0	0/0:22:22,0	0/0:21:21,0	0/1:29:15,14	0/0:20:20,0	1/1:18:0,18	0/0:46:46,0	0/1:39:20,19	0/0:50:50,0	0/0:29:29,0
chr14	5296334	3552_42	T	G	.	PASS	NS=30;AF=0.017;locori=p	GT:DP:AD	0/0:412:412,0	0/0:551:551,0	0/0:418:418,0	0/0:439:439,0	0/0:505:505,0	0/0:354:354,0	0/0:411:411,0	0/0:520:520,0	0/0:548:548,0	0/0:489:489,0	0/0:728:728,0	0/0:398:398,0	0/0:365:365,0	0/0:270:270,0	0/0:514:514,0	0/0:412:412,0	0/0:354:354,0	0/0:378:378,0	0/0:312:312,0	0/0:795:795,0	0/0:820:820,0	0/0:531:531,0	0/0:587:587,0	0/0:472:472,0	0/0:561:561,0	0/0:308:308,0	0/1:879:393,486	0/0:700:700,0	0/0:465:465,0	0/0:646:646,0
chr14	5378118	3556_32	G	T	.	PASS	NS=30;AF=0.483;locori=p	GT:DP:AD	0/0:753:753,0	0/0:945:945,0	0/0:746:746,0	0/0:893:893,0	0/0:814:814,0	0/0:673:673,0	0/0:726:726,0	0/0:967:967,0	0/0:801:801,0	0/0:776:776,0	1/1:1206:0,1206	1/1:463:0,463	1/1:479:0,479	1/1:316:0,316	1/1:674:0,674	1/1:456:0,456	1/1:431:0,431	1/1:466:0,466	1/1:371:0,371	1/1:1198:0,1198	1/1:811:0,811	0/1:653:342,311	0/1:631:327,304	0/0:852:852,0	0/1:648:349,299	0/0:370:370,0	0/1:1200:614,586	0/1:1047:479,568	0/1:838:418,420	0/1:961:513,448
chr14	5475721	3558_45	A	G	.	PASS	NS=30;AF=0.333;locori=p	GT:DP:AD	0/0:857:857,0	0/0:901:901,0	0/0:761:761,0	0/0:1046:1046,0	0/0:988:988,0	0/0:727:727,0	0/0:875:875,0	0/0:1115:1115,0	0/0:1067:1067,0	0/0:1034:1034,0	1/1:990:0,990	1/1:264:0,264	1/1:198:0,198	1/1:232:0,232	1/1:480:0,480	1/1:405:0,405	1/1:298:0,298	1/1:299:0,299	1/1:247:0,247	1/1:660:0,660	0/0:574:574,0	0/0:412:412,0	0/0:503:503,0	0/0:627:627,0	0/0:395:395,0	0/0:251:251,0	0/0:887:887,0	0/0:683:683,0	0/0:821:821,0	0/0:599:599,0
chr14	5604024	3563_27	T	C	.	PASS	NS=30;AF=0.133;locori=m	GT:DP:AD	0/0:22:22,0	0/0:21:21,0	0/0:16:16,0	0/0:10:10,0	0/0:22:22,0	0/0:17:17,0	0/0:21:21,0	0/0:24:24,0	0/0:20:20,0	0/0:19:19,0	0/0:59:59,0	0/0:11:11,0	0/0:15:15,0	0/0:12:12,0	0/0:21:21,0	0/0:102:102,0	0/0:13:13,0	0/0:14:14,0	0/0:13:13,0	0/0:43:43,0	0/0:35:35,0	0/1:17:9,8	0/1:21:13,8	0/0:31:31,0	0/1:21:9,12	0/0:17:17,0	1/1:45:0,45	1/1:43:0,43	0/1:41:19,22	0/0:10:10,0
chr14	5965996	3572_21	G	A	.	PASS	NS=30;AF=0.300;locori=m	GT:DP:AD	1/1:33:0,33	0/1:36:25,11	1/1:34:0,34	1/1:35:0,35	1/1:37:0,37	1/1:35:0,35	1/1:34:0,34	1/1:53:0,53	0/1:33:13,20	1/1:30:0,30	0/0:83:83,0	0/0:24:24,0	0/0:22:22,0	0/0:25:25,0	0/0:40:40,0	0/0:131:131,0	0/0:20:20,0	0/0:25:25,0	0/0:26:26,0	0/0:63:63,0	0/0:44:44,0	0/0:34:34,0	0/0:32:32,0	0/0:52:52,0	0/0:49:49,0	0/0:17:17,0	0/0:32:32,0	0/0:46:46,0	0/0:62:62,0	0/0:29:29,0
chr14	6237533	3579_4	T	C	.	PASS	NS=30;AF=0.250;locori=m	GT:DP:AD	1/1:159:0,159	0/1:177:81,96	1/1:166:0,166	0/1:143:77,66	1/1:148:0,148	0/0:124:124,0	0/1:128:62,66	1/1:222:0,222	1/1:171:0,171	1/1:163:0,163	0/0:197:197,0	0/0:86:86,0	0/0:114:114,0	0/0:63:63,0	0/0:161:161,0	0/0:200:200,0	0/0:76:76,0	0/0:103:103,0	0/0:60:60,0	0/0:249:249,0	0/0:133:133,0	0/0:161:161,0	0/0:167:167,0	0/0:214:214,0	0/0:106:106,0	0/0:76:76,0	0/0:187:187,0	0/0:255:255,0	0/0:172:172,0	0/0:144:144,0
chr14	6419649	3580_8	A	T	.	PASS	NS=30;AF=0.067;locori=p	GT:DP:AD	0/0:59:59,0	0/0:81:81,0	0/0:44:44,0	0/0:84:84,0	0/0:68:68,0	0/0:50:50,0	0/0:72:72,0	0/0:92:92,0	0/0:71:71,0	0/0:93:93,0	0/0:456:456,0	0/0:143:143,0	0/0:161:161,0	0/1:87:47,40	0/1:281:127,154	0/0:381:381,0	0/0:170:170,0	0/1:146:64,82	0/0:113:113,0	0/1:484:221,263	0/0:308:308,0	0/0:186:186,0	0/0:224:224,0	0/0:275:275,0	0/0:208:208,0	0/0:100:100,0	0/0:493:493,0	0/0:411:411,0	0/0:304:304,0	0/0:293:293,0
chr14	6633754	3586_42	G	A	.	PASS	NS=30;AF=0.333;locori=p	GT:DP:AD	1/1:383:0,383	1/1:552:0,552	1/1:450:0,450	1/1:498:0,498	1/1:447:0,447	1/1:381:0,381	1/1:496:0,496	1/1:616:0,616	1/1:445:0,445	1/1:538:0,538	0/0:507:507,0	0/0:127:127,0	0/0:119:119,0	0/0:123:123,0	0/0:207:207,0	0/0:389:389,0	0/0:135:135,0	0/0:168:168,0	0/0:133:133,0	0/0:420:420,0	0/0:254:254,0	0/0:221:221,0	0/0:192:192,0	0/0:317:317,0	0/0:182:182,0	0/0:129:129,0	0/0:376:376,0	0/0:401:401,0	0/0:383:383,0	0/0:267:267,0
chr14	7101655	3598_23	A	C	.	PASS	NS=30;AF=0.033;locori=p	GT:DP:AD	0/0:443:443,0	0/0:539:539,0	0/0:453:453,0	0/0:494:494,0	0/0:458:458,0	0/1:328:173,155	0/0:468:468,0	0/0:542:542,0	0/1:389:216,173	0/0:532:532,0	0/0:405:405,0	0/0:117:117,0	0/0:99:99,0	0/0:75:75,0	0/0:156:156,0	0/0:322:322,0	0/0:120:120,0	0/0:100:100,0	0/0:94:94,0	0/0:342:342,0	0/0:203:203,0	0/0:142:142,0	0/0:173:173,0	0/0:247:247,0	0/0:150:150,0	0/0:97:97,0	0/0:336:336,0	0/0:357:357,0	0/0:373:373,0	0/0:206:206,0
chr14	7395340	3604_21	C	A	.	PASS	NS=30;AF=0.150;locori=p	GT:DP:AD	0/0:288:288,0	0/0:316:316,0	0/0:249:249,0	0/0:280:280,0	0/0:264:264,0	0/0:233:233,0	0/0:235:235,0	0/0:328:328,0	0/0:300:300,0	0/0:330:330,0	0/1:818:372,446	0/0:312:312,0	0/1:279:145,134	1/1:223:0,223	0/1:575:310,265	0/0:464:464,0	0/1:250:136,114	0/1:351:199,152	0/0:261:261,0	1/1:768:0,768	0/0:620:620,0	0/0:558:558,0	0/0:440:440,0	0/0:544:544,0	0/0:465:465,0	0/0:271:271,0	0/0:904:904,0	0/0:612:612,0	0/0:542:542,0	0/0:632:632,0
chr14	7628968	3612_41	G	A	.	PASS	NS=30;AF=0.250;locori=p	GT:DP:AD	0/0:710:710,0	0/0:818:818,0	0/0:617:617,0	0/0:754:754,0	0/0:704:704,0	0/0:652:652,0	0/0:656:656,0	0/0:885:885,0	0/0:751:751,0	0/0:844:844,0	0/1:601:312,289	1/1:545:0,545	1/1:435:0,435	0/0:361:361,0	1/1:685:0,685	1/1:355:0,355	1/1:506:0,506	1/1:508:0,508	0/1:398:191,207	0/1:988:493,495	0/0:808:808,0	0/0:719:719,0	0/0:651:651,0	0/0:286:286,0	0/0:591:591,0	0/0:429:429,0	0/0:826:826,0	0/0:561:561,0	0/0:172:172,0	0/0:590:590,0
chr14	7639448	3613_41	G	T	.	PASS	NS=30;AF=0.333;locori=m	GT:DP:AD	0/0:56:56,0	0/0:75:75,0	0/0:50:50,0	0/0:66:66,0	0/0:68:68,0	0/0:57:57,0	0/0:62:62,0	0/0:65:65,0	0/0:53:53,0	0/0:72:72,0	1/1:112:0,112	1/1:29:0,29	1/1:49:0,49	1/1:33:0,33	1/1:65:0,65	1/1:165:0,165	1/1:47:0,47	1/1:41:0,41	1/1:34:0,34	1/1:100:0,100	0/0:66:66,0	0/0:44:44,0	0/0:51:51,0	0/0:70:70,0	0/0:54:54,0	0/0:36:36,0	0/0:101:101,0	0/0:89:89,0	0/0:77:77,0	0/0:79:79,0
chr14	7845848	3618_45	T	C	.	PASS	NS=30;AF=0.317;locori=p	GT:DP:AD	0/0:32:32,0	0/0:23:23,0	0/0:30:30,0	0/0:19:19,0	0/0:24:24,0	0/0:20:20,0	0/0:16:16,0	0/0:35:35,0	0/0:29:29,0	0/0:21:21,0	0/0:75:75,0	0/0:29:29,0	0/0:16:16,0	0/0:21:21,0	0/0:30:30,0	0/0:127:127,0	0/0:12:12,0	0/0:20:20,0	0/0:18:18,0	0/0:64:64,0	1/1:36:0,36	1/1:32:0,32	1/1:34:0,34	0/1:49:27,22	1/1:25:0,25	1/1:17:0,17	1/1:38:0,38	1/1:57:0,57	1/1:69:0,69	1/1:28:0,28
chr14	8439211	3639_50	G	C	.	PASS	NS=30;AF=0.067;locori=m	GT:DP:AD	0/0:177:177,0	0/0:250:250,0	0/0:209:209,0	0/0:226:226,0	0/0:202:202,0	0/0:160:160,0	0/0:167:167,0	0/0:242:242,0	0/0:178:178,0	0/0:224:224,0	0/0:162:162,0	0/0:64:64,0	0/0:57:57,0	0/0:48:48,0	0/0:119:119,0	0/0:213:213,0	0/0:69:69,0	0/0:35:35,0	0/0:45:45,0	0/0:157:157,0	0/1:109:61,48	0/1:58:34,24	0/0:84:84,0	0/0:105:105,0	0/0:76:76,0	0/0:51:51,0	0/1:170:91,79	0/1:124:57,67	0/0:80:80,0	0/0:132:132,0
chr14	8465121	3641_15	T	C	.	PASS	NS=30;AF=0.333;locori=p	GT:DP:AD	1/1:776:0,776	1/1:921:0,921	1/1:827:0,827	1/1:929:0,929	1/1:860:0,860	1/1:611:0,611	1/1:787:0,787	1/1:1011:0,1011	1/1:823:0,823	1/1:916:0,916	0/0:1177:1177,0	0/0:377:377,0	0/0:349:349,0	0/0:305:305,0	0/0:642:642,0	0/0:460:460,0	0/0:369:369,0	0/0:415:415,0	0/0:319:319,0	0/0:1108:1108,0	0/0:670:670,0	0/0:561:561,0	0/0:574:574,0	0/0:732:732,0	0/0:520:520,0	0/0:280:280,0	0/0:988:988,0	0/0:983:983,0	0/0:664:664,0	0/0:709:709,0
chr14	8538316	3645_19	G	A	.	PASS	NS=30;AF=0.333;locori=m	GT:DP:AD	1/1:43:0,43	1/1:48:0,48	1/1:45:0,45	1/1:57:0,57	1/1:40:0,40	1/1:51:0,51	1/1:34:0,34	1/1:54:0,54	1/1:61:0,61	1/1:51:0,51	0/0:125:125,0	0/0:29:29,0	0/0:33:33,0	0/0:35:35,0	0/0:45:45,0	0/0:126:126,0	0/0:39:39,0	0/0:23:23,0	0/0:23:23,0	0/0:101:101,0	0/0:61:61,0	0/0:67:67,0	0/0:64:64,0	0/0:51:51,0	0/0:48:48,0	0/0:27:27,0	0/0:84:84,0	0/0:80:80,0	0/0:72:72,0	0/0:60:60,0
chr14	8908200	3658_29	A	G	.	PASS	NS=30;AF=0.333;locori=m	GT:DP:AD	0/0:797:797,0	0/0:1224:1224,0	0/0:918:918,0	0/0:1046:1046,0	0/0:1023:1023,0	0/0:871:871,0	0/0:808:808,0	0/0:1186:1186,0	0/0:1055:1055,0	0/0:1020:1020,0	0/0:1115:1115,0	0/0:472:472,0	0/0:339:339,0	0/0:352:352,0	0/0:683:683,0	0/0:500:500,0	0/0:415:415,0	0/0:451:451,0	0/0:380:380,0	0/0:1145:1145,0	1/1:838:0,838	1/1:756:0,756	1/1:699:0,699	1/1:746:0,746	1/1:702:0,702	1/1:386:0,386	1/1:1053:0,1053	1/1:1034:0,1034	1/1:641:0,641	1/1:906:0,906
chr14	8944349	3661_37	C	T	.	PASS	NS=30;AF=0.217;locori=m	GT:DP:AD	0/0:33:33,0	0/0:57:57,0	0/0:33:33,0	0/0:21:21,0	0/0:42:42,0	0/0:39:39,0	0/0:34:34,0	0/0:44:44,0	0/0:40:40,0	0/0:40:40,0	0/1:79:39,40	1/1:26:0,26	0/1:28:13,15	1/1:24:0,24	1/1:51:0,51	0/1:100:35,65	0/1:32:15,17	0/1:18:12,6	0/1:19:6,13	0/1:57:23,34	0/0:44:44,0	0/0:35:35,0	0/0:31:31,0	0/0:49:49,0	0/0:46:46,0	0/0:25:25,0	0/0:79:79,0	0/0:71:71,0	0/0:55:55,0	0/0:36:36,0
chr14	9526775	3673_7	C	A	.	PASS	NS=30;AF=0.333;locori=p	GT:DP:AD	0/0:12:12,0	0/0:30:30,0	0/0:23:23,0	0/0:19:19,0	0/0:13:13,0	0/0:15:15,0	0/0:18:18,0	0/0:23:23,0	0/0:15:15,0	0/0:12:12,0	0/0:33:33,0	0/0:38:38,0	0/0:31:31,0	0/0:12:12,0	0/0:24:24,0	0/0:19:19,0	0/0:10:10,0	0/0:15:15,0	0/0:19:19,0	0/0:35:35,0	1/1:30:0,30	1/1:48:0,48	1/1:42:0,42	1/1:35:0,35	1/1:35:0,35	1/1:41:0,41	1/1:47:0,47	1/1:44:0,44	1/1:38:0,38	1/1:32:0,32
chr14	9809348	3678_32	T	C	.	PASS	NS=30;AF=0.333;locori=m	GT:DP:AD	1/1:763:0,763	1/1:948:0,948	1/1:716:0,716	1/1:838:0,838	1/1:865:0,865	1/1:699:0,699	1/1:851:0,851	1/1:995:0,995	1/1:843:0,843	1/1:860:0,860	0/0:926:926,0	0/0:289:289,0	0/0:265:265,0	0/0:238:238,0	0/0:438:438,0	0/0:450:450,0	0/0:279:279,0	0/0:296:296,0	0/0:261:261,0	0/0:689:689,0	0/0:595:595,0	0/0:477:477,0	0/0:406:406,0	0/0:566:566,0	0/0:454:454,0	0/0:261:261,0	0/0:718:718,0	0/0:845:845,0	0/0:781:781,0	0/0:527:527,0
chr14	9845685	3679_4	G	C	.	PASS	NS=30;AF=0.067;locori=m	GT:DP:AD	0/1:926:454,472	0/1:1147:568,579	0/1:902:420,482	0/0:1022:1022,0	0/0:943:943,0	0/0:695:695,0	0/1:894:481,413	0/0:1199:1199,0	0/0:1030:1030,0	0/0:989:989,0	0/0:1588:1588,0	0/0:480:480,0	0/0:388:388,0	0/0:397:397,0	0/0:767:767,0	0/0:544:544,0	0/0:475:475,0	0/0:487:487,0	0/0:412:412,0	0/0:1399:1399,0	0/0:913:913,0	0/0:753:753,0	0/0:765:765,0	0/0:848:848,0	0/0:624:624,0	0/0:364:364,0	0/0:1252:1252,0	0/0:1174:1174,0	0/0:902:902,0	0/0:836:836,0
chr14	11278571	3123_4	T	C	.	PASS	NS=30;AF=0.033;locori=m	GT:DP:AD	0/0:34:34,0	0/0:38:38,0	0/0:15:15,0	0/0:25:25,0	0/0:25:25,0	0/0:23:23,0	0/0:19:19,0	0/0:35:35,0	0/0:27:27,0	0/0:26:26,0	0/0:76:76,0	0/0:15:15,0	0/0:14:14,0	0/0:23:23,0	0/0:37:37,0	0/0:261:261,0	0/0:18:18,0	0/0:26:26,0	0/0:18:18,0	0/0:40:40,0	0/0:35:35,0	0/0:28:28,0	0/0:28:28,0	0/0:56:56,0	0/0:32:32,0	0/0:15:15,0	0/0:60:60,0	0/1:66:25,41	0/0:45:45,0	0/1:38:14,24
chr14	11997226	3136_32	T	G	.	PASS	NS=30;AF=0.050;locori=p	GT:DP:AD	0/0:365:365,0	0/0:481:481,0	0/0:437:437,0	0/0:439:439,0	0/0:461:461,0	0/0:392:392,0	0/0:393:393,0	0/0:540:540,0	0/0:444:444,0	0/0:489:489,0	0/0:415:415,0	0/0:429:429,0	0/0:320:320,0	0/0:271:271,0	0/0:520:520,0	0/0:319:319,0	0/0:433:433,0	0/0:390:390,0	0/0:316:316,0	0/0:798:798,0	0/0:696:696,0	0/1:570:254,316	0/0:631:631,0	0/1:344:142,202	0/0:576:576,0	0/1:317:169,148	0/0:730:730,0	0/0:502:502,0	0/0:201:201,0	0/0:621:621,0
chr14	12552929	3150_48	C	A	.	PASS	NS=30;AF=0.333;locori=m	GT:DP:AD	0/0:33:33,0	0/0:64:64,0	0/0:61:61,0	0/0:38:38,0	0/0:55:55,0	0/0:33:33,0	0/0:31:31,0	0/0:66:66,0	0/0:43:43,0	0/0:39:39,0	1/1:83:0,83	1/1:42:0,42	1/1:41:0,41	1/1:33:0,33	1/1:50:0,50	1/1:123:0,123	1/1:32:0,32	1/1:30:0,30	1/1:30:0,30	1/1:87:0,87	0/0:55:55,0	0/0:51:51,0	0/0:44:44,0	0/0:75:75,0	0/0:45:45,0	0/0:43:43,0	0/0:72:72,0	0/0:73:73,0	0/0:62:62,0	0/0:56:56,0
chr14	13063285	3156_12	G	A	.	PASS	NS=30;AF=0.017;locori=m	GT:DP:AD	0/0:54:54,0	0/0:63:63,0	0/0:42:42,0	0/0:40:40,0	0/0:46:46,0	0/0:32:32,0	0/0:56:56,0	0/0:43:43,0	0/0:55:55,0	0/0:65:65,0	0/0:64:64,0	0/0:44:44,0	0/0:42:42,0	0/0:45:45,0	0/0:60:60,0	0/0:300:300,0	0/0:53:53,0	0/0:56:56,0	0/0:44:44,0	0/0:130:130,0	0/0:155:155,0	0/0:104:104,0	0/1:89:45,44	0/0:75:75,0	0/0:118:118,0	0/0:46:46,0	0/0:164:164,0	0/0:101:101,0	0/0:42:42,0	0/0:123:123,0
chr14	13919452	3173_13	C	T	.	PASS	NS=30;AF=0.117;locori=p	GT:DP:AD	0/1:201:98,103	0/0:216:216,0	0/1:203:75,128	0/0:180:180,0	0/0:177:177,0	0/1:148:70,78	1/1:253:0,253	1/1:270:0,270	0/0:215:215,0	0/0:207:207,0	0/0:158:158,0	0/0:67:67,0	0/0:45:45,0	0/0:40:40,0	0/0:88:88,0	0/0:224:224,0	0/0:43:43,0	0/0:47:47,0	0/0:53:53,0	0/0:113:113,0	0/0:116:116,0	0/0:117:117,0	0/0:104:104,0	0/0:103:103,0	0/0:68:68,0	0/0:62:62,0	0/0:131:131,0	0/0:128:128,0	0/0:105:105,0	0/0:102:102,0
chr14	14738312	3187_40	C	T	.	PASS	NS=30;AF=0.333;locori=p	GT:DP:AD	1/1:50:0,50	1/1:53:0,53	1/1:48:0,48	1/1:39:0,39	1/1:40:0,40	1/1:37:0,37	1/1:35:0,35	1/1:61:0,61	1/1:38:0,38	1/1:40:0,40	0/0:70:70,0	0/0:31:31,0	0/0:26:26,0	0/0:22:22,0	0/0:45:45,0	0/0:130:130,0	0/0:39:39,0	0/0:30:30,0	0/0:38:38,0	0/0:76:76,0	0/0:61:61,0	0/0:38:38,0	0/0:45:45,0	0/0:36:36,0	0/0:35:35,0	0/0:27:27,0	0/0:73:73,0	0/0:83:83,0	0/0:46:46,0	0/0:59:59,0
chr14	14920129	3192_9	G	A	.	PASS	NS=30;AF=0.067;locori=m	GT:DP:AD	0/0:533:533,0	0/0:592:592,0	0/0:538:538,0	0/0:452:452,0	0/0:495:495,0	0/0:343:343,0	0/0:456:456,0	0/0:617:617,0	0/0:515:515,0	0/0:538:538,0	0/0:234:234,0	0/0:136:136,0	0/0:140:140,0	0/0:87:87,0	0/0:223:223,0	0/0:243:243,0	0/0:174:174,0	0/0:125:125,0	0/0:119:119,0	0/0:326:326,0	0/0:290:290,0	0/0:206:206,0	0/0:189:189,0	0/1:145:80,65	0/0:193:193,0	0/1:124:62,62	0/1:303:168,135	0/0:266:266,0	0/0:117:117,0	0/1:276:162,114
chr14	15004435	3196_6	C	T	.	PASS	NS=30;AF=0.083;locori=m	GT:DP:AD	0/0:86:86,0	0/0:106:106,0	0/0:77:77,0	0/0:61:61,0	0/0:90:90,0	0/0:52:52,0	0/0:80:80,0	0/0:97:97,0	0/0:79:79,0	0/0:90:90,0	0/0:173:173,0	0/0:76:76,0	0/0:60:60,0	0/0:52:52,0	0/0:97:97,0	0/0:282:282,0	0/0:59:59,0	0/0:56:56,0	0/0:67:67,0	0/0:171:171,0	0/1:88:41,47	0/1:92:55,37	0/0:84:84,0	0/0:111:111,0	0/1:73:32,41	0/1:49:25,24	0/1:142:68,74	0/0:142:142,0	0/0:154:154,0	0/0:103:103,0
chr14	15835982	3208_26	C	T	.	PASS	NS=30;AF=0.200;locori=m	GT:DP:AD	0/0:739:739,0	0/0:873:873,0	0/0:722:722,0	0/0:743:743,0	0/0:764:764,0	0/0:643:643,0	0/0:846:846,0	0/0:897:897,0	0/0:725:725,0	0/0:791:791,0	0/1:965:300,665	0/0:238:238,0	0/1:237:83,154	0/0:177:177,0	0/1:491:158,333	0/1:394:196,198	0/0:310:310,0	0/0:237:237,0	1/1:287:0,287	0/0:604:604,0	0/1:582:220,362	0/0:396:396,0	1/1:569:0,569	0/0:467:467,0	0/0:390:390,0	0/1:248:92,156	0/1:814:389,425	0/1:870:427,443	0/0:620:620,0	0/0:540:540,0
chr14	16631799	3227_18	G	C	.	PASS	NS=30;AF=0.017;locori=m	GT:DP:AD	0/0:59:59,0	0/0:76:76,0	0/0:66:66,0	0/0:79:79,0	0/0:59:59,0	0/0:59:59,0	0/0:72:72,0	0/0:91:91,0	0/0:58:58,0	0/0:82:82,0	0/0:123:123,0	0/0:51:51,0	0/0:43:43,0	0/0:36:36,0	0/0:64:64,0	0/0:185:185,0	0/0:50:50,0	0/0:40:40,0	0/0:33:33,0	0/0:95:95,0	0/0:85:85,0	0/0:59:59,0	0/0:54:54,0	0/0:71:71,0	0/1:62:26,36	0/0:36:36,0	0/0:94:94,0	0/0:97:97,0	0/0:76:76,0	0/0:67:67,0
chr14	16769785	3232_41	T	G	.	PASS	NS=30;AF=0.017;locori=p	GT:DP:AD	0/0:887:887,0	0/0:1214:1214,0	0/0:965:965,0	0/0:1052:1052,0	0/0:988:988,0	0/0:758:758,0	0/0:996:996,0	0/0:1182:1182,0	0/0:952:952,0	0/0:1076:1076,0	0/0:1417:1417,0	0/0:473:473,0	0/0:379:379,0	0/0:372:372,0	0/0:784:784,0	0/0:472:472,0	0/0:494:494,0	0/0:462:462,0	0/0:446:446,0	0/0:1229:1229,0	0/0:998:998,0	0/1:702:360,342	0/0:715:715,0	0/0:889:889,0	0/0:743:743,0	0/0:388:388,0	0/0:1234:1234,0	0/0:1218:1218,0	0/0:1099:1099,0	0/0:805:805,0
chr14	17073355	3242_15	C	G	.	PASS	NS=30;AF=0.283;locori=p	GT:DP:AD	0/0:561:561,0	0/0:584:584,0	0/0:579:579,0	0/0:527:527,0	0/0:545:545,0	0/0:460:460,0	0/0:517:517,0	0/0:651:651,0	0/0:616:616,0	0/0:603:603,0	0/0:729:729,0	0/0:471:471,0	0/0:385:385,0	0/0:316:316,0	0/0:655:655,0	0/0:360:360,0	0/0:485:485,0	0/0:483:483,0	0/0:414:414,0	0/0:971:971,0	0/1:813:443,370	0/1:666:395,271	1/1:510:0,510	1/1:339:0,339	1/1:534:0,534	1/1:315:0,315	1/1:549:0,549	0/1:702:256,446	1/1:193:0,193	1/1:575:0,575
chr14	17563130	3256_11	C	T	.	PASS	NS=30;AF=0.317;locori=p	GT:DP:AD	1/1:834:0,834	1/1:960:0,960	0/1:830:443,387	1/1:786:0,786	1/1:812:0,812	1/1:648:0,648	1/1:888:0,888	1/1:889:0,889	1/1:819:0,819	1/1:959:0,959	0/0:298:298,0	0/0:298:298,0	0/0:228:228,0	0/0:193:193,0	0/0:372:372,0	0/0:288:288,0	0/0:272:272,0	0/0:260:260,0	0/0:243:243,0	0/0:456:456,0	0/0:469:469,0	0/0:401:401,0	0/0:354:354,0	0/0:161:161,0	0/0:323:323,0	0/0:249:249,0	0/0:355:355,0	0/0:235:235,0	0/0:99:99,0	0/0:308:308,0
chr14	17675905	3265_6	C	T	.	PASS	NS=30;AF=0.083;locori=p	GT:DP:AD	1/1:180:0,180	0/0:266:266,0	0/0:234:234,0	0/0:278:278,0	0/0:277:277,0	0/1:234:116,118	0/0:215:215,0	0/0:331:331,0	0/1:240:122,118	0/1:266:155,111	0/0:1251:1251,0	0/0:308:308,0	0/0:306:306,0	0/0:267:267,0	0/0:628:628,0	0/0:580:580,0	0/0:342:342,0	0/0:312:312,0	0/0:313:313,0	0/0:962:962,0	0/0:523:523,0	0/0:346:346,0	0/0:376:376,0	0/0:526:526,0	0/0:378:378,0	0/0:214:214,0	0/0:718:718,0	0/0:662:662,0	0/0:630:630,0	0/0:423:423,0
chr14	18315242	3275_39	G	T	.	PASS	NS=30;AF=0.333;locori=p	GT:DP:AD	1/1:280:0,280	1/1:258:0,258	1/1:229:0,229	1/1:240:0,240	1/1:267:0,267	1/1:187:0,187	1/1:257:0,257	1/1:314:0,314	1/1:298:0,298	1/1:325:0,325	0/0:272:272,0	0/0:288:288,0	0/0:240:240,0	0/0:218:218,0	0/0:331:331,0	0/0:281:281,0	0/0:281:281,0	0/0:287:287,0	0/0:209:209,0	0/0:542:542,0	0/0:442:442,0	0/0:412:412,0	0/0:429:429,0	0/0:150:150,0	0/0:349:349,0	0/0:246:246,0	0/0:168:168,0	0/0:272:272,0	0/0:40:40,0	0/0:346:346,0
chr14	19062916	3297_1	A	T	.	PASS	NS=30;AF=0.217;locori=m	GT:DP:AD	0/0:103:103,0	0/0:150:150,0	0/0:138:138,0	0/0:132:132,0	0/0:115:115,0	0/0:105:105,0	0/0:115:115,0	0/0:150:150,0	0/0:150:150,0	0/0:197:197,0	0/0:213:213,0	0/0:77:77,0	0/0:69:69,0	0/0:52:52,0	0/0:95:95,0	0/0:227:227,0	0/0:58:58,0	0/0:78:78,0	0/0:69:69,0	0/0:163:163,0	1/1:103:0,103	1/1:98:0,98	0/1:92:46,46	0/1:103:44,59	0/1:88:51,37	0/1:66:39,27	0/1:194:88,106	0/0:145:145,0	1/1:148:0,148	1/1:134:0,134
chr14	19202636	3301_7	G	A	.	PASS	NS=30;AF=0.333;locori=p	GT:DP:AD	0/0:707:707,0	0/0:845:845,0	0/0:624:624,0	0/0:796:796,0	0/0:695:695,0	0/0:589:589,0	0/0:682:682,0	0/0:819:819,0	0/0:705:705,0	0/0:683:683,0	1/1:651:0,651	1/1:252:0,252	1/1:220:0,220	1/1:206:0,206	1/1:351:0,351	1/1:426:0,426	1/1:297:0,297	1/1:227:0,227	1/1:229:0,229	1/1:627:0,627	0/0:430:430,0	0/0:335:335,0	0/0:346:346,0	0/0:298:298,0	0/0:307:307,0	0/0:198:198,0	0/0:655:655,0	0/0:517:517,0	0/0:405:405,0	0/0:390:390,0
chr14	19215863	3302_3	A	C	.	PASS	NS=30;AF=0.150;locori=p	GT:DP:AD	0/0:858:858,0	0/0:1116:1116,0	0/0:847:847,0	0/0:920:920,0	0/0:891:891,0	0/0:741:741,0	0/0:862:862,0	0/0:1056:1056,0	0/0:953:953,0	0/0:980:980,0	0/0:1107:1107,0	0/0:427:427,0	0/0:309:309,0	0/0:343:343,0	0/0:606:606,0	0/0:384:384,0	0/0:379:379,0	0/0:441:441,0	0/0:344:344,0	0/0:1050:1050,0	0/1:669:296,373	0/1:548:292,256	0/1:525:263,262	0/1:714:323,391	0/1:510:238,272	0/1:265:131,134	1/1:1062:0,1062	0/0:825:825,0	0/1:632:295,337	0/0:758:758,0
chr14	19385943	3308_34	T	C	.	PASS	NS=30;AF=0.333;locori=p	GT:DP:AD	0/0:42:42,0	0/0:85:85,0	0/0:59:59,0	0/0:64:64,0	0/0:58:58,0	0/0:55:55,0	0/0:47:47,0	0/0:70:70,0	0/0:47:47,0	0/0:58:58,0	1/1:141:0,141	1/1:55:0,55	1/1:37:0,37	1/1:23:0,23	1/1:59:0,59	1/1:191:0,191	1/1:28:0,28	1/1:31:0,31	1/1:42:0,42	1/1:91:0,91	0/0:75:75,0	0/0:55:55,0	0/0:57:57,0	0/0:64:64,0	0/0:46:46,0	0/0:36:36,0	0/0:115:115,0	0/0:111:111,0	0/0:111:111,0	0/0:84:84,0
chr14	19815827	3320_0	C	T	.	PASS	NS=30;AF=0.017;locori=m	GT:DP:AD	0/0:58:58,0	0/0:85:85,0	0/0:57:57,0	0/0:67:67,0	0/0:82:82,0	0/0:65:65,0	0/0:49:49,0	0/0:79:79,0	0/0:59:59,0	0/0:79:79,0	0/0:164:164,0	0/0:52:52,0	0/0:27:27,0	0/0:33:33,0	0/0:85:85,0	0/0:190:190,0	0/0:37:37,0	0/0:39:39,0	0/0:51:51,0	0/0:92:92,0	0/0:68:68,0	0/0:50:50,0	0/0:61:61,0	0/0:63:63,0	0/0:60:60,0	0/0:31:31,0	0/0:130:130,0	0/1:93:43,50	0/0:111:111,0	0/0:70:70,0
chr14	20845168	3333_28	C	T	.	PASS	NS=30;AF=0.333;locori=m	GT:DP:AD	1/1:36:0,36	1/1:31:0,31	1/1:46:0,46	1/1:20:0,20	1/1:35:0,35	1/1:26:0,26	1/1:29:0,29	1/1:54:0,54	1/1:30:0,30	1/1:49:0,49	0/0:38:38,0	0/0:22:22,0	0/0:13:13,0	0/0:19:19,0	0/0:17:17,0	0/0:10:10,0	0/0:67:67,0	0/0:28:28,0	0/0:27:27,0	0/0:68:68,0	0/0:52:52,0	0/0:16:16,0	0/0:45:45,0	0/0:23:23,0	0/0:34:34,0	0/0:35:35,0	0/0:44:44,0	0/0:22:22,0	0/0:17:17,0	0/0:54:54,0
chr14	21091945	3339_41	G	A	.	PASS	NS=30;AF=0.333;locori=m	GT:DP:AD	1/1:83:0,83	1/1:110:0,110	1/1:116:0,116	1/1:103:0,103	1/1:105:0,105	1/1:88:0,88	1/1:106:0,106	1/1:132:0,132	1/1:102:0,102	1/1:93:0,93	0/0:199:199,0	0/0:61:61,0	0/0:33:33,0	0/0:43:43,0	0/0:84:84,0	0/0:223:223,0	0/0:42:42,0	0/0:50:50,0	0/0:32:32,0	0/0:142:142,0	0/0:103:103,0	0/0:91:91,0	0/0:74:74,0	0/0:119:119,0	0/0:74:74,0	0/0:38:38,0	0/0:170:170,0	0/0:127:127,0	0/0:154:154,0	0/0:82:82,0
chr14	22150928	3354_4	T	A	.	PASS	NS=30;AF=0.017;locori=m	GT:DP:AD	0/0:96:96,0	0/0:125:125,0	0/0:105:105,0	0/0:98:98,0	0/0:103:103,0	0/0:98:98,0	0/0:92:92,0	0/0:108:108,0	0/0:130:130,0	0/0:83:83,0	0/0:81:81,0	0/0:77:77,0	0/0:42:42,0	0/0:48:48,0	0/0:65:65,0	0/0:139:139,0	0/0:44:44,0	0/0:53:53,0	0/0:36:36,0	0/0:101:101,0	0/0:64:64,0	0/0:65:65,0	0/0:75:75,0	0/0:45:45,0	0/0:59:59,0	0/1:59:27,32	0/0:122:122,0	0/0:109:109,0	0/0:41:41,0	0/0:67:67,0
chr14	22279511	3355_17	G	A	.	PASS	NS=30;AF=0.233;locori=m	GT:DP:AD	0/0:628:628,0	0/0:774:774,0	0/0:731:731,0	0/0:671:671,0	0/0:712:712,0	0/0:529:529,0	0/0:678:678,0	0/0:697:697,0	0/0:697:697,0	0/0:791:791,0	1/1:416:0,416	0/0:426:426,0	0/1:366:178,188	0/1:266:146,120	1/1:539:0,539	1/1:274:0,274	0/1:503:250,253	1/1:354:0,354	0/1:341:153,188	1/1:898:0,898	0/0:791:791,0	0/0:606:606,0	0/0:570:570,0	0/0:260:260,0	0/0:554:554,0	0/0:310:310,0	0/0:691:691,0	0/0:544:544,0	0/0:156:156,0	0/0:614:614,0
chr14	22584809	3366_28	C	T	.	PASS	NS=30;AF=0.333;locori=m	GT:DP:AD	1/1:522:0,522	1/1:758:0,758	1/1:590:0,590	1/1:598:0,598	1/1:672:0,672	1/1:517:0,517	1/1:642:0,642	1/1:689:0,689	1/1:620:0,620	1/1:726:0,726	0/0:602:602,0	0/0:162:162,0	0/0:167:167,0	0/0:126:126,0	0/0:275:275,0	0/0:362:362,0	0/0:205:205,0	0/0:139:139,0	0/0:125:125,0	0/0:507:507,0	0/0:343:343,0	0/0:222:222,0	0/0:289:289,0	0/0:412:412,0	0/0:220:220,0	0/0:133:133,0	0/0:400:400,0	0/0:431:431,0	0/0:404:404,0	0/0:298:298,0
chr14	23352029	3380_50	T	A	.	PASS	NS=30;AF=0.333;locori=m	GT:DP:AD	1/1:639:0,639	1/1:951:0,951	1/1:666:0,666	1/1:755:0,755	1/1:759:0,759	1/1:626:0,626	1/1:753:0,753	1/1:964:0,964	1/1:794:0,794	1/1:827:0,827	0/0:1295:1295,0	0/0:522:522,0	0/0:487:487,0	0/0:434:434,0	0/0:816:816,0	0/0:564:564,0	0/0:541:541,0	0/0:561:561,0	0/0:468:468,0	0/0:1512:1512,0	0/0:1007:1007,0	0/0:939:939,0	0/0:830:830,0	0/0:840:840,0	0/0:770:770,0	0/0:484:484,0	0/0:1360:1360,0	0/0:1259:1259,0	0/0:873:873,0	0/0:1012:1012,0
chr14	23652141	3386_6	A	C	.	PASS	NS=30;AF=0.417;locori=p	GT:DP:AD	0/0:38:38,0	0/0:39:39,0	0/0:24:24,0	0/0:29:29,0	0/0:27:27,0	0/0:22:22,0	0/0:23:23,0	0/0:30:30,0	0/0:18:18,0	0/0:26:26,0	1/1:58:0,58	1/1:29:0,29	1/1:12:0,12	1/1:19:0,19	1/1:22:0,22	1/1:129:0,129	1/1:19:0,19	1/1:20:0,20	1/1:19:0,19	1/1:51:0,51	0/0:27:27,0	0/1:24:13,11	0/0:16:16,0	0/1:33:18,15	0/1:25:13,12	0/0:23:23,0	0/0:54:54,0	0/0:52:52,0	0/1:41:23,18	0/1:27:16,11
chr14	24969839	3410_23	T	C	.	PASS	NS=30;AF=0.383;locori=p	GT:DP:AD	0/0:19:19,0	0/0:34:34,0	0/0:17:17,0	0/0:30:30,0	0/0:26:26,0	0/0:24:24,0	0/0:34:34,0	0/0:30:30,0	0/0:19:19,0	0/0:18:18,0	1/1:56:0,56	1/1:35:0,35	1/1:40:0,40	1/1:36:0,36	1/1:37:0,37	1/1:18:0,18	1/1:27:0,27	1/1:51:0,51	1/1:41:0,41	1/1:54:0,54	0/0:42:42,0	0/0:71:71,0	0/0:70:70,0	0/1:37:21,16	0/1:38:17,21	0/0:31:31,0	0/0:45:45,0	0/0:53:53,0	0/1:60:43,17	0/0:45:45,0
chr14	25171838	3416_10	A	C	.	PASS	NS=30;AF=0.467;locori=m	GT:DP:AD	0/0:95:95,0	0/0:120:120,0	0/0:105:105,0	0/0:107:107,0	0/0:109:109,0	0/0:91:91,0	0/0:97:97,0	0/0:109:109,0	0/0:110:110,0	0/0:133:133,0	1/1:172:0,172	1/1:68:0,68	1/1:45:0,45	1/1:43:0,43	1/1:90:0,90	1/1:242:0,242	1/1:56:0,56	1/1:55:0,55	1/1:54:0,54	1/1:137:0,137	0/0:98:98,0	0/0:71:71,0	0/1:64:33,31	1/1:120:0,120	1/1:64:0,64	0/1:53:23,30	0/1:129:70,59	0/0:142:142,0	0/1:182:89,93	0/0:76:76,0
chr14	25953818	3442_1	G	T	.	PASS	NS=30;AF=0.050;locori=m	GT:DP:AD	0/0:30:30,0	0/0:35:35,0	0/0:39:39,0	0/0:38:38,0	0/0:38:38,0	0/0:39:39,0	0/0:38:38,0	0/0:45:45,0	0/0:54:54,0	0/0:43:43,0	0/1:106:51,55	0/0:20:20,0	0/0:26:26,0	0/0:24:24,0	0/0:35:35,0	0/0:146:146,0	0/0:24:24,0	0/1:24:11,13	0/0:25:25,0	0/0:68:68,0	0/0:35:35,0	0/0:35:35,0	0/0:47:47,0	0/1:58:27,31	0/0:40:40,0	0/0:24:24,0	0/0:57:57,0	0/0:61:61,0	0/0:83:83,0	0/0:18:18,0
chr14	26050306	3450_1	T	C	.	PASS	NS=30;AF=0.300;locori=p	GT:DP:AD	1/1:38:0,38	1/1:47:0,47	1/1:31:0,31	1/1:30:0,30	1/1:41:0,41	1/1:36:0,36	1/1:24:0,24	0/1:38:21,17	0/1:37:20,17	1/1:43:0,43	0/0:67:67,0	0/0:23:23,0	0/0:28:28,0	0/0:26:26,0	0/0:41:41,0	0/0:136:136,0	0/0:14:14,0	0/0:23:23,0	0/0:28:28,0	0/0:55:55,0	0/0:34:34,0	0/0:38:38,0	0/0:33:33,0	0/0:46:46,0	0/0:40:40,0	0/0:18:18,0	0/0:60:60,0	0/0:54:54,0	0/0:59:59,0	0/0:33:33,0
chr14	26154811	3452_18	G	A	.	PASS	NS=30;AF=0.317;locori=m	GT:DP:AD	0/0:172:172,0	0/0:243:243,0	0/0:206:206,0	0/0:207:207,0	0/0:200:200,0	0/0:177:177,0	0/0:157:157,0	0/0:231:231,0	0/0:172:172,0	0/0:188:188,0	0/0:296:296,0	0/0:90:90,0	0/0:78:78,0	0/0:63:63,0	0/0:97:97,0	0/0:304:304,0	0/0:57:57,0	0/0:73:73,0	0/0:64:64,0	0/0:193:193,0	1/1:153:0,153	1/1:114:0,114	1/1:124:0,124	0/1:161:74,87	1/1:127:0,127	1/1:80:0,80	1/1:266:0,266	1/1:165:0,165	1/1:319:0,319	1/1:162:0,162
chr14	26435615	3459_9	G	C	.	PASS	NS=30;AF=0.317;locori=p	GT:DP:AD	0/0:61:61,0	0/0:99:99,0	0/0:107:107,0	0/0:87:87,0	0/0:68:68,0	0/0:66:66,0	0/0:54:54,0	0/0:77:77,0	0/0:58:58,0	0/0:75:75,0	0/0:137:137,0	0/0:53:53,0	0/0:38:38,0	0/0:45:45,0	0/0:59:59,0	0/0:199:199,0	0/0:35:35,0	0/0:37:37,0	0/0:41:41,0	0/0:123:123,0	1/1:77:0,77	1/1:69:0,69	1/1:59:0,59	0/1:94:55,39	1/1:41:0,41	1/1:33:0,33	1/1:92:0,92	1/1:91:0,91	1/1:123:0,123	1/1:86:0,86
chr14	26825733	3476_19	C	T	.	PASS	NS=30;AF=0.300;locori=p	GT:DP:AD	0/0:33:33,0	0/0:48:48,0	0/0:26:26,0	0/0:49:49,0	0/0:26:26,0	0/0:38:38,0	0/0:25:25,0	0/0:38:38,0	0/0:22:22,0	0/0:30:30,0	0/1:87:42,45	1/1:33:0,33	1/1:23:0,23	1/1:16:0,16	1/1:44:0,44	1/1:94:0,94	1/1:23:0,23	0/1:30:19,11	1/1:26:0,26	1/1:59:0,59	0/0:45:45,0	0/0:32:32,0	0/0:34:34,0	0/0:42:42,0	0/0:25:25,0	0/0:24:24,0	0/0:58:58,0	0/0:59:59,0	0/0:63:63,0	0/0:32:32,0
chr14	27027906	3481_44	C	A	.	PASS	NS=30;AF=0.350;locori=m	GT:DP:AD	0/0:953:953,0	0/0:1334:1334,0	0/0:1038:1038,0	0/0:1105:1105,0	0/0:1170:1170,0	0/0:842:842,0	0/0:952:952,0	0/0:1223:1223,0	0/0:1109:1109,0	0/0:1134:1134,0	1/1:1761:0,1761	1/1:498:0,498	1/1:387:0,387	1/1:403:0,403	1/1:760:0,760	1/1:499:0,499	1/1:430:0,430	1/1:466:0,466	1/1:381:0,381	1/1:1111:0,1111	0/0:798:798,0	0/0:585:585,0	0/0:632:632,0	0/1:950:549,401	0/0:636:636,0	0/0:387:387,0	0/0:1392:1392,0	0/0:1172:1172,0	0/0:656:656,0	0/0:883:883,0
chr15	735378	4192_1	A	G	.	PASS	NS=30;AF=0.333;locori=m	GT:DP:AD	0/0:47:47,0	0/0:65:65,0	0/0:43:43,0	0/0:62:62,0	0/0:64:64,0	0/0:62:62,0	0/0:52:52,0	0/0:86:86,0	0/0:56:56,0	0/0:72:72,0	0/0:133:133,0	0/0:33:33,0	0/0:21:21,0	0/0:36:36,0	0/0:58:58,0	0/0:288:288,0	0/0:49:49,0	0/0:38:38,0	0/0:46:46,0	0/0:99:99,0	1/1:88:0,88	1/1:63:0,63	1/1:61:0,61	1/1:68:0,68	1/1:53:0,53	1/1:39:0,39	1/1:126:0,126	1/1:115:0,115	1/1:108:0,108	1/1:80:0,80
chr15	1521076	3819_0	G	A	.	PASS	NS=30;AF=0.333;locori=p	GT:DP:AD	0/0:160:160,0	0/0:206:206,0	0/0:152:152,0	0/0:179:179,0	0/0:181:181,0	0/0:107:107,0	0/0:165:165,0	0/0:164:164,0	0/0:219:219,0	0/0:184:184,0	1/1:477:0,477	1/1:150:0,150	1/1:94:0,94	1/1:114:0,114	1/1:227:0,227	1/1:150:0,150	1/1:141:0,141	1/1:163:0,163	1/1:133:0,133	1/1:414:0,414	0/0:249:249,0	0/0:198:198,0	0/0:184:184,0	0/0:212:212,0	0/0:198:198,0	0/0:150:150,0	0/0:383:383,0	0/0:337:337,0	0/0:239:239,0	0/0:263:263,0
chr15	1635634	3847_4	T	C	.	PASS	NS=30;AF=0.133;locori=m	GT:DP:AD	0/1:32:15,17	0/0:37:37,0	1/1:28:0,28	0/1:29:14,15	0/0:33:33,0	0/1:19:13,6	0/1:25:14,11	0/1:29:10,19	0/0:21:21,0	0/1:31:16,15	0/0:74:74,0	0/0:28:28,0	0/0:23:23,0	0/0:22:22,0	0/0:32:32,0	0/0:87:87,0	0/0:22:22,0	0/0:17:17,0	0/0:13:13,0	0/0:38:38,0	0/0:34:34,0	0/0:28:28,0	0/0:38:38,0	0/0:52:52,0	0/0:30:30,0	0/0:18:18,0	0/0:53:53,0	0/0:64:64,0	0/0:63:63,0	0/0:37:37,0
chr15	1937424	3926_32	A	T	.	PASS	NS=30;AF=0.017;locori=m	GT:DP:AD	0/0:481:481,0	0/0:659:659,0	0/0:498:498,0	0/0:428:428,0	0/0:470:470,0	0/0:342:342,0	0/0:510:510,0	0/0:604:604,0	0/0:515:515,0	0/0:566:566,0	0/0:352:352,0	0/0:304:304,0	0/0:334:334,0	0/0:266:266,0	0/0:521:521,0	0/0:314:314,0	0/0:404:404,0	0/0:336:336,0	0/0:307:307,0	0/0:659:659,0	0/0:509:509,0	0/0:533:533,0	0/1:462:229,233	0/0:58:58,0	0/0:467:467,0	0/0:278:278,0	0/0:414:414,0	0/0:253:253,0	0/0:23:23,0	0/0:438:438,0
chr15	2422130	4045_17	G	A	.	PASS	NS=30;AF=0.117;locori=m	GT:DP:AD	0/0:78:78,0	0/0:116:116,0	0/0:102:102,0	0/0:96:96,0	0/0:97:97,0	0/0:81:81,0	0/0:115:115,0	0/0:128:128,0	0/0:108:108,0	0/0:118:118,0	0/0:220:220,0	0/0:96:96,0	0/0:80:80,0	0/0:77:77,0	0/0:153:153,0	0/0:276:276,0	0/0:77:77,0	0/0:104:104,0	0/0:100:100,0	0/0:261:261,0	0/1:224:85,139	1/1:227:0,227	0/0:161:161,0	0/0:105:105,0	0/1:150:72,78	0/1:113:52,61	0/0:239:239,0	0/1:258:116,142	0/1:189:67,122	0/0:221:221,0
chr15	2446955	4051_28	T	C	.	PASS	NS=30;AF=0.333;locori=p	GT:DP:AD	1/1:1007:0,1007	1/1:1346:0,1346	1/1:1016:0,1016	1/1:1058:0,1058	1/1:1056:0,1056	1/1:915:0,915	1/1:905:0,905	1/1:1213:0,1213	1/1:1007:0,1007	1/1:1136:0,1136	0/0:998:998,0	0/0:540:540,0	0/0:432:432,0	0/0:337:337,0	0/0:681:681,0	0/0:433:433,0	0/0:441:441,0	0/0:492:492,0	0/0:447:447,0	0/0:1063:1063,0	0/0:758:758,0	0/0:714:714,0	0/0:709:709,0	0/0:543:543,0	0/0:708:708,0	0/0:350:350,0	0/0:972:972,0	0/0:885:885,0	0/0:452:452,0	0/0:839:839,0
chr15	2741138	4079_28	C	T	.	PASS	NS=30;AF=0.333;locori=p	GT:DP:AD	1/1:41:0,41	1/1:33:0,33	1/1:40:0,40	1/1:15:0,15	1/1:31:0,31	1/1:21:0,21	1/1:40:0,40	1/1:42:0,42	1/1:39:0,39	1/1:38:0,38	0/0:43:43,0	0/0:32:32,0	0/0:19:19,0	0/0:26:26,0	0/0:52:52,0	0/0:100:100,0	0/0:28:28,0	0/0:22:22,0	0/0:18:18,0	0/0:59:59,0	0/0:28:28,0	0/0:42:42,0	0/0:30:30,0	0/0:30:30,0	0/0:27:27,0	0/0:15:15,0	0/0:38:38,0	0/0:39:39,0	0/0:19:19,0	0/0:37:37,0
chr15	3118255	4090_17	C	G	.	PASS	NS=30;AF=0.383;locori=m	GT:DP:AD	0/0:575:575,0	0/0:869:869,0	0/0:588:588,0	0/0:758:758,0	0/0:687:687,0	0/0:620:620,0	0/0:711:711,0	0/0:839:839,0	0/0:670:670,0	0/0:753:753,0	1/1:478:0,478	1/1:187:0,187	0/0:137:137,0	1/1:142:0,142	0/0:210:210,0	0/1:395:199,196	0/1:123:60,63	1/1:132:0,132	1/1:112:0,112	1/1:392:0,392	0/0:306:306,0	0/0:189:189,0	0/0:208:208,0	0/0:343:343,0	0/1:223:104,119	1/1:143:0,143	0/1:434:214,220	1/1:426:0,426	1/1:459:0,459	0/1:248:110,138
chr15	3551251	4094_35	C	A	.	PASS	NS=30;AF=0.333;locori=p	GT:DP:AD	1/1:17:0,17	1/1:22:0,22	1/1:19:0,19	1/1:22:0,22	1/1:20:0,20	1/1:22:0,22	1/1:20:0,20	1/1:21:0,21	1/1:15:0,15	1/1:16:0,16	0/0:50:50,0	0/0:13:13,0	0/0:22:22,0	0/0:10:10,0	0/0:27:27,0	0/0:100:100,0	0/0:17:17,0	0/0:11:11,0	0/0:12:12,0	0/0:37:37,0	0/0:24:24,0	0/0:20:20,0	0/0:26:26,0	0/0:29:29,0	0/0:16:16,0	0/0:18:18,0	0/0:35:35,0	0/0:44:44,0	0/0:65:65,0	0/0:22:22,0
chr15	5123644	4133_22	C	G	.	PASS	NS=30;AF=0.333;locori=m	GT:DP:AD	1/1:26:0,26	1/1:37:0,37	1/1:34:0,34	1/1:33:0,33	1/1:28:0,28	1/1:31:0,31	1/1:31:0,31	1/1:39:0,39	1/1:40:0,40	1/1:36:0,36	0/0:64:64,0	0/0:20:20,0	0/0:23:23,0	0/0:27:27,0	0/0:28:28,0	0/0:85:85,0	0/0:25:25,0	0/0:24:24,0	0/0:24:24,0	0/0:66:66,0	0/0:31:31,0	0/0:39:39,0	0/0:31:31,0	0/0:42:42,0	0/0:35:35,0	0/0:23:23,0	0/0:54:54,0	0/0:47:47,0	0/0:38:38,0	0/0:32:32,0
chr15	5685528	4152_1	A	G	.	PASS	NS=30;AF=0.267;locori=p	GT:DP:AD	0/0:115:115,0	0/0:113:113,0	0/0:81:81,0	0/0:112:112,0	0/0:108:108,0	0/0:73:73,0	0/0:110:110,0	0/0:121:121,0	0/0:109:109,0	0/0:116:116,0	0/0:211:211,0	0/0:118:118,0	0/0:92:92,0	0/0:99:99,0	0/0:137:137,0	0/0:242:242,0	0/0:105:105,0	0/0:105:105,0	0/0:68:68,0	0/0:251:251,0	1/1:202:0,202	1/1:137:0,137	1/1:124:0,124	0/1:102:48,54	1/1:129:0,129	1/1:81:0,81	1/1:203:0,203	0/1:157:74,83	0/0:98:98,0	1/1:125:0,125
chr15	5731008	4153_2	G	A	.	PASS	NS=30;AF=0.233;locori=p	GT:DP:AD	1/1:339:0,339	1/1:406:0,406	0/1:347:181,166	1/1:356:0,356	0/1:348:159,189	0/1:346:183,163	0/1:295:152,143	1/1:433:0,433	1/1:344:0,344	0/0:385:385,0	0/0:471:471,0	0/0:168:168,0	0/0:132:132,0	0/0:136:136,0	0/0:256:256,0	0/0:376:376,0	0/0:179:179,0	0/0:162:162,0	0/0:111:111,0	0/0:375:375,0	0/0:165:165,0	0/0:226:226,0	0/0:222:222,0	0/0:331:331,0	0/0:148:148,0	0/0:113:113,0	0/0:374:374,0	0/0:254:254,0	0/0:251:251,0	0/0:320:320,0
chr15	5917188	4158_44	T	A	.	PASS	NS=30;AF=0.433;locori=m	GT:DP:AD	1/1:608:0,608	1/1:762:0,762	1/1:653:0,653	1/1:608:0,608	1/1:624:0,624	1/1:517:0,517	1/1:637:0,637	1/1:732:0,732	1/1:592:0,592	1/1:828:0,828	0/0:686:686,0	0/0:427:427,0	0/0:336:336,0	0/0:327:327,0	0/0:590:590,0	0/0:383:383,0	0/0:376:376,0	0/0:396:396,0	0/0:368:368,0	0/0:911:911,0	0/0:754:754,0	0/1:597:332,265	1/1:633:0,633	0/1:333:189,144	0/0:530:530,0	0/1:369:189,180	0/0:795:795,0	0/1:623:298,325	0/0:206:206,0	0/0:603:603,0
chr15	5940043	4159_33	T	C	.	PASS	NS=30;AF=0.283;locori=p	GT:DP:AD	1/1:748:0,748	0/1:868:394,474	1/1:821:0,821	0/1:796:344,452	0/1:694:299,395	1/1:628:0,628	1/1:727:0,727	1/1:891:0,891	1/1:804:0,804	1/1:956:0,956	0/0:297:297,0	0/0:132:132,0	0/0:101:101,0	0/0:114:114,0	0/0:204:204,0	0/0:310:310,0	0/0:139:139,0	0/0:127:127,0	0/0:117:117,0	0/0:329:329,0	0/0:236:236,0	0/0:192:192,0	0/0:239:239,0	0/0:168:168,0	0/0:201:201,0	0/0:117:117,0	0/0:245:245,0	0/0:211:211,0	0/0:132:132,0	0/0:207:207,0
chr15	6294558	4166_11	T	A	.	PASS	NS=30;AF=0.017;locori=p	GT:DP:AD	0/0:43:43,0	0/1:29:17,12	0/0:31:31,0	0/0:43:43,0	0/0:53:53,0	0/0:47:47,0	0/0:30:30,0	0/0:34:34,0	0/0:27:27,0	0/0:39:39,0	0/0:33:33,0	0/0:26:26,0	0/0:30:30,0	0/0:16:16,0	0/0:36:36,0	0/0:71:71,0	0/0:31:31,0	0/0:26:26,0	0/0:22:22,0	0/0:47:47,0	0/0:41:41,0	0/0:31:31,0	0/0:29:29,0	0/0:12:12,0	0/0:31:31,0	0/0:20:20,0	0/0:38:38,0	0/0:48:48,0	0/0:23:23,0	0/0:28:28,0
chr15	6369887	4167_11	G	A	.	PASS	NS=30;AF=0.333;locori=p	GT:DP:AD	1/1:129:0,129	1/1:169:0,169	1/1:119:0,119	1/1:145:0,145	1/1:133:0,133	1/1:139:0,139	1/1:119:0,119	1/1:166:0,166	1/1:119:0,119	1/1:144:0,144	0/0:221:221,0	0/0:78:78,0	0/0:51:51,0	0/0:64:64,0	0/0:66:66,0	0/0:227:227,0	0/0:39:39,0	0/0:60:60,0	0/0:47:47,0	0/0:180:180,0	0/0:94:94,0	0/0:70:70,0	0/0:74:74,0	0/0:111:111,0	0/0:75:75,0	0/0:54:54,0	0/0:143:143,0	0/0:153:153,0	0/0:187:187,0	0/0:93:93,0
chr15	6951708	4180_6	A	G	.	PASS	NS=30;AF=0.450;locori=p	GT:DP:AD	0/0:578:578,0	0/0:771:771,0	0/0:662:662,0	0/0:698:698,0	0/0:721:721,0	0/0:499:499,0	0/0:630:630,0	0/0:800:800,0	0/0:702:702,0	0/0:718:718,0	1/1:390:0,390	1/1:204:0,204	1/1:198:0,198	1/1:147:0,147	1/1:342:0,342	1/1:252:0,252	1/1:242:0,242	1/1:199:0,199	1/1:223:0,223	1/1:570:0,570	0/1:370:174,196	0/1:290:129,161	0/0:271:271,0	1/1:277:0,277	0/0:266:266,0	0/1:150:73,77	0/1:466:219,247	0/1:285:140,145	0/0:232:232,0	0/0:288:288,0
chr15	7330476	4190_19	C	G	.	PASS	NS=30;AF=0.333;locori=p	GT:DP:AD	1/1:22:0,22	1/1:36:0,36	1/1:25:0,25	1/1:23:0,23	1/1:30:0,30	1/1:21:0,21	1/1:25:0,25	1/1:34:0,34	1/1:24:0,24	1/1:28:0,28	0/0:68:68,0	0/0:17:17,0	0/0:29:29,0	0/0:25:25,0	0/0:37:37,0	0/0:278:278,0	0/0:28:28,0	0/0:19:19,0	0/0:24:24,0	0/0:58:58,0	0/0:57:57,0	0/0:41:41,0	0/0:52:52,0	0/0:33:33,0	0/0:43:43,0	0/0:19:19,0	0/0:65:65,0	0/0:67:67,0	0/0:54:54,0	0/0:44:44,0
chr15	7659819	4198_8	A	G	.	PASS	NS=30;AF=0.300;locori=p	GT:DP:AD	0/1:70:31,39	1/1:43:0,43	1/1:36:0,36	1/1:50:0,50	1/1:54:0,54	1/1:39:0,39	0/1:54:28,26	1/1:53:0,53	1/1:47:0,47	1/1:71:0,71	0/0:145:145,0	0/0:68:68,0	0/0:49:49,0	0/0:49:49,0	0/0:110:110,0	0/0:355:355,0	0/0:59:59,0	0/0:51:51,0	0/0:45:45,0	0/0:160:160,0	0/0:91:91,0	0/0:116:116,0	0/0:66:66,0	0/0:88:88,0	0/0:77:77,0	0/0:62:62,0	0/0:139:139,0	0/0:120:120,0	0/0:69:69,0	0/0:119:119,0
chr15	7683274	4199_27	T	C	.	PASS	NS=30;AF=0.317;locori=p	GT:DP:AD	0/1:19:10,9	1/1:35:0,35	1/1:23:0,23	1/1:23:0,23	1/1:27:0,27	1/1:31:0,31	1/1:21:0,21	1/1:17:0,17	1/1:17:0,17	1/1:27:0,27	0/0:66:66,0	0/0:29:29,0	0/0:13:13,0	0/0:19:19,0	0/0:30:30,0	0/0:143:143,0	0/0:16:16,0	0/0:16:16,0	0/0:13:13,0	0/0:46:46,0	0/0:29:29,0	0/0:28:28,0	0/0:31:31,0	0/0:47:47,0	0/0:27:27,0	0/0:18:18,0	0/0:41:41,0	0/0:43:43,0	0/0:73:73,0	0/0:26:26,0
chr15	8593738	4217_25	C	G	.	PASS	NS=30;AF=0.300;locori=p	GT:DP:AD	0/0:329:329,0	0/0:546:546,0	0/0:307:307,0	0/0:418:418,0	0/0:366:366,0	0/0:296:296,0	0/0:381:381,0	0/0:491:491,0	0/0:468:468,0	0/0:471:471,0	1/1:153:0,153	0/1:71:27,44	1/1:38:0,38	0/1:45:26,19	1/1:58:0,58	1/1:192:0,192	1/1:75:0,75	1/1:42:0,42	1/1:44:0,44	1/1:199:0,199	0/0:205:205,0	0/0:121:121,0	0/0:216:216,0	0/0:264:264,0	0/0:135:135,0	0/0:75:75,0	0/0:377:377,0	0/0:269:269,0	0/0:315:315,0	0/0:180:180,0
chr15	9094408	4226_22	A	T	.	PASS	NS=30;AF=0.433;locori=m	GT:DP:AD	0/0:66:66,0	0/0:111:111,0	0/0:89:89,0	0/0:96:96,0	0/0:80:80,0	0/0:73:73,0	0/0:106:106,0	0/0:107:107,0	0/0:95:95,0	0/0:96:96,0	1/1:140:0,140	1/1:48:0,48	1/1:34:0,34	1/1:42:0,42	1/1:58:0,58	1/1:192:0,192	1/1:32:0,32	1/1:40:0,40	1/1:49:0,49	1/1:133:0,133	0/1:77:44,33	0/1:45:22,23	0/1:57:31,26	1/1:75:0,75	0/0:49:49,0	0/0:32:32,0	0/1:127:69,58	0/0:125:125,0	0/0:160:160,0	0/0:75:75,0
chr15	9599515	4235_41	A	T	.	PASS	NS=30;AF=0.333;locori=p	GT:DP:AD	0/0:15:15,0	0/0:30:30,0	0/0:23:23,0	0/0:28:28,0	0/0:19:19,0	0/0:25:25,0	0/0:31:31,0	0/0:29:29,0	0/0:29:29,0	0/0:19:19,0	1/1:55:0,55	1/1:12:0,12	1/1:17:0,17	1/1:23:0,23	1/1:23:0,23	1/1:140:0,140	1/1:22:0,22	1/1:24:0,24	1/1:25:0,25	1/1:48:0,48	0/0:30:30,0	0/0:37:37,0	0/0:32:32,0	0/0:38:38,0	0/0:30:30,0	0/0:10:10,0	0/0:52:52,0	0/0:49:49,0	0/0:62:62,0	0/0:35:35,0
chr15	9758044	4238_7	A	T	.	PASS	NS=30;AF=0.067;locori=m	GT:DP:AD	0/0:42:42,0	0/0:73:73,0	0/0:45:45,0	0/0:48:48,0	0/0:49:49,0	0/0:60:60,0	0/0:57:57,0	0/0:66:66,0	0/0:53:53,0	0/0:59:59,0	0/0:75:75,0	0/0:42:42,0	0/0:36:36,0	0/0:21:21,0	0/0:45:45,0	0/0:122:122,0	0/0:35:35,0	0/0:35:35,0	0/0:33:33,0	0/0:78:78,0	0/0:73:73,0	0/1:60:27,33	0/0:65:65,0	0/0:54:54,0	1/1:49:0,49	0/0:39:39,0	0/0:97:97,0	0/1:74:29,45	0/0:58:58,0	0/0:44:44,0
chr15	11997480	3733_44	A	T	.	PASS	NS=30;AF=0.133;locori=m	GT:DP:AD	0/0:441:441,0	0/0:442:442,0	0/0:401:401,0	0/0:361:361,0	0/0:393:393,0	0/0:321:321,0	0/0:440:440,0	0/0:483:483,0	0/0:451:451,0	0/0:506:506,0	0/0:99:99,0	0/0:299:299,0	0/0:250:250,0	0/0:221:221,0	0/0:402:402,0	0/0:173:173,0	0/0:310:310,0	0/0:308:308,0	0/0:293:293,0	0/0:513:513,0	0/0:467:467,0	0/0:533:533,0	0/1:414:162,252	1/1:139:0,139	0/0:383:383,0	0/0:267:267,0	0/0:326:326,0	1/1:276:0,276	1/1:21:0,21	0/1:394:150,244
chr15	12088061	3738_48	T	G	.	PASS	NS=30;AF=0.350;locori=m	GT:DP:AD	1/1:30:0,30	1/1:46:0,46	1/1:24:0,24	1/1:35:0,35	1/1:39:0,39	1/1:22:0,22	1/1:30:0,30	1/1:40:0,40	1/1:24:0,24	1/1:37:0,37	0/1:81:38,43	0/0:39:39,0	0/0:29:29,0	0/0:22:22,0	0/0:31:31,0	0/0:127:127,0	0/0:29:29,0	0/0:22:22,0	0/0:30:30,0	0/0:78:78,0	0/0:47:47,0	0/0:34:34,0	0/0:36:36,0	0/0:54:54,0	0/0:37:37,0	0/0:18:18,0	0/0:75:75,0	0/0:59:59,0	0/0:46:46,0	0/0:34:34,0
chr15	12965397	3756_25	G	A	.	PASS	NS=30;AF=0.350;locori=p	GT:DP:AD	0/0:123:123,0	0/0:132:132,0	0/0:124:124,0	0/0:131:131,0	0/0:134:134,0	0/0:86:86,0	0/0:115:115,0	0/0:188:188,0	0/0:111:111,0	0/0:205:205,0	0/0:133:133,0	0/0:61:61,0	0/1:47:22,25	0/1:38:20,18	0/0:82:82,0	0/1:127:64,63	0/0:52:52,0	0/0:43:43,0	0/0:39:39,0	0/0:107:107,0	1/1:63:0,63	1/1:54:0,54	1/1:39:0,39	0/1:55:30,25	0/1:38:22,16	1/1:26:0,26	1/1:61:0,61	1/1:64:0,64	1/1:52:0,52	1/1:59:0,59
chr15	16307786	3844_11	G	C	.	PASS	NS=30;AF=0.300;locori=p	GT:DP:AD	1/1:533:0,533	1/1:726:0,726	1/1:488:0,488	0/1:612:280,332	1/1:566:0,566	0/1:547:281,266	1/1:588:0,588	1/1:745:0,745	1/1:574:0,574	1/1:741:0,741	0/0:569:569,0	0/0:213:213,0	0/0:150:150,0	0/0:137:137,0	0/0:288:288,0	0/0:365:365,0	0/0:233:233,0	0/0:182:182,0	0/0:141:141,0	0/0:536:536,0	0/0:393:393,0	0/0:241:241,0	0/0:268:268,0	0/0:315:315,0	0/0:253:253,0	0/0:156:156,0	0/0:463:463,0	0/0:444:444,0	0/0:386:386,0	0/0:397:397,0
chr15	16378856	3848_21	T	C	.	PASS	NS=30;AF=0.333;locori=p	GT:DP:AD	0/0:306:306,0	0/0:158:158,0	0/0:117:117,0	0/0:208:208,0	0/0:271:271,0	0/0:165:165,0	0/0:225:225,0	0/0:191:191,0	0/0:244:244,0	0/0:254:254,0	1/1:336:0,336	1/1:133:0,133	1/1:122:0,122	1/1:106:0,106	1/1:187:0,187	1/1:446:0,446	1/1:120:0,120	1/1:132:0,132	1/1:137:0,137	1/1:424:0,424	0/0:339:339,0	0/0:225:225,0	0/0:207:207,0	0/0:303:303,0	0/0:200:200,0	0/0:138:138,0	0/0:400:400,0	0/0:390:390,0	0/0:344:344,0	0/0:247:247,0
chr15	16714184	3861_9	A	G	.	PASS	NS=30;AF=0.033;locori=p	GT:DP:AD	0/0:473:473,0	0/0:500:500,0	0/0:373:373,0	0/0:538:538,0	0/0:422:422,0	0/0:376:376,0	0/0:381:381,0	0/0:592:592,0	0/0:455:455,0	0/0:533:533,0	0/0:1526:1526,0	0/0:412:412,0	0/0:317:317,0	0/0:377:377,0	0/0:688:688,0	0/0:563:563,0	0/0:384:384,0	0/0:470:470,0	0/0:368:368,0	0/0:1272:1272,0	0/1:835:399,436	0/0:598:598,0	0/0:601:601,0	0/1:726:342,384	0/0:594:594,0	0/0:355:355,0	0/0:1259:1259,0	0/0:962:962,0	0/0:990:990,0	0/0:416:416,0
chr15	17356117	3879_1	G	A	.	PASS	NS=30;AF=0.017;locori=m	GT:DP:AD	0/0:873:873,0	0/0:1032:1032,0	0/0:890:890,0	0/0:926:926,0	0/0:1071:1071,0	0/0:746:746,0	0/0:977:977,0	0/0:1113:1113,0	0/0:941:941,0	0/0:940:940,0	0/0:1285:1285,0	0/0:440:440,0	0/0:473:473,0	0/0:368:368,0	0/0:653:653,0	0/0:441:441,0	0/0:482:482,0	0/0:527:527,0	0/0:412:412,0	0/0:1087:1087,0	0/0:923:923,0	0/0:673:673,0	0/0:729:729,0	0/0:938:938,0	0/1:676:345,331	0/0:419:419,0	0/0:1289:1289,0	0/0:1062:1062,0	0/0:935:935,0	0/0:968:968,0
chr15	17922326	3898_17	A	C	.	PASS	NS=30;AF=0.483;locori=p	GT:DP:AD	1/1:33:0,33	1/1:46:0,46	1/1:23:0,23	1/1:34:0,34	1/1:44:0,44	1/1:40:0,40	1/1:46:0,46	1/1:41:0,41	1/1:37:0,37	1/1:49:0,49	0/1:107:57,50	0/0:21:21,0	0/0:19:19,0	1/1:26:0,26	0/0:48:48,0	0/0:166:166,0	0/0:24:24,0	0/0:31:31,0	0/0:30:30,0	0/1:90:50,40	0/0:48:48,0	0/1:49:26,23	0/0:32:32,0	0/1:43:17,26	0/0:33:33,0	0/1:16:7,9	0/0:79:79,0	0/1:78:31,47	0/0:75:75,0	0/1:44:28,16
chr15	18044580	3901_19	T	C	.	PASS	NS=30;AF=0.033;locori=m	GT:DP:AD	0/0:578:578,0	0/0:901:901,0	0/0:684:684,0	0/0:815:815,0	0/0:760:760,0	0/0:704:704,0	0/0:721:721,0	0/0:874:874,0	0/0:750:750,0	0/0:902:902,0	0/0:1484:1484,0	0/0:490:490,0	0/0:461:461,0	0/0:333:333,0	0/0:881:881,0	0/0:628:628,0	0/0:488:488,0	0/0:469:469,0	0/0:444:444,0	0/0:1380:1380,0	0/0:956:956,0	0/1:823:388,435	0/0:742:742,0	0/0:1018:1018,0	0/1:804:347,457	0/0:456:456,0	0/0:1451:1451,0	0/0:1318:1318,0	0/0:1104:1104,0	0/0:1066:1066,0
chr15	18297067	3907_22	T	C	.	PASS	NS=30;AF=0.017;locori=m	GT:DP:AD	0/0:88:88,0	0/0:131:131,0	0/0:86:86,0	0/0:149:149,0	0/0:133:133,0	0/0:81:81,0	0/0:100:100,0	0/0:141:141,0	0/0:107:107,0	0/0:106:106,0	0/0:341:341,0	0/0:95:95,0	0/0:84:84,0	0/0:94:94,0	0/0:191:191,0	0/0:304:304,0	0/0:96:96,0	0/0:110:110,0	0/0:89:89,0	0/0:298:298,0	0/0:234:234,0	0/0:175:175,0	0/0:155:155,0	0/0:240:240,0	0/0:150:150,0	0/1:67:35,32	0/0:360:360,0	0/0:287:287,0	0/0:228:228,0	0/0:216:216,0
chr15	18986141	3916_22	C	A	.	PASS	NS=30;AF=0.267;locori=p	GT:DP:AD	0/0:133:133,0	0/0:127:127,0	0/0:130:130,0	0/0:130:130,0	0/0:135:135,0	0/0:133:133,0	0/0:114:114,0	0/0:151:151,0	0/0:137:137,0	0/0:140:140,0	0/0:243:243,0	0/0:87:87,0	0/0:79:79,0	0/0:55:55,0	0/0:97:97,0	0/0:270:270,0	0/0:68:68,0	0/0:70:70,0	0/0:59:59,0	0/0:187:187,0	1/1:98:0,98	0/1:102:56,46	1/1:116:0,116	1/1:124:0,124	0/1:94:51,43	1/1:69:0,69	0/1:184:93,91	1/1:150:0,150	0/1:207:102,105	1/1:116:0,116
chr15	19118898	3922_13	T	C	.	PASS	NS=30;AF=0.333;locori=m	GT:DP:AD	1/1:278:0,278	1/1:262:0,262	1/1:235:0,235	1/1:226:0,226	1/1:257:0,257	1/1:195:0,195	1/1:221:0,221	1/1:255:0,255	1/1:229:0,229	1/1:261:0,261	0/0:305:305,0	0/0:221:221,0	0/0:234:234,0	0/0:163:163,0	0/0:355:355,0	0/0:260:260,0	0/0:204:204,0	0/0:285:285,0	0/0:202:202,0	0/0:456:456,0	0/0:399:399,0	0/0:339:339,0	0/0:389:389,0	0/0:146:146,0	0/0:317:317,0	0/0:186:186,0	0/0:471:471,0	0/0:271:271,0	0/0:84:84,0	0/0:331:331,0
chr15	19463407	3929_25	A	G	.	PASS	NS=30;AF=0.467;locori=p	GT:DP:AD	1/1:53:0,53	1/1:82:0,82	1/1:57:0,57	1/1:68:0,68	1/1:62:0,62	1/1:45:0,45	1/1:67:0,67	1/1:89:0,89	1/1:68:0,68	1/1:73:0,73	0/0:106:106,0	0/0:59:59,0	0/0:67:67,0	0/0:60:60,0	0/0:85:85,0	0/0:249:249,0	0/0:66:66,0	0/0:71:71,0	0/0:64:64,0	0/0:189:189,0	0/1:137:51,86	0/0:91:91,0	1/1:92:0,92	0/0:57:57,0	0/0:114:114,0	0/1:71:33,38	0/1:131:68,63	1/1:86:0,86	0/0:41:41,0	0/1:103:47,56
chr15	19778382	3938_30	C	G	.	PASS	NS=30;AF=0.333;locori=p	GT:DP:AD	1/1:26:0,26	1/1:22:0,22	1/1:21:0,21	1/1:28:0,28	1/1:20:0,20	1/1:18:0,18	1/1:22:0,22	1/1:29:0,29	1/1:28:0,28	1/1:23:0,23	0/0:86:86,0	0/0:31:31,0	0/0:26:26,0	0/0:20:20,0	0/0:50:50,0	0/0:262:262,0	0/0:24:24,0	0/0:37:37,0	0/0:21:21,0	0/0:83:83,0	0/0:49:49,0	0/0:37:37,0	0/0:25:25,0	0/0:44:44,0	0/0:32:32,0	0/0:13:13,0	0/0:24:24,0	0/0:59:59,0	0/0:36:36,0	0/0:38:38,0
chr15	20276122	3955_23	G	C	.	PASS	NS=30;AF=0.017;locori=m	GT:DP:AD	0/0:782:782,0	0/0:893:893,0	0/0:765:765,0	0/0:796:796,0	0/0:806:806,0	0/0:772:772,0	0/0:740:740,0	0/0:925:925,0	0/0:814:814,0	0/0:801:801,0	0/0:740:740,0	0/0:241:241,0	0/0:204:204,0	0/0:173:173,0	0/0:329:329,0	0/0:401:401,0	0/0:226:226,0	0/0:236:236,0	0/0:178:178,0	0/0:502:502,0	0/0:462:462,0	0/0:320:320,0	0/0:300:300,0	0/1:476:219,257	0/0:306:306,0	0/0:244:244,0	0/0:601:601,0	0/0:646:646,0	0/0:493:493,0	0/0:417:417,0
chr15	21758003	3977_22	T	C	.	PASS	NS=30;AF=0.150;locori=p	GT:DP:AD	0/1:133:69,64	1/1:137:0,137	0/1:111:60,51	0/0:136:136,0	0/0:125:125,0	0/1:97:51,46	0/1:92:47,45	0/1:154:69,85	0/1:125:77,48	0/1:145:75,70	0/0:97:97,0	0/0:30:30,0	0/0:19:19,0	0/0:22:22,0	0/0:42:42,0	0/0:164:164,0	0/0:24:24,0	0/0:27:27,0	0/0:22:22,0	0/0:79:79,0	0/0:114:114,0	0/0:88:88,0	0/0:123:123,0	0/0:98:98,0	0/0:102:102,0	0/0:82:82,0	0/0:142:142,0	0/0:148:148,0	0/0:182:182,0	0/0:120:120,0
chr15	22806542	4003_29	C	T	.	PASS	NS=30;AF=0.083;locori=p	GT:DP:AD	0/0:39:39,0	0/0:44:44,0	0/0:42:42,0	0/0:33:33,0	0/0:27:27,0	0/0:24:24,0	0/0:30:30,0	0/0:48:48,0	0/0:45:45,0	0/0:46:46,0	0/0:92:92,0	0/0:19:19,0	0/0:26:26,0	0/0:16:16,0	0/0:52:52,0	0/0:255:255,0	0/0:35:35,0	0/0:21:21,0	0/0:21:21,0	0/0:56:56,0	0/0:65:65,0	0/1:52:32,20	0/0:48:48,0	0/1:55:38,17	0/0:48:48,0	1/1:31:0,31	0/0:110:110,0	0/0:76:76,0	0/1:78:34,44	0/0:76:76,0
chr15	23154782	4012_2	G	A	.	PASS	NS=30;AF=0.167;locori=p	GT:DP:AD	0/0:21:21,0	0/1:41:16,25	0/0:34:34,0	1/1:27:0,27	0/1:43:18,25	1/1:35:0,35	0/1:38:20,18	0/1:38:16,22	0/1:50:24,26	0/1:43:18,25	0/0:83:83,0	0/0:31:31,0	0/0:24:24,0	0/0:22:22,0	0/0:43:43,0	0/0:114:114,0	0/0:36:36,0	0/0:30:30,0	0/0:13:13,0	0/0:82:82,0	0/0:40:40,0	0/0:34:34,0	0/0:51:51,0	0/0:58:58,0	0/0:36:36,0	0/0:22:22,0	0/0:62:62,0	0/0:74:74,0	0/0:72:72,0	0/0:44:44,0
chr15	23309860	4018_42	G	C	.	PASS	NS=30;AF=0.017;locori=m	GT:DP:AD	0/0:136:136,0	0/0:130:130,0	0/0:124:124,0	0/0:182:182,0	0/1:139:66,73	0/0:137:137,0	0/0:136:136,0	0/0:180:180,0	0/0:125:125,0	0/0:159:159,0	0/0:267:267,0	0/0:127:127,0	0/0:103:103,0	0/0:103:103,0	0/0:200:200,0	0/0:334:334,0	0/0:128:128,0	0/0:105:105,0	0/0:94:94,0	0/0:322:322,0	0/0:331:331,0	0/0:220:220,0	0/0:229:229,0	0/0:242:242,0	0/0:254:254,0	0/0:110:110,0	0/0:412:412,0	0/0:352:352,0	0/0:232:232,0	0/0:339:339,0
chr15	23384540	4020_38	C	T	.	PASS	NS=30;AF=0.050;locori=m	GT:DP:AD	0/0:16:16,0	0/0:17:17,0	0/0:11:11,0	0/0:27:27,0	0/0:15:15,0	0/0:10:10,0	0/0:14:14,0	0/0:11:11,0	0/0:16:16,0	0/0:12:12,0	0/0:38:38,0	0/0:14:14,0	0/0:18:18,0	0/0:10:10,0	0/0:22:22,0	0/0:96:96,0	0/0:15:15,0	0/0:10:10,0	0/0:13:13,0	0/0:31:31,0	0/0:23:23,0	1/1:10:0,10	0/0:21:21,0	0/1:29:12,17	0/0:17:17,0	0/0:18:18,0	0/0:28:28,0	0/0:26:26,0	0/0:32:32,0	0/0:26:26,0
chr15	24128568	4041_24	A	G	.	PASS	NS=30;AF=0.083;locori=m	GT:DP:AD	0/0:26:26,0	0/0:32:32,0	0/0:27:27,0	0/0:29:29,0	0/0:22:22,0	0/0:26:26,0	0/0:16:16,0	0/0:37:37,0	0/0:26:26,0	0/0:29:29,0	0/0:57:57,0	0/0:42:42,0	0/0:17:17,0	0/0:26:26,0	0/0:42:42,0	0/0:284:284,0	0/0:39:39,0	0/0:26:26,0	0/0:40:40,0	0/0:72:72,0	0/0:62:62,0	0/1:49:28,21	0/0:42:42,0	0/0:32:32,0	0/1:45:18,27	0/1:18:7,11	0/0:69:69,0	0/1:62:31,31	0/1:17:11,6	0/0:55:55,0
chr15	24289664	4046_47	T	A	.	PASS	NS=30;AF=0.333;locori=p	GT:DP:AD	0/0:533:533,0	0/0:576:576,0	0/0:456:456,0	0/0:525:525,0	0/0:478:478,0	0/0:374:374,0	0/0:451:451,0	0/0:689:689,0	0/0:547:547,0	0/0:577:577,0	1/1:426:0,426	1/1:157:0,157	1/1:128:0,128	1/1:122:0,122	1/1:244:0,244	1/1:352:0,352	1/1:138:0,138	1/1:153:0,153	1/1:119:0,119	1/1:405:0,405	0/0:258:258,0	0/0:224:224,0	0/0:211:211,0	0/0:292:292,0	0/0:204:204,0	0/0:138:138,0	0/0:369:369,0	0/0:281:281,0	0/0:272:272,0	0/0:277:277,0
chr15	24431268	4048_24	T	C	.	PASS	NS=30;AF=0.333;locori=p	GT:DP:AD	0/0:10:10,0	0/0:19:19,0	0/0:13:13,0	0/0:15:15,0	0/0:14:14,0	0/0:19:19,0	0/0:13:13,0	0/0:15:15,0	0/0:12:12,0	0/0:13:13,0	1/1:37:0,37	1/1:21:0,21	1/1:15:0,15	1/1:16:0,16	1/1:24:0,24	1/1:88:0,88	1/1:12:0,12	1/1:19:0,19	1/1:13:0,13	1/1:41:0,41	0/0:17:17,0	0/0:19:19,0	0/0:23:23,0	0/0:41:41,0	0/0:24:24,0	0/0:11:11,0	0/0:34:34,0	0/0:34:34,0	0/0:37:37,0	0/0:28:28,0
chr15	24562918	4057_31	G	C	.	PASS	NS=30;AF=0.333;locori=m	GT:DP:AD	0/0:47:47,0	0/0:37:37,0	0/0:21:21,0	0/0:30:30,0	0/0:44:44,0	0/0:28:28,0	0/0:35:35,0	0/0:41:41,0	0/0:29:29,0	0/0:38:38,0	1/1:77:0,77	1/1:24:0,24	1/1:26:0,26	1/1:29:0,29	1/1:40:0,40	1/1:113:0,113	1/1:22:0,22	1/1:20:0,20	1/1:33:0,33	1/1:82:0,82	0/0:56:56,0	0/0:43:43,0	0/0:29:29,0	0/0:49:49,0	0/0:39:39,0	0/0:21:21,0	0/0:68:68,0	0/0:53:53,0	0/0:72:72,0	0/0:47:47,0
chr15	24743611	4061_35	G	A	.	PASS	NS=30;AF=0.083;locori=m	GT:DP:AD	0/0:24:24,0	0/0:39:39,0	0/0:31:31,0	0/0:37:37,0	0/0:24:24,0	0/0:43:43,0	0/0:38:38,0	0/0:26:26,0	0/0:31:31,0	0/0:27:27,0	0/0:62:62,0	0/0:45:45,0	0/0:48:48,0	0/0:43:43,0	0/0:42:42,0	0/0:30:30,0	0/0:22:22,0	0/0:39:39,0	0/0:32:32,0	0/0:68:68,0	0/1:29:16,13	1/1:56:0,56	0/1:49:29,20	0/0:25:25,0	0/0:54:54,0	0/0:32:32,0	0/1:77:40,37	0/0:40:40,0	0/0:38:38,0	0/0:24:24,0
chr15	24793202	4062_9	T	C	.	PASS	NS=30;AF=0.333;locori=p	GT:DP:AD	1/1:19:0,19	1/1:26:0,26	1/1:27:0,27	1/1:37:0,37	1/1:17:0,17	1/1:15:0,15	1/1:28:0,28	1/1:32:0,32	1/1:22:0,22	1/1:18:0,18	0/0:42:42,0	0/0:21:21,0	0/0:20:20,0	0/0:17:17,0	0/0:38:38,0	0/0:225:225,0	0/0:23:23,0	0/0:23:23,0	0/0:13:13,0	0/0:51:51,0	0/0:43:43,0	0/0:44:44,0	0/0:33:33,0	0/0:44:44,0	0/0:48:48,0	0/0:24:24,0	0/0:84:84,0	0/0:53:53,0	0/0:41:41,0	0/0:36:36,0
chr16	30165	4650_36	G	T	.	PASS	NS=30;AF=0.333;locori=p	GT:DP:AD	0/0:49:49,0	0/0:58:58,0	0/0:49:49,0	0/0:43:43,0	0/0:63:63,0	0/0:39:39,0	0/0:60:60,0	0/0:60:60,0	0/0:65:65,0	0/0:61:61,0	1/1:103:0,103	1/1:39:0,39	1/1:23:0,23	1/1:27:0,27	1/1:45:0,45	1/1:164:0,164	1/1:36:0,36	1/1:29:0,29	1/1:32:0,32	1/1:104:0,104	0/0:68:68,0	0/0:49:49,0	0/0:53:53,0	0/0:75:75,0	0/0:48:48,0	0/0:30:30,0	0/0:96:96,0	0/0:83:83,0	0/0:103:103,0	0/0:68:68,0
chr16	977174	4803_18	T	A	.	PASS	NS=30;AF=0.050;locori=p	GT:DP:AD	0/0:83:83,0	0/0:107:107,0	0/0:88:88,0	0/0:109:109,0	0/0:113:113,0	0/0:81:81,0	0/0:121:121,0	0/0:135:135,0	0/0:102:102,0	0/0:100:100,0	0/0:131:131,0	0/1:28:13,15	0/1:60:20,40	0/0:42:42,0	0/0:73:73,0	0/1:173:81,92	0/0:36:36,0	0/0:52:52,0	0/0:43:43,0	0/0:102:102,0	0/0:67:67,0	0/0:68:68,0	0/0:67:67,0	0/0:70:70,0	0/0:63:63,0	0/0:34:34,0	0/0:122:122,0	0/0:103:103,0	0/0:99:99,0	0/0:77:77,0
chr16	1168012	4288_4	G	T	.	PASS	NS=30;AF=0.033;locori=p	GT:DP:AD	0/0:636:636,0	0/0:844:844,0	0/0:696:696,0	0/0:657:657,0	0/0:667:667,0	0/0:533:533,0	0/0:648:648,0	0/0:772:772,0	0/0:747:747,0	0/0:805:805,0	0/0:321:321,0	0/1:222:117,105	0/0:207:207,0	0/0:196:196,0	0/0:326:326,0	0/1:226:133,93	0/0:203:203,0	0/0:220:220,0	0/0:206:206,0	0/0:547:547,0	0/0:415:415,0	0/0:293:293,0	0/0:367:367,0	0/0:304:304,0	0/0:309:309,0	0/0:165:165,0	0/0:429:429,0	0/0:401:401,0	0/0:169:169,0	0/0:340:340,0
chr16	1535412	4367_10	T	G	.	PASS	NS=30;AF=0.017;locori=p	GT:DP:AD	0/0:348:348,0	0/0:421:421,0	0/0:340:340,0	0/0:374:374,0	0/0:353:353,0	0/0:272:272,0	0/0:401:401,0	0/0:394:394,0	0/0:363:363,0	0/0:366:366,0	0/0:1487:1487,0	0/0:375:375,0	0/0:377:377,0	0/0:307:307,0	0/0:693:693,0	0/0:595:595,0	0/0:494:494,0	0/0:399:399,0	0/0:413:413,0	0/0:1141:1141,0	0/0:796:796,0	0/0:429:429,0	0/0:501:501,0	0/0:555:555,0	0/1:567:282,285	0/0:282:282,0	0/0:943:943,0	0/0:761:761,0	0/0:662:662,0	0/0:638:638,0
chr16	1658218	4389_23	C	T	.	PASS	NS=30;AF=0.333;locori=m	GT:DP:AD	0/0:63:63,0	0/0:84:84,0	0/0:36:36,0	0/0:56:56,0	0/0:71:71,0	0/0:54:54,0	0/0:51:51,0	0/0:74:74,0	0/0:65:65,0	0/0:85:85,0	0/0:107:107,0	0/0:91:91,0	0/0:78:78,0	0/0:60:60,0	0/0:93:93,0	0/0:228:228,0	0/0:66:66,0	0/0:92:92,0	0/0:76:76,0	0/0:175:175,0	1/1:127:0,127	1/1:117:0,117	1/1:102:0,102	1/1:79:0,79	1/1:132:0,132	1/1:51:0,51	1/1:151:0,151	1/1:115:0,115	1/1:51:0,51	1/1:118:0,118
chr16	1931280	4441_49	G	A	.	PASS	NS=30;AF=0.017;locori=p	GT:DP:AD	0/0:719:719,0	0/0:1052:1052,0	0/0:833:833,0	0/0:946:946,0	0/0:987:987,0	0/0:779:779,0	0/0:996:996,0	0/0:1187:1187,0	0/1:831:416,415	0/0:1041:1041,0	0/0:1247:1247,0	0/0:397:397,0	0/0:274:274,0	0/0:318:318,0	0/0:482:482,0	0/0:499:499,0	0/0:315:315,0	0/0:346:346,0	0/0:299:299,0	0/0:983:983,0	0/0:689:689,0	0/0:519:519,0	0/0:634:634,0	0/0:866:866,0	0/0:567:567,0	0/0:308:308,0	0/0:1112:1112,0	0/0:1125:1125,0	0/0:1371:1371,0	0/0:727:727,0
chr16	2290340	4511_45	G	A	.	PASS	NS=30;AF=0.250;locori=p	GT:DP:AD	0/1:851:461,390	1/1:1039:0,1039	0/1:822:398,424	0/1:1015:515,500	1/1:855:0,855	0/1:724:355,369	1/1:813:0,813	1/1:1043:0,1043	0/1:1057:594,463	1/1:1038:0,1038	0/0:1203:1203,0	0/0:413:413,0	0/0:381:381,0	0/0:333:333,0	0/0:756:756,0	0/0:498:498,0	0/0:386:386,0	0/0:430:430,0	0/0:349:349,0	0/0:1199:1199,0	0/0:774:774,0	0/0:650:650,0	0/0:609:609,0	0/0:686:686,0	0/0:650:650,0	0/0:333:333,0	0/0:1076:1076,0	0/0:968:968,0	0/0:893:893,0	0/0:718:718,0
chr16	2410293	4531_26	C	T	.	PASS	NS=30;AF=0.067;locori=m	GT:DP:AD	0/0:659:659,0	0/0:791:791,0	0/0:613:613,0	0/0:744:744,0	0/0:714:714,0	0/0:589:589,0	0/0:671:671,0	0/0:781:781,0	0/0:679:679,0	0/0:725:725,0	0/0:780:780,0	0/0:390:390,0	0/0:312:312,0	0/0:261:261,0	0/0:668:668,0	0/0:375:375,0	0/0:411:411,0	0/0:464:464,0	0/0:351:351,0	0/0:1078:1078,0	0/0:709:709,0	0/1:588:284,304	0/1:570:273,297	0/0:447:447,0	0/0:563:563,0	0/0:297:297,0	0/1:864:447,417	0/1:682:354,328	0/0:521:521,0	0/0:597:597,0
chr16	2683967	4605_6	T	G	.	PASS	NS=30;AF=0.050;locori=m	GT:DP:AD	0/1:39:18,21	0/0:54:54,0	0/0:43:43,0	0/0:52:52,0	0/0:38:38,0	0/0:52:52,0	0/1:42:22,20	0/1:49:17,32	0/0:40:40,0	0/0:48:48,0	0/0:114:114,0	0/0:29:29,0	0/0:28:28,0	0/0:30:30,0	0/0:30:30,0	0/0:148:148,0	0/0:18:18,0	0/0:22:22,0	0/0:32:32,0	0/0:94:94,0	0/0:43:43,0	0/0:50:50,0	0/0:30:30,0	0/0:57:57,0	0/0:33:33,0	0/0:21:21,0	0/0:84:84,0	0/0:79:79,0	0/0:87:87,0	0/0:49:49,0
chr16	2914464	4643_49	T	C	.	PASS	NS=30;AF=0.333;locori=p	GT:DP:AD	1/1:600:0,600	1/1:709:0,709	1/1:563:0,563	1/1:632:0,632	1/1:562:0,562	1/1:518:0,518	1/1:706:0,706	1/1:739:0,739	1/1:612:0,612	1/1:646:0,646	0/0:437:437,0	0/0:465:465,0	0/0:317:317,0	0/0:309:309,0	0/0:493:493,0	0/0:301:301,0	0/0:439:439,0	0/0:479:479,0	0/0:342:342,0	0/0:872:872,0	0/0:779:779,0	0/0:598:598,0	0/0:614:614,0	0/0:389:389,0	0/0:532:532,0	0/0:331:331,0	0/0:769:769,0	0/0:488:488,0	0/0:75:75,0	0/0:641:641,0
chr16	2919360	4647_28	A	G	.	PASS	NS=30;AF=0.183;locori=m	GT:DP:AD	0/0:48:48,0	0/0:86:86,0	0/0:72:72,0	0/0:88:88,0	0/0:77:77,0	0/0:69:69,0	0/0:73:73,0	0/0:93:93,0	0/0:66:66,0	0/0:80:80,0	0/0:146:146,0	0/0:53:53,0	0/0:46:46,0	0/0:37:37,0	0/0:69:69,0	0/0:191:191,0	0/0:53:53,0	0/0:34:34,0	0/0:32:32,0	0/0:127:127,0	1/1:71:0,71	0/1:80:40,40	0/1:68:29,39	0/1:101:46,55	0/1:61:26,35	1/1:42:0,42	0/1:134:60,74	0/1:113:48,65	0/0:122:122,0	0/1:88:37,51
chr16	3047143	4652_8	T	C	.	PASS	NS=30;AF=0.333;locori=p	GT:DP:AD	1/1:337:0,337	1/1:394:0,394	1/1:271:0,271	1/1:358:0,358	1/1:314:0,314	1/1:257:0,257	1/1:285:0,285	1/1:437:0,437	1/1:376:0,376	1/1:297:0,297	0/0:1548:1548,0	0/0:408:408,0	0/0:317:317,0	0/0:289:289,0	0/0:647:647,0	0/0:532:532,0	0/0:395:395,0	0/0:419:419,0	0/0:381:381,0	0/0:1100:1100,0	0/0:583:583,0	0/0:500:500,0	0/0:405:405,0	0/0:579:579,0	0/0:450:450,0	0/0:283:283,0	0/0:1051:1051,0	0/0:893:893,0	0/0:793:793,0	0/0:629:629,0
chr16	3271499	4661_8	C	A	.	PASS	NS=30;AF=0.017;locori=m	GT:DP:AD	0/0:706:706,0	0/0:873:873,0	0/0:576:576,0	0/0:807:807,0	0/0:769:769,0	0/0:618:618,0	0/0:716:716,0	0/0:964:964,0	0/0:796:796,0	0/0:762:762,0	0/0:1209:1209,0	0/0:458:458,0	0/0:347:347,0	0/0:293:293,0	0/0:678:678,0	0/0:425:425,0	0/0:382:382,0	0/0:401:401,0	0/1:328:175,153	0/0:1080:1080,0	0/0:782:782,0	0/0:573:573,0	0/0:624:624,0	0/0:908:908,0	0/0:532:532,0	0/0:380:380,0	0/0:1109:1109,0	0/0:1197:1197,0	0/0:1078:1078,0	0/0:821:821,0
chr16	3797924	4666_50	C	T	.	PASS	NS=30;AF=0.200;locori=p	GT:DP:AD	0/0:1002:1002,0	0/0:1266:1266,0	0/0:1064:1064,0	0/0:1171:1171,0	0/0:1131:1131,0	0/0:876:876,0	0/0:1058:1058,0	0/0:1250:1250,0	0/0:1119:1119,0	0/0:1157:1157,0	1/1:1345:0,1345	0/0:479:479,0	0/1:361:166,195	1/1:341:0,341	1/1:581:0,581	1/1:487:0,487	0/0:437:437,0	0/0:386:386,0	0/1:315:181,134	1/1:1026:0,1026	0/0:850:850,0	0/0:669:669,0	0/0:639:639,0	0/0:808:808,0	0/0:617:617,0	0/0:335:335,0	0/0:1114:1114,0	0/0:1017:1017,0	0/0:926:926,0	0/0:918:918,0
chr16	3983893	4676_1	A	C	.	PASS	NS=30;AF=0.017;locori=m	GT:DP:AD	0/0:37:37,0	0/0:39:39,0	0/0:36:36,0	0/0:32:32,0	0/0:41:41,0	0/0:28:28,0	0/0:38:38,0	0/0:38:38,0	0/0:32:32,0	0/0:33:33,0	0/0:65:65,0	0/0:26:26,0	0/0:11:11,0	0/1:16:11,5	0/0:29:29,0	0/0:94:94,0	0/0:17:17,0	0/0:15:15,0	0/0:21:21,0	0/0:63:63,0	0/0:36:36,0	0/0:29:29,0	0/0:25:25,0	0/0:30:30,0	0/0:33:33,0	0/0:19:19,0	0/0:55:55,0	0/0:46:46,0	0/0:56:56,0	0/0:34:34,0
chr16	4165468	4678_8	T	C	.	PASS	NS=30;AF=0.333;locori=m	GT:DP:AD	1/1:799:0,799	1/1:1150:0,1150	1/1:766:0,766	1/1:1019:0,1019	1/1:985:0,985	1/1:676:0,676	1/1:844:0,844	1/1:1047:0,1047	1/1:985:0,985	1/1:956:0,956	0/0:799:799,0	0/0:280:280,0	0/0:308:308,0	0/0:279:279,0	0/0:538:538,0	0/0:406:406,0	0/0:312:312,0	0/0:282:282,0	0/0:284:284,0	0/0:892:892,0	0/0:554:554,0	0/0:462:462,0	0/0:489:489,0	0/0:554:554,0	0/0:430:430,0	0/0:261:261,0	0/0:733:733,0	0/0:648:648,0	0/0:495:495,0	0/0:560:560,0
chr16	4286842	4680_1	C	T	.	PASS	NS=30;AF=0.333;locori=m	GT:DP:AD	0/0:21:21,0	0/0:36:36,0	0/0:29:29,0	0/0:25:25,0	0/0:40:40,0	0/0:29:29,0	0/0:23:23,0	0/0:29:29,0	0/0:38:38,0	0/0:26:26,0	0/0:66:66,0	0/0:17:17,0	0/0:11:11,0	0/0:18:18,0	0/0:27:27,0	0/0:109:109,0	0/0:28:28,0	0/0:12:12,0	0/0:20:20,0	0/0:44:44,0	1/1:38:0,38	1/1:37:0,37	1/1:27:0,27	1/1:36:0,36	1/1:30:0,30	1/1:26:0,26	1/1:41:0,41	1/1:47:0,47	1/1:60:0,60	1/1:30:0,30
chr16	4323825	4681_23	G	A	.	PASS	NS=30;AF=0.433;locori=p	GT:DP:AD	0/0:29:29,0	0/0:37:37,0	0/0:32:32,0	0/0:24:24,0	0/0:38:38,0	0/0:28:28,0	0/0:27:27,0	0/0:42:42,0	0/0:39:39,0	0/0:28:28,0	1/1:62:0,62	1/1:20:0,20	1/1:15:0,15	1/1:15:0,15	1/1:31:0,31	1/1:103:0,103	1/1:17:0,17	1/1:34:0,34	1/1:21:0,21	1/1:49:0,49	0/1:30:21,9	0/0:35:35,0	0/0:33:33,0	0/0:28:28,0	0/0:24:24,0	0/0:20:20,0	0/0:59:59,0	1/1:54:0,54	0/1:72:33,39	1/1:36:0,36
chr16	4586257	4694_12	T	G	.	PASS	NS=30;AF=0.017;locori=m	GT:DP:AD	0/0:25:25,0	0/0:42:42,0	0/0:23:23,0	0/0:38:38,0	0/0:34:34,0	0/0:34:34,0	0/0:31:31,0	0/0:31:31,0	0/0:38:38,0	0/0:38:38,0	0/0:81:81,0	0/0:25:25,0	0/0:18:18,0	0/0:22:22,0	0/0:41:41,0	0/0:126:126,0	0/0:17:17,0	0/0:23:23,0	0/0:17:17,0	0/0:42:42,0	0/0:40:40,0	0/0:30:30,0	0/0:37:37,0	0/0:31:31,0	0/1:29:16,13	0/0:16:16,0	0/0:45:45,0	0/0:50:50,0	0/0:70:70,0	0/0:27:27,0
chr16	4770669	4700_7	C	T	.	PASS	NS=30;AF=0.017;locori=p	GT:DP:AD	0/0:39:39,0	0/0:41:41,0	0/0:35:35,0	0/0:34:34,0	0/0:34:34,0	0/0:38:38,0	0/0:32:32,0	0/0:40:40,0	0/0:19:19,0	0/0:36:36,0	0/0:83:83,0	0/0:26:26,0	0/0:26:26,0	0/0:31:31,0	0/0:38:38,0	0/0:125:125,0	0/0:29:29,0	0/0:18:18,0	0/0:20:20,0	0/0:74:74,0	0/0:44:44,0	0/1:39:24,15	0/0:39:39,0	0/0:46:46,0	0/0:40:40,0	0/0:15:15,0	0/0:64:64,0	0/0:57:57,0	0/0:76:76,0	0/0:43:43,0
chr16	6934444	4757_42	C	A	.	PASS	NS=30;AF=0.333;locori=m	GT:DP:AD	0/0:97:97,0	0/0:121:121,0	0/0:80:80,0	0/0:100:100,0	0/0:84:84,0	0/0:78:78,0	0/0:84:84,0	0/0:116:116,0	0/0:124:124,0	0/0:106:106,0	0/0:113:113,0	0/0:45:45,0	0/0:31:31,0	0/0:26:26,0	0/0:72:72,0	0/0:207:207,0	0/0:34:34,0	0/0:48:48,0	0/0:42:42,0	0/0:121:121,0	1/1:68:0,68	1/1:50:0,50	1/1:66:0,66	1/1:67:0,67	1/1:50:0,50	1/1:31:0,31	1/1:95:0,95	1/1:108:0,108	1/1:82:0,82	1/1:69:0,69
chr16	8295712	4775_24	C	T	.	PASS	NS=30;AF=0.333;locori=m	GT:DP:AD	0/0:46:46,0	0/0:132:132,0	0/0:62:62,0	0/0:80:80,0	0/0:80:80,0	0/0:74:74,0	0/0:70:70,0	0/0:101:101,0	0/0:85:85,0	0/0:59:59,0	1/1:68:0,68	1/1:33:0,33	1/1:14:0,14	1/1:17:0,17	1/1:39:0,39	1/1:51:0,51	1/1:33:0,33	1/1:44:0,44	1/1:39:0,39	1/1:29:0,29	0/0:56:56,0	0/0:63:63,0	0/0:45:45,0	0/0:47:47,0	0/0:20:20,0	0/0:18:18,0	0/0:53:53,0	0/0:131:131,0	0/0:41:41,0	0/0:36:36,0
chr16	8421882	4777_12	A	G	.	PASS	NS=30;AF=0.333;locori=p	GT:DP:AD	0/0:29:29,0	0/0:34:34,0	0/0:30:30,0	0/0:36:36,0	0/0:10:10,0	0/0:28:28,0	0/0:25:25,0	0/0:30:30,0	0/0:40:40,0	0/0:35:35,0	1/1:82:0,82	1/1:33:0,33	1/1:20:0,20	1/1:23:0,23	1/1:39:0,39	1/1:159:0,159	1/1:20:0,20	1/1:18:0,18	1/1:26:0,26	1/1:85:0,85	0/0:45:45,0	0/0:24:24,0	0/0:25:25,0	0/0:42:42,0	0/0:26:26,0	0/0:24:24,0	0/0:78:78,0	0/0:64:64,0	0/0:53:53,0	0/0:31:31,0
chr16	8752504	4785_17	A	T	.	PASS	NS=30;AF=0.100;locori=m	GT:DP:AD	0/1:251:121,130	0/0:374:374,0	0/0:326:326,0	0/0:259:259,0	0/0:296:296,0	0/1:236:122,114	0/0:273:273,0	0/1:346:187,159	0/1:259:125,134	1/1:247:0,247	0/0:252:252,0	0/0:88:88,0	0/0:82:82,0	0/0:56:56,0	0/0:118:118,0	0/0:282:282,0	0/0:68:68,0	0/0:79:79,0	0/0:81:81,0	0/0:193:193,0	0/0:151:151,0	0/0:111:111,0	0/0:107:107,0	0/0:161:161,0	0/0:104:104,0	0/0:73:73,0	0/0:198:198,0	0/0:184:184,0	0/0:184:184,0	0/0:144:144,0
chr16	9745256	4801_41	A	T	.	PASS	NS=30;AF=0.333;locori=p	GT:DP:AD	1/1:188:0,188	1/1:278:0,278	1/1:197:0,197	1/1:233:0,233	1/1:257:0,257	1/1:177:0,177	1/1:222:0,222	1/1:255:0,255	1/1:202:0,202	1/1:211:0,211	0/0:245:245,0	0/0:68:68,0	0/0:90:90,0	0/0:73:73,0	0/0:126:126,0	0/0:231:231,0	0/0:76:76,0	0/0:79:79,0	0/0:57:57,0	0/0:211:211,0	0/0:138:138,0	0/0:119:119,0	0/0:105:105,0	0/0:158:158,0	0/0:89:89,0	0/0:70:70,0	0/0:174:174,0	0/0:173:173,0	0/0:194:194,0	0/0:124:124,0
chr16	9776305	4804_10	A	C	.	PASS	NS=30;AF=0.333;locori=m	GT:DP:AD	1/1:377:0,377	1/1:459:0,459	1/1:414:0,414	1/1:334:0,334	1/1:345:0,345	1/1:324:0,324	1/1:333:0,333	1/1:454:0,454	1/1:399:0,399	1/1:434:0,434	0/0:102:102,0	0/0:103:103,0	0/0:65:65,0	0/0:80:80,0	0/0:113:113,0	0/0:177:177,0	0/0:76:76,0	0/0:93:93,0	0/0:80:80,0	0/0:139:139,0	0/0:166:166,0	0/0:153:153,0	0/0:108:108,0	0/0:60:60,0	0/0:112:112,0	0/0:108:108,0	0/0:128:128,0	0/0:69:69,0	0/0:27:27,0	0/0:147:147,0
chr16	9813392	4805_3	G	A	.	PASS	NS=30;AF=0.050;locori=m	GT:DP:AD	0/0:39:39,0	0/0:39:39,0	0/1:34:22,12	0/0:38:38,0	0/0:25:25,0	0/1:20:10,10	0/0:40:40,0	0/1:27:15,12	0/0:39:39,0	0/0:21:21,0	0/0:88:88,0	0/0:58:58,0	0/0:46:46,0	0/0:36:36,0	0/0:57:57,0	0/0:36:36,0	0/0:22:22,0	0/0:40:40,0	0/0:38:38,0	0/0:62:62,0	0/0:25:25,0	0/0:46:46,0	0/0:46:46,0	0/0:21:21,0	0/0:32:32,0	0/0:43:43,0	0/0:39:39,0	0/0:38:38,0	0/0:31:31,0	0/0:23:23,0
chr16	10731018	4264_30	C	T	.	PASS	NS=30;AF=0.283;locori=p	GT:DP:AD	0/0:728:728,0	0/0:1017:1017,0	0/0:719:719,0	0/0:859:859,0	0/0:917:917,0	0/0:713:713,0	0/0:762:762,0	0/0:1046:1046,0	0/0:888:888,0	0/0:889:889,0	0/1:1246:626,620	0/1:412:195,217	1/1:313:0,313	1/1:270:0,270	1/1:607:0,607	0/1:496:285,211	1/1:404:0,404	1/1:372:0,372	0/1:347:183,164	1/1:1176:0,1176	0/0:728:728,0	0/0:656:656,0	0/0:540:540,0	0/0:789:789,0	0/0:591:591,0	0/0:333:333,0	0/0:1125:1125,0	0/0:972:972,0	0/0:980:980,0	0/1:654:331,323
chr16	12022458	4291_16	A	C	.	PASS	NS=30;AF=0.333;locori=p	GT:DP:AD	0/0:465:465,0	0/0:600:600,0	0/0:446:446,0	0/0:512:512,0	0/0:513:513,0	0/0:390:390,0	0/0:520:520,0	0/0:626:626,0	0/0:564:564,0	0/0:573:573,0	1/1:889:0,889	1/1:330:0,330	1/1:363:0,363	1/1:303:0,303	1/1:672:0,672	1/1:432:0,432	1/1:354:0,354	1/1:378:0,378	1/1:353:0,353	1/1:1073:0,1073	0/0:748:748,0	0/0:555:555,0	0/0:693:693,0	0/0:513:513,0	0/0:523:523,0	0/0:311:311,0	0/0:1054:1054,0	0/0:795:795,0	0/0:578:578,0	0/0:822:822,0
chr16	12509821	4305_22	G	A	.	PASS	NS=30;AF=0.333;locori=m	GT:DP:AD	0/0:127:127,0	0/0:161:161,0	0/0:111:111,0	0/0:129:129,0	0/0:145:145,0	0/0:126:126,0	0/0:149:149,0	0/0:199:199,0	0/0:149:149,0	0/0:139:139,0	1/1:112:0,112	1/1:39:0,39	1/1:34:0,34	1/1:37:0,37	1/1:65:0,65	1/1:177:0,177	1/1:36:0,36	1/1:36:0,36	1/1:36:0,36	1/1:98:0,98	0/0:93:93,0	0/0:65:65,0	0/0:96:96,0	0/0:100:100,0	0/0:52:52,0	0/0:44:44,0	0/0:133:133,0	0/0:133:133,0	0/0:103:103,0	0/0:110:110,0
chr16	12551149	4309_5	G	T	.	PASS	NS=30;AF=0.333;locori=p	GT:DP:AD	1/1:179:0,179	1/1:219:0,219	1/1:201:0,201	1/1:176:0,176	1/1:172:0,172	1/1:121:0,121	1/1:189:0,189	1/1:45:0,45	1/1:190:0,190	1/1:209:0,209	0/0:395:395,0	0/0:352:352,0	0/0:307:307,0	0/0:225:225,0	0/0:471:471,0	0/0:363:363,0	0/0:285:285,0	0/0:360:360,0	0/0:298:298,0	0/0:746:746,0	0/0:609:609,0	0/0:540:540,0	0/0:488:488,0	0/0:320:320,0	0/0:463:463,0	0/0:286:286,0	0/0:598:598,0	0/0:451:451,0	0/0:178:178,0	0/0:576:576,0
chr16	12584747	4312_24	G	T	.	PASS	NS=30;AF=0.483;locori=m	GT:DP:AD	0/0:50:50,0	0/0:70:70,0	0/0:61:61,0	0/0:69:69,0	0/0:43:43,0	0/0:55:55,0	0/0:54:54,0	0/0:62:62,0	0/0:62:62,0	0/0:59:59,0	1/1:113:0,113	1/1:59:0,59	1/1:36:0,36	1/1:37:0,37	1/1:47:0,47	1/1:172:0,172	1/1:31:0,31	1/1:29:0,29	1/1:28:0,28	1/1:87:0,87	0/0:58:58,0	0/0:59:59,0	0/1:39:22,17	1/1:64:0,64	0/0:42:42,0	0/1:37:15,22	1/1:83:0,83	0/0:92:92,0	0/1:81:39,42	1/1:69:0,69
chr16	12756533	4313_43	T	C	.	PASS	NS=30;AF=0.333;locori=p	GT:DP:AD	1/1:72:0,72	1/1:132:0,132	1/1:100:0,100	1/1:114:0,114	1/1:102:0,102	1/1:97:0,97	1/1:120:0,120	1/1:122:0,122	1/1:87:0,87	1/1:91:0,91	0/0:154:154,0	0/0:138:138,0	0/0:143:143,0	0/0:100:100,0	0/0:160:160,0	0/0:252:252,0	0/0:103:103,0	0/0:134:134,0	0/0:81:81,0	0/0:319:319,0	0/0:271:271,0	0/0:199:199,0	0/0:168:168,0	0/0:123:123,0	0/0:168:168,0	0/0:120:120,0	0/0:231:231,0	0/0:169:169,0	0/0:134:134,0	0/0:241:241,0
chr16	12756906	4314_33	G	T	.	PASS	NS=30;AF=0.350;locori=m	GT:DP:AD	0/0:123:123,0	0/0:177:177,0	0/0:130:130,0	0/0:139:139,0	0/0:144:144,0	0/0:98:98,0	0/0:130:130,0	0/0:184:184,0	0/0:147:147,0	0/0:156:156,0	1/1:236:0,236	1/1:85:0,85	1/1:62:0,62	1/1:74:0,74	1/1:134:0,134	1/1:238:0,238	1/1:71:0,71	1/1:69:0,69	1/1:50:0,50	1/1:214:0,214	0/0:151:151,0	0/0:94:94,0	0/0:95:95,0	0/0:127:127,0	0/1:104:49,55	0/0:72:72,0	0/0:174:174,0	0/0:160:160,0	0/0:156:156,0	0/0:119:119,0
chr16	13197028	4322_26	A	C	.	PASS	NS=30;AF=0.333;locori=m	GT:DP:AD	1/1:867:0,867	1/1:1089:0,1089	1/1:858:0,858	1/1:945:0,945	1/1:973:0,973	1/1:708:0,708	1/1:910:0,910	1/1:1231:0,1231	1/1:925:0,925	1/1:900:0,900	0/0:1022:1022,0	0/0:286:286,0	0/0:320:320,0	0/0:259:259,0	0/0:497:497,0	0/0:430:430,0	0/0:327:327,0	0/0:316:316,0	0/0:309:309,0	0/0:842:842,0	0/0:592:592,0	0/0:519:519,0	0/0:521:521,0	0/0:515:515,0	0/0:447:447,0	0/0:310:310,0	0/0:855:855,0	0/0:851:851,0	0/0:718:718,0	0/0:635:635,0
chr16	13921731	4339_7	G	A	.	PASS	NS=30;AF=0.017;locori=m	GT:DP:AD	0/0:62:62,0	0/0:74:74,0	0/0:67:67,0	0/0:64:64,0	0/0:72:72,0	0/0:62:62,0	0/0:63:63,0	0/0:74:74,0	0/0:83:83,0	0/0:60:60,0	0/0:157:157,0	0/0:43:43,0	0/0:41:41,0	0/0:40:40,0	0/0:62:62,0	0/0:260:260,0	0/0:34:34,0	0/0:41:41,0	0/0:39:39,0	0/0:127:127,0	0/0:62:62,0	0/0:69:69,0	0/0:62:62,0	0/1:87:45,42	0/0:27:27,0	0/0:14:14,0	0/0:121:121,0	0/0:129:129,0	0/0:128:128,0	0/0:70:70,0
chr16	14000130	4340_3	G	A	.	PASS	NS=30;AF=0.133;locori=p	GT:DP:AD	0/0:32:32,0	0/1:49:23,26	0/1:40:20,20	0/1:38:21,17	0/1:34:20,14	0/0:32:32,0	0/1:39:22,17	0/1:36:12,24	0/1:43:19,24	0/1:40:18,22	0/0:73:73,0	0/0:31:31,0	0/0:30:30,0	0/0:17:17,0	0/0:42:42,0	0/0:102:102,0	0/0:29:29,0	0/0:25:25,0	0/0:34:34,0	0/0:56:56,0	0/0:44:44,0	0/0:35:35,0	0/0:32:32,0	0/0:38:38,0	0/0:39:39,0	0/0:22:22,0	0/0:52:52,0	0/0:51:51,0	0/0:47:47,0	0/0:40:40,0
chr16	14236490	4345_6	G	A	.	PASS	NS=30;AF=0.017;locori=p	GT:DP:AD	0/0:45:45,0	0/0:68:68,0	0/0:51:51,0	0/0:54:54,0	0/0:63:63,0	0/1:41:17,24	0/0:42:42,0	0/0:73:73,0	0/0:47:47,0	0/0:64:64,0	0/0:127:127,0	0/0:36:36,0	0/0:32:32,0	0/0:29:29,0	0/0:54:54,0	0/0:180:180,0	0/0:49:49,0	0/0:25:25,0	0/0:29:29,0	0/0:94:94,0	0/0:51:51,0	0/0:42:42,0	0/0:55:55,0	0/0:75:75,0	0/0:34:34,0	0/0:36:36,0	0/0:89:89,0	0/0:92:92,0	0/0:119:119,0	0/0:62:62,0
chr16	14603892	4349_45	G	C	.	PASS	NS=30;AF=0.283;locori=p	GT:DP:AD	0/0:768:768,0	0/0:863:863,0	0/0:668:668,0	0/0:771:771,0	0/0:726:726,0	0/0:583:583,0	0/0:756:756,0	0/0:833:833,0	0/0:846:846,0	0/0:781:781,0	0/0:784:784,0	0/0:221:221,0	0/0:188:188,0	0/0:160:160,0	0/0:325:325,0	0/0:432:432,0	0/0:249:249,0	0/0:201:201,0	0/0:189:189,0	0/0:650:650,0	0/1:420:189,231	0/0:350:350,0	1/1:283:0,283	1/1:552:0,552	1/1:237:0,237	1/1:207:0,207	1/1:539:0,539	1/1:560:0,560	1/1:616:0,616	1/1:407:0,407
chr16	15296262	4364_11	T	A	.	PASS	NS=30;AF=0.367;locori=m	GT:DP:AD	0/0:555:555,0	0/0:665:665,0	0/0:532:532,0	0/0:555:555,0	0/0:638:638,0	0/0:484:484,0	0/0:522:522,0	0/0:660:660,0	0/0:560:560,0	0/0:600:600,0	1/1:498:0,498	1/1:192:0,192	1/1:188:0,188	1/1:133:0,133	1/1:280:0,280	1/1:383:0,383	1/1:193:0,193	1/1:163:0,163	1/1:180:0,180	1/1:464:0,464	0/0:319:319,0	0/1:220:102,118	0/0:247:247,0	0/1:279:119,160	0/0:196:196,0	0/0:126:126,0	0/0:337:337,0	0/0:363:363,0	0/0:297:297,0	0/0:338:338,0
chr16	16365745	4384_2	T	G	.	PASS	NS=30;AF=0.017;locori=p	GT:DP:AD	0/0:103:103,0	0/0:112:112,0	0/0:87:87,0	0/0:88:88,0	0/0:91:91,0	0/0:79:79,0	0/0:95:95,0	0/0:91:91,0	0/0:97:97,0	0/0:101:101,0	0/0:133:133,0	0/0:51:51,0	0/0:41:41,0	0/0:47:47,0	0/0:74:74,0	0/0:182:182,0	0/0:68:68,0	0/0:51:51,0	0/0:46:46,0	0/0:124:124,0	0/0:84:84,0	0/0:60:60,0	0/0:70:70,0	0/1:83:40,43	0/0:60:60,0	0/0:24:24,0	0/0:128:128,0	0/0:54:54,0	0/0:108:108,0	0/0:73:73,0
chr16	16703520	4391_39	G	C	.	PASS	NS=30;AF=0.083;locori=p	GT:DP:AD	0/0:429:429,0	0/0:651:651,0	0/0:541:541,0	0/0:593:593,0	0/0:494:494,0	0/0:450:450,0	0/0:497:497,0	0/0:649:649,0	0/0:504:504,0	0/0:524:524,0	0/0:478:478,0	0/0:163:163,0	0/0:139:139,0	0/0:118:118,0	0/0:241:241,0	0/0:390:390,0	0/0:197:197,0	0/0:166:166,0	0/0:150:150,0	0/0:447:447,0	0/0:383:383,0	0/0:316:316,0	0/0:273:273,0	0/1:364:220,144	1/1:210:0,210	0/1:171:90,81	0/0:583:583,0	0/0:512:512,0	0/0:523:523,0	0/1:356:191,165
chr16	18908058	4425_42	G	T	.	PASS	NS=30;AF=0.333;locori=p	GT:DP:AD	0/0:57:57,0	0/0:75:75,0	0/0:67:67,0	0/0:77:77,0	0/0:68:68,0	0/0:61:61,0	0/0:61:61,0	0/0:83:83,0	0/0:73:73,0	0/0:55:55,0	0/0:129:129,0	0/0:46:46,0	0/0:50:50,0	0/0:34:34,0	0/0:64:64,0	0/0:135:135,0	0/0:38:38,0	0/0:49:49,0	0/0:35:35,0	0/0:112:112,0	1/1:58:0,58	1/1:48:0,48	1/1:62:0,62	1/1:55:0,55	1/1:58:0,58	1/1:38:0,38	1/1:98:0,98	1/1:100:0,100	1/1:59:0,59	1/1:76:0,76
chr16	19151464	4438_14	C	T	.	PASS	NS=30;AF=0.033;locori=m	GT:DP:AD	0/0:199:199,0	0/0:267:267,0	0/0:237:237,0	0/0:277:277,0	0/0:263:263,0	0/0:188:188,0	0/0:244:244,0	0/0:302:302,0	0/0:253:253,0	0/0:223:223,0	0/0:188:188,0	0/0:103:103,0	0/0:70:70,0	0/0:72:72,0	0/0:100:100,0	0/0:246:246,0	0/0:83:83,0	0/0:77:77,0	0/0:69:69,0	0/0:193:193,0	0/0:158:158,0	0/0:111:111,0	0/0:91:91,0	0/1:154:60,94	0/0:102:102,0	0/0:56:56,0	0/0:198:198,0	0/0:183:183,0	0/1:144:66,78	0/0:144:144,0
chr16	19386614	4444_42	G	A	.	PASS	NS=30;AF=0.350;locori=m	GT:DP:AD	1/1:46:0,46	1/1:69:0,69	1/1:60:0,60	1/1:57:0,57	1/1:49:0,49	1/1:58:0,58	1/1:66:0,66	1/1:67:0,67	1/1:49:0,49	1/1:59:0,59	0/0:132:132,0	0/0:48:48,0	0/0:29:29,0	0/0:29:29,0	0/0:65:65,0	0/0:163:163,0	0/0:27:27,0	0/0:38:38,0	0/0:35:35,0	0/0:105:105,0	0/1:56:29,27	0/0:63:63,0	0/0:65:65,0	0/0:69:69,0	0/0:44:44,0	0/0:41:41,0	0/0:100:100,0	0/0:81:81,0	0/0:101:101,0	0/0:63:63,0
chr16	19448646	4445_38	C	A	.	PASS	NS=30;AF=0.050;locori=p	GT:DP:AD	0/0:735:735,0	0/0:857:857,0	0/0:647:647,0	0/0:781:781,0	0/0:796:796,0	0/0:523:523,0	0/0:720:720,0	0/0:847:847,0	0/0:689:689,0	0/0:717:717,0	0/0:1461:1461,0	0/0:633:633,0	0/0:504:504,0	0/0:452:452,0	0/0:946:946,0	0/0:518:518,0	0/0:567:567,0	0/0:568:568,0	0/0:455:455,0	0/0:1463:1463,0	0/1:1062:524,538	1/1:916:0,916	0/0:802:802,0	0/0:902:902,0	0/0:839:839,0	0/0:444:444,0	0/0:1336:1336,0	0/0:1167:1167,0	0/0:850:850,0	0/0:1042:1042,0
chr16	20124250	4455_18	G	A	.	PASS	NS=30;AF=0.333;locori=p	GT:DP:AD	1/1:162:0,162	1/1:225:0,225	1/1:132:0,132	1/1:176:0,176	1/1:207:0,207	1/1:143:0,143	1/1:170:0,170	1/1:192:0,192	1/1:193:0,193	1/1:230:0,230	0/0:388:388,0	0/0:180:180,0	0/0:126:126,0	0/0:145:145,0	0/0:300:300,0	0/0:365:365,0	0/0:183:183,0	0/0:194:194,0	0/0:149:149,0	0/0:469:469,0	0/0:331:331,0	0/0:301:301,0	0/0:278:278,0	0/0:225:225,0	0/0:260:260,0	0/0:147:147,0	0/0:420:420,0	0/0:327:327,0	0/0:239:239,0	0/0:350:350,0
chr16	20153049	4456_20	A	C	.	PASS	NS=30;AF=0.333;locori=p	GT:DP:AD	0/0:172:172,0	0/0:220:220,0	0/0:161:161,0	0/0:178:178,0	0/0:153:153,0	0/0:115:115,0	0/0:156:156,0	0/0:196:196,0	0/0:187:187,0	0/0:183:183,0	1/1:348:0,348	1/1:190:0,190	1/1:203:0,203	1/1:163:0,163	1/1:310:0,310	1/1:403:0,403	1/1:204:0,204	1/1:200:0,200	1/1:183:0,183	1/1:451:0,451	0/0:367:367,0	0/0:265:265,0	0/0:284:284,0	0/0:319:319,0	0/0:285:285,0	0/0:174:174,0	0/0:544:544,0	0/0:449:449,0	0/0:302:302,0	0/0:349:349,0
chr16	20299786	4459_29	G	A	.	PASS	NS=30;AF=0.333;locori=p	GT:DP:AD	0/0:55:55,0	0/0:55:55,0	0/0:46:46,0	0/0:65:65,0	0/0:47:47,0	0/0:49:49,0	0/0:59:59,0	0/0:73:73,0	0/0:64:64,0	0/0:47:47,0	1/1:68:0,68	1/1:39:0,39	1/1:26:0,26	1/1:29:0,29	1/1:60:0,60	1/1:264:0,264	1/1:43:0,43	1/1:36:0,36	1/1:23:0,23	1/1:91:0,91	0/0:26:26,0	0/0:190:190,0	0/0:201:201,0	0/0:173:173,0	0/0:209:209,0	0/0:93:93,0	0/0:301:301,0	0/0:424:424,0	0/0:258:258,0	0/0:239:239,0
chr16	20630647	4463_4	G	A	.	PASS	NS=30;AF=0.350;locori=p	GT:DP:AD	1/1:93:0,93	1/1:88:0,88	1/1:88:0,88	1/1:94:0,94	1/1:86:0,86	1/1:62:0,62	1/1:67:0,67	1/1:78:0,78	1/1:89:0,89	1/1:84:0,84	0/0:354:354,0	0/0:141:141,0	0/0:149:149,0	0/0:99:99,0	0/0:250:250,0	0/0:449:449,0	0/0:164:164,0	0/0:154:154,0	0/0:160:160,0	0/0:390:390,0	0/0:275:275,0	0/0:180:180,0	0/0:214:214,0	0/0:211:211,0	0/0:186:186,0	0/0:103:103,0	0/0:327:327,0	0/0:247:247,0	0/0:226:226,0	0/1:239:121,118
chr16	21096601	4473_19	T	C	.	PASS	NS=30;AF=0.333;locori=m	GT:DP:AD	1/1:433:0,433	1/1:520:0,520	1/1:423:0,423	1/1:423:0,423	1/1:451:0,451	1/1:392:0,392	1/1:450:0,450	1/1:557:0,557	1/1:511:0,511	1/1:492:0,492	0/0:340:340,0	0/0:133:133,0	0/0:125:125,0	0/0:81:81,0	0/0:227:227,0	0/0:257:257,0	0/0:124:124,0	0/0:138:138,0	0/0:110:110,0	0/0:385:385,0	0/0:281:281,0	0/0:237:237,0	0/0:277:277,0	0/0:214:214,0	0/0:199:199,0	0/0:98:98,0	0/0:347:347,0	0/0:301:301,0	0/0:119:119,0	0/0:298:298,0
chr16	21260699	4475_5	T	G	.	PASS	NS=30;AF=0.250;locori=p	GT:DP:AD	0/1:809:389,420	0/1:1089:587,502	0/1:894:388,506	0/1:1036:524,512	1/1:1004:0,1004	1/1:850:0,850	0/1:935:438,497	0/1:1184:558,626	1/1:1056:0,1056	0/1:1094:528,566	0/0:1296:1296,0	0/0:409:409,0	0/0:359:359,0	0/0:239:239,0	0/0:602:602,0	0/0:371:371,0	0/0:348:348,0	0/0:435:435,0	0/0:360:360,0	0/0:944:944,0	0/0:681:681,0	0/0:559:559,0	0/0:508:508,0	0/1:683:295,388	0/0:504:504,0	0/0:279:279,0	0/1:1092:502,590	0/0:859:859,0	0/0:759:759,0	0/0:735:735,0
chr16	22102812	4491_2	T	C	.	PASS	NS=30;AF=0.333;locori=m	GT:DP:AD	0/0:21:21,0	0/0:23:23,0	0/0:12:12,0	0/0:71:71,0	0/0:70:70,0	0/0:102:102,0	0/0:119:119,0	0/0:35:35,0	0/0:70:70,0	0/0:59:59,0	0/0:147:147,0	0/0:67:67,0	0/0:60:60,0	0/0:49:49,0	0/0:115:115,0	0/0:273:273,0	0/0:69:69,0	0/0:76:76,0	0/0:59:59,0	0/0:233:233,0	1/1:161:0,161	1/1:126:0,126	1/1:107:0,107	1/1:111:0,111	1/1:124:0,124	1/1:66:0,66	1/1:220:0,220	1/1:163:0,163	1/1:94:0,94	1/1:149:0,149
chr16	22296842	4495_15	A	G	.	PASS	NS=30;AF=0.333;locori=m	GT:DP:AD	1/1:861:0,861	1/1:1011:0,1011	1/1:802:0,802	1/1:1072:0,1072	1/1:900:0,900	1/1:809:0,809	1/1:967:0,967	1/1:1249:0,1249	1/1:1046:0,1046	1/1:951:0,951	0/0:1751:1751,0	0/0:534:534,0	0/0:425:425,0	0/0:360:360,0	0/0:809:809,0	0/0:517:517,0	0/0:460:460,0	0/0:527:527,0	0/0:391:391,0	0/0:1351:1351,0	0/0:1025:1025,0	0/0:695:695,0	0/0:608:608,0	0/0:1132:1132,0	0/0:723:723,0	0/0:358:358,0	0/0:1429:1429,0	0/0:1375:1375,0	0/0:1477:1477,0	0/0:771:771,0
chr16	22447405	4500_5	C	G	.	PASS	NS=30;AF=0.333;locori=m	GT:DP:AD	1/1:76:0,76	1/1:87:0,87	1/1:70:0,70	1/1:69:0,69	1/1:85:0,85	1/1:53:0,53	1/1:68:0,68	1/1:101:0,101	1/1:67:0,67	1/1:94:0,94	0/0:212:212,0	0/0:85:85,0	0/0:48:48,0	0/0:59:59,0	0/0:102:102,0	0/0:386:386,0	0/0:76:76,0	0/0:66:66,0	0/0:47:47,0	0/0:214:214,0	0/0:158:158,0	0/0:94:94,0	0/0:115:115,0	0/0:110:110,0	0/0:108:108,0	0/0:60:60,0	0/0:207:207,0	0/0:159:159,0	0/0:138:138,0	0/0:129:129,0
chr16	22687105	4507_23	A	G	.	PASS	NS=30;AF=0.333;locori=p	GT:DP:AD	0/0:101:101,0	0/0:156:156,0	0/0:125:125,0	0/0:134:134,0	0/0:132:132,0	0/0:103:103,0	0/0:98:98,0	0/0:135:135,0	0/0:128:128,0	0/0:133:133,0	1/1:126:0,126	1/1:32:0,32	1/1:50:0,50	1/1:32:0,32	1/1:66:0,66	1/1:166:0,166	1/1:42:0,42	1/1:44:0,44	1/1:31:0,31	1/1:108:0,108	0/0:66:66,0	0/0:66:66,0	0/0:61:61,0	0/0:108:108,0	0/0:77:77,0	0/0:26:26,0	0/0:104:104,0	0/0:115:115,0	0/0:130:130,0	0/0:78:78,0
chr16	23028853	4514_27	C	A	.	PASS	NS=30;AF=0.333;locori=m	GT:DP:AD	1/1:73:0,73	1/1:85:0,85	1/1:87:0,87	1/1:64:0,64	1/1:67:0,67	1/1:64:0,64	1/1:59:0,59	1/1:106:0,106	1/1:69:0,69	1/1:67:0,67	0/0:165:165,0	0/0:62:62,0	0/0:54:54,0	0/0:41:41,0	0/0:55:55,0	0/0:216:216,0	0/0:47:47,0	0/0:42:42,0	0/0:46:46,0	0/0:108:108,0	0/0:71:71,0	0/0:73:73,0	0/0:69:69,0	0/0:104:104,0	0/0:69:69,0	0/0:32:32,0	0/0:136:136,0	0/0:146:146,0	0/0:140:140,0	0/0:81:81,0
chr16	24694890	4545_39	G	T	.	PASS	NS=30;AF=0.083;locori=m	GT:DP:AD	0/0:505:505,0	0/0:721:721,0	0/0:557:557,0	0/0:676:676,0	0/0:647:647,0	0/0:550:550,0	0/0:562:562,0	0/0:734:734,0	0/0:726:726,0	0/0:635:635,0	0/0:1436:1436,0	0/0:446:446,0	0/0:458:458,0	0/0:355:355,0	0/0:799:799,0	0/0:513:513,0	0/0:467:467,0	0/0:475:475,0	0/0:392:392,0	0/0:1147:1147,0	0/0:994:994,0	0/0:817:817,0	0/1:807:339,468	1/1:879:0,879	0/0:789:789,0	0/1:397:210,187	0/1:1217:629,588	0/0:1156:1156,0	0/0:871:871,0	0/0:921:921,0
chr16	24988922	4551_24	T	C	.	PASS	NS=30;AF=0.233;locori=p	GT:DP:AD	1/1:581:0,581	0/1:663:339,324	0/1:584:302,282	0/1:658:362,296	0/1:675:336,339	1/1:516:0,516	1/1:619:0,619	0/1:682:346,336	0/1:707:353,354	1/1:629:0,629	0/0:632:632,0	0/0:206:206,0	0/0:148:148,0	0/0:114:114,0	0/0:257:257,0	0/0:399:399,0	0/0:184:184,0	0/0:150:150,0	0/0:117:117,0	0/0:591:591,0	0/0:358:358,0	0/0:254:254,0	0/0:275:275,0	0/0:416:416,0	0/0:239:239,0	0/0:151:151,0	0/0:559:559,0	0/0:427:427,0	0/0:455:455,0	0/0:342:342,0
chr16	24989309	4552_44	G	T	.	PASS	NS=30;AF=0.333;locori=m	GT:DP:AD	1/1:701:0,701	1/1:901:0,901	1/1:721:0,721	1/1:737:0,737	1/1:770:0,770	1/1:615:0,615	1/1:745:0,745	1/1:894:0,894	1/1:808:0,808	1/1:889:0,889	0/0:1243:1243,0	0/0:340:340,0	0/0:341:341,0	0/0:303:303,0	0/0:607:607,0	0/0:438:438,0	0/0:396:396,0	0/0:417:417,0	0/0:360:360,0	0/0:1154:1154,0	0/0:683:683,0	0/0:557:557,0	0/0:585:585,0	0/0:791:791,0	0/0:532:532,0	0/0:334:334,0	0/0:1018:1018,0	0/0:998:998,0	0/0:1000:1000,0	0/0:877:877,0
chr16	24990560	4553_34	T	C	.	PASS	NS=30;AF=0.350;locori=p	GT:DP:AD	0/0:23:23,0	0/0:27:27,0	0/0:27:27,0	0/0:31:31,0	0/0:29:29,0	0/0:31:31,0	0/0:29:29,0	0/0:35:35,0	0/0:29:29,0	0/0:40:40,0	1/1:63:0,63	1/1:24:0,24	0/0:29:29,0	0/1:21:13,8	0/1:35:11,24	0/0:92:92,0	0/1:16:8,8	0/1:18:12,6	1/1:14:0,14	0/1:42:29,13	0/1:38:22,16	0/1:38:23,15	1/1:27:0,27	0/1:53:31,22	1/1:33:0,33	0/1:21:9,12	0/0:52:52,0	0/0:46:46,0	0/0:60:60,0	1/1:38:0,38
chr16	25644134	4573_20	T	A	.	PASS	NS=30;AF=0.050;locori=m	GT:DP:AD	0/0:60:60,0	0/0:86:86,0	0/0:67:67,0	0/0:81:81,0	0/0:82:82,0	0/0:66:66,0	0/0:91:91,0	0/0:100:100,0	0/0:65:65,0	0/0:78:78,0	0/0:183:183,0	0/0:49:49,0	0/0:62:62,0	0/0:66:66,0	0/1:121:60,61	0/1:356:172,184	0/0:60:60,0	0/1:63:36,27	0/0:61:61,0	0/0:207:207,0	0/0:156:156,0	0/0:127:127,0	0/0:99:99,0	0/0:78:78,0	0/0:93:93,0	0/0:53:53,0	0/0:226:226,0	0/0:177:177,0	0/0:143:143,0	0/0:113:113,0
chr16	26114554	4587_39	G	A	.	PASS	NS=30;AF=0.233;locori=p	GT:DP:AD	0/0:32:32,0	0/0:40:40,0	0/0:30:30,0	0/0:45:45,0	0/0:38:38,0	0/0:24:24,0	0/0:23:23,0	0/0:51:51,0	0/0:30:30,0	0/0:33:33,0	0/0:102:102,0	0/0:25:25,0	0/0:25:25,0	0/0:26:26,0	0/0:40:40,0	0/0:121:121,0	0/0:17:17,0	0/0:22:22,0	0/0:16:16,0	0/0:38:38,0	1/1:49:0,49	0/1:36:18,18	1/1:38:0,38	0/1:64:33,31	0/0:28:28,0	1/1:30:0,30	0/1:79:32,47	1/1:58:0,58	1/1:76:0,76	0/1:40:17,23
chr16	26373462	4595_4	G	A	.	PASS	NS=30;AF=0.317;locori=p	GT:DP:AD	0/0:18:18,0	0/0:27:27,0	0/0:29:29,0	0/0:17:17,0	0/0:16:16,0	0/0:13:13,0	0/0:19:19,0	0/0:20:20,0	0/0:20:20,0	0/0:20:20,0	0/0:44:44,0	0/0:15:15,0	0/0:15:15,0	0/0:15:15,0	0/0:27:27,0	0/0:96:96,0	0/0:16:16,0	0/0:14:14,0	0/0:11:11,0	0/0:40:40,0	1/1:20:0,20	1/1:22:0,22	1/1:29:0,29	1/1:27:0,27	1/1:32:0,32	1/1:10:0,10	1/1:35:0,35	1/1:28:0,28	0/1:35:21,14	1/1:19:0,19
chr16	26888492	4607_3	C	T	.	PASS	NS=30;AF=0.350;locori=m	GT:DP:AD	0/0:173:173,0	0/0:273:273,0	0/0:240:240,0	0/0:228:228,0	0/0:195:195,0	0/0:171:171,0	0/0:202:202,0	0/0:228:228,0	0/0:335:335,0	0/0:240:240,0	1/1:195:0,195	1/1:90:0,90	1/1:80:0,80	1/1:70:0,70	1/1:107:0,107	1/1:139:0,139	1/1:73:0,73	1/1:78:0,78	1/1:65:0,65	1/1:154:0,154	0/0:185:185,0	0/0:137:137,0	0/0:106:106,0	0/0:130:130,0	0/0:118:118,0	0/0:91:91,0	0/0:208:208,0	0/0:240:240,0	0/1:178:85,93	0/0:213:213,0
chr16	27945986	4620_7	A	G	.	PASS	NS=30;AF=0.350;locori=m	GT:DP:AD	0/0:143:143,0	0/0:166:166,0	0/0:136:136,0	0/0:158:158,0	0/0:126:126,0	0/0:126:126,0	0/0:138:138,0	0/0:158:158,0	0/0:175:175,0	0/0:156:156,0	1/1:245:0,245	1/1:110:0,110	1/1:119:0,119	1/1:105:0,105	1/1:175:0,175	1/1:360:0,360	1/1:110:0,110	1/1:155:0,155	1/1:102:0,102	1/1:336:0,336	0/0:245:245,0	0/0:212:212,0	0/0:177:177,0	0/0:129:129,0	0/0:186:186,0	0/0:93:93,0	0/0:261:261,0	0/0:271:271,0	0/1:80:38,42	0/0:239:239,0
chr16	28172964	4628_26	A	G	.	PASS	NS=30;AF=0.067;locori=m	GT:DP:AD	0/0:26:26,0	0/0:28:28,0	0/0:20:20,0	0/0:24:24,0	0/0:34:34,0	0/0:25:25,0	0/0:23:23,0	0/0:31:31,0	0/0:32:32,0	0/0:18:18,0	0/0:59:59,0	0/0:18:18,0	0/0:24:24,0	0/0:12:12,0	0/0:29:29,0	0/0:127:127,0	0/0:13:13,0	0/0:21:21,0	0/0:18:18,0	0/0:70:70,0	0/0:25:25,0	0/0:32:32,0	0/0:19:19,0	0/0:41:41,0	0/1:22:9,13	0/1:11:7,4	0/1:52:20,32	0/0:49:49,0	0/0:78:78,0	0/1:28:14,14
chr16	28276881	4631_32	C	T	.	PASS	NS=30;AF=0.333;locori=p	GT:DP:AD	1/1:151:0,151	1/1:157:0,157	1/1:136:0,136	1/1:139:0,139	1/1:135:0,135	1/1:125:0,125	1/1:136:0,136	1/1:174:0,174	1/1:146:0,146	1/1:170:0,170	0/0:132:132,0	0/0:112:112,0	0/0:96:96,0	0/0:71:71,0	0/0:160:160,0	0/0:293:293,0	0/0:121:121,0	0/0:114:114,0	0/0:96:96,0	0/0:199:199,0	0/0:215:215,0	0/0:198:198,0	0/0:179:179,0	0/0:102:102,0	0/0:191:191,0	0/0:116:116,0	0/0:223:223,0	0/0:173:173,0	0/0:24:24,0	0/0:188:188,0
chr16	28492680	4636_31	G	A	.	PASS	NS=30;AF=0.350;locori=p	GT:DP:AD	0/0:22:22,0	0/0:33:33,0	0/0:16:16,0	0/0:19:19,0	0/0:18:18,0	0/0:25:25,0	0/0:18:18,0	0/0:33:33,0	0/0:28:28,0	0/0:20:20,0	1/1:42:0,42	1/1:34:0,34	1/1:31:0,31	1/1:14:0,14	1/1:27:0,27	1/1:31:0,31	1/1:11:0,11	1/1:31:0,31	1/1:23:0,23	1/1:33:0,33	0/0:20:20,0	0/0:50:50,0	0/0:21:21,0	0/0:17:17,0	0/0:16:16,0	0/0:31:31,0	0/0:34:34,0	0/0:25:25,0	0/1:39:18,21	0/0:24:24,0
chr18	1033634	4814_1	C	T	.	PASS	NS=30;AF=0.333;locori=m	GT:DP:AD	0/0:12:12,0	0/0:14:14,0	0/0:10:10,0	0/0:13:13,0	0/0:11:11,0	0/0:14:14,0	0/0:12:12,0	0/0:11:11,0	0/0:14:14,0	0/0:10:10,0	1/1:30:0,30	1/1:26:0,26	1/1:32:0,32	1/1:20:0,20	1/1:32:0,32	1/1:23:0,23	1/1:15:0,15	1/1:15:0,15	1/1:26:0,26	1/1:18:0,18	0/0:22:22,0	0/0:37:37,0	0/0:24:24,0	0/0:15:15,0	0/0:20:20,0	0/0:15:15,0	0/0:35:35,0	0/0:24:24,0	0/0:26:26,0	0/0:17:17,0
chr18	1477047	4900_9	G	A	.	PASS	NS=30;AF=0.233;locori=p	GT:DP:AD	0/1:866:500,366	1/1:1012:0,1012	0/1:837:445,392	1/1:1135:0,1135	0/1:1070:559,511	0/1:892:448,444	0/1:880:421,459	1/1:1238:0,1238	1/1:1105:0,1105	0/1:1163:578,585	0/0:1535:1535,0	0/0:421:421,0	0/0:439:439,0	0/0:389:389,0	0/0:721:721,0	0/0:580:580,0	0/0:449:449,0	0/0:515:515,0	0/0:401:401,0	0/0:1359:1359,0	0/0:881:881,0	0/0:679:679,0	0/0:735:735,0	0/0:838:838,0	0/0:658:658,0	0/0:387:387,0	0/0:1396:1396,0	0/0:1067:1067,0	0/0:991:991,0	0/0:803:803,0
chr18	1881036	4982_30	T	G	.	PASS	NS=30;AF=0.017;locori=p	GT:DP:AD	0/0:744:744,0	0/0:1009:1009,0	0/0:904:904,0	0/0:805:805,0	0/0:739:739,0	0/0:738:738,0	0/0:869:869,0	0/1:1049:501,548	0/0:804:804,0	0/0:938:938,0	0/0:1008:1008,0	0/0:371:371,0	0/0:371:371,0	0/0:277:277,0	0/0:520:520,0	0/0:409:409,0	0/0:380:380,0	0/0:394:394,0	0/0:341:341,0	0/0:999:999,0	0/0:797:797,0	0/0:620:620,0	0/0:567:567,0	0/0:663:663,0	0/0:503:503,0	0/0:362:362,0	0/0:851:851,0	0/0:747:747,0	0/0:678:678,0	0/0:633:633,0
chr18	2293016	5075_19	C	T	.	PASS	NS=30;AF=0.333;locori=p	GT:DP:AD	1/1:448:0,448	1/1:461:0,461	1/1:235:0,235	1/1:110:0,110	1/1:104:0,104	1/1:480:0,480	1/1:214:0,214	1/1:141:0,141	1/1:474:0,474	1/1:278:0,278	0/0:557:557,0	0/0:463:463,0	0/0:437:437,0	0/0:333:333,0	0/0:706:706,0	0/0:345:345,0	0/0:536:536,0	0/0:490:490,0	0/0:418:418,0	0/0:978:978,0	0/0:909:909,0	0/0:301:301,0	0/0:1446:1446,0	0/0:529:529,0	0/0:2361:2361,0	0/0:409:409,0	0/0:1290:1290,0	0/0:740:740,0	0/0:914:914,0	0/0:447:447,0
chr18	2335096	5088_24	G	A	.	PASS	NS=30;AF=0.033;locori=m	GT:DP:AD	0/0:38:38,0	0/0:57:57,0	0/0:40:40,0	0/0:34:34,0	0/0:41:41,0	0/0:37:37,0	0/0:37:37,0	0/0:59:59,0	0/0:48:48,0	0/0:55:55,0	0/0:34:34,0	0/0:40:40,0	0/0:32:32,0	0/0:37:37,0	0/0:46:46,0	0/0:92:92,0	0/0:30:30,0	0/0:31:31,0	0/0:38:38,0	0/0:63:63,0	0/0:36:36,0	0/0:36:36,0	0/0:51:51,0	0/0:25:25,0	0/0:42:42,0	0/0:32:32,0	0/1:64:29,35	0/0:38:38,0	0/1:27:12,15	0/0:49:49,0
chr18	2964757	5112_9	T	C	.	PASS	NS=30;AF=0.133;locori=p	GT:DP:AD	0/1:921:461,460	0/1:1210:603,607	0/1:844:434,410	0/1:1105:513,592	0/0:953:953,0	0/0:810:810,0	0/0:933:933,0	0/1:1174:567,607	1/1:1054:0,1054	0/1:1220:538,682	0/0:1205:1205,0	0/0:400:400,0	0/0:347:347,0	0/0:299:299,0	0/0:653:653,0	0/0:501:501,0	0/0:360:360,0	0/0:391:391,0	0/0:328:328,0	0/0:1053:1053,0	0/0:865:865,0	0/0:660:660,0	0/0:599:599,0	0/0:709:709,0	0/0:643:643,0	0/0:377:377,0	0/0:1083:1083,0	0/0:909:909,0	0/0:659:659,0	0/0:787:787,0
chr18	2969348	5113_38	G	C	.	PASS	NS=30;AF=0.067;locori=p	GT:DP:AD	0/1:356:148,208	0/0:505:505,0	0/0:324:324,0	0/0:452:452,0	0/1:402:193,209	0/1:336:171,165	0/1:478:248,230	0/0:489:489,0	0/0:418:418,0	0/0:469:469,0	0/0:305:305,0	0/0:120:120,0	0/0:110:110,0	0/0:99:99,0	0/0:149:149,0	0/0:294:294,0	0/0:112:112,0	0/0:113:113,0	0/0:85:85,0	0/0:315:315,0	0/0:193:193,0	0/0:143:143,0	0/0:160:160,0	0/0:171:171,0	0/0:118:118,0	0/0:108:108,0	0/0:346:346,0	0/0:234:234,0	0/0:129:129,0	0/0:200:200,0
chr18	3180749	5119_34	C	T	.	PASS	NS=30;AF=0.450;locori=m	GT:DP:AD	0/0:381:381,0	0/0:1003:1003,0	0/0:816:816,0	0/0:1017:1017,0	0/0:924:924,0	0/0:813:813,0	0/0:839:839,0	0/0:1034:1034,0	0/0:485:485,0	0/0:929:929,0	1/1:1113:0,1113	1/1:310:0,310	1/1:264:0,264	1/1:242:0,242	1/1:471:0,471	1/1:424:0,424	1/1:303:0,303	1/1:361:0,361	1/1:304:0,304	1/1:790:0,790	0/1:409:188,221	0/1:442:255,187	0/1:409:223,186	0/1:612:272,340	0/1:380:175,205	0/1:233:138,95	0/0:667:667,0	0/0:789:789,0	0/1:674:327,347	0/0:471:471,0
chr18	3272623	5124_7	T	G	.	PASS	NS=30;AF=0.467;locori=p	GT:DP:AD	1/1:37:0,37	1/1:52:0,52	1/1:30:0,30	1/1:53:0,53	1/1:31:0,31	1/1:48:0,48	1/1:51:0,51	1/1:37:0,37	1/1:39:0,39	1/1:40:0,40	0/0:62:62,0	0/0:47:47,0	0/0:31:31,0	0/0:25:25,0	0/0:26:26,0	0/0:27:27,0	0/0:15:15,0	0/0:24:24,0	0/0:28:28,0	0/0:49:49,0	0/0:23:23,0	1/1:32:0,32	0/0:31:31,0	1/1:26:0,26	0/1:26:17,9	0/1:23:15,8	0/0:29:29,0	0/0:33:33,0	0/1:30:15,15	0/1:20:14,6
chr18	3571999	5127_23	C	T	.	PASS	NS=30;AF=0.167;locori=m	GT:DP:AD	0/0:21:21,0	0/0:35:35,0	0/0:28:28,0	0/0:15:15,0	0/0:33:33,0	0/0:25:25,0	0/0:26:26,0	0/0:27:27,0	0/0:31:31,0	0/0:24:24,0	0/0:74:74,0	0/0:26:26,0	0/0:21:21,0	0/0:14:14,0	0/0:32:32,0	0/0:148:148,0	0/0:19:19,0	0/0:16:16,0	0/0:13:13,0	0/0:64:64,0	0/1:41:17,24	0/1:29:14,15	0/1:31:11,20	1/1:39:0,39	0/1:32:17,15	0/0:23:23,0	0/1:55:32,23	1/1:55:0,55	0/0:46:46,0	0/1:39:24,15
chr18	5110452	5162_4	G	A	.	PASS	NS=30;AF=0.067;locori=p	GT:DP:AD	0/0:836:836,0	0/0:1058:1058,0	0/0:920:920,0	0/1:902:441,461	0/1:936:441,495	0/0:756:756,0	0/1:823:340,483	0/0:1090:1090,0	0/0:878:878,0	0/1:1014:509,505	0/0:1208:1208,0	0/0:429:429,0	0/0:425:425,0	0/0:329:329,0	0/0:689:689,0	0/0:510:510,0	0/0:391:391,0	0/0:381:381,0	0/0:394:394,0	0/0:1143:1143,0	0/0:749:749,0	0/0:648:648,0	0/0:664:664,0	0/0:661:661,0	0/0:580:580,0	0/0:373:373,0	0/0:1053:1053,0	0/0:819:819,0	0/0:755:755,0	0/0:772:772,0
chr18	5110863	5163_14	G	A	.	PASS	NS=30;AF=0.367;locori=m	GT:DP:AD	0/0:74:74,0	0/0:102:102,0	0/0:82:82,0	0/0:94:94,0	0/0:67:67,0	0/0:76:76,0	0/0:80:80,0	0/0:108:108,0	0/0:99:99,0	0/0:110:110,0	1/1:181:0,181	1/1:74:0,74	1/1:44:0,44	1/1:48:0,48	1/1:80:0,80	1/1:174:0,174	1/1:48:0,48	1/1:43:0,43	1/1:43:0,43	1/1:123:0,123	0/1:80:43,37	0/0:80:80,0	0/0:81:81,0	0/0:81:81,0	0/0:78:78,0	0/0:45:45,0	0/1:124:58,66	0/0:113:113,0	0/0:106:106,0	0/0:91:91,0
chr18	5754785	5173_37	C	T	.	PASS	NS=30;AF=0.117;locori=m	GT:DP:AD	0/0:27:27,0	0/1:33:19,14	0/0:26:26,0	0/0:31:31,0	0/0:33:33,0	0/0:24:24,0	0/1:27:17,10	0/1:41:20,21	0/1:26:9,17	0/0:28:28,0	0/0:69:69,0	0/0:18:18,0	0/0:23:23,0	0/0:19:19,0	0/0:28:28,0	0/0:120:120,0	0/0:11:11,0	0/0:22:22,0	0/0:18:18,0	0/0:45:45,0	0/1:49:35,14	0/0:26:26,0	0/0:35:35,0	0/1:51:32,19	0/0:23:23,0	0/1:17:8,9	0/0:51:51,0	0/0:60:60,0	0/0:61:61,0	0/0:34:34,0
chr18	5975105	5177_14	G	A	.	PASS	NS=30;AF=0.017;locori=m	GT:DP:AD	0/0:555:555,0	0/0:687:687,0	0/0:692:692,0	0/1:731:358,373	0/0:745:745,0	0/0:565:565,0	0/0:656:656,0	0/0:834:834,0	0/0:731:731,0	0/0:670:670,0	0/0:870:870,0	0/0:276:276,0	0/0:229:229,0	0/0:178:178,0	0/0:341:341,0	0/0:398:398,0	0/0:233:233,0	0/0:242:242,0	0/0:213:213,0	0/0:566:566,0	0/0:405:405,0	0/0:315:315,0	0/0:328:328,0	0/0:393:393,0	0/0:301:301,0	0/0:213:213,0	0/0:551:551,0	0/0:528:528,0	0/0:720:720,0	0/0:393:393,0
chr18	6021791	5178_31	G	A	.	PASS	NS=30;AF=0.033;locori=m	GT:DP:AD	0/0:412:412,0	0/0:549:549,0	0/0:431:431,0	0/1:416:200,216	0/0:464:464,0	0/0:408:408,0	0/0:462:462,0	0/0:522:522,0	0/0:517:517,0	0/1:539:268,271	0/0:392:392,0	0/0:123:123,0	0/0:120:120,0	0/0:111:111,0	0/0:160:160,0	0/0:363:363,0	0/0:141:141,0	0/0:104:104,0	0/0:124:124,0	0/0:285:285,0	0/0:81:81,0	0/0:157:157,0	0/0:84:84,0	0/0:86:86,0	0/0:162:162,0	0/0:110:110,0	0/0:304:304,0	0/0:249:249,0	0/0:248:248,0	0/0:210:210,0
chr18	6562870	5184_7	A	G	.	PASS	NS=30;AF=0.083;locori=m	GT:DP:AD	0/0:540:540,0	0/1:718:370,348	0/0:677:677,0	0/0:716:716,0	0/0:632:632,0	1/1:536:0,536	0/1:660:320,340	0/0:769:769,0	0/0:665:665,0	0/1:666:368,298	0/0:720:720,0	0/0:209:209,0	0/0:156:156,0	0/0:134:134,0	0/0:288:288,0	0/0:424:424,0	0/0:174:174,0	0/0:179:179,0	0/0:176:176,0	0/0:510:510,0	0/0:294:294,0	0/0:275:275,0	0/0:259:259,0	0/0:381:381,0	0/0:253:253,0	0/0:151:151,0	0/0:476:476,0	0/0:383:383,0	0/0:463:463,0	0/0:364:364,0
chr18	7228712	5192_43	T	G	.	PASS	NS=30;AF=0.467;locori=m	GT:DP:AD	0/0:16:16,0	0/0:27:27,0	0/0:23:23,0	0/0:27:27,0	0/0:23:23,0	0/0:17:17,0	0/0:20:20,0	0/0:17:17,0	0/0:17:17,0	0/0:26:26,0	1/1:54:0,54	1/1:18:0,18	1/1:16:0,16	1/1:12:0,12	1/1:21:0,21	1/1:99:0,99	1/1:20:0,20	1/1:10:0,10	1/1:10:0,10	1/1:34:0,34	0/0:15:15,0	0/0:28:28,0	0/1:17:8,9	0/1:26:17,9	0/1:23:14,9	0/1:18:7,11	0/0:23:23,0	1/1:21:0,21	0/1:65:29,36	0/1:28:14,14
chr18	7495684	5196_15	G	T	.	PASS	NS=30;AF=0.050;locori=p	GT:DP:AD	0/0:774:774,0	0/1:1044:541,503	0/0:838:838,0	0/1:873:424,449	0/0:813:813,0	0/0:707:707,0	0/0:805:805,0	0/1:1033:565,468	0/0:916:916,0	0/0:990:990,0	0/0:1333:1333,0	0/0:449:449,0	0/0:397:397,0	0/0:382:382,0	0/0:755:755,0	0/0:456:456,0	0/0:436:436,0	0/0:462:462,0	0/0:396:396,0	0/0:1235:1235,0	0/0:806:806,0	0/0:723:723,0	0/0:707:707,0	0/0:824:824,0	0/0:629:629,0	0/0:419:419,0	0/0:1093:1093,0	0/0:1005:1005,0	0/0:777:777,0	0/0:757:757,0
chr18	7928948	5205_5	T	A	.	PASS	NS=30;AF=0.383;locori=p	GT:DP:AD	0/0:505:505,0	0/0:738:738,0	0/0:527:527,0	0/0:667:667,0	0/0:604:604,0	0/0:504:504,0	0/0:521:521,0	0/0:644:644,0	0/0:558:558,0	0/0:644:644,0	1/1:1418:0,1418	1/1:323:0,323	1/1:322:0,322	1/1:312:0,312	1/1:504:0,504	1/1:575:0,575	1/1:330:0,330	1/1:355:0,355	1/1:288:0,288	1/1:1024:0,1024	0/0:783:783,0	0/0:497:497,0	0/0:530:530,0	0/0:774:774,0	0/1:545:269,276	0/1:311:139,172	0/0:1106:1106,0	0/1:1082:560,522	0/0:1137:1137,0	0/0:613:613,0
chr18	8179868	5212_23	G	C	.	PASS	NS=30;AF=0.333;locori=p	GT:DP:AD	0/0:69:69,0	0/0:52:52,0	0/0:71:71,0	0/0:60:60,0	0/0:55:55,0	0/0:62:62,0	0/0:62:62,0	0/0:57:57,0	0/0:54:54,0	0/0:68:68,0	1/1:133:0,133	1/1:36:0,36	1/1:33:0,33	1/1:37:0,37	1/1:45:0,45	1/1:186:0,186	1/1:25:0,25	1/1:42:0,42	1/1:30:0,30	1/1:74:0,74	0/0:67:67,0	0/0:58:58,0	0/0:76:76,0	0/0:73:73,0	0/0:47:47,0	0/0:34:34,0	0/0:82:82,0	0/0:84:84,0	0/0:116:116,0	0/0:61:61,0
chr18	8354229	5219_14	G	A	.	PASS	NS=30;AF=0.233;locori=p	GT:DP:AD	0/0:615:615,0	0/0:601:601,0	0/0:525:525,0	0/0:622:622,0	0/0:569:569,0	0/0:449:449,0	0/0:533:533,0	0/0:672:672,0	0/0:526:526,0	0/0:632:632,0	0/0:1182:1182,0	0/0:456:456,0	0/0:368:368,0	0/0:359:359,0	0/0:656:656,0	0/0:366:366,0	0/0:406:406,0	0/0:387:387,0	0/0:327:327,0	0/0:1131:1131,0	1/1:861:0,861	1/1:670:0,670	0/1:656:316,340	0/1:706:382,324	0/1:654:304,350	0/1:350:166,184	1/1:1104:0,1104	0/1:822:428,394	1/1:708:0,708	0/1:1036:537,499
chr18	8561368	5222_26	A	C	.	PASS	NS=30;AF=0.050;locori=m	GT:DP:AD	0/0:54:54,0	0/0:73:73,0	0/0:78:78,0	0/0:57:57,0	0/0:58:58,0	0/1:65:34,31	0/1:57:37,20	0/1:71:37,34	0/0:86:86,0	0/0:48:48,0	0/0:92:92,0	0/0:47:47,0	0/0:47:47,0	0/0:38:38,0	0/0:64:64,0	0/0:164:164,0	0/0:34:34,0	0/0:46:46,0	0/0:43:43,0	0/0:117:117,0	0/0:66:66,0	0/0:79:79,0	0/0:49:49,0	0/0:77:77,0	0/0:60:60,0	0/0:49:49,0	0/0:99:99,0	0/0:87:87,0	0/0:93:93,0	0/0:75:75,0
chr18	8617850	5224_5	G	T	.	PASS	NS=30;AF=0.050;locori=p	GT:DP:AD	0/0:762:762,0	0/0:1040:1040,0	0/0:797:797,0	0/0:909:909,0	0/0:817:817,0	0/0:590:590,0	0/0:789:789,0	0/0:923:923,0	0/0:865:865,0	0/0:857:857,0	0/0:929:929,0	0/0:254:254,0	0/0:199:199,0	0/0:214:214,0	0/0:374:374,0	0/0:449:449,0	0/0:313:313,0	0/0:284:284,0	0/0:186:186,0	0/0:613:613,0	0/0:629:629,0	0/0:513:513,0	0/0:463:463,0	0/1:877:541,336	0/1:343:174,169	0/0:206:206,0	0/0:2318:2318,0	0/1:1155:723,432	0/0:933:933,0	0/0:678:678,0
chr18	9298947	5233_33	A	C	.	PASS	NS=30;AF=0.033;locori=p	GT:DP:AD	0/0:54:54,0	0/0:89:89,0	0/0:76:76,0	0/0:59:59,0	0/0:63:63,0	0/0:61:61,0	0/0:66:66,0	0/0:71:71,0	0/0:73:73,0	0/0:52:52,0	0/0:114:114,0	0/0:52:52,0	0/0:30:30,0	0/0:38:38,0	0/0:52:52,0	0/0:110:110,0	0/0:39:39,0	0/0:48:48,0	0/0:34:34,0	0/0:109:109,0	0/0:57:57,0	0/0:65:65,0	0/0:69:69,0	0/1:73:39,34	0/0:42:42,0	0/1:49:28,21	0/0:121:121,0	0/0:72:72,0	0/0:45:45,0	0/0:68:68,0
chr18	9429149	5236_18	T	C	.	PASS	NS=30;AF=0.017;locori=m	GT:DP:AD	0/0:85:85,0	0/0:98:98,0	0/0:76:76,0	0/0:93:93,0	0/0:100:100,0	0/0:76:76,0	0/0:86:86,0	0/0:120:120,0	0/0:105:105,0	0/0:85:85,0	0/0:143:143,0	0/0:53:53,0	0/0:50:50,0	0/0:52:52,0	0/0:72:72,0	0/0:223:223,0	0/0:63:63,0	0/0:41:41,0	0/0:39:39,0	0/0:123:123,0	0/0:91:91,0	0/0:89:89,0	0/1:75:38,37	0/0:117:117,0	0/0:72:72,0	0/0:36:36,0	0/0:134:134,0	0/0:123:123,0	0/0:167:167,0	0/0:66:66,0
chr18	10814708	4824_32	C	A	.	PASS	NS=30;AF=0.250;locori=p	GT:DP:AD	0/0:122:122,0	0/0:185:185,0	0/0:148:148,0	0/0:175:175,0	0/0:155:155,0	0/0:132:132,0	0/0:111:111,0	0/0:176:176,0	0/0:131:131,0	0/0:159:159,0	0/1:3508:1039,2469	0/1:992:206,786	0/1:1042:257,785	1/1:800:0,800	0/1:1579:400,1179	0/1:4311:1089,3222	0/1:812:165,647	0/1:1097:300,797	1/1:926:0,926	0/1:2154:423,1731	0/0:340:340,0	0/0:708:708,0	0/0:542:542,0	0/1:759:447,312	0/1:397:271,126	0/1:263:209,54	0/0:780:780,0	0/0:764:764,0	0/0:497:497,0	0/0:629:629,0
chr18	11888756	4840_1	C	T	.	PASS	NS=30;AF=0.333;locori=p	GT:DP:AD	0/0:261:261,0	0/0:389:389,0	0/0:246:246,0	0/0:354:354,0	0/0:235:235,0	0/0:339:339,0	0/0:294:294,0	0/0:368:368,0	0/0:341:341,0	0/0:399:399,0	0/0:466:466,0	0/0:189:189,0	0/0:136:136,0	0/0:104:104,0	0/0:193:193,0	0/0:265:265,0	0/0:179:179,0	0/0:155:155,0	0/0:163:163,0	0/0:403:403,0	1/1:156:0,156	1/1:193:0,193	1/1:135:0,135	1/1:255:0,255	1/1:132:0,132	1/1:102:0,102	1/1:315:0,315	1/1:252:0,252	1/1:269:0,269	1/1:204:0,204
chr18	12104483	4844_26	T	C	.	PASS	NS=30;AF=0.100;locori=m	GT:DP:AD	0/0:32:32,0	0/0:56:56,0	0/0:47:47,0	0/0:59:59,0	0/0:43:43,0	0/0:35:35,0	0/0:35:35,0	0/0:49:49,0	0/0:47:47,0	0/0:47:47,0	0/1:103:54,49	0/0:34:34,0	0/0:39:39,0	0/1:24:13,11	0/1:30:20,10	0/1:165:69,96	0/1:25:10,15	0/0:34:34,0	0/0:29:29,0	0/1:72:47,25	0/0:53:53,0	0/0:46:46,0	0/0:42:42,0	0/0:75:75,0	0/0:43:43,0	0/0:36:36,0	0/0:86:86,0	0/0:78:78,0	0/0:81:81,0	0/0:29:29,0
chr18	12253871	4847_17	C	T	.	PASS	NS=30;AF=0.083;locori=p	GT:DP:AD	0/0:62:62,0	0/0:71:71,0	0/0:66:66,0	0/0:68:68,0	0/0:70:70,0	0/0:62:62,0	0/0:64:64,0	0/0:82:82,0	0/0:69:69,0	0/0:69:69,0	0/0:126:126,0	0/0:41:41,0	0/0:33:33,0	0/0:40:40,0	0/0:60:60,0	0/0:216:216,0	0/0:31:31,0	0/0:32:32,0	0/0:36:36,0	0/0:101:101,0	0/1:60:28,32	0/0:53:53,0	0/0:60:60,0	0/1:87:45,42	0/0:46:46,0	0/1:35:19,16	0/0:97:97,0	0/0:88:88,0	0/1:130:60,70	0/1:71:31,40
chr18	12471601	4851_43	A	T	.	PASS	NS=30;AF=0.017;locori=p	GT:DP:AD	0/0:630:630,0	0/0:787:787,0	0/0:645:645,0	0/0:636:636,0	0/0:703:703,0	0/0:582:582,0	0/0:663:663,0	0/0:782:782,0	0/0:582:582,0	0/0:654:654,0	0/0:922:922,0	0/0:489:489,0	0/0:453:453,0	0/0:373:373,0	0/0:710:710,0	0/0:395:395,0	0/0:503:503,0	0/0:533:533,0	0/0:426:426,0	0/0:1020:1020,0	0/0:899:899,0	0/0:748:748,0	0/0:742:742,0	0/0:305:305,0	0/0:695:695,0	0/0:398:398,0	0/0:875:875,0	0/1:681:345,336	0/0:175:175,0	0/0:619:619,0
chr18	13421708	4871_13	G	A	.	PASS	NS=30;AF=0.017;locori=m	GT:DP:AD	0/0:34:34,0	0/0:40:40,0	0/0:29:29,0	0/0:29:29,0	0/0:34:34,0	0/0:27:27,0	0/0:30:30,0	0/0:36:36,0	0/0:26:26,0	0/0:35:35,0	0/0:86:86,0	0/0:33:33,0	0/0:18:18,0	0/0:27:27,0	0/0:35:35,0	0/0:125:125,0	0/0:19:19,0	0/0:28:28,0	0/0:19:19,0	0/0:53:53,0	0/0:32:32,0	0/0:32:32,0	0/0:37:37,0	0/0:48:48,0	0/1:23:12,11	0/0:27:27,0	0/0:65:65,0	0/0:42:42,0	0/0:80:80,0	0/0:29:29,0
chr18	13526466	4876_4	A	G	.	PASS	NS=30;AF=0.450;locori=p	GT:DP:AD	0/0:528:528,0	0/0:608:608,0	0/0:437:437,0	0/0:619:619,0	0/0:551:551,0	0/0:468:468,0	0/0:476:476,0	0/0:671:671,0	0/0:560:560,0	0/0:661:661,0	1/1:1605:0,1605	1/1:443:0,443	1/1:429:0,429	1/1:348:0,348	1/1:746:0,746	1/1:542:0,542	1/1:474:0,474	1/1:539:0,539	1/1:355:0,355	1/1:1378:0,1378	0/1:970:495,475	0/0:811:811,0	0/1:600:323,277	0/1:976:512,464	0/1:753:409,344	0/0:520:520,0	0/1:1411:755,656	0/0:1332:1332,0	0/1:1090:499,591	0/1:940:438,502
chr18	13924560	4880_12	C	T	.	PASS	NS=30;AF=0.300;locori=p	GT:DP:AD	0/1:382:272,110	1/1:246:0,246	1/1:169:0,169	1/1:206:0,206	1/1:212:0,212	1/1:166:0,166	1/1:218:0,218	1/1:215:0,215	0/1:428:307,121	1/1:239:0,239	0/0:171:171,0	0/0:223:223,0	0/0:184:184,0	0/0:151:151,0	0/0:272:272,0	0/0:240:240,0	0/0:223:223,0	0/0:142:142,0	0/0:175:175,0	0/0:397:397,0	0/0:339:339,0	0/0:332:332,0	0/0:286:286,0	0/0:127:127,0	0/0:257:257,0	0/0:146:146,0	0/0:285:285,0	0/0:203:203,0	0/0:36:36,0	0/0:114:114,0
chr18	14005720	4883_12	T	G	.	PASS	NS=30;AF=0.317;locori=p	GT:DP:AD	0/1:808:366,442	1/1:859:0,859	1/1:825:0,825	1/1:800:0,800	1/1:840:0,840	1/1:688:0,688	1/1:832:0,832	1/1:1010:0,1010	1/1:927:0,927	1/1:960:0,960	0/0:1214:1214,0	0/0:512:512,0	0/0:355:355,0	0/0:358:358,0	0/0:722:722,0	0/0:430:430,0	0/0:534:534,0	0/0:452:452,0	0/0:360:360,0	0/0:1106:1106,0	0/0:807:807,0	0/0:717:717,0	0/0:553:553,0	0/0:752:752,0	0/0:639:639,0	0/0:361:361,0	0/0:1050:1050,0	0/0:1027:1027,0	0/0:693:693,0	0/0:694:694,0
chr18	14704006	4898_10	C	A	.	PASS	NS=30;AF=0.333;locori=m	GT:DP:AD	1/1:25:0,25	1/1:25:0,25	1/1:33:0,33	1/1:24:0,24	1/1:34:0,34	1/1:38:0,38	1/1:19:0,19	1/1:38:0,38	1/1:31:0,31	1/1:31:0,31	0/0:108:108,0	0/0:28:28,0	0/0:23:23,0	0/0:24:24,0	0/0:30:30,0	0/0:110:110,0	0/0:33:33,0	0/0:21:21,0	0/0:22:22,0	0/0:66:66,0	0/0:30:30,0	0/0:34:34,0	0/0:27:27,0	0/0:40:40,0	0/0:21:21,0	0/0:39:39,0	0/0:53:53,0	0/0:56:56,0	0/0:58:58,0	0/0:14:14,0
chr18	15967350	4911_2	C	G	.	PASS	NS=30;AF=0.050;locori=m	GT:DP:AD	0/0:538:538,0	0/0:684:684,0	0/0:279:279,0	0/0:342:342,0	0/0:277:277,0	0/0:179:179,0	0/0:298:298,0	0/0:91:91,0	0/0:301:301,0	0/0:753:753,0	0/0:99:99,0	0/0:171:171,0	0/0:107:107,0	0/0:66:66,0	0/0:151:151,0	0/0:115:115,0	0/0:204:204,0	0/0:168:168,0	0/0:110:110,0	0/0:186:186,0	0/0:107:107,0	0/1:55:33,22	0/0:24:24,0	0/0:71:71,0	0/0:67:67,0	0/1:55:21,34	0/0:55:55,0	0/0:232:232,0	0/0:90:90,0	0/1:234:105,129
chr18	16264698	4917_5	C	T	.	PASS	NS=30;AF=0.267;locori=m	GT:DP:AD	1/1:27:0,27	1/1:23:0,23	1/1:19:0,19	0/1:38:23,15	1/1:15:0,15	1/1:20:0,20	0/1:27:13,14	0/1:39:23,16	1/1:24:0,24	0/1:24:13,11	0/0:83:83,0	0/0:31:31,0	0/0:36:36,0	0/0:20:20,0	0/0:57:57,0	0/0:290:290,0	0/0:24:24,0	0/0:38:38,0	0/0:27:27,0	0/0:90:90,0	0/0:93:93,0	0/0:71:71,0	0/0:67:67,0	0/0:54:54,0	0/0:50:50,0	0/0:35:35,0	0/0:122:122,0	0/0:70:70,0	0/0:78:78,0	0/0:88:88,0
chr18	16343063	4921_5	T	G	.	PASS	NS=30;AF=0.367;locori=m	GT:DP:AD	1/1:82:0,82	0/1:83:39,44	1/1:61:0,61	1/1:51:0,51	1/1:67:0,67	0/1:55:28,27	1/1:61:0,61	1/1:88:0,88	1/1:83:0,83	1/1:58:0,58	0/0:141:141,0	0/0:84:84,0	0/0:54:54,0	0/0:64:64,0	0/0:138:138,0	0/0:308:308,0	0/0:87:87,0	0/0:49:49,0	0/0:77:77,0	0/0:174:174,0	0/1:158:80,78	0/0:118:118,0	0/0:122:122,0	0/1:101:59,42	0/0:111:111,0	0/0:74:74,0	0/0:168:168,0	0/0:125:125,0	0/0:83:83,0	1/1:167:0,167
chr18	16669193	4928_16	C	G	.	PASS	NS=30;AF=0.367;locori=m	GT:DP:AD	1/1:37:0,37	1/1:55:0,55	0/1:45:22,23	1/1:38:0,38	0/1:40:21,19	0/0:34:34,0	0/1:31:11,20	1/1:49:0,49	1/1:42:0,42	1/1:54:0,54	0/0:42:42,0	0/0:36:36,0	0/0:39:39,0	0/0:27:27,0	0/0:50:50,0	0/0:101:101,0	0/0:31:31,0	0/0:42:42,0	0/0:34:34,0	0/0:71:71,0	0/1:52:24,28	0/0:49:49,0	0/0:44:44,0	0/1:36:18,18	0/0:48:48,0	0/0:36:36,0	1/1:81:0,81	0/0:68:68,0	0/1:32:18,14	1/1:72:0,72
chr18	16915271	4934_38	G	A	.	PASS	NS=30;AF=0.017;locori=m	GT:DP:AD	0/0:291:291,0	0/0:348:348,0	0/0:284:284,0	0/0:305:305,0	0/0:312:312,0	0/0:267:267,0	0/0:316:316,0	0/0:336:336,0	0/0:287:287,0	0/0:334:334,0	0/0:279:279,0	0/0:110:110,0	0/0:101:101,0	0/0:79:79,0	0/0:144:144,0	0/0:298:298,0	0/0:87:87,0	0/0:112:112,0	0/0:112:112,0	0/0:241:241,0	0/0:163:163,0	0/0:128:128,0	0/1:146:71,75	0/0:143:143,0	0/0:133:133,0	0/0:113:113,0	0/0:237:237,0	0/0:183:183,0	0/0:159:159,0	0/0:163:163,0
chr18	16958570	4936_11	G	A	.	PASS	NS=30;AF=0.267;locori=p	GT:DP:AD	1/1:52:0,52	0/1:89:49,40	1/1:67:0,67	0/1:68:36,32	0/1:64:25,39	1/1:45:0,45	1/1:49:0,49	1/1:65:0,65	1/1:48:0,48	0/1:67:34,33	0/0:133:133,0	0/0:42:42,0	0/0:45:45,0	0/0:38:38,0	0/0:69:69,0	0/0:186:186,0	0/0:53:53,0	0/0:49:49,0	0/0:35:35,0	0/0:119:119,0	0/0:71:71,0	0/0:58:58,0	0/0:71:71,0	0/0:83:83,0	0/0:51:51,0	0/0:45:45,0	0/0:112:112,0	0/0:123:123,0	0/0:125:125,0	0/0:72:72,0
chr18	17987191	4966_34	A	T	.	PASS	NS=30;AF=0.383;locori=p	GT:DP:AD	0/0:605:605,0	0/0:697:697,0	0/0:688:688,0	0/0:692:692,0	0/0:741:741,0	0/0:704:704,0	0/0:734:734,0	0/0:770:770,0	0/0:657:657,0	0/0:646:646,0	1/1:2020:0,2020	1/1:583:0,583	1/1:482:0,482	1/1:410:0,410	1/1:805:0,805	1/1:606:0,606	1/1:452:0,452	1/1:527:0,527	1/1:447:0,447	1/1:1422:0,1422	0/0:921:921,0	0/0:702:702,0	0/0:716:716,0	0/1:1144:547,597	0/0:693:693,0	0/1:395:192,203	0/1:1592:736,856	0/0:1365:1365,0	0/0:1426:1426,0	0/0:900:900,0
chr18	18074224	4970_5	G	A	.	PASS	NS=30;AF=0.017;locori=m	GT:DP:AD	0/0:582:582,0	0/0:788:788,0	0/0:618:618,0	0/0:774:774,0	0/0:707:707,0	0/0:617:617,0	0/0:680:680,0	0/0:887:887,0	0/0:700:700,0	0/0:724:724,0	0/0:907:907,0	0/0:235:235,0	0/0:235:235,0	0/0:206:206,0	0/0:368:368,0	0/0:525:525,0	0/0:222:222,0	0/0:286:286,0	0/0:218:218,0	0/0:624:624,0	0/0:402:402,0	0/1:216:163,53	0/0:280:280,0	0/0:346:346,0	0/0:324:324,0	0/0:112:112,0	0/0:404:404,0	0/0:595:595,0	0/0:515:515,0	0/0:284:284,0
chr18	18611405	4979_39	C	A	.	PASS	NS=30;AF=0.250;locori=p	GT:DP:AD	1/1:729:0,729	0/1:1046:508,538	0/1:750:359,391	0/0:829:829,0	1/1:852:0,852	1/1:739:0,739	1/1:894:0,894	1/1:926:0,926	1/1:893:0,893	0/1:963:475,488	0/0:1620:1620,0	0/0:389:389,0	0/0:362:362,0	0/0:364:364,0	0/0:732:732,0	0/0:536:536,0	0/0:419:419,0	0/0:414:414,0	0/0:387:387,0	0/0:1019:1019,0	0/0:775:775,0	0/0:598:598,0	0/0:910:910,0	0/0:1128:1128,0	0/0:608:608,0	0/0:521:521,0	0/0:1099:1099,0	0/0:971:971,0	0/0:1174:1174,0	0/0:1089:1089,0
chr18	18940988	4986_12	G	A	.	PASS	NS=30;AF=0.033;locori=p	GT:DP:AD	0/0:1133:1133,0	0/0:912:912,0	0/0:804:804,0	0/0:1309:1309,0	0/0:836:836,0	0/0:688:688,0	0/0:906:906,0	0/0:1041:1041,0	0/0:826:826,0	0/0:857:857,0	0/0:799:799,0	0/0:284:284,0	0/0:234:234,0	0/0:233:233,0	0/0:470:470,0	0/0:309:309,0	0/0:301:301,0	0/0:308:308,0	0/0:263:263,0	0/0:778:778,0	0/0:522:522,0	0/0:460:460,0	0/0:492:492,0	0/1:525:266,259	0/0:423:423,0	0/0:247:247,0	0/1:673:311,362	0/0:655:655,0	0/0:501:501,0	0/0:614:614,0
chr18	19575000	4996_7	G	A	.	PASS	NS=30;AF=0.033;locori=p	GT:DP:AD	0/0:39:39,0	0/0:47:47,0	0/0:43:43,0	0/1:67:27,40	0/0:49:49,0	0/0:48:48,0	0/0:61:61,0	0/1:50:25,25	0/0:43:43,0	0/0:42:42,0	0/0:119:119,0	0/0:43:43,0	0/0:26:26,0	0/0:36:36,0	0/0:58:58,0	0/0:208:208,0	0/0:33:33,0	0/0:30:30,0	0/0:44:44,0	0/0:82:82,0	0/0:49:49,0	0/0:60:60,0	0/0:55:55,0	0/0:66:66,0	0/0:44:44,0	0/0:21:21,0	0/0:74:74,0	0/0:69:69,0	0/0:80:80,0	0/0:53:53,0
chr18	19636754	4999_36	T	A	.	PASS	NS=30;AF=0.317;locori=m	GT:DP:AD	0/0:22:22,0	0/0:43:43,0	0/0:18:18,0	0/0:25:25,0	0/0:24:24,0	0/0:32:32,0	0/0:30:30,0	0/0:55:55,0	0/0:40:40,0	0/0:29:29,0	0/0:130:130,0	0/0:32:32,0	0/0:31:31,0	0/0:40:40,0	0/0:71:71,0	0/0:310:310,0	0/0:28:28,0	0/0:42:42,0	0/0:38:38,0	0/0:73:73,0	1/1:94:0,94	1/1:94:0,94	1/1:72:0,72	1/1:113:0,113	1/1:83:0,83	0/1:40:15,25	1/1:184:0,184	1/1:155:0,155	1/1:107:0,107	1/1:102:0,102
chr18	19670428	5000_19	C	T	.	PASS	NS=30;AF=0.033;locori=p	GT:DP:AD	0/0:156:156,0	0/0:201:201,0	0/0:190:190,0	0/0:179:179,0	0/1:179:88,91	0/0:149:149,0	0/0:152:152,0	0/1:201:106,95	0/0:191:191,0	0/0:206:206,0	0/0:157:157,0	0/0:80:80,0	0/0:58:58,0	0/0:63:63,0	0/0:105:105,0	0/0:243:243,0	0/0:78:78,0	0/0:57:57,0	0/0:81:81,0	0/0:158:158,0	0/0:69:69,0	0/0:47:47,0	0/0:36:36,0	0/0:59:59,0	0/0:43:43,0	0/0:48:48,0	0/0:108:108,0	0/0:81:81,0	0/0:95:95,0	0/0:50:50,0
chr18	19876629	5008_33	T	C	.	PASS	NS=30;AF=0.017;locori=p	GT:DP:AD	0/0:663:663,0	0/0:927:927,0	0/0:724:724,0	0/0:929:929,0	0/1:844:391,453	0/0:671:671,0	0/0:751:751,0	0/0:932:932,0	0/0:862:862,0	0/0:756:756,0	0/0:823:823,0	0/0:239:239,0	0/0:202:202,0	0/0:217:217,0	0/0:411:411,0	0/0:454:454,0	0/0:238:238,0	0/0:281:281,0	0/0:215:215,0	0/0:621:621,0	0/0:508:508,0	0/0:411:411,0	0/0:399:399,0	0/0:530:530,0	0/0:372:372,0	0/0:187:187,0	0/0:845:845,0	0/0:667:667,0	0/0:583:583,0	0/0:434:434,0
chr18	19907293	5009_31	C	T	.	PASS	NS=30;AF=0.050;locori=m	GT:DP:AD	0/0:23:23,0	0/0:42:42,0	0/0:25:25,0	0/0:30:30,0	0/1:25:11,14	0/0:18:18,0	0/1:27:13,14	0/0:37:37,0	0/0:29:29,0	0/1:31:20,11	0/0:70:70,0	0/0:29:29,0	0/0:12:12,0	0/0:13:13,0	0/0:36:36,0	0/0:124:124,0	0/0:17:17,0	0/0:14:14,0	0/0:14:14,0	0/0:40:40,0	0/0:38:38,0	0/0:61:61,0	0/0:15:15,0	0/0:38:38,0	0/0:32:32,0	0/0:41:41,0	0/0:87:87,0	0/0:49:49,0	0/0:44:44,0	0/0:69:69,0
chr18	20384494	5025_41	G	A	.	PASS	NS=30;AF=0.183;locori=m	GT:DP:AD	0/0:23:23,0	0/1:26:16,10	0/1:27:10,17	0/1:26:11,15	0/0:34:34,0	0/1:24:10,14	0/1:15:9,6	0/1:30:12,18	0/1:26:17,9	1/1:23:0,23	0/0:65:65,0	0/0:26:26,0	0/0:18:18,0	0/0:24:24,0	0/0:21:21,0	0/0:115:115,0	0/0:22:22,0	0/0:16:16,0	0/0:19:19,0	0/0:61:61,0	0/0:36:36,0	0/0:31:31,0	0/0:29:29,0	0/0:34:34,0	0/0:35:35,0	0/1:23:10,13	0/0:47:47,0	0/0:39:39,0	0/1:46:22,24	0/0:32:32,0
chr18	20479999	5032_23	C	T	.	PASS	NS=30;AF=0.033;locori=p	GT:DP:AD	0/0:937:937,0	0/0:965:965,0	0/1:825:454,371	0/0:999:999,0	0/1:973:512,461	0/0:759:759,0	0/0:899:899,0	0/0:1137:1137,0	0/0:947:947,0	0/0:916:916,0	0/0:1838:1838,0	0/0:476:476,0	0/0:453:453,0	0/0:338:338,0	0/0:771:771,0	0/0:503:503,0	0/0:455:455,0	0/0:548:548,0	0/0:411:411,0	0/0:1196:1196,0	0/0:1028:1028,0	0/0:703:703,0	0/0:713:713,0	0/0:1019:1019,0	0/0:751:751,0	0/0:387:387,0	0/0:1647:1647,0	0/0:1286:1286,0	0/0:1462:1462,0	0/0:1016:1016,0
chr18	21475971	5046_33	C	G	.	PASS	NS=30;AF=0.333;locori=m	GT:DP:AD	1/1:17:0,17	1/1:33:0,33	1/1:30:0,30	1/1:23:0,23	1/1:23:0,23	1/1:19:0,19	1/1:19:0,19	1/1:37:0,37	1/1:23:0,23	1/1:13:0,13	0/0:58:58,0	0/0:39:39,0	0/0:50:50,0	0/0:20:20,0	0/0:39:39,0	0/0:35:35,0	0/0:19:19,0	0/0:43:43,0	0/0:32:32,0	0/0:52:52,0	0/0:45:45,0	0/0:36:36,0	0/0:53:53,0	0/0:35:35,0	0/0:36:36,0	0/0:37:37,0	0/0:30:30,0	0/0:39:39,0	0/0:48:48,0	0/0:17:17,0
chr1_19_17	1122940	5269_0	C	T	.	PASS	NS=30;AF=0.467;locori=p	GT:DP:AD	0/0:205:205,0	0/0:263:263,0	0/0:213:213,0	0/0:233:233,0	0/0:212:212,0	0/0:177:177,0	0/0:212:212,0	0/0:289:289,0	0/0:236:236,0	0/0:273:273,0	1/1:467:0,467	1/1:204:0,204	1/1:244:0,244	1/1:154:0,154	1/1:379:0,379	1/1:384:0,384	1/1:222:0,222	1/1:240:0,240	1/1:240:0,240	1/1:618:0,618	0/1:409:197,212	0/0:362:362,0	0/0:314:314,0	1/1:393:0,393	0/1:371:165,206	0/0:197:197,0	0/1:666:346,320	0/1:452:248,204	0/1:399:214,185	0/1:491:260,231
chr1_19_17	1343119	5317_37	C	T	.	PASS	NS=30;AF=0.017;locori=m	GT:DP:AD	0/0:15:15,0	0/0:33:33,0	0/0:26:26,0	0/0:17:17,0	0/0:32:32,0	0/0:30:30,0	0/0:14:14,0	0/0:24:24,0	0/0:22:22,0	0/0:38:38,0	0/0:58:58,0	0/0:17:17,0	0/0:22:22,0	0/0:15:15,0	0/0:19:19,0	0/0:88:88,0	0/0:13:13,0	0/0:21:21,0	0/0:19:19,0	0/0:42:42,0	0/0:28:28,0	0/0:32:32,0	0/1:24:8,16	0/0:31:31,0	0/0:16:16,0	0/0:24:24,0	0/0:61:61,0	0/0:40:40,0	0/0:40:40,0	0/0:26:26,0
chr1_19_17	1596599	5375_49	A	G	.	PASS	NS=30;AF=0.333;locori=p	GT:DP:AD	0/0:115:115,0	0/0:140:140,0	0/0:143:143,0	0/0:178:178,0	0/0:125:125,0	0/0:122:122,0	0/0:154:154,0	0/0:178:178,0	0/0:163:163,0	0/0:180:180,0	1/1:473:0,473	1/1:127:0,127	1/1:109:0,109	1/1:74:0,74	1/1:209:0,209	1/1:398:0,398	1/1:111:0,111	1/1:135:0,135	1/1:100:0,100	1/1:330:0,330	0/0:239:239,0	0/0:156:156,0	0/0:170:170,0	0/0:214:214,0	0/0:172:172,0	0/0:88:88,0	0/0:351:351,0	0/0:267:267,0	0/0:332:332,0	0/0:210:210,0
chr1_19_17	1628874	5388_43	G	A	.	PASS	NS=30;AF=0.333;locori=m	GT:DP:AD	1/1:52:0,52	1/1:64:0,64	1/1:49:0,49	1/1:52:0,52	1/1:65:0,65	1/1:42:0,42	1/1:40:0,40	1/1:69:0,69	1/1:56:0,56	1/1:64:0,64	0/0:125:125,0	0/0:40:40,0	0/0:40:40,0	0/0:34:34,0	0/0:48:48,0	0/0:199:199,0	0/0:41:41,0	0/0:28:28,0	0/0:25:25,0	0/0:71:71,0	0/0:60:60,0	0/0:50:50,0	0/0:45:45,0	0/0:74:74,0	0/0:60:60,0	0/0:29:29,0	0/0:100:100,0	0/0:98:98,0	0/0:139:139,0	0/0:73:73,0
chr1_19_17	1697713	5399_38	C	T	.	PASS	NS=30;AF=0.333;locori=m	GT:DP:AD	0/0:539:539,0	0/0:622:622,0	0/0:452:452,0	0/0:510:510,0	0/0:512:512,0	0/0:414:414,0	0/0:511:511,0	0/0:607:607,0	0/0:561:561,0	0/0:571:571,0	0/0:645:645,0	0/0:433:433,0	0/0:423:423,0	0/0:312:312,0	0/0:612:612,0	0/0:417:417,0	0/0:405:405,0	0/0:439:439,0	0/0:382:382,0	0/0:1018:1018,0	1/1:760:0,760	1/1:677:0,677	1/1:583:0,583	1/1:456:0,456	1/1:635:0,635	1/1:326:0,326	1/1:879:0,879	1/1:733:0,733	1/1:343:0,343	1/1:678:0,678
chr1_19_17	1963748	5450_27	A	G	.	PASS	NS=30;AF=0.333;locori=m	GT:DP:AD	0/0:122:122,0	0/0:125:125,0	0/0:104:104,0	0/0:147:147,0	0/0:148:148,0	0/0:99:99,0	0/0:99:99,0	0/0:127:127,0	0/0:102:102,0	0/0:102:102,0	1/1:250:0,250	1/1:83:0,83	1/1:63:0,63	1/1:68:0,68	1/1:92:0,92	1/1:217:0,217	1/1:67:0,67	1/1:63:0,63	1/1:67:0,67	1/1:156:0,156	0/0:86:86,0	0/0:71:71,0	0/0:83:83,0	0/0:135:135,0	0/0:70:70,0	0/0:49:49,0	0/0:155:155,0	0/0:125:125,0	0/0:136:136,0	0/0:96:96,0
chr1_19_17	2430350	5547_5	G	A	.	PASS	NS=30;AF=0.017;locori=p	GT:DP:AD	0/0:280:280,0	0/0:344:344,0	0/0:228:228,0	0/0:260:260,0	0/0:265:265,0	0/0:244:244,0	0/0:296:296,0	0/0:325:325,0	0/0:275:275,0	0/0:312:312,0	0/0:615:615,0	0/0:231:231,0	0/0:165:165,0	0/0:154:154,0	0/0:356:356,0	0/0:471:471,0	0/0:203:203,0	0/0:201:201,0	0/0:146:146,0	0/0:545:545,0	0/1:498:273,225	0/0:387:387,0	0/0:361:361,0	0/0:376:376,0	0/0:348:348,0	0/0:230:230,0	0/0:729:729,0	0/0:551:551,0	0/0:508:508,0	0/0:447:447,0
chr1_19_17	2495187	5570_39	T	A	.	PASS	NS=30;AF=0.333;locori=p	GT:DP:AD	1/1:11:0,11	1/1:15:0,15	1/1:17:0,17	1/1:18:0,18	1/1:19:0,19	1/1:12:0,12	1/1:18:0,18	1/1:22:0,22	1/1:19:0,19	1/1:15:0,15	0/0:60:60,0	0/0:27:27,0	0/0:26:26,0	0/0:19:19,0	0/0:33:33,0	0/0:207:207,0	0/0:23:23,0	0/0:18:18,0	0/0:15:15,0	0/0:60:60,0	0/0:32:32,0	0/0:34:34,0	0/0:29:29,0	0/0:29:29,0	0/0:29:29,0	0/0:16:16,0	0/0:43:43,0	0/0:20:20,0	0/0:27:27,0	0/0:44:44,0
chr1_19_17	3016156	5660_32	A	G	.	PASS	NS=30;AF=0.267;locori=m	GT:DP:AD	0/0:330:330,0	0/0:418:418,0	0/0:318:318,0	0/0:449:449,0	0/0:382:382,0	0/0:321:321,0	0/0:330:330,0	0/0:509:509,0	0/0:419:419,0	0/0:425:425,0	0/0:1016:1016,0	0/0:374:374,0	0/0:315:315,0	0/0:238:238,0	0/0:561:561,0	0/0:552:552,0	0/0:320:320,0	0/0:346:346,0	0/0:263:263,0	0/0:860:860,0	0/1:669:338,331	0/1:545:262,283	0/1:493:181,312	1/1:765:0,765	1/1:579:0,579	1/1:340:0,340	1/1:1054:0,1054	1/1:901:0,901	0/1:690:288,402	1/1:599:0,599
chr1_19_17	3066113	5669_29	T	C	.	PASS	NS=30;AF=0.017;locori=p	GT:DP:AD	0/0:23:23,0	0/0:33:33,0	0/0:25:25,0	0/0:21:21,0	0/0:14:14,0	0/0:21:21,0	0/0:18:18,0	0/0:23:23,0	0/0:20:20,0	0/0:31:31,0	0/0:63:63,0	0/0:18:18,0	0/0:14:14,0	0/0:18:18,0	0/0:31:31,0	0/0:95:95,0	0/0:21:21,0	0/0:14:14,0	0/0:20:20,0	0/0:40:40,0	0/1:28:13,15	0/0:27:27,0	0/0:25:25,0	0/0:41:41,0	0/0:18:18,0	0/0:15:15,0	0/0:42:42,0	0/0:51:51,0	0/0:52:52,0	0/0:19:19,0
chr1_19_17	3077843	5670_19	C	T	.	PASS	NS=30;AF=0.133;locori=p	GT:DP:AD	0/0:188:188,0	0/0:236:236,0	0/0:177:177,0	0/0:215:215,0	0/0:233:233,0	0/0:144:144,0	0/0:184:184,0	0/0:258:258,0	0/0:217:217,0	0/0:243:243,0	0/0:117:117,0	0/0:37:37,0	0/0:37:37,0	0/0:40:40,0	0/0:50:50,0	0/0:170:170,0	0/0:51:51,0	0/0:36:36,0	0/0:42:42,0	0/0:101:101,0	0/1:127:73,54	1/1:87:0,87	0/0:65:65,0	0/1:142:69,73	0/0:98:98,0	0/1:59:33,26	1/1:199:0,199	0/0:180:180,0	0/1:144:84,60	0/0:129:129,0
chr1_19_17	4414642	5970_12	T	C	.	PASS	NS=30;AF=0.333;locori=p	GT:DP:AD	1/1:29:0,29	1/1:41:0,41	1/1:42:0,42	1/1:45:0,45	1/1:36:0,36	1/1:42:0,42	1/1:34:0,34	1/1:56:0,56	1/1:46:0,46	1/1:43:0,43	0/0:102:102,0	0/0:32:32,0	0/0:31:31,0	0/0:14:14,0	0/0:36:36,0	0/0:142:142,0	0/0:28:28,0	0/0:23:23,0	0/0:18:18,0	0/0:94:94,0	0/0:54:54,0	0/0:36:36,0	0/0:45:45,0	0/0:62:62,0	0/0:36:36,0	0/0:23:23,0	0/0:94:94,0	0/0:78:78,0	0/0:92:92,0	0/0:54:54,0
chr1_19_17	5122873	6151_19	A	G	.	PASS	NS=30;AF=0.333;locori=m	GT:DP:AD	1/1:665:0,665	1/1:895:0,895	1/1:682:0,682	1/1:796:0,796	1/1:641:0,641	1/1:619:0,619	1/1:722:0,722	1/1:957:0,957	1/1:672:0,672	1/1:770:0,770	0/0:488:488,0	0/0:159:159,0	0/0:164:164,0	0/0:172:172,0	0/0:296:296,0	0/0:366:366,0	0/0:187:187,0	0/0:149:149,0	0/0:139:139,0	0/0:428:428,0	0/0:394:394,0	0/0:327:327,0	0/0:294:294,0	0/0:315:315,0	0/0:308:308,0	0/0:177:177,0	0/0:578:578,0	0/0:439:439,0	0/0:429:429,0	0/0:328:328,0
chr1_19_17	5792994	6310_18	A	T	.	PASS	NS=30;AF=0.333;locori=p	GT:DP:AD	0/0:298:298,0	0/0:402:402,0	0/0:310:310,0	0/0:351:351,0	0/0:329:329,0	0/0:308:308,0	0/0:313:313,0	0/0:438:438,0	0/0:355:355,0	0/0:388:388,0	1/1:719:0,719	1/1:319:0,319	1/1:308:0,308	1/1:202:0,202	1/1:503:0,503	1/1:494:0,494	1/1:308:0,308	1/1:339:0,339	1/1:317:0,317	1/1:989:0,989	0/0:593:593,0	0/0:455:455,0	0/0:527:527,0	0/0:465:465,0	0/0:431:431,0	0/0:244:244,0	0/0:834:834,0	0/0:574:574,0	0/0:397:397,0	0/0:547:547,0
chr1_19_17	5809543	6318_39	G	A	.	PASS	NS=30;AF=0.067;locori=p	GT:DP:AD	0/1:38:17,21	0/0:47:47,0	0/1:43:22,21	0/1:52:28,24	0/0:43:43,0	0/0:39:39,0	0/0:36:36,0	0/0:52:52,0	0/0:53:53,0	0/1:49:27,22	0/0:108:108,0	0/0:31:31,0	0/0:28:28,0	0/0:39:39,0	0/0:33:33,0	0/0:190:190,0	0/0:47:47,0	0/0:20:20,0	0/0:26:26,0	0/0:85:85,0	0/0:52:52,0	0/0:49:49,0	0/0:36:36,0	0/0:53:53,0	0/0:34:34,0	0/0:33:33,0	0/0:84:84,0	0/0:101:101,0	0/0:128:128,0	0/0:40:40,0
chr1_19_17	5885544	6341_28	G	C	.	PASS	NS=30;AF=0.233;locori=p	GT:DP:AD	0/1:656:324,332	1/1:630:0,630	0/1:553:321,232	0/1:583:307,276	1/1:510:0,510	0/1:544:285,259	1/1:625:0,625	1/1:748:0,748	0/1:670:372,298	0/1:638:363,275	0/0:198:198,0	0/0:422:422,0	0/0:296:296,0	0/0:269:269,0	0/0:437:437,0	0/0:192:192,0	0/0:407:407,0	0/0:370:370,0	0/0:333:333,0	0/0:559:559,0	0/0:617:617,0	0/0:491:491,0	0/0:484:484,0	0/0:267:267,0	0/0:511:511,0	0/0:334:334,0	0/0:569:569,0	0/0:347:347,0	0/0:146:146,0	0/0:439:439,0
chr1_19_17	6154361	6408_4	C	A	.	PASS	NS=30;AF=0.333;locori=m	GT:DP:AD	1/1:986:0,986	1/1:1080:0,1080	1/1:877:0,877	1/1:1164:0,1164	1/1:1127:0,1127	1/1:817:0,817	1/1:941:0,941	1/1:1197:0,1197	1/1:1088:0,1088	1/1:1199:0,1199	0/0:1577:1577,0	0/0:536:536,0	0/0:439:439,0	0/0:396:396,0	0/0:718:718,0	0/0:494:494,0	0/0:481:481,0	0/0:441:441,0	0/0:466:466,0	0/0:1331:1331,0	0/0:916:916,0	0/0:696:696,0	0/0:828:828,0	0/0:955:955,0	0/0:684:684,0	0/0:390:390,0	0/0:1322:1322,0	0/0:1183:1183,0	0/0:898:898,0	0/0:1092:1092,0
chr1_19_17	6291437	6439_3	G	C	.	PASS	NS=30;AF=0.333;locori=m	GT:DP:AD	1/1:211:0,211	1/1:271:0,271	1/1:199:0,199	1/1:289:0,289	1/1:195:0,195	1/1:202:0,202	1/1:229:0,229	1/1:301:0,301	1/1:242:0,242	1/1:263:0,263	0/0:775:775,0	0/0:294:294,0	0/0:217:217,0	0/0:244:244,0	0/0:420:420,0	0/0:458:458,0	0/0:298:298,0	0/0:296:296,0	0/0:237:237,0	0/0:780:780,0	0/0:568:568,0	0/0:369:369,0	0/0:436:436,0	0/0:536:536,0	0/0:373:373,0	0/0:210:210,0	0/0:694:694,0	0/0:643:643,0	0/0:517:517,0	0/0:548:548,0
chr1_19_17	6535427	6506_0	C	T	.	PASS	NS=30;AF=0.333;locori=m	GT:DP:AD	0/0:271:271,0	0/0:331:331,0	0/0:304:304,0	0/0:259:259,0	0/0:209:209,0	0/0:261:261,0	0/0:250:250,0	0/0:340:340,0	0/0:264:264,0	0/0:259:259,0	1/1:161:0,161	1/1:82:0,82	1/1:63:0,63	1/1:62:0,62	1/1:104:0,104	1/1:212:0,212	1/1:66:0,66	1/1:71:0,71	1/1:76:0,76	1/1:169:0,169	0/0:129:129,0	0/0:106:106,0	0/0:101:101,0	0/0:113:113,0	0/0:103:103,0	0/0:57:57,0	0/0:191:191,0	0/0:103:103,0	0/0:83:83,0	0/0:134:134,0
chr1_19_17	6911284	6593_39	C	G	.	PASS	NS=30;AF=0.167;locori=p	GT:DP:AD	0/0:871:871,0	0/0:1017:1017,0	0/0:999:999,0	0/0:1008:1008,0	0/0:920:920,0	0/0:757:757,0	0/0:931:931,0	0/0:1124:1124,0	0/0:1030:1030,0	0/0:1070:1070,0	0/0:1215:1215,0	0/0:372:372,0	0/0:296:296,0	0/0:211:211,0	0/0:553:553,0	0/0:560:560,0	0/0:385:385,0	0/0:334:334,0	0/0:287:287,0	0/0:928:928,0	0/1:718:344,374	0/1:502:252,250	0/1:581:318,263	0/1:684:378,306	1/1:474:0,474	1/1:319:0,319	0/0:443:443,0	0/1:977:531,446	0/0:864:864,0	0/1:699:328,371
chr1_19_17	7029880	6617_37	T	C	.	PASS	NS=30;AF=0.333;locori=p	GT:DP:AD	1/1:55:0,55	1/1:76:0,76	1/1:63:0,63	1/1:63:0,63	1/1:65:0,65	1/1:52:0,52	1/1:63:0,63	1/1:65:0,65	1/1:53:0,53	1/1:54:0,54	0/0:109:109,0	0/0:56:56,0	0/0:22:22,0	0/0:29:29,0	0/0:64:64,0	0/0:192:192,0	0/0:51:51,0	0/0:43:43,0	0/0:39:39,0	0/0:116:116,0	0/0:82:82,0	0/0:83:83,0	0/0:66:66,0	0/0:67:67,0	0/0:80:80,0	0/0:51:51,0	0/0:135:135,0	0/0:93:93,0	0/0:81:81,0	0/0:101:101,0
chr1_19_17	7030265	6618_8	A	T	.	PASS	NS=30;AF=0.300;locori=m	GT:DP:AD	0/0:135:135,0	0/0:189:189,0	0/0:135:135,0	0/0:151:151,0	0/0:153:153,0	0/0:99:99,0	0/0:146:146,0	0/0:193:193,0	0/0:146:146,0	0/0:162:162,0	0/0:373:373,0	0/0:153:153,0	0/0:160:160,0	0/0:124:124,0	0/0:270:270,0	0/0:405:405,0	0/0:172:172,0	0/0:203:203,0	0/0:124:124,0	0/0:433:433,0	1/1:237:0,237	1/1:128:0,128	0/1:179:113,66	1/1:128:0,128	1/1:166:0,166	1/1:81:0,81	1/1:257:0,257	1/1:194:0,194	0/1:162:83,79	1/1:170:0,170
chr1_19_17	7608645	6742_24	A	G	.	PASS	NS=30;AF=0.333;locori=p	GT:DP:AD	0/0:13:13,0	0/0:21:21,0	0/0:14:14,0	0/0:22:22,0	0/0:15:15,0	0/0:18:18,0	0/0:21:21,0	0/0:17:17,0	0/0:20:20,0	0/0:20:20,0	1/1:74:0,74	1/1:19:0,19	1/1:11:0,11	1/1:17:0,17	1/1:20:0,20	1/1:103:0,103	1/1:11:0,11	1/1:17:0,17	1/1:21:0,21	1/1:45:0,45	0/0:24:24,0	0/0:20:20,0	0/0:17:17,0	0/0:25:25,0	0/0:22:22,0	0/0:13:13,0	0/0:37:37,0	0/0:38:38,0	0/0:59:59,0	0/0:24:24,0
chr1_19_17	7676163	6760_36	C	T	.	PASS	NS=30;AF=0.333;locori=p	GT:DP:AD	0/0:764:764,0	0/0:1039:1039,0	0/0:868:868,0	0/0:992:992,0	0/0:896:896,0	0/0:671:671,0	0/0:723:723,0	0/0:1032:1032,0	0/0:969:969,0	0/0:906:906,0	0/0:1008:1008,0	0/0:275:275,0	0/0:266:266,0	0/0:186:186,0	0/0:442:442,0	0/0:441:441,0	0/0:301:301,0	0/0:275:275,0	0/0:268:268,0	0/0:861:861,0	1/1:545:0,545	1/1:477:0,477	1/1:403:0,403	1/1:590:0,590	1/1:387:0,387	1/1:267:0,267	1/1:874:0,874	1/1:647:0,647	1/1:593:0,593	1/1:625:0,625
chr1_19_17	8306555	6932_35	T	G	.	PASS	NS=30;AF=0.367;locori=p	GT:DP:AD	1/1:46:0,46	1/1:60:0,60	1/1:40:0,40	1/1:52:0,52	1/1:49:0,49	1/1:40:0,40	1/1:29:0,29	1/1:61:0,61	1/1:44:0,44	1/1:45:0,45	0/0:72:72,0	0/0:32:32,0	0/0:26:26,0	0/0:20:20,0	0/0:51:51,0	0/0:126:126,0	0/0:34:34,0	0/0:29:29,0	0/0:37:37,0	0/0:78:78,0	0/0:43:43,0	0/0:44:44,0	0/1:35:21,14	0/0:55:55,0	0/0:43:43,0	0/0:27:27,0	0/0:74:74,0	0/1:65:27,38	0/0:49:49,0	0/0:55:55,0
chr1_19_17	9730807	6975_17	C	T	.	PASS	NS=30;AF=0.333;locori=m	GT:DP:AD	1/1:250:0,250	1/1:361:0,361	1/1:269:0,269	1/1:242:0,242	1/1:249:0,249	1/1:201:0,201	1/1:259:0,259	1/1:309:0,309	1/1:290:0,290	1/1:307:0,307	0/0:518:518,0	0/0:185:185,0	0/0:117:117,0	0/0:137:137,0	0/0:224:224,0	0/0:311:311,0	0/0:178:178,0	0/0:129:129,0	0/0:123:123,0	0/0:459:459,0	0/0:399:399,0	0/0:270:270,0	0/0:254:254,0	0/0:417:417,0	0/0:256:256,0	0/0:162:162,0	0/0:549:549,0	0/0:588:588,0	0/0:628:628,0	0/0:348:348,0
chr1_19_17	9950407	6979_35	G	T	.	PASS	NS=30;AF=0.033;locori=p	GT:DP:AD	0/0:24:24,0	0/0:41:41,0	0/0:39:39,0	0/0:14:14,0	0/0:22:22,0	0/0:15:15,0	0/0:14:14,0	0/0:17:17,0	0/0:16:16,0	0/0:38:38,0	0/0:34:34,0	0/0:21:21,0	0/0:25:25,0	0/0:24:24,0	0/0:25:25,0	0/0:103:103,0	0/0:24:24,0	0/0:19:19,0	0/0:28:28,0	0/0:78:78,0	0/0:92:92,0	0/0:84:84,0	0/0:71:71,0	0/0:47:47,0	1/1:54:0,54	0/0:36:36,0	0/0:68:68,0	0/0:53:53,0	0/0:20:20,0	0/0:62:62,0
chr1_19_17	10282432	5252_40	C	T	.	PASS	NS=30;AF=0.017;locori=p	GT:DP:AD	0/0:29:29,0	0/0:37:37,0	0/0:28:28,0	0/0:42:42,0	0/0:32:32,0	0/0:28:28,0	0/0:24:24,0	0/0:44:44,0	0/0:45:45,0	0/0:33:33,0	0/0:93:93,0	0/0:23:23,0	0/0:14:14,0	0/0:25:25,0	0/0:39:39,0	0/0:167:167,0	0/0:21:21,0	0/0:26:26,0	0/0:11:11,0	0/0:73:73,0	0/0:41:41,0	0/0:32:32,0	0/0:33:33,0	0/0:45:45,0	0/0:25:25,0	0/0:24:24,0	0/0:61:61,0	0/0:55:55,0	0/1:79:37,42	0/0:36:36,0
chr1_19_17	11068069	5265_12	A	G	.	PASS	NS=30;AF=0.033;locori=p	GT:DP:AD	0/0:464:464,0	0/0:497:497,0	0/0:376:376,0	0/0:418:418,0	0/0:359:359,0	0/0:318:318,0	0/0:399:399,0	0/0:481:481,0	0/0:468:468,0	0/0:426:426,0	0/0:156:156,0	0/0:154:154,0	0/0:161:161,0	0/1:105:52,53	0/0:173:173,0	0/0:187:187,0	0/0:112:112,0	0/0:146:146,0	0/1:136:76,60	0/0:258:258,0	0/0:202:202,0	0/0:189:189,0	0/0:189:189,0	0/0:107:107,0	0/0:170:170,0	0/0:142:142,0	0/0:163:163,0	0/0:141:141,0	0/0:32:32,0	0/0:226:226,0
chr1_19_17	11353272	5271_32	C	T	.	PASS	NS=30;AF=0.333;locori=p	GT:DP:AD	1/1:470:0,470	1/1:520:0,520	1/1:483:0,483	1/1:487:0,487	1/1:465:0,465	1/1:422:0,422	1/1:508:0,508	1/1:514:0,514	1/1:494:0,494	1/1:540:0,540	0/0:238:238,0	0/0:162:162,0	0/0:106:106,0	0/0:106:106,0	0/0:220:220,0	0/0:229:229,0	0/0:136:136,0	0/0:145:145,0	0/0:131:131,0	0/0:348:348,0	0/0:222:222,0	0/0:213:213,0	0/0:190:190,0	0/0:222:222,0	0/0:194:194,0	0/0:122:122,0	0/0:289:289,0	0/0:207:207,0	0/0:153:153,0	0/0:237:237,0
chr1_19_17	11886472	5280_46	C	T	.	PASS	NS=30;AF=0.067;locori=m	GT:DP:AD	0/0:99:99,0	0/0:75:75,0	0/0:83:83,0	0/0:64:64,0	0/0:71:71,0	0/0:96:96,0	0/0:133:133,0	0/0:147:147,0	0/0:76:76,0	0/0:167:167,0	0/0:97:97,0	0/1:182:86,96	0/0:165:165,0	0/0:93:93,0	0/1:148:82,66	0/0:184:184,0	0/1:128:71,57	0/1:143:58,85	0/0:116:116,0	0/0:304:304,0	0/0:235:235,0	0/0:211:211,0	0/0:218:218,0	0/0:99:99,0	0/0:154:154,0	0/0:154:154,0	0/0:185:185,0	0/0:126:126,0	0/0:24:24,0	0/0:212:212,0
chr1_19_17	12111107	5286_45	C	G	.	PASS	NS=30;AF=0.333;locori=m	GT:DP:AD	0/0:475:475,0	0/0:589:589,0	0/0:452:452,0	0/0:554:554,0	0/0:534:534,0	0/0:411:411,0	0/0:484:484,0	0/0:545:545,0	0/0:481:481,0	0/0:466:466,0	1/1:1491:0,1491	1/1:317:0,317	1/1:276:0,276	1/1:311:0,311	1/1:642:0,642	1/1:601:0,601	1/1:371:0,371	1/1:369:0,369	1/1:277:0,277	1/1:970:0,970	0/0:227:227,0	0/0:168:168,0	0/0:158:158,0	0/0:313:313,0	0/0:167:167,0	0/0:154:154,0	0/0:393:393,0	0/0:301:301,0	0/0:454:454,0	0/0:208:208,0
chr1_19_17	12551163	5296_29	C	T	.	PASS	NS=30;AF=0.333;locori=m	GT:DP:AD	1/1:344:0,344	1/1:485:0,485	1/1:459:0,459	1/1:484:0,484	1/1:416:0,416	1/1:383:0,383	1/1:404:0,404	1/1:515:0,515	1/1:423:0,423	1/1:499:0,499	0/0:407:407,0	0/0:121:121,0	0/0:123:123,0	0/0:105:105,0	0/0:147:147,0	0/0:291:291,0	0/0:92:92,0	0/0:112:112,0	0/0:112:112,0	0/0:258:258,0	0/0:214:214,0	0/0:190:190,0	0/0:143:143,0	0/0:232:232,0	0/0:138:138,0	0/0:89:89,0	0/0:326:326,0	0/0:324:324,0	0/0:335:335,0	0/0:103:103,0
chr1_19_17	13434917	5318_39	G	A	.	PASS	NS=30;AF=0.300;locori=m	GT:DP:AD	0/0:515:515,0	0/0:727:727,0	0/0:528:528,0	0/0:639:639,0	0/0:580:580,0	0/0:483:483,0	0/0:604:604,0	0/0:694:694,0	0/0:666:666,0	0/0:659:659,0	0/1:1282:630,652	1/1:353:0,353	1/1:303:0,303	1/1:256:0,256	1/1:617:0,617	1/1:546:0,546	0/1:409:182,227	1/1:414:0,414	1/1:335:0,335	1/1:1131:0,1131	0/0:670:670,0	0/0:522:522,0	0/0:517:517,0	0/0:693:693,0	0/0:530:530,0	0/0:269:269,0	0/0:1085:1085,0	0/0:1130:1130,0	0/0:999:999,0	0/0:693:693,0
chr1_19_17	13696565	5323_11	T	G	.	PASS	NS=30;AF=0.133;locori=p	GT:DP:AD	0/0:76:76,0	0/0:100:100,0	0/0:94:94,0	0/0:91:91,0	0/0:68:68,0	0/0:77:77,0	0/0:78:78,0	0/0:92:92,0	0/0:78:78,0	0/0:105:105,0	0/0:123:123,0	0/0:48:48,0	0/0:53:53,0	0/0:42:42,0	0/0:76:76,0	0/0:199:199,0	0/0:54:54,0	0/0:43:43,0	0/0:52:52,0	0/0:135:135,0	0/1:95:53,42	0/1:67:34,33	0/1:67:34,33	0/1:80:36,44	0/1:44:21,23	0/0:35:35,0	0/1:106:56,50	1/1:107:0,107	0/0:100:100,0	0/0:87:87,0
chr1_19_17	13744399	5327_41	T	C	.	PASS	NS=30;AF=0.233;locori=m	GT:DP:AD	0/0:408:408,0	0/0:455:455,0	0/0:404:404,0	0/0:425:425,0	0/0:286:286,0	0/0:239:239,0	0/0:228:228,0	0/0:652:652,0	0/0:385:385,0	0/0:278:278,0	0/0:714:714,0	0/0:289:289,0	0/0:189:189,0	0/0:203:203,0	0/0:380:380,0	0/0:415:415,0	0/0:267:267,0	0/0:245:245,0	0/0:210:210,0	0/0:651:651,0	0/0:541:541,0	0/1:393:228,165	0/1:294:175,119	0/1:448:225,223	1/1:358:0,358	1/1:129:0,129	1/1:584:0,584	1/1:468:0,468	1/1:465:0,465	0/1:417:246,171
chr1_19_17	13872531	5333_17	C	T	.	PASS	NS=30;AF=0.333;locori=m	GT:DP:AD	1/1:81:0,81	1/1:112:0,112	1/1:89:0,89	1/1:116:0,116	1/1:110:0,110	1/1:95:0,95	1/1:84:0,84	1/1:149:0,149	1/1:96:0,96	1/1:80:0,80	0/0:113:113,0	0/0:35:35,0	0/0:23:23,0	0/0:36:36,0	0/0:57:57,0	0/0:149:149,0	0/0:36:36,0	0/0:39:39,0	0/0:36:36,0	0/0:75:75,0	0/0:62:62,0	0/0:48:48,0	0/0:40:40,0	0/0:64:64,0	0/0:36:36,0	0/0:31:31,0	0/0:76:76,0	0/0:87:87,0	0/0:74:74,0	0/0:52:52,0
chr1_19_17	14156964	5337_15	T	A	.	PASS	NS=30;AF=0.200;locori=p	GT:DP:AD	0/0:58:58,0	0/0:56:56,0	0/0:55:55,0	0/0:65:65,0	0/0:46:46,0	0/0:52:52,0	0/0:57:57,0	0/0:74:74,0	0/0:58:58,0	0/0:76:76,0	0/0:43:43,0	0/0:44:44,0	0/0:31:31,0	0/0:21:21,0	0/0:37:37,0	0/0:85:85,0	0/0:23:23,0	0/0:24:24,0	0/0:18:18,0	0/0:56:56,0	0/1:35:22,13	1/1:36:0,36	0/0:31:31,0	0/0:29:29,0	1/1:56:0,56	1/1:32:0,32	0/1:57:33,24	0/1:43:19,24	1/1:13:0,13	0/1:42:20,22
chr1_19_17	14463538	5341_48	G	A	.	PASS	NS=30;AF=0.333;locori=m	GT:DP:AD	1/1:30:0,30	1/1:43:0,43	1/1:41:0,41	1/1:34:0,34	1/1:28:0,28	1/1:40:0,40	1/1:36:0,36	1/1:49:0,49	1/1:41:0,41	1/1:35:0,35	0/0:85:85,0	0/0:33:33,0	0/0:23:23,0	0/0:19:19,0	0/0:41:41,0	0/0:120:120,0	0/0:32:32,0	0/0:30:30,0	0/0:24:24,0	0/0:67:67,0	0/0:48:48,0	0/0:44:44,0	0/0:36:36,0	0/0:54:54,0	0/0:23:23,0	0/0:29:29,0	0/0:59:59,0	0/0:72:72,0	0/0:87:87,0	0/0:49:49,0
chr1_19_17	15068279	5350_11	C	T	.	PASS	NS=30;AF=0.283;locori=m	GT:DP:AD	1/1:44:0,44	1/1:57:0,57	0/1:44:23,21	1/1:57:0,57	1/1:59:0,59	1/1:45:0,45	0/1:48:27,21	0/1:56:30,26	1/1:52:0,52	1/1:54:0,54	0/0:109:109,0	0/0:42:42,0	0/0:30:30,0	0/0:21:21,0	0/0:38:38,0	0/0:158:158,0	0/0:34:34,0	0/0:27:27,0	0/0:30:30,0	0/0:108:108,0	0/0:54:54,0	0/0:51:51,0	0/0:54:54,0	0/0:71:71,0	0/0:37:37,0	0/0:27:27,0	0/0:107:107,0	0/0:70:70,0	0/0:77:77,0	0/0:73:73,0
chr1_19_17	15432599	5358_50	G	A	.	PASS	NS=30;AF=0.350;locori=p	GT:DP:AD	0/0:228:228,0	0/0:289:289,0	0/0:245:245,0	0/0:265:265,0	0/0:256:256,0	0/0:193:193,0	0/0:259:259,0	0/0:307:307,0	0/0:270:270,0	0/0:215:215,0	1/1:739:0,739	1/1:218:0,218	1/1:197:0,197	1/1:202:0,202	1/1:317:0,317	1/1:510:0,510	1/1:180:0,180	1/1:222:0,222	1/1:202:0,202	1/1:602:0,602	0/0:487:487,0	0/0:281:281,0	0/1:290:152,138	0/0:379:379,0	0/0:346:346,0	0/0:197:197,0	0/0:603:603,0	0/0:510:510,0	0/0:389:389,0	0/0:405:405,0
chr1_19_17	15675544	5364_21	C	A	.	PASS	NS=30;AF=0.200;locori=m	GT:DP:AD	0/0:85:85,0	0/0:133:133,0	0/0:97:97,0	0/0:119:119,0	0/0:107:107,0	0/0:97:97,0	0/0:96:96,0	0/0:125:125,0	0/0:116:116,0	0/0:113:113,0	0/0:1300:1300,0	0/1:400:223,177	0/1:313:161,152	1/1:307:0,307	0/1:628:330,298	1/1:423:0,423	0/0:383:383,0	1/1:374:0,374	1/1:339:0,339	0/1:1003:502,501	0/0:683:683,0	0/0:530:530,0	0/0:582:582,0	0/0:879:879,0	0/0:530:530,0	0/0:294:294,0	0/0:1056:1056,0	0/0:986:986,0	0/0:976:976,0	0/0:703:703,0
chr1_19_17	16090502	5380_7	T	A	.	PASS	NS=30;AF=0.017;locori=p	GT:DP:AD	0/0:17:17,0	0/0:21:21,0	0/0:11:11,0	0/0:15:15,0	0/0:16:16,0	0/0:18:18,0	0/0:12:12,0	0/0:17:17,0	0/0:20:20,0	0/0:15:15,0	0/0:62:62,0	0/0:34:34,0	0/0:25:25,0	0/0:25:25,0	0/0:32:32,0	0/0:24:24,0	0/0:19:19,0	0/0:30:30,0	0/0:28:28,0	0/0:35:35,0	0/0:24:24,0	0/0:35:35,0	0/0:27:27,0	0/0:26:26,0	0/0:25:25,0	0/0:30:30,0	0/0:39:39,0	0/0:35:35,0	0/1:33:19,14	0/0:23:23,0
chr1_19_17	16130894	5381_2	A	G	.	PASS	NS=30;AF=0.017;locori=p	GT:DP:AD	0/0:22:22,0	0/0:37:37,0	0/0:29:29,0	0/0:33:33,0	0/0:26:26,0	0/0:21:21,0	0/0:24:24,0	0/0:36:36,0	0/0:27:27,0	0/0:42:42,0	0/0:92:92,0	0/0:44:44,0	0/0:17:17,0	0/0:32:32,0	0/0:52:52,0	0/0:141:141,0	0/0:31:31,0	0/0:29:29,0	0/0:21:21,0	0/0:80:80,0	0/1:49:25,24	0/0:27:27,0	0/0:32:32,0	0/0:45:45,0	0/0:27:27,0	0/0:17:17,0	0/0:68:68,0	0/0:59:59,0	0/0:52:52,0	0/0:36:36,0
chr1_19_17	17042288	5402_39	A	G	.	PASS	NS=30;AF=0.017;locori=p	GT:DP:AD	0/0:25:25,0	0/0:37:37,0	0/0:22:22,0	0/0:32:32,0	0/0:23:23,0	0/0:26:26,0	0/0:28:28,0	0/0:30:30,0	0/0:28:28,0	0/0:19:19,0	0/0:56:56,0	0/0:23:23,0	0/0:19:19,0	0/0:18:18,0	0/0:24:24,0	0/0:87:87,0	0/0:19:19,0	0/0:20:20,0	0/0:18:18,0	0/0:62:62,0	0/0:33:33,0	0/0:31:31,0	0/1:21:15,6	0/0:30:30,0	0/0:23:23,0	0/0:18:18,0	0/0:52:52,0	0/0:37:37,0	0/0:43:43,0	0/0:35:35,0
chr1_19_17	17063058	5403_11	C	G	.	PASS	NS=30;AF=0.333;locori=m	GT:DP:AD	1/1:8:0,8	1/1:537:0,537	1/1:384:0,384	1/1:12:0,12	1/1:502:0,502	1/1:438:0,438	1/1:517:0,517	1/1:621:0,621	1/1:11:0,11	1/1:523:0,523	0/0:40:40,0	0/0:488:488,0	0/0:380:380,0	0/0:402:402,0	0/0:759:759,0	0/0:678:678,0	0/0:480:480,0	0/0:11:11,0	0/0:409:409,0	0/0:42:42,0	0/0:22:22,0	0/0:658:658,0	0/0:666:666,0	0/0:956:956,0	0/0:22:22,0	0/0:401:401,0	0/0:1354:1354,0	0/0:1164:1164,0	0/0:25:25,0	0/0:831:831,0
chr1_19_17	19224351	5448_16	C	T	.	PASS	NS=30;AF=0.017;locori=p	GT:DP:AD	0/0:56:56,0	0/0:98:98,0	0/0:56:56,0	0/0:66:66,0	0/0:55:55,0	0/0:60:60,0	0/0:48:48,0	0/0:81:81,0	0/0:70:70,0	0/0:60:60,0	0/0:202:202,0	0/0:83:83,0	0/0:55:55,0	0/0:62:62,0	0/0:115:115,0	0/0:332:332,0	0/0:73:73,0	0/0:69:69,0	0/0:68:68,0	0/0:188:188,0	0/0:134:134,0	0/0:97:97,0	0/0:105:105,0	0/0:78:78,0	0/1:108:63,45	0/0:67:67,0	0/0:145:145,0	0/0:125:125,0	0/0:85:85,0	0/0:106:106,0
chr1_19_17	19906556	5458_1	G	A	.	PASS	NS=30;AF=0.333;locori=p	GT:DP:AD	1/1:18:0,18	1/1:22:0,22	1/1:13:0,13	1/1:17:0,17	1/1:21:0,21	1/1:23:0,23	1/1:22:0,22	1/1:28:0,28	1/1:10:0,10	1/1:34:0,34	0/0:43:43,0	0/0:23:23,0	0/0:17:17,0	0/0:11:11,0	0/0:34:34,0	0/0:219:219,0	0/0:10:10,0	0/0:31:31,0	0/0:14:14,0	0/0:37:37,0	0/0:43:43,0	0/0:36:36,0	0/0:33:33,0	0/0:23:23,0	0/0:39:39,0	0/0:15:15,0	0/0:66:66,0	0/0:47:47,0	0/0:20:20,0	0/0:37:37,0
chr1_19_17	20401775	5468_9	T	A	.	PASS	NS=30;AF=0.050;locori=p	GT:DP:AD	0/0:52:52,0	0/0:98:98,0	0/0:49:49,0	0/0:82:82,0	0/0:65:65,0	0/0:41:41,0	0/0:40:40,0	0/0:69:69,0	0/0:84:84,0	0/0:62:62,0	0/0:59:59,0	0/0:53:53,0	0/0:36:36,0	0/0:30:30,0	0/0:49:49,0	0/0:139:139,0	0/0:24:24,0	0/0:32:32,0	0/0:32:32,0	0/0:109:109,0	1/1:65:0,65	0/0:62:62,0	0/0:52:52,0	0/0:46:46,0	0/1:44:20,24	0/0:35:35,0	0/0:65:65,0	0/0:54:54,0	0/0:44:44,0	0/0:51:51,0
chr1_19_17	21021005	5476_48	T	A	.	PASS	NS=30;AF=0.333;locori=p	GT:DP:AD	1/1:427:0,427	1/1:844:0,844	1/1:642:0,642	1/1:486:0,486	1/1:765:0,765	1/1:668:0,668	1/1:499:0,499	1/1:1196:0,1196	1/1:822:0,822	1/1:569:0,569	0/0:1175:1175,0	0/0:358:358,0	0/0:399:399,0	0/0:259:259,0	0/0:655:655,0	0/0:490:490,0	0/0:371:371,0	0/0:332:332,0	0/0:287:287,0	0/0:1127:1127,0	0/0:777:777,0	0/0:546:546,0	0/0:394:394,0	0/0:759:759,0	0/0:497:497,0	0/0:318:318,0	0/0:1041:1041,0	0/0:1051:1051,0	0/0:1165:1165,0	0/0:655:655,0
chr1_19_17	21071324	5479_44	G	C	.	PASS	NS=30;AF=0.333;locori=p	GT:DP:AD	1/1:859:0,859	1/1:867:0,867	1/1:803:0,803	1/1:917:0,917	1/1:787:0,787	1/1:728:0,728	1/1:759:0,759	1/1:961:0,961	1/1:876:0,876	1/1:1004:0,1004	0/0:1650:1650,0	0/0:519:519,0	0/0:435:435,0	0/0:439:439,0	0/0:777:777,0	0/0:624:624,0	0/0:475:475,0	0/0:434:434,0	0/0:450:450,0	0/0:1505:1505,0	0/0:933:933,0	0/0:712:712,0	0/0:747:747,0	0/0:886:886,0	0/0:725:725,0	0/0:396:396,0	0/0:1344:1344,0	0/0:1345:1345,0	0/0:1041:1041,0	0/0:988:988,0
chr1_19_17	21818542	5500_30	G	T	.	PASS	NS=30;AF=0.133;locori=p	GT:DP:AD	0/1:399:185,214	0/1:537:275,262	0/0:506:506,0	0/0:502:502,0	0/1:502:271,231	0/1:432:214,218	1/1:453:0,453	0/1:567:255,312	0/0:489:489,0	0/1:547:245,302	0/0:343:343,0	0/0:117:117,0	0/0:100:100,0	0/0:95:95,0	0/0:189:189,0	0/0:300:300,0	0/0:110:110,0	0/0:128:128,0	0/0:106:106,0	0/0:324:324,0	0/0:201:201,0	0/0:176:176,0	0/0:169:169,0	0/0:209:209,0	0/0:173:173,0	0/0:137:137,0	0/0:297:297,0	0/0:293:293,0	0/0:215:215,0	0/0:232:232,0
chr1_19_17	21848190	5503_33	T	G	.	PASS	NS=30;AF=0.333;locori=p	GT:DP:AD	1/1:139:0,139	1/1:171:0,171	1/1:159:0,159	1/1:162:0,162	1/1:159:0,159	1/1:119:0,119	1/1:138:0,138	1/1:174:0,174	1/1:144:0,144	1/1:166:0,166	0/0:184:184,0	0/0:39:39,0	0/0:58:58,0	0/0:34:34,0	0/0:103:103,0	0/0:284:284,0	0/0:75:75,0	0/0:74:74,0	0/0:68:68,0	0/0:89:89,0	0/0:114:114,0	0/0:116:116,0	0/0:97:97,0	0/0:108:108,0	0/0:122:122,0	0/0:58:58,0	0/0:195:195,0	0/0:173:173,0	0/0:132:132,0	0/0:137:137,0
chr1_19_17	23229616	5521_9	C	T	.	PASS	NS=30;AF=0.083;locori=p	GT:DP:AD	0/0:723:723,0	0/0:979:979,0	0/0:776:776,0	0/0:818:818,0	0/0:765:765,0	0/0:709:709,0	0/0:785:785,0	0/0:952:952,0	0/0:825:825,0	0/0:856:856,0	0/0:1550:1550,0	0/0:424:424,0	0/0:391:391,0	0/0:336:336,0	0/0:863:863,0	0/0:511:511,0	0/0:544:544,0	0/0:482:482,0	0/0:428:428,0	0/0:1194:1194,0	0/1:995:597,398	0/1:822:448,374	0/0:748:748,0	0/0:1148:1148,0	0/0:712:712,0	0/1:445:204,241	0/0:1362:1362,0	0/0:1281:1281,0	0/1:1100:587,513	0/1:930:496,434
chr1_19_17	24894516	5568_47	C	T	.	PASS	NS=30;AF=0.083;locori=m	GT:DP:AD	0/0:711:711,0	0/0:903:903,0	0/0:690:690,0	0/0:750:750,0	0/0:841:841,0	0/0:629:629,0	0/0:777:777,0	0/0:947:947,0	0/0:803:803,0	0/0:868:868,0	0/0:760:760,0	0/0:318:318,0	0/0:293:293,0	0/0:214:214,0	0/0:393:393,0	0/0:465:465,0	0/0:276:276,0	0/0:244:244,0	0/0:200:200,0	0/0:660:660,0	0/1:499:263,236	0/1:422:228,194	0/0:391:391,0	0/0:455:455,0	0/0:371:371,0	0/0:241:241,0	0/1:655:373,282	0/0:595:595,0	0/1:478:237,241	0/1:579:260,319
chr1_19_17	25132657	5579_11	T	C	.	PASS	NS=30;AF=0.250;locori=p	GT:DP:AD	0/0:31:31,0	0/0:48:48,0	0/0:41:41,0	0/0:49:49,0	0/0:36:36,0	0/0:41:41,0	0/0:30:30,0	0/0:45:45,0	0/0:34:34,0	0/0:51:51,0	0/0:50:50,0	0/0:17:17,0	0/0:15:15,0	0/0:22:22,0	0/0:37:37,0	0/0:127:127,0	0/0:19:19,0	0/0:25:25,0	0/0:23:23,0	0/0:52:52,0	1/1:59:0,59	0/1:37:21,16	0/1:39:20,19	1/1:37:0,37	0/1:41:18,23	1/1:15:0,15	1/1:62:0,62	0/1:69:35,34	1/1:41:0,41	0/1:47:20,27
chr1_19_17	25136883	5580_1	C	T	.	PASS	NS=30;AF=0.150;locori=p	GT:DP:AD	0/0:898:898,0	0/0:956:956,0	0/1:714:374,340	1/1:828:0,828	1/1:810:0,810	1/1:626:0,626	0/0:864:864,0	0/0:1049:1049,0	0/1:954:522,432	0/1:1085:573,512	0/0:1615:1615,0	0/0:435:435,0	0/0:451:451,0	0/0:369:369,0	0/0:740:740,0	0/0:475:475,0	0/0:524:524,0	0/0:520:520,0	0/0:402:402,0	0/0:1199:1199,0	0/0:855:855,0	0/0:805:805,0	0/0:711:711,0	0/0:956:956,0	0/0:742:742,0	0/0:416:416,0	0/0:1372:1372,0	0/0:1266:1266,0	0/0:1065:1065,0	0/0:862:862,0
chr1_19_17	25638421	5590_30	C	G	.	PASS	NS=30;AF=0.333;locori=m	GT:DP:AD	1/1:172:0,172	1/1:194:0,194	1/1:172:0,172	1/1:173:0,173	1/1:166:0,166	1/1:150:0,150	1/1:153:0,153	1/1:194:0,194	1/1:166:0,166	1/1:197:0,197	0/0:511:511,0	0/0:323:323,0	0/0:279:279,0	0/0:270:270,0	0/0:488:488,0	0/0:467:467,0	0/0:264:264,0	0/0:354:354,0	0/0:266:266,0	0/0:588:588,0	0/0:488:488,0	0/0:400:400,0	0/0:438:438,0	0/0:259:259,0	0/0:332:332,0	0/0:206:206,0	0/0:517:517,0	0/0:453:453,0	0/0:233:233,0	0/0:503:503,0
chr1_19_17	25901283	5596_49	G	A	.	PASS	NS=30;AF=0.333;locori=p	GT:DP:AD	1/1:789:0,789	1/1:909:0,909	1/1:718:0,718	1/1:938:0,938	1/1:714:0,714	1/1:628:0,628	1/1:767:0,767	1/1:960:0,960	1/1:776:0,776	1/1:855:0,855	0/0:1044:1044,0	0/0:374:374,0	0/0:281:281,0	0/0:220:220,0	0/0:442:442,0	0/0:522:522,0	0/0:255:255,0	0/0:302:302,0	0/0:206:206,0	0/0:834:834,0	0/0:453:453,0	0/0:379:379,0	0/0:405:405,0	0/0:277:277,0	0/0:431:431,0	0/0:259:259,0	0/0:348:348,0	0/0:701:701,0	0/0:342:342,0	0/0:268:268,0
chr1_19_17	27270971	5632_11	G	A	.	PASS	NS=30;AF=0.333;locori=m	GT:DP:AD	1/1:575:0,575	1/1:737:0,737	1/1:611:0,611	1/1:559:0,559	1/1:545:0,545	1/1:483:0,483	1/1:587:0,587	1/1:606:0,606	1/1:631:0,631	1/1:715:0,715	0/0:610:610,0	0/0:275:275,0	0/0:304:304,0	0/0:220:220,0	0/0:441:441,0	0/0:333:333,0	0/0:345:345,0	0/0:305:305,0	0/0:266:266,0	0/0:874:874,0	0/0:709:709,0	0/0:518:518,0	0/0:420:420,0	0/0:458:458,0	0/0:438:438,0	0/0:222:222,0	0/0:710:710,0	0/0:623:623,0	0/0:322:322,0	0/0:882:882,0
chr1_19_17	29982934	5654_44	A	T	.	PASS	NS=30;AF=0.150;locori=p	GT:DP:AD	0/1:1012:535,477	0/1:1064:557,507	0/1:870:423,447	0/1:1131:559,572	1/1:1023:0,1023	0/0:933:933,0	0/1:931:472,459	0/0:1214:1214,0	0/1:1028:484,544	0/1:1152:590,562	0/0:1135:1135,0	0/0:449:449,0	0/0:389:389,0	0/0:291:291,0	0/0:799:799,0	0/0:487:487,0	0/0:351:351,0	0/0:382:382,0	0/0:394:394,0	0/0:1091:1091,0	0/0:800:800,0	0/0:649:649,0	0/0:663:663,0	0/0:643:643,0	0/0:583:583,0	0/0:429:429,0	0/0:984:984,0	0/0:1014:1014,0	0/0:576:576,0	0/0:914:914,0
chr1_19_17	30966929	5676_26	T	A	.	PASS	NS=30;AF=0.217;locori=m	GT:DP:AD	0/0:98:98,0	0/0:139:139,0	0/0:134:134,0	0/0:107:107,0	0/0:102:102,0	0/0:99:99,0	0/0:114:114,0	0/0:125:125,0	0/0:95:95,0	0/0:101:101,0	1/1:80:0,80	1/1:68:0,68	0/1:57:33,24	0/0:47:47,0	1/1:92:0,92	0/0:132:132,0	0/1:67:30,37	0/1:43:20,23	1/1:56:0,56	1/1:144:0,144	0/0:79:79,0	0/0:78:78,0	0/0:87:87,0	0/0:53:53,0	0/0:75:75,0	0/0:33:33,0	0/0:92:92,0	0/0:67:67,0	0/0:39:39,0	0/0:50:50,0
chr1_19_17	31924203	5693_6	G	T	.	PASS	NS=30;AF=0.333;locori=p	GT:DP:AD	0/0:27:27,0	0/0:30:30,0	0/0:30:30,0	0/0:50:50,0	0/0:32:32,0	0/0:29:29,0	0/0:37:37,0	0/0:39:39,0	0/0:28:28,0	0/0:39:39,0	0/0:66:66,0	0/0:28:28,0	0/0:28:28,0	0/0:15:15,0	0/0:50:50,0	0/0:146:146,0	0/0:17:17,0	0/0:24:24,0	0/0:26:26,0	0/0:69:69,0	1/1:34:0,34	1/1:37:0,37	1/1:39:0,39	1/1:53:0,53	1/1:31:0,31	1/1:22:0,22	1/1:77:0,77	1/1:67:0,67	1/1:78:0,78	1/1:54:0,54
chr1_19_17	32353735	5705_0	G	T	.	PASS	NS=30;AF=0.100;locori=p	GT:DP:AD	0/0:432:432,0	0/0:534:534,0	0/0:427:427,0	0/0:523:523,0	0/0:482:482,0	0/0:416:416,0	0/0:468:468,0	0/0:605:605,0	0/0:537:537,0	0/0:488:488,0	0/0:409:409,0	0/0:187:187,0	0/0:154:154,0	0/0:113:113,0	0/0:237:237,0	0/0:335:335,0	0/0:148:148,0	0/0:165:165,0	0/0:147:147,0	0/0:401:401,0	1/1:291:0,291	0/0:206:206,0	0/1:197:95,102	0/1:316:172,144	0/1:220:107,113	0/1:150:82,68	0/0:368:368,0	0/0:386:386,0	0/0:324:324,0	0/0:299:299,0
chr1_19_17	32788058	5716_36	T	C	.	PASS	NS=30;AF=0.333;locori=p	GT:DP:AD	1/1:24:0,24	1/1:40:0,40	1/1:27:0,27	1/1:30:0,30	1/1:34:0,34	1/1:24:0,24	1/1:40:0,40	1/1:34:0,34	1/1:25:0,25	1/1:33:0,33	0/0:83:83,0	0/0:30:30,0	0/0:27:27,0	0/0:37:37,0	0/0:21:21,0	0/0:132:132,0	0/0:17:17,0	0/0:26:26,0	0/0:28:28,0	0/0:71:71,0	0/0:48:48,0	0/0:36:36,0	0/0:34:34,0	0/0:39:39,0	0/0:38:38,0	0/0:20:20,0	0/0:59:59,0	0/0:49:49,0	0/0:58:58,0	0/0:34:34,0
chr1_19_17	32953996	5719_16	G	A	.	PASS	NS=30;AF=0.333;locori=m	GT:DP:AD	1/1:375:0,375	1/1:459:0,459	1/1:395:0,395	1/1:440:0,440	1/1:422:0,422	1/1:308:0,308	1/1:423:0,423	1/1:468:0,468	1/1:422:0,422	1/1:439:0,439	0/0:1338:1338,0	0/0:376:376,0	0/0:288:288,0	0/0:278:278,0	0/0:614:614,0	0/0:577:577,0	0/0:281:281,0	0/0:326:326,0	0/0:325:325,0	0/0:921:921,0	0/0:677:677,0	0/0:541:541,0	0/0:633:633,0	0/0:720:720,0	0/0:468:468,0	0/0:270:270,0	0/0:1160:1160,0	0/0:987:987,0	0/0:955:955,0	0/0:615:615,0
chr1_19_17	34167630	5749_13	A	G	.	PASS	NS=30;AF=0.017;locori=p	GT:DP:AD	0/0:643:643,0	0/0:843:843,0	0/0:694:694,0	0/0:820:820,0	0/0:658:658,0	0/0:591:591,0	0/0:706:706,0	0/0:894:894,0	0/0:785:785,0	0/0:738:738,0	0/0:1448:1448,0	0/0:456:456,0	0/0:362:362,0	0/0:426:426,0	0/0:793:793,0	0/0:602:602,0	0/0:411:411,0	0/0:478:478,0	0/0:392:392,0	0/0:1223:1223,0	0/0:992:992,0	0/0:646:646,0	0/0:785:785,0	0/0:775:775,0	0/1:707:330,377	0/0:397:397,0	0/0:1284:1284,0	0/0:1070:1070,0	0/0:1022:1022,0	0/0:947:947,0
chr1_19_17	36335320	5780_29	T	G	.	PASS	NS=30;AF=0.333;locori=p	GT:DP:AD	1/1:27:0,27	1/1:34:0,34	1/1:23:0,23	1/1:37:0,37	1/1:24:0,24	1/1:33:0,33	1/1:25:0,25	1/1:27:0,27	1/1:24:0,24	1/1:22:0,22	0/0:74:74,0	0/0:24:24,0	0/0:26:26,0	0/0:15:15,0	0/0:42:42,0	0/0:221:221,0	0/0:23:23,0	0/0:24:24,0	0/0:36:36,0	0/0:77:77,0	0/0:59:59,0	0/0:43:43,0	0/0:38:38,0	0/0:43:43,0	0/0:40:40,0	0/0:13:13,0	0/0:84:84,0	0/0:68:68,0	0/0:47:47,0	0/0:41:41,0
chr1_19_17	36429326	5788_19	G	C	.	PASS	NS=30;AF=0.333;locori=p	GT:DP:AD	1/1:666:0,666	1/1:913:0,913	1/1:727:0,727	1/1:790:0,790	1/1:745:0,745	1/1:679:0,679	1/1:778:0,778	1/1:1058:0,1058	1/1:753:0,753	1/1:881:0,881	0/0:1585:1585,0	0/0:389:389,0	0/0:380:380,0	0/0:380:380,0	0/0:719:719,0	0/0:437:437,0	0/0:422:422,0	0/0:426:426,0	0/0:348:348,0	0/0:1209:1209,0	0/0:923:923,0	0/0:610:610,0	0/0:636:636,0	0/0:895:895,0	0/0:658:658,0	0/0:369:369,0	0/0:1183:1183,0	0/0:1000:1000,0	0/0:1053:1053,0	0/0:803:803,0
chr1_19_17	37077443	5804_30	T	A	.	PASS	NS=30;AF=0.333;locori=p	GT:DP:AD	1/1:280:0,280	1/1:338:0,338	1/1:274:0,274	1/1:304:0,304	1/1:325:0,325	1/1:262:0,262	1/1:253:0,253	1/1:382:0,382	1/1:314:0,314	1/1:295:0,295	0/0:192:192,0	0/0:124:124,0	0/0:91:91,0	0/0:71:71,0	0/0:157:157,0	0/0:203:203,0	0/0:82:82,0	0/0:87:87,0	0/0:98:98,0	0/0:218:218,0	0/0:164:164,0	0/0:162:162,0	0/0:126:126,0	0/0:137:137,0	0/0:115:115,0	0/0:99:99,0	0/0:213:213,0	0/0:178:178,0	0/0:99:99,0	0/0:179:179,0
chr1_19_17	37369945	5813_38	C	T	.	PASS	NS=30;AF=0.050;locori=m	GT:DP:AD	0/0:219:219,0	0/0:308:308,0	0/0:243:243,0	0/0:291:291,0	0/0:264:264,0	0/0:214:214,0	0/0:236:236,0	0/0:319:319,0	0/0:299:299,0	0/0:301:301,0	0/0:492:492,0	0/0:217:217,0	0/0:169:169,0	0/1:171:91,80	0/0:358:358,0	0/0:435:435,0	0/1:211:108,103	0/0:186:186,0	0/1:212:100,112	0/0:587:587,0	0/0:495:495,0	0/0:362:362,0	0/0:345:345,0	0/0:409:409,0	0/0:347:347,0	0/0:195:195,0	0/0:604:604,0	0/0:482:482,0	0/0:396:396,0	0/0:408:408,0
chr1_19_17	38194122	5828_48	C	A	.	PASS	NS=30;AF=0.067;locori=p	GT:DP:AD	0/0:352:352,0	0/0:464:464,0	0/0:320:320,0	0/0:417:417,0	0/0:377:377,0	0/0:331:331,0	0/0:375:375,0	0/0:416:416,0	0/0:374:374,0	0/0:434:434,0	0/0:485:485,0	0/0:454:454,0	0/0:387:387,0	0/0:346:346,0	0/0:622:622,0	0/0:298:298,0	0/0:398:398,0	0/0:359:359,0	0/0:363:363,0	0/0:925:925,0	0/0:528:528,0	0/1:443:209,234	0/0:482:482,0	0/0:135:135,0	0/1:398:203,195	0/0:232:232,0	0/0:563:563,0	0/1:384:192,192	0/0:76:76,0	0/1:415:207,208
chr1_19_17	38530694	5839_17	G	T	.	PASS	NS=30;AF=0.333;locori=m	GT:DP:AD	0/0:154:154,0	0/0:171:171,0	0/0:129:129,0	0/0:188:188,0	0/0:163:163,0	0/0:116:116,0	0/0:176:176,0	0/0:205:205,0	0/0:169:169,0	0/0:179:179,0	1/1:416:0,416	1/1:118:0,118	1/1:86:0,86	1/1:77:0,77	1/1:149:0,149	1/1:365:0,365	1/1:117:0,117	1/1:95:0,95	1/1:70:0,70	1/1:288:0,288	0/0:192:192,0	0/0:140:140,0	0/0:161:161,0	0/0:226:226,0	0/0:150:150,0	0/0:74:74,0	0/0:331:331,0	0/0:286:286,0	0/0:311:311,0	0/0:183:183,0
chr1_19_17	40052222	5866_17	C	A	.	PASS	NS=30;AF=0.333;locori=m	GT:DP:AD	0/0:409:409,0	0/0:557:557,0	0/0:464:464,0	0/0:540:540,0	0/0:431:431,0	0/0:427:427,0	0/0:230:230,0	0/0:622:622,0	0/0:497:497,0	0/0:482:482,0	1/1:506:0,506	1/1:154:0,154	1/1:137:0,137	1/1:112:0,112	1/1:211:0,211	1/1:379:0,379	1/1:134:0,134	1/1:145:0,145	1/1:126:0,126	1/1:362:0,362	0/0:238:238,0	0/0:160:160,0	0/0:170:170,0	0/0:301:301,0	0/0:158:158,0	0/0:116:116,0	0/0:340:340,0	0/0:388:388,0	0/0:350:350,0	0/0:245:245,0
chr1_19_17	40730558	5883_34	G	T	.	PASS	NS=30;AF=0.017;locori=m	GT:DP:AD	0/1:110:59,51	0/0:153:153,0	0/0:115:115,0	0/0:130:130,0	0/0:129:129,0	0/0:105:105,0	0/0:92:92,0	0/0:138:138,0	0/0:109:109,0	0/0:109:109,0	0/0:170:170,0	0/0:69:69,0	0/0:63:63,0	0/0:46:46,0	0/0:68:68,0	0/0:267:267,0	0/0:47:47,0	0/0:54:54,0	0/0:63:63,0	0/0:169:169,0	0/0:109:109,0	0/0:85:85,0	0/0:92:92,0	0/0:115:115,0	0/0:63:63,0	0/0:50:50,0	0/0:174:174,0	0/0:146:146,0	0/0:132:132,0	0/0:114:114,0
chr1_19_17	41716490	5905_12	A	T	.	PASS	NS=30;AF=0.333;locori=p	GT:DP:AD	1/1:250:0,250	1/1:307:0,307	1/1:264:0,264	1/1:258:0,258	1/1:259:0,259	1/1:220:0,220	1/1:234:0,234	1/1:309:0,309	1/1:259:0,259	1/1:298:0,298	0/0:601:601,0	0/0:290:290,0	0/0:220:220,0	0/0:204:204,0	0/0:447:447,0	0/0:291:291,0	0/0:273:273,0	0/0:281:281,0	0/0:220:220,0	0/0:707:707,0	0/0:500:500,0	0/0:444:444,0	0/0:432:432,0	0/0:535:535,0	0/0:422:422,0	0/0:217:217,0	0/0:856:856,0	0/0:598:598,0	0/0:460:460,0	0/0:566:566,0
chr1_19_17	41762335	5907_1	G	T	.	PASS	NS=30;AF=0.067;locori=m	GT:DP:AD	0/0:36:36,0	0/0:36:36,0	0/0:37:37,0	0/0:46:46,0	0/0:37:37,0	0/0:32:32,0	0/0:40:40,0	0/0:52:52,0	0/0:31:31,0	0/0:43:43,0	0/0:91:91,0	0/0:29:29,0	0/0:30:30,0	0/0:22:22,0	0/0:49:49,0	0/0:193:193,0	0/0:25:25,0	0/0:32:32,0	0/0:38:38,0	0/0:83:83,0	0/0:62:62,0	0/1:49:27,22	0/1:28:15,13	0/0:66:66,0	0/0:22:22,0	0/1:19:11,8	0/0:76:76,0	0/0:69:69,0	0/1:64:33,31	0/0:68:68,0
chr1_19_17	41789803	5909_31	C	T	.	PASS	NS=30;AF=0.333;locori=p	GT:DP:AD	1/1:75:0,75	1/1:111:0,111	1/1:95:0,95	1/1:96:0,96	1/1:90:0,90	1/1:94:0,94	1/1:90:0,90	1/1:126:0,126	1/1:98:0,98	1/1:119:0,119	0/0:154:154,0	0/0:60:60,0	0/0:35:35,0	0/0:50:50,0	0/0:91:91,0	0/0:202:202,0	0/0:37:37,0	0/0:41:41,0	0/0:65:65,0	0/0:166:166,0	0/0:91:91,0	0/0:79:79,0	0/0:70:70,0	0/0:105:105,0	0/0:71:71,0	0/0:44:44,0	0/0:137:137,0	0/0:142:142,0	0/0:103:103,0	0/0:80:80,0
chr1_19_17	42267781	5924_16	C	A	.	PASS	NS=30;AF=0.017;locori=p	GT:DP:AD	0/0:22:22,0	0/0:36:36,0	0/0:24:24,0	0/0:26:26,0	0/0:22:22,0	0/0:10:10,0	0/0:20:20,0	0/0:38:38,0	0/0:30:30,0	0/0:22:22,0	0/0:57:57,0	0/0:17:17,0	0/0:23:23,0	0/0:20:20,0	0/0:25:25,0	0/0:114:114,0	0/0:18:18,0	0/0:20:20,0	0/0:17:17,0	0/0:53:53,0	0/0:32:32,0	0/0:18:18,0	0/0:20:20,0	0/0:32:32,0	0/0:17:17,0	0/0:20:20,0	0/0:47:47,0	0/0:49:49,0	0/1:54:28,26	0/0:27:27,0
chr1_19_17	42312552	5926_20	C	T	.	PASS	NS=30;AF=0.200;locori=m	GT:DP:AD	0/0:98:98,0	0/0:104:104,0	0/0:105:105,0	0/0:117:117,0	0/0:105:105,0	0/0:88:88,0	0/0:91:91,0	0/0:157:157,0	0/0:99:99,0	0/0:121:121,0	0/1:107:48,59	0/1:71:33,38	0/1:64:36,28	1/1:43:0,43	0/1:86:38,48	0/1:307:159,148	0/1:57:32,25	0/1:66:31,35	0/1:58:26,32	1/1:144:0,144	0/0:109:109,0	0/0:116:116,0	0/0:66:66,0	0/0:26:26,0	0/0:83:83,0	0/0:34:34,0	0/0:177:177,0	0/0:72:72,0	0/0:52:52,0	0/0:108:108,0
chr1_19_17	43140364	5944_24	T	G	.	PASS	NS=30;AF=0.100;locori=p	GT:DP:AD	0/0:182:182,0	0/0:249:249,0	0/0:276:276,0	0/0:242:242,0	0/0:224:224,0	0/0:193:193,0	0/0:228:228,0	0/0:276:276,0	0/0:253:253,0	0/0:247:247,0	0/0:113:113,0	0/0:85:85,0	0/0:61:61,0	0/0:68:68,0	0/0:95:95,0	0/0:196:196,0	0/0:62:62,0	0/0:71:71,0	0/0:59:59,0	0/0:150:150,0	0/0:107:107,0	1/1:115:0,115	0/0:104:104,0	0/1:105:56,49	0/0:89:89,0	0/1:37:17,20	0/1:152:81,71	0/0:119:119,0	0/0:72:72,0	0/1:122:71,51
chr1_19_17	43315778	5948_11	T	A	.	PASS	NS=30;AF=0.183;locori=p	GT:DP:AD	0/0:23:23,0	0/0:22:22,0	0/0:32:32,0	0/0:21:21,0	0/0:20:20,0	0/0:21:21,0	0/0:19:19,0	0/0:29:29,0	0/0:30:30,0	0/0:20:20,0	0/0:29:29,0	0/0:21:21,0	0/0:21:21,0	0/0:13:13,0	0/0:24:24,0	0/0:74:74,0	0/0:14:14,0	0/0:24:24,0	0/0:18:18,0	0/0:38:38,0	0/1:19:8,11	1/1:31:0,31	0/0:24:24,0	1/1:30:0,30	1/1:24:0,24	0/1:14:8,6	0/1:31:22,9	1/1:34:0,34	0/0:24:24,0	0/0:28:28,0
chr1_19_17	43444034	5949_0	C	T	.	PASS	NS=30;AF=0.100;locori=p	GT:DP:AD	0/0:24:24,0	0/0:16:16,0	0/0:11:11,0	0/0:17:17,0	0/0:10:10,0	0/0:22:22,0	0/0:13:13,0	0/0:25:25,0	0/0:19:19,0	0/0:11:11,0	0/0:67:67,0	0/0:53:53,0	0/0:25:25,0	0/0:33:33,0	0/0:38:38,0	0/0:10:10,0	0/0:24:24,0	0/0:35:35,0	0/0:37:37,0	0/0:64:64,0	0/1:29:17,12	0/1:64:24,40	0/1:33:12,21	0/0:28:28,0	0/1:35:17,18	0/1:44:22,22	0/0:35:35,0	0/0:41:41,0	0/0:38:38,0	0/1:24:15,9
chr1_19_17	43513951	5956_3	T	A	.	PASS	NS=30;AF=0.200;locori=m	GT:DP:AD	0/0:173:173,0	0/0:145:145,0	0/0:117:117,0	0/0:117:117,0	0/0:169:169,0	0/0:109:109,0	0/0:159:159,0	0/0:177:177,0	0/0:157:157,0	0/0:180:180,0	0/0:178:178,0	0/0:83:83,0	0/0:58:58,0	0/0:53:53,0	0/0:147:147,0	0/0:250:250,0	0/0:140:140,0	0/0:110:110,0	0/0:105:105,0	0/0:232:232,0	0/1:107:61,46	0/1:57:32,25	0/1:74:52,22	1/1:61:0,61	0/1:54:35,19	0/1:40:22,18	0/1:88:54,34	1/1:76:0,76	1/1:67:0,67	0/0:164:164,0
chr1_19_17	43980394	5963_25	C	T	.	PASS	NS=30;AF=0.200;locori=p	GT:DP:AD	0/0:801:801,0	0/0:930:930,0	0/0:810:810,0	0/0:823:823,0	0/0:850:850,0	0/0:665:665,0	0/0:810:810,0	0/0:968:968,0	0/0:934:934,0	0/0:909:909,0	0/0:847:847,0	0/0:566:566,0	0/0:470:470,0	0/0:386:386,0	0/0:790:790,0	0/0:373:373,0	0/0:525:525,0	0/0:540:540,0	0/0:507:507,0	0/0:1196:1196,0	1/1:859:0,859	0/0:739:739,0	0/1:809:398,411	0/1:681:373,308	0/1:757:380,377	0/1:408:215,193	1/1:608:0,608	1/1:818:0,818	1/1:535:0,535	0/0:866:866,0
chr1_19_17	44821484	5998_43	T	C	.	PASS	NS=30;AF=0.150;locori=p	GT:DP:AD	0/0:103:103,0	0/0:136:136,0	0/0:114:114,0	0/0:132:132,0	0/0:130:130,0	0/0:86:86,0	0/0:120:120,0	0/0:157:157,0	0/0:114:114,0	0/0:130:130,0	0/0:213:213,0	0/0:66:66,0	0/0:64:64,0	0/0:65:65,0	0/0:110:110,0	0/0:252:252,0	0/0:45:45,0	0/0:67:67,0	0/0:71:71,0	0/0:188:188,0	0/0:103:103,0	1/1:99:0,99	0/0:82:82,0	0/1:106:40,66	0/1:79:36,43	0/1:54:27,27	0/1:195:92,103	1/1:164:0,164	0/0:160:160,0	0/1:113:53,60
chr1_19_17	44933369	5999_32	G	A	.	PASS	NS=30;AF=0.100;locori=m	GT:DP:AD	0/0:150:150,0	0/0:166:166,0	0/0:162:162,0	0/0:138:138,0	0/0:147:147,0	0/0:80:80,0	0/0:132:132,0	0/0:208:208,0	0/0:160:160,0	0/0:148:148,0	0/1:150:47,103	0/1:104:26,78	0/0:44:44,0	0/0:35:35,0	0/1:78:33,45	0/0:99:99,0	1/1:173:0,173	0/0:37:37,0	0/0:39:39,0	0/0:110:110,0	0/0:108:108,0	0/0:86:86,0	0/1:83:44,39	0/0:90:90,0	0/0:62:62,0	0/0:59:59,0	0/0:142:142,0	0/0:128:128,0	0/0:85:85,0	0/0:72:72,0
chr1_19_17	45653928	6013_34	A	G	.	PASS	NS=30;AF=0.017;locori=m	GT:DP:AD	0/0:326:326,0	0/0:347:347,0	0/0:274:274,0	0/0:340:340,0	0/0:384:384,0	0/0:287:287,0	0/0:323:323,0	0/0:444:444,0	0/0:362:362,0	0/0:336:336,0	0/0:278:278,0	0/0:111:111,0	0/0:105:105,0	0/0:76:76,0	0/0:137:137,0	0/0:299:299,0	0/0:95:95,0	0/0:130:130,0	0/0:85:85,0	0/0:249:249,0	0/0:185:185,0	0/0:149:149,0	0/0:112:112,0	0/1:204:105,99	0/0:139:139,0	0/0:72:72,0	0/0:244:244,0	0/0:185:185,0	0/0:236:236,0	0/0:204:204,0
chr1_19_17	46034840	6025_11	T	C	.	PASS	NS=30;AF=0.017;locori=p	GT:DP:AD	0/0:40:40,0	0/0:61:61,0	0/0:48:48,0	0/0:57:57,0	0/0:65:65,0	0/0:55:55,0	0/0:75:75,0	0/0:77:77,0	0/0:62:62,0	0/0:51:51,0	0/0:124:124,0	0/0:46:46,0	0/0:39:39,0	0/0:35:35,0	0/0:62:62,0	0/0:187:187,0	0/0:51:51,0	0/0:49:49,0	0/0:39:39,0	0/0:95:95,0	0/0:60:60,0	0/0:36:36,0	0/1:66:26,40	0/0:80:80,0	0/0:53:53,0	0/0:40:40,0	0/0:107:107,0	0/0:106:106,0	0/0:101:101,0	0/0:67:67,0
chr1_19_17	46129880	6029_48	G	A	.	PASS	NS=30;AF=0.333;locori=p	GT:DP:AD	1/1:34:0,34	1/1:43:0,43	1/1:23:0,23	1/1:33:0,33	1/1:26:0,26	1/1:21:0,21	1/1:21:0,21	1/1:28:0,28	1/1:36:0,36	1/1:34:0,34	0/0:61:61,0	0/0:34:34,0	0/0:25:25,0	0/0:16:16,0	0/0:33:33,0	0/0:118:118,0	0/0:22:22,0	0/0:18:18,0	0/0:21:21,0	0/0:67:67,0	0/0:39:39,0	0/0:44:44,0	0/0:33:33,0	0/0:43:43,0	0/0:28:28,0	0/0:11:11,0	0/0:40:40,0	0/0:59:59,0	0/0:47:47,0	0/0:40:40,0
chr1_19_17	46534134	6043_40	T	C	.	PASS	NS=30;AF=0.033;locori=m	GT:DP:AD	0/0:1056:1056,0	0/0:1200:1200,0	0/0:961:961,0	0/0:1065:1065,0	0/0:1063:1063,0	0/0:844:844,0	0/1:1049:514,535	0/0:1232:1232,0	0/0:1184:1184,0	0/1:1135:531,604	0/0:1347:1347,0	0/0:435:435,0	0/0:357:357,0	0/0:318:318,0	0/0:618:618,0	0/0:560:560,0	0/0:385:385,0	0/0:437:437,0	0/0:421:421,0	0/0:1107:1107,0	0/0:821:821,0	0/0:587:587,0	0/0:656:656,0	0/0:748:748,0	0/0:603:603,0	0/0:391:391,0	0/0:979:979,0	0/0:898:898,0	0/0:826:826,0	0/0:777:777,0
chr1_19_17	46965269	6046_21	C	T	.	PASS	NS=30;AF=0.133;locori=m	GT:DP:AD	0/0:98:98,0	0/0:127:127,0	0/0:92:92,0	0/0:122:122,0	0/0:117:117,0	0/0:87:87,0	0/0:91:91,0	0/0:129:129,0	0/0:105:105,0	0/0:119:119,0	0/0:149:149,0	0/0:53:53,0	0/0:56:56,0	0/0:50:50,0	0/0:81:81,0	0/0:231:231,0	0/0:49:49,0	0/0:32:32,0	0/0:48:48,0	0/0:124:124,0	0/1:91:42,49	0/1:91:48,43	0/1:55:22,33	0/0:91:91,0	0/0:68:68,0	0/0:48:48,0	0/1:148:77,71	0/1:158:79,79	0/1:161:67,94	1/1:84:0,84
chr1_19_17	47319988	6053_46	G	A	.	PASS	NS=30;AF=0.333;locori=p	GT:DP:AD	0/0:21:21,0	0/0:40:40,0	0/0:33:33,0	0/0:32:32,0	0/0:31:31,0	0/0:23:23,0	0/0:34:34,0	0/0:43:43,0	0/0:38:38,0	0/0:20:20,0	0/0:74:74,0	0/0:24:24,0	0/0:22:22,0	0/0:18:18,0	0/0:31:31,0	0/0:99:99,0	0/0:24:24,0	0/0:19:19,0	0/0:18:18,0	0/0:50:50,0	1/1:43:0,43	1/1:41:0,41	1/1:35:0,35	1/1:30:0,30	1/1:24:0,24	1/1:22:0,22	1/1:51:0,51	1/1:52:0,52	1/1:59:0,59	1/1:46:0,46
chr1_19_17	47425526	6057_13	C	T	.	PASS	NS=30;AF=0.250;locori=p	GT:DP:AD	0/1:79:40,39	1/1:98:0,98	1/1:81:0,81	0/1:100:43,57	1/1:64:0,64	0/0:47:47,0	0/1:78:37,41	1/1:97:0,97	1/1:114:0,114	1/1:91:0,91	0/0:155:155,0	0/0:68:68,0	0/0:63:63,0	0/0:45:45,0	0/0:107:107,0	0/0:295:295,0	0/0:69:69,0	0/0:79:79,0	0/0:34:34,0	0/0:189:189,0	0/0:134:134,0	0/0:111:111,0	0/0:120:120,0	0/0:89:89,0	0/0:112:112,0	0/0:77:77,0	0/0:198:198,0	0/0:133:133,0	0/0:65:65,0	0/0:142:142,0
chr1_19_17	47559423	6058_31	C	T	.	PASS	NS=30;AF=0.300;locori=m	GT:DP:AD	1/1:1026:0,1026	1/1:1009:0,1009	0/1:1098:523,575	0/1:1060:525,535	0/1:1090:526,564	1/1:812:0,812	1/1:1068:0,1068	0/1:1244:640,604	1/1:989:0,989	0/1:1075:560,515	0/0:1411:1411,0	0/0:441:441,0	0/0:363:363,0	0/0:296:296,0	0/0:703:703,0	0/0:484:484,0	0/0:392:392,0	0/0:436:436,0	0/0:373:373,0	0/0:1112:1112,0	0/0:766:766,0	0/1:603:324,279	0/0:636:636,0	0/0:897:897,0	0/1:601:301,300	0/0:362:362,0	0/1:1078:601,477	0/0:1113:1113,0	0/0:1076:1076,0	0/0:759:759,0
chr1_19_17	48428217	6075_23	C	T	.	PASS	NS=30;AF=0.200;locori=m	GT:DP:AD	0/0:27:27,0	0/0:56:56,0	0/0:30:30,0	0/0:23:23,0	0/0:31:31,0	0/0:33:33,0	0/0:25:25,0	0/0:24:24,0	0/0:34:34,0	0/0:30:30,0	0/0:63:63,0	0/0:50:50,0	0/0:27:27,0	0/0:40:40,0	0/0:40:40,0	0/0:22:22,0	0/0:17:17,0	0/0:32:32,0	0/0:29:29,0	0/0:33:33,0	1/1:31:0,31	0/1:39:20,19	0/0:30:30,0	0/1:30:17,13	0/1:26:15,11	1/1:36:0,36	0/1:28:17,11	1/1:36:0,36	0/1:40:26,14	0/1:27:14,13
chr1_19_17	49433168	6095_25	C	A	.	PASS	NS=30;AF=0.050;locori=m	GT:DP:AD	0/0:40:40,0	0/0:44:44,0	0/0:36:36,0	0/1:41:20,21	0/0:41:41,0	0/1:33:21,12	0/0:38:38,0	0/1:52:24,28	0/0:43:43,0	0/0:38:38,0	0/0:100:100,0	0/0:40:40,0	0/0:35:35,0	0/0:27:27,0	0/0:56:56,0	0/0:159:159,0	0/0:26:26,0	0/0:31:31,0	0/0:31:31,0	0/0:76:76,0	0/0:53:53,0	0/0:46:46,0	0/0:38:38,0	0/0:57:57,0	0/0:33:33,0	0/0:22:22,0	0/0:90:90,0	0/0:90:90,0	0/0:101:101,0	0/0:44:44,0
chr1_19_17	50562445	6129_35	A	C	.	PASS	NS=30;AF=0.200;locori=p	GT:DP:AD	0/0:458:458,0	0/0:643:643,0	0/0:511:511,0	0/0:537:537,0	0/0:531:531,0	0/0:413:413,0	0/0:499:499,0	0/0:574:574,0	0/0:547:547,0	0/0:581:581,0	0/0:498:498,0	0/0:172:172,0	0/0:137:137,0	0/0:131:131,0	0/0:195:195,0	0/0:323:323,0	0/0:149:149,0	0/0:138:138,0	0/0:94:94,0	0/0:334:334,0	0/1:247:108,139	0/0:223:223,0	0/1:197:91,106	1/1:258:0,258	0/1:175:93,82	0/1:110:54,56	0/1:321:143,178	0/1:350:161,189	1/1:359:0,359	1/1:247:0,247
chr1_19_17	51012812	6141_17	C	G	.	PASS	NS=30;AF=0.333;locori=p	GT:DP:AD	1/1:692:0,692	1/1:821:0,821	1/1:644:0,644	1/1:729:0,729	1/1:648:0,648	1/1:500:0,500	1/1:728:0,728	1/1:782:0,782	1/1:704:0,704	1/1:741:0,741	0/0:437:437,0	0/0:276:276,0	0/0:246:246,0	0/0:197:197,0	0/0:414:414,0	0/0:281:281,0	0/0:295:295,0	0/0:249:249,0	0/0:212:212,0	0/0:676:676,0	0/0:225:225,0	0/0:271:271,0	0/0:177:177,0	0/0:97:97,0	0/0:139:139,0	0/0:97:97,0	0/0:240:240,0	0/0:215:215,0	0/0:108:108,0	0/0:200:200,0
chr1_19_17	51323132	6154_36	A	T	.	PASS	NS=30;AF=0.333;locori=p	GT:DP:AD	1/1:64:0,64	1/1:68:0,68	1/1:49:0,49	1/1:59:0,59	1/1:69:0,69	1/1:62:0,62	1/1:53:0,53	1/1:77:0,77	1/1:57:0,57	1/1:64:0,64	0/0:164:164,0	0/0:50:50,0	0/0:48:48,0	0/0:58:58,0	0/0:108:108,0	0/0:391:391,0	0/0:57:57,0	0/0:71:71,0	0/0:43:43,0	0/0:168:168,0	0/0:111:111,0	0/0:97:97,0	0/0:90:90,0	0/0:117:117,0	0/0:91:91,0	0/0:41:41,0	0/0:200:200,0	0/0:151:151,0	0/0:94:94,0	0/0:109:109,0
chr1_19_17	51483951	6162_1	A	G	.	PASS	NS=30;AF=0.317;locori=m	GT:DP:AD	0/0:58:58,0	0/0:70:70,0	0/0:66:66,0	0/0:53:53,0	0/0:61:61,0	0/0:45:45,0	0/0:58:58,0	0/0:24:24,0	0/0:68:68,0	0/0:59:59,0	0/0:42:42,0	0/0:23:23,0	0/0:43:43,0	0/0:27:27,0	0/0:33:33,0	0/0:122:122,0	0/0:25:25,0	0/0:24:24,0	0/0:26:26,0	0/0:89:89,0	1/1:63:0,63	1/1:51:0,51	1/1:55:0,55	1/1:35:0,35	1/1:61:0,61	1/1:31:0,31	0/1:58:27,31	1/1:47:0,47	1/1:16:0,16	1/1:58:0,58
chr1_19_17	51525920	6163_2	A	T	.	PASS	NS=30;AF=0.017;locori=p	GT:DP:AD	0/0:31:31,0	0/0:28:28,0	0/0:42:42,0	0/0:15:15,0	0/0:19:19,0	0/0:16:16,0	0/0:17:17,0	0/0:53:53,0	0/0:36:36,0	0/0:39:39,0	0/0:125:125,0	0/0:33:33,0	0/0:35:35,0	0/0:20:20,0	0/0:42:42,0	0/0:75:75,0	0/0:43:43,0	0/0:33:33,0	0/0:28:28,0	0/0:98:98,0	0/1:47:27,20	0/0:42:42,0	0/0:36:36,0	0/0:52:52,0	0/0:39:39,0	0/0:25:25,0	0/0:80:80,0	0/0:76:76,0	0/0:70:70,0	0/0:50:50,0
chr1_19_17	52713664	6178_12	C	T	.	PASS	NS=30;AF=0.167;locori=m	GT:DP:AD	0/0:688:688,0	0/0:703:703,0	0/0:512:512,0	0/0:707:707,0	0/0:656:656,0	0/0:451:451,0	0/0:612:612,0	0/0:805:805,0	0/0:591:591,0	0/0:677:677,0	0/1:1078:548,530	1/1:436:0,436	0/1:353:179,174	0/0:308:308,0	0/0:744:744,0	1/1:434:0,434	0/0:447:447,0	1/1:393:0,393	0/1:363:163,200	0/1:1060:578,482	0/0:905:905,0	0/0:563:563,0	0/0:584:584,0	0/0:778:778,0	0/0:633:633,0	0/0:358:358,0	0/0:1406:1406,0	0/0:1008:1008,0	0/0:724:724,0	0/0:820:820,0
chr1_19_17	53230760	6186_22	T	C	.	PASS	NS=30;AF=0.050;locori=m	GT:DP:AD	0/0:156:156,0	0/0:186:186,0	0/1:116:57,59	0/1:92:43,49	0/0:162:162,0	0/1:149:107,42	0/0:158:158,0	0/0:167:167,0	0/0:227:227,0	0/0:97:97,0	0/0:40:40,0	0/0:81:81,0	0/0:67:67,0	0/0:80:80,0	0/0:105:105,0	0/0:169:169,0	0/0:93:93,0	0/0:81:81,0	0/0:89:89,0	0/0:165:165,0	0/0:158:158,0	0/0:129:129,0	0/0:179:179,0	0/0:26:26,0	0/0:123:123,0	0/0:76:76,0	0/0:128:128,0	0/0:73:73,0	0/0:13:13,0	0/0:70:70,0
chr1_19_17	53919912	6210_3	A	G	.	PASS	NS=30;AF=0.133;locori=p	GT:DP:AD	0/0:29:29,0	0/1:33:13,20	0/0:27:27,0	1/1:20:0,20	0/1:20:12,8	0/1:23:10,13	0/0:27:27,0	0/1:43:28,15	1/1:37:0,37	0/0:28:28,0	0/0:55:55,0	0/0:11:11,0	0/0:10:10,0	0/0:12:12,0	0/0:21:21,0	0/0:87:87,0	0/0:11:11,0	0/0:10:10,0	0/0:10:10,0	0/0:38:38,0	0/0:21:21,0	0/0:32:32,0	0/0:24:24,0	0/0:39:39,0	0/0:24:24,0	0/0:26:26,0	0/0:50:50,0	0/0:34:34,0	0/0:58:58,0	0/0:15:15,0
chr1_19_17	55245743	6231_38	G	T	.	PASS	NS=30;AF=0.333;locori=m	GT:DP:AD	1/1:23:0,23	1/1:26:0,26	1/1:18:0,18	1/1:25:0,25	1/1:20:0,20	1/1:12:0,12	1/1:16:0,16	1/1:14:0,14	1/1:25:0,25	1/1:36:0,36	0/0:51:51,0	0/0:14:14,0	0/0:12:12,0	0/0:15:15,0	0/0:29:29,0	0/0:101:101,0	0/0:15:15,0	0/0:22:22,0	0/0:14:14,0	0/0:38:38,0	0/0:41:41,0	0/0:34:34,0	0/0:18:18,0	0/0:46:46,0	0/0:14:14,0	0/0:15:15,0	0/0:35:35,0	0/0:42:42,0	0/0:56:56,0	0/0:26:26,0
chr1_19_17	55679992	6235_24	G	A	.	PASS	NS=30;AF=0.017;locori=m	GT:DP:AD	0/0:29:29,0	0/0:45:45,0	0/0:31:31,0	0/0:45:45,0	0/0:27:27,0	0/0:20:20,0	0/0:39:39,0	0/0:51:51,0	0/0:41:41,0	0/0:59:59,0	0/0:79:79,0	0/0:29:29,0	0/0:30:30,0	0/0:21:21,0	0/0:38:38,0	0/0:159:159,0	0/0:35:35,0	0/0:28:28,0	0/0:37:37,0	0/0:55:55,0	0/1:59:27,32	0/0:37:37,0	0/0:45:45,0	0/0:68:68,0	0/0:36:36,0	0/0:23:23,0	0/0:72:72,0	0/0:84:84,0	0/0:106:106,0	0/0:58:58,0
chr1_19_17	55833602	6241_33	T	C	.	PASS	NS=30;AF=0.167;locori=p	GT:DP:AD	0/0:74:74,0	0/0:79:79,0	0/0:94:94,0	0/0:42:42,0	0/0:54:54,0	0/0:40:40,0	0/0:76:76,0	0/0:65:65,0	0/0:62:62,0	0/0:66:66,0	0/0:44:44,0	0/0:36:36,0	0/0:20:20,0	0/0:24:24,0	0/0:44:44,0	0/0:118:118,0	0/0:51:51,0	0/0:37:37,0	0/0:33:33,0	0/0:63:63,0	0/0:61:61,0	0/1:42:17,25	1/1:30:0,30	1/1:42:0,42	0/1:24:11,13	0/0:32:32,0	1/1:53:0,53	0/1:70:40,30	0/1:23:10,13	0/0:66:66,0
chr1_19_17	55881776	6242_27	G	A	.	PASS	NS=30;AF=0.117;locori=m	GT:DP:AD	0/0:51:51,0	0/0:58:58,0	0/0:48:48,0	0/0:58:58,0	0/0:52:52,0	0/0:43:43,0	0/0:46:46,0	0/0:70:70,0	0/0:70:70,0	0/0:68:68,0	0/0:122:122,0	0/0:42:42,0	0/0:44:44,0	0/0:37:37,0	0/0:89:89,0	0/0:283:283,0	0/0:42:42,0	0/0:61:61,0	0/0:48:48,0	0/0:130:130,0	0/1:126:63,63	0/0:38:38,0	0/1:71:27,44	0/1:89:49,40	0/1:78:45,33	0/1:38:14,24	0/0:121:121,0	0/0:99:99,0	0/1:77:40,37	0/1:95:54,41
chr1_19_17	56131505	6252_40	T	G	.	PASS	NS=30;AF=0.017;locori=m	GT:DP:AD	0/0:33:33,0	0/0:31:31,0	0/0:30:30,0	0/0:26:26,0	0/0:36:36,0	0/0:25:25,0	0/0:23:23,0	0/0:27:27,0	0/0:21:21,0	0/0:18:18,0	0/0:66:66,0	0/0:23:23,0	0/0:22:22,0	0/0:24:24,0	0/0:32:32,0	0/0:98:98,0	0/0:32:32,0	0/0:27:27,0	0/0:29:29,0	0/0:50:50,0	0/0:38:38,0	0/0:27:27,0	0/0:36:36,0	0/1:44:25,19	0/0:28:28,0	0/0:26:26,0	0/0:70:70,0	0/0:65:65,0	0/0:68:68,0	0/0:45:45,0
chr1_19_17	56543185	6267_24	A	G	.	PASS	NS=30;AF=0.233;locori=m	GT:DP:AD	0/0:436:436,0	0/0:561:561,0	0/0:403:403,0	0/0:527:527,0	0/0:442:442,0	0/0:401:401,0	0/0:444:444,0	0/0:526:526,0	0/0:518:518,0	0/0:518:518,0	0/0:981:981,0	0/0:270:270,0	0/0:227:227,0	0/0:252:252,0	0/0:468:468,0	0/0:424:424,0	0/0:289:289,0	0/0:297:297,0	0/0:210:210,0	0/0:876:876,0	0/0:535:535,0	1/1:409:0,409	0/1:347:165,182	1/1:569:0,569	0/1:410:216,194	1/1:205:0,205	0/1:829:447,382	0/1:699:351,348	1/1:830:0,830	1/1:522:0,522
chr1_19_17	57147795	6285_21	C	T	.	PASS	NS=30;AF=0.333;locori=p	GT:DP:AD	1/1:594:0,594	1/1:657:0,657	1/1:548:0,548	1/1:618:0,618	1/1:630:0,630	1/1:517:0,517	1/1:487:0,487	1/1:729:0,729	1/1:628:0,628	1/1:777:0,777	0/0:512:512,0	0/0:369:369,0	0/0:355:355,0	0/0:241:241,0	0/0:562:562,0	0/0:440:440,0	0/0:375:375,0	0/0:368:368,0	0/0:334:334,0	0/0:975:975,0	0/0:325:325,0	0/0:548:548,0	0/0:627:627,0	0/0:412:412,0	0/0:509:509,0	0/0:273:273,0	0/0:798:798,0	0/0:587:587,0	0/0:336:336,0	0/0:545:545,0
chr1_19_17	58054151	6316_2	G	A	.	PASS	NS=30;AF=0.133;locori=m	GT:DP:AD	0/0:640:640,0	0/0:826:826,0	0/0:707:707,0	0/0:647:647,0	0/0:651:651,0	0/0:579:579,0	0/0:610:610,0	0/0:794:794,0	0/0:716:716,0	0/0:741:741,0	0/1:256:131,125	0/1:186:87,99	0/0:198:198,0	0/1:139:64,75	0/0:293:293,0	1/1:207:0,207	0/1:221:102,119	0/0:204:204,0	0/1:168:87,81	0/1:361:180,181	0/0:295:295,0	0/0:342:342,0	0/0:278:278,0	0/0:147:147,0	0/0:266:266,0	0/0:197:197,0	0/0:351:351,0	0/0:270:270,0	0/0:88:88,0	0/0:274:274,0
chr1_19_17	58185633	6321_26	G	C	.	PASS	NS=30;AF=0.267;locori=m	GT:DP:AD	0/0:173:173,0	0/0:201:201,0	0/0:180:180,0	0/0:222:222,0	0/0:182:182,0	0/0:165:165,0	0/0:184:184,0	0/0:235:235,0	0/0:200:200,0	0/0:223:223,0	0/0:540:540,0	0/0:175:175,0	0/0:154:154,0	0/0:141:141,0	0/0:322:322,0	0/0:354:354,0	0/0:177:177,0	0/0:201:201,0	0/0:158:158,0	0/0:531:531,0	1/1:410:0,410	0/1:283:143,140	0/1:282:125,157	0/1:477:250,227	1/1:331:0,331	1/1:148:0,148	1/1:609:0,609	0/1:513:229,284	1/1:473:0,473	1/1:393:0,393
chr1_19_17	58993738	6344_6	C	T	.	PASS	NS=30;AF=0.017;locori=p	GT:DP:AD	0/0:707:707,0	0/0:944:944,0	0/0:712:712,0	0/0:762:762,0	0/0:763:763,0	0/0:634:634,0	0/0:728:728,0	0/0:865:865,0	0/0:803:803,0	0/0:830:830,0	0/0:1336:1336,0	0/0:510:510,0	0/0:445:445,0	0/0:391:391,0	0/0:852:852,0	0/0:456:456,0	0/0:566:566,0	0/0:453:453,0	0/0:436:436,0	0/0:1317:1317,0	0/0:1024:1024,0	0/0:736:736,0	0/0:798:798,0	0/0:849:849,0	0/0:834:834,0	0/0:423:423,0	0/1:1204:608,596	0/0:935:935,0	0/0:850:850,0	0/0:933:933,0
chr1_19_17	59032576	6348_49	C	G	.	PASS	NS=30;AF=0.333;locori=p	GT:DP:AD	1/1:51:0,51	1/1:86:0,86	1/1:67:0,67	1/1:64:0,64	1/1:69:0,69	1/1:81:0,81	1/1:58:0,58	1/1:85:0,85	1/1:79:0,79	1/1:92:0,92	0/0:1887:1887,0	0/0:412:412,0	0/0:393:393,0	0/0:312:312,0	0/0:722:722,0	0/0:527:527,0	0/0:450:450,0	0/0:425:425,0	0/0:413:413,0	0/0:1265:1265,0	0/0:598:598,0	0/0:445:445,0	0/0:279:279,0	0/0:653:653,0	0/0:552:552,0	0/0:133:133,0	0/0:1547:1547,0	0/0:313:313,0	0/0:1395:1395,0	0/0:583:583,0
chr1_19_17	60252173	6381_28	T	G	.	PASS	NS=30;AF=0.383;locori=m	GT:DP:AD	1/1:875:0,875	1/1:918:0,918	1/1:834:0,834	1/1:903:0,903	1/1:932:0,932	1/1:699:0,699	1/1:833:0,833	1/1:1170:0,1170	1/1:942:0,942	1/1:981:0,981	0/0:513:513,0	0/0:363:363,0	0/0:365:365,0	0/0:284:284,0	0/0:495:495,0	0/0:342:342,0	0/0:379:379,0	0/0:378:378,0	0/0:320:320,0	0/0:859:859,0	0/1:675:343,332	0/1:514:228,286	0/0:487:487,0	0/0:452:452,0	0/0:447:447,0	0/0:283:283,0	0/0:643:643,0	0/0:787:787,0	0/1:504:239,265	0/0:644:644,0
chr1_19_17	61154201	6399_42	C	G	.	PASS	NS=30;AF=0.333;locori=m	GT:DP:AD	1/1:65:0,65	1/1:82:0,82	1/1:76:0,76	1/1:76:0,76	1/1:66:0,66	1/1:61:0,61	1/1:71:0,71	1/1:83:0,83	1/1:71:0,71	1/1:75:0,75	0/0:135:135,0	0/0:53:53,0	0/0:45:45,0	0/0:39:39,0	0/0:73:73,0	0/0:232:232,0	0/0:43:43,0	0/0:55:55,0	0/0:37:37,0	0/0:128:128,0	0/0:86:86,0	0/0:88:88,0	0/0:56:56,0	0/0:93:93,0	0/0:54:54,0	0/0:40:40,0	0/0:95:95,0	0/0:121:121,0	0/0:139:139,0	0/0:101:101,0
chr1_19_17	61417061	6404_2	G	C	.	PASS	NS=30;AF=0.317;locori=p	GT:DP:AD	1/1:505:0,505	0/1:557:265,292	1/1:534:0,534	1/1:498:0,498	1/1:531:0,531	1/1:511:0,511	1/1:567:0,567	1/1:725:0,725	1/1:491:0,491	1/1:673:0,673	0/0:430:430,0	0/0:151:151,0	0/0:98:98,0	0/0:117:117,0	0/0:215:215,0	0/0:358:358,0	0/0:152:152,0	0/0:142:142,0	0/0:106:106,0	0/0:359:359,0	0/0:257:257,0	0/0:213:213,0	0/0:213:213,0	0/0:345:345,0	0/0:161:161,0	0/0:136:136,0	0/0:438:438,0	0/0:369:369,0	0/0:361:361,0	0/0:330:330,0
chr1_19_17	61547894	6410_33	T	C	.	PASS	NS=30;AF=0.333;locori=m	GT:DP:AD	0/0:732:732,0	0/0:790:790,0	0/0:825:825,0	0/0:803:803,0	0/0:744:744,0	0/0:689:689,0	0/0:825:825,0	0/0:927:927,0	0/0:799:799,0	0/0:795:795,0	1/1:540:0,540	1/1:316:0,316	1/1:287:0,287	1/1:226:0,226	1/1:377:0,377	1/1:381:0,381	1/1:333:0,333	1/1:294:0,294	1/1:247:0,247	1/1:663:0,663	0/0:361:361,0	0/0:325:325,0	0/0:287:287,0	0/0:226:226,0	0/0:249:249,0	0/0:203:203,0	0/0:474:474,0	0/0:383:383,0	0/0:164:164,0	0/0:343:343,0
chr1_19_17	63344422	6448_3	A	C	.	PASS	NS=30;AF=0.183;locori=m	GT:DP:AD	0/0:301:301,0	0/0:351:351,0	0/0:295:295,0	0/0:264:264,0	0/0:271:271,0	0/0:253:253,0	0/0:350:350,0	0/0:330:330,0	0/0:328:328,0	0/0:367:367,0	0/0:135:135,0	0/0:198:198,0	0/0:175:175,0	0/0:156:156,0	0/0:213:213,0	0/0:277:277,0	0/0:202:202,0	0/0:183:183,0	0/0:148:148,0	0/0:346:346,0	1/1:340:0,340	0/1:308:143,165	1/1:313:0,313	0/0:73:73,0	0/1:269:111,158	1/1:195:0,195	0/1:342:137,205	0/1:213:90,123	0/1:37:12,25	0/0:245:245,0
chr1_19_17	63889793	6464_17	C	T	.	PASS	NS=30;AF=0.383;locori=p	GT:DP:AD	0/0:55:55,0	0/0:74:74,0	0/0:53:53,0	0/0:39:39,0	0/0:43:43,0	0/0:44:44,0	0/0:22:22,0	0/0:59:59,0	0/0:37:37,0	0/0:59:59,0	1/1:149:0,149	1/1:48:0,48	1/1:30:0,30	1/1:28:0,28	1/1:61:0,61	1/1:172:0,172	1/1:31:0,31	1/1:43:0,43	1/1:34:0,34	1/1:82:0,82	0/0:66:66,0	0/0:60:60,0	0/1:48:26,22	0/0:71:71,0	0/1:44:22,22	0/0:32:32,0	0/0:102:102,0	0/0:90:90,0	0/1:124:60,64	0/0:81:81,0
chr1_19_17	64752695	6496_30	G	T	.	PASS	NS=30;AF=0.167;locori=m	GT:DP:AD	0/0:961:961,0	0/0:1190:1190,0	0/0:1022:1022,0	0/0:1115:1115,0	0/0:1144:1144,0	0/0:774:774,0	0/0:1090:1090,0	0/0:1258:1258,0	0/0:1075:1075,0	0/0:1109:1109,0	0/0:1330:1330,0	0/0:473:473,0	0/0:387:387,0	0/0:310:310,0	0/0:687:687,0	0/0:584:584,0	0/0:346:346,0	0/0:443:443,0	0/0:332:332,0	0/0:1115:1115,0	0/0:770:770,0	1/1:559:0,559	0/1:572:277,295	0/1:843:418,425	1/1:592:0,592	1/1:378:0,378	0/1:1246:693,553	0/0:1196:1196,0	0/0:1131:1131,0	0/1:860:392,468
chr1_19_17	64820728	6498_13	G	T	.	PASS	NS=30;AF=0.333;locori=m	GT:DP:AD	0/0:19:19,0	0/0:26:26,0	0/0:13:13,0	0/0:16:16,0	0/0:15:15,0	0/0:17:17,0	0/0:16:16,0	0/0:14:14,0	0/0:21:21,0	0/0:11:11,0	1/1:33:0,33	1/1:16:0,16	1/1:18:0,18	1/1:13:0,13	1/1:32:0,32	1/1:217:0,217	1/1:22:0,22	1/1:19:0,19	1/1:22:0,22	1/1:41:0,41	0/0:35:35,0	0/0:29:29,0	0/0:42:42,0	0/0:20:20,0	0/0:31:31,0	0/0:20:20,0	0/0:43:43,0	0/0:48:48,0	0/0:34:34,0	0/0:41:41,0
chr1_19_17	65473741	6508_1	A	G	.	PASS	NS=30;AF=0.300;locori=m	GT:DP:AD	0/1:322:158,164	1/1:401:0,401	1/1:282:0,282	1/1:359:0,359	1/1:343:0,343	1/1:295:0,295	1/1:320:0,320	1/1:424:0,424	1/1:326:0,326	0/1:368:173,195	0/0:1015:1015,0	0/0:338:338,0	0/0:275:275,0	0/0:252:252,0	0/0:528:528,0	0/0:488:488,0	0/0:315:315,0	0/0:361:361,0	0/0:309:309,0	0/0:878:878,0	0/0:613:613,0	0/0:525:525,0	0/0:468:468,0	0/0:527:527,0	0/0:558:558,0	0/0:309:309,0	0/0:853:853,0	0/0:789:789,0	0/0:627:627,0	0/0:623:623,0
chr1_19_17	65731139	6515_7	T	C	.	PASS	NS=30;AF=0.467;locori=p	GT:DP:AD	0/0:23:23,0	0/0:25:25,0	0/0:28:28,0	0/0:30:30,0	0/0:29:29,0	0/0:27:27,0	0/0:21:21,0	0/0:34:34,0	0/0:27:27,0	0/0:22:22,0	1/1:65:0,65	1/1:19:0,19	1/1:20:0,20	1/1:13:0,13	1/1:22:0,22	1/1:102:0,102	1/1:16:0,16	1/1:12:0,12	1/1:16:0,16	1/1:39:0,39	0/1:28:12,16	0/1:31:10,21	1/1:24:0,24	0/1:36:17,19	0/1:31:16,15	0/0:12:12,0	0/0:48:48,0	0/1:52:28,24	0/1:72:38,34	0/0:33:33,0
chr1_19_17	66214153	6523_50	T	A	.	PASS	NS=30;AF=0.417;locori=m	GT:DP:AD	0/0:208:208,0	0/0:244:244,0	0/0:196:196,0	0/0:236:236,0	0/0:245:245,0	0/0:194:194,0	0/0:227:227,0	0/0:290:290,0	0/0:234:234,0	0/0:278:278,0	1/1:97:0,97	1/1:49:0,49	1/1:44:0,44	1/1:34:0,34	1/1:58:0,58	1/1:153:0,153	1/1:31:0,31	1/1:50:0,50	1/1:44:0,44	1/1:105:0,105	0/1:93:51,42	0/0:140:140,0	0/0:112:112,0	0/1:65:50,15	0/0:111:111,0	0/1:60:40,20	0/1:117:80,37	0/0:149:149,0	0/1:107:66,41	0/0:114:114,0
chr1_19_17	66278776	6527_20	C	T	.	PASS	NS=30;AF=0.333;locori=p	GT:DP:AD	1/1:773:0,773	1/1:874:0,874	1/1:777:0,777	1/1:801:0,801	1/1:837:0,837	1/1:644:0,644	1/1:695:0,695	1/1:957:0,957	1/1:841:0,841	1/1:884:0,884	0/0:1544:1544,0	0/0:445:445,0	0/0:449:449,0	0/0:323:323,0	0/0:726:726,0	0/0:491:491,0	0/0:362:362,0	0/0:503:503,0	0/0:355:355,0	0/0:1161:1161,0	0/0:882:882,0	0/0:645:645,0	0/0:708:708,0	0/0:970:970,0	0/0:611:611,0	0/0:396:396,0	0/0:1377:1377,0	0/0:1212:1212,0	0/0:1108:1108,0	0/0:908:908,0
chr1_19_17	67411303	6556_45	G	A	.	PASS	NS=30;AF=0.467;locori=p	GT:DP:AD	1/1:195:0,195	1/1:196:0,196	1/1:161:0,161	1/1:194:0,194	1/1:168:0,168	1/1:155:0,155	1/1:175:0,175	1/1:207:0,207	1/1:197:0,197	1/1:172:0,172	0/0:438:438,0	0/0:164:164,0	0/0:132:132,0	0/0:128:128,0	0/0:282:282,0	0/0:386:386,0	0/0:163:163,0	0/0:153:153,0	0/0:138:138,0	0/0:455:455,0	0/1:346:170,176	0/1:242:119,123	0/1:231:106,125	0/0:262:262,0	0/0:264:264,0	0/1:107:40,67	0/1:476:214,262	0/0:319:319,0	0/1:273:134,139	1/1:311:0,311
chr1_19_17	67416995	6557_4	G	C	.	PASS	NS=30;AF=0.333;locori=p	GT:DP:AD	1/1:24:0,24	1/1:21:0,21	1/1:12:0,12	1/1:22:0,22	1/1:14:0,14	1/1:17:0,17	1/1:15:0,15	1/1:23:0,23	1/1:26:0,26	1/1:12:0,12	0/0:32:32,0	0/0:23:23,0	0/0:24:24,0	0/0:16:16,0	0/0:15:15,0	0/0:31:31,0	0/0:17:17,0	0/0:24:24,0	0/0:27:27,0	0/0:35:35,0	0/0:18:18,0	0/0:32:32,0	0/0:20:20,0	0/0:18:18,0	0/0:24:24,0	0/0:23:23,0	0/0:23:23,0	0/0:22:22,0	0/0:16:16,0	0/0:13:13,0
chr1_19_17	67890513	6563_29	T	C	.	PASS	NS=30;AF=0.017;locori=m	GT:DP:AD	0/0:21:21,0	0/0:31:31,0	0/0:16:16,0	0/0:41:41,0	0/0:22:22,0	0/0:26:26,0	0/0:15:15,0	0/0:39:39,0	0/0:20:20,0	0/0:36:36,0	0/0:97:97,0	0/0:51:51,0	0/0:45:45,0	0/0:25:25,0	0/0:76:76,0	0/0:337:337,0	0/0:42:42,0	0/0:41:41,0	0/0:28:28,0	0/0:113:113,0	0/0:66:66,0	0/0:49:49,0	0/1:51:23,28	0/0:62:62,0	0/0:44:44,0	0/0:31:31,0	0/0:91:91,0	0/0:69:69,0	0/0:64:64,0	0/0:51:51,0
chr1_19_17	68907111	6590_37	T	G	.	PASS	NS=30;AF=0.133;locori=m	GT:DP:AD	0/0:782:782,0	0/0:1068:1068,0	0/0:927:927,0	0/0:821:821,0	0/0:951:951,0	0/0:788:788,0	0/0:917:917,0	0/0:1025:1025,0	0/0:883:883,0	0/0:914:914,0	1/1:522:0,522	0/0:402:402,0	1/1:293:0,293	0/0:234:234,0	0/0:503:503,0	0/0:307:307,0	1/1:339:0,339	0/1:366:180,186	0/0:268:268,0	0/1:723:340,383	0/0:643:643,0	0/0:544:544,0	0/0:484:484,0	0/0:377:377,0	0/0:462:462,0	0/0:306:306,0	0/0:608:608,0	0/0:530:530,0	0/0:358:358,0	0/0:542:542,0
chr1_19_17	69406744	6597_31	C	A	.	PASS	NS=30;AF=0.017;locori=p	GT:DP:AD	0/0:20:20,0	0/0:29:29,0	0/0:15:15,0	0/0:17:17,0	0/0:24:24,0	0/0:16:16,0	0/0:20:20,0	0/0:29:29,0	0/0:27:27,0	0/0:24:24,0	0/0:50:50,0	0/0:17:17,0	0/0:13:13,0	0/0:11:11,0	0/0:28:28,0	0/0:82:82,0	0/0:17:17,0	0/0:21:21,0	0/0:15:15,0	0/0:51:51,0	0/0:26:26,0	0/0:24:24,0	0/1:14:6,8	0/0:22:22,0	0/0:16:16,0	0/0:17:17,0	0/0:45:45,0	0/0:35:35,0	0/0:58:58,0	0/0:23:23,0
chr1_19_17	69443715	6600_37	A	G	.	PASS	NS=30;AF=0.333;locori=m	GT:DP:AD	0/0:736:736,0	0/0:980:980,0	0/0:760:760,0	0/0:879:879,0	0/0:834:834,0	0/0:643:643,0	0/0:765:765,0	0/0:1043:1043,0	0/0:880:880,0	0/0:939:939,0	1/1:876:0,876	1/1:352:0,352	1/1:307:0,307	1/1:227:0,227	1/1:467:0,467	1/1:331:0,331	1/1:359:0,359	1/1:347:0,347	1/1:247:0,247	1/1:782:0,782	0/0:632:632,0	0/0:539:539,0	0/0:571:571,0	0/0:654:654,0	0/0:507:507,0	0/0:282:282,0	0/0:924:924,0	0/0:760:760,0	0/0:506:506,0	0/0:686:686,0
chr1_19_17	69571693	6606_37	G	T	.	PASS	NS=30;AF=0.333;locori=p	GT:DP:AD	0/0:722:722,0	0/0:755:755,0	0/0:618:618,0	0/0:705:705,0	0/0:654:654,0	0/0:529:529,0	0/0:663:663,0	0/0:783:783,0	0/0:615:615,0	0/0:734:734,0	1/1:203:0,203	1/1:194:0,194	1/1:163:0,163	1/1:111:0,111	1/1:264:0,264	1/1:254:0,254	1/1:211:0,211	1/1:175:0,175	1/1:183:0,183	1/1:378:0,378	0/0:280:280,0	0/0:284:284,0	0/0:272:272,0	0/0:148:148,0	0/0:262:262,0	0/0:166:166,0	0/0:318:318,0	0/0:278:278,0	0/0:74:74,0	0/0:276:276,0
chr1_19_17	69979073	6612_27	C	A	.	PASS	NS=30;AF=0.100;locori=p	GT:DP:AD	0/0:510:510,0	0/0:747:747,0	0/0:533:533,0	0/0:647:647,0	0/0:610:610,0	0/0:489:489,0	0/0:505:505,0	0/0:798:798,0	0/0:633:633,0	0/0:719:719,0	0/0:548:548,0	0/0:150:150,0	0/0:156:156,0	0/0:114:114,0	0/0:259:259,0	0/0:334:334,0	0/0:135:135,0	0/0:168:168,0	0/0:163:163,0	0/0:424:424,0	0/0:306:306,0	0/1:268:141,127	0/0:236:236,0	0/1:317:169,148	0/0:214:214,0	0/1:133:63,70	0/1:439:227,212	0/1:380:225,155	0/1:394:223,171	0/0:297:297,0
chr1_19_17	70218564	6614_33	G	T	.	PASS	NS=30;AF=0.017;locori=p	GT:DP:AD	0/0:1023:1023,0	0/0:1042:1042,0	0/0:900:900,0	0/0:989:989,0	0/0:887:887,0	0/0:796:796,0	0/0:840:840,0	0/0:1174:1174,0	0/0:873:873,0	0/0:986:986,0	0/0:1300:1300,0	0/0:390:390,0	0/0:301:301,0	0/0:328:328,0	0/0:578:578,0	0/0:518:518,0	0/0:425:425,0	0/0:402:402,0	0/0:354:354,0	0/0:915:915,0	0/0:819:819,0	0/0:654:654,0	0/0:515:515,0	0/0:678:678,0	0/0:575:575,0	0/1:286:146,140	0/0:1047:1047,0	0/0:828:828,0	0/0:807:807,0	0/0:683:683,0
chr1_19_17	71749909	6643_25	T	C	.	PASS	NS=30;AF=0.017;locori=m	GT:DP:AD	0/0:720:720,0	0/0:724:724,0	0/0:584:584,0	0/0:686:686,0	0/0:747:747,0	0/0:563:563,0	0/0:642:642,0	0/0:747:747,0	0/0:695:695,0	0/0:704:704,0	0/0:1225:1225,0	0/0:542:542,0	0/0:431:431,0	0/0:398:398,0	0/0:917:917,0	0/0:636:636,0	0/0:500:500,0	0/0:524:524,0	0/0:411:411,0	0/0:1287:1287,0	0/0:883:883,0	0/0:708:708,0	0/1:639:331,308	0/0:717:717,0	0/0:691:691,0	0/0:383:383,0	0/0:1200:1200,0	0/0:1063:1063,0	0/0:740:740,0	0/0:776:776,0
chr1_19_17	72201957	6653_5	G	A	.	PASS	NS=30;AF=0.333;locori=p	GT:DP:AD	0/0:900:900,0	0/0:1072:1072,0	0/0:888:888,0	0/0:983:983,0	0/0:1018:1018,0	0/0:801:801,0	0/0:902:902,0	0/0:1083:1083,0	0/0:1041:1041,0	0/0:972:972,0	0/0:1482:1482,0	0/0:461:461,0	0/0:457:457,0	0/0:377:377,0	0/0:738:738,0	0/0:425:425,0	0/0:405:405,0	0/0:429:429,0	0/0:384:384,0	0/0:1219:1219,0	1/1:783:0,783	1/1:711:0,711	1/1:797:0,797	1/1:1046:0,1046	1/1:625:0,625	1/1:381:0,381	1/1:1349:0,1349	1/1:1228:0,1228	1/1:916:0,916	1/1:935:0,935
chr1_19_17	73118096	6679_47	C	A	.	PASS	NS=30;AF=0.333;locori=m	GT:DP:AD	1/1:62:0,62	1/1:92:0,92	1/1:62:0,62	1/1:71:0,71	1/1:48:0,48	1/1:60:0,60	1/1:60:0,60	1/1:78:0,78	1/1:57:0,57	1/1:62:0,62	0/0:97:97,0	0/0:15:15,0	0/0:35:35,0	0/0:29:29,0	0/0:39:39,0	0/0:121:121,0	0/0:39:39,0	0/0:24:24,0	0/0:32:32,0	0/0:69:69,0	0/0:59:59,0	0/0:64:64,0	0/0:64:64,0	0/0:65:65,0	0/0:44:44,0	0/0:13:13,0	0/0:66:66,0	0/0:112:112,0	0/0:76:76,0	0/0:71:71,0
chr1_19_17	73342312	6680_13	G	A	.	PASS	NS=30;AF=0.333;locori=p	GT:DP:AD	0/0:19:19,0	0/0:32:32,0	0/0:15:15,0	0/0:24:24,0	0/0:15:15,0	0/0:15:15,0	0/0:17:17,0	0/0:17:17,0	0/0:29:29,0	0/0:15:15,0	1/1:43:0,43	1/1:14:0,14	1/1:13:0,13	1/1:10:0,10	1/1:22:0,22	1/1:98:0,98	1/1:22:0,22	1/1:16:0,16	1/1:12:0,12	1/1:34:0,34	0/0:20:20,0	0/0:15:15,0	0/0:13:13,0	0/0:21:21,0	0/0:21:21,0	0/0:16:16,0	0/0:43:43,0	0/0:33:33,0	0/0:50:50,0	0/0:22:22,0
chr1_19_17	73391445	6681_32	G	A	.	PASS	NS=30;AF=0.333;locori=m	GT:DP:AD	0/0:25:25,0	0/0:24:24,0	0/0:40:40,0	0/0:37:37,0	0/0:35:35,0	0/0:37:37,0	0/0:40:40,0	0/0:39:39,0	0/0:45:45,0	0/0:43:43,0	1/1:89:0,89	1/1:28:0,28	1/1:32:0,32	1/1:36:0,36	1/1:50:0,50	1/1:147:0,147	1/1:25:0,25	1/1:27:0,27	1/1:31:0,31	1/1:54:0,54	0/0:50:50,0	0/0:32:32,0	0/0:38:38,0	0/0:40:40,0	0/0:45:45,0	0/0:35:35,0	0/0:73:73,0	0/0:56:56,0	0/0:64:64,0	0/0:55:55,0
chr1_19_17	74307310	6712_10	T	C	.	PASS	NS=30;AF=0.333;locori=m	GT:DP:AD	1/1:173:0,173	1/1:189:0,189	1/1:149:0,149	1/1:196:0,196	1/1:192:0,192	1/1:168:0,168	1/1:165:0,165	1/1:230:0,230	1/1:188:0,188	1/1:225:0,225	0/0:418:418,0	0/0:192:192,0	0/0:192:192,0	0/0:152:152,0	0/0:338:338,0	0/0:299:299,0	0/0:186:186,0	0/0:219:219,0	0/0:146:146,0	0/0:510:510,0	0/0:392:392,0	0/0:286:286,0	0/0:302:302,0	0/0:293:293,0	0/0:316:316,0	0/0:153:153,0	0/0:536:536,0	0/0:408:408,0	0/0:233:233,0	0/0:404:404,0
chr1_19_17	74991354	6723_32	G	A	.	PASS	NS=30;AF=0.017;locori=p	GT:DP:AD	0/0:725:725,0	0/0:971:971,0	0/0:782:782,0	0/0:917:917,0	0/0:893:893,0	0/0:748:748,0	0/0:781:781,0	0/0:1028:1028,0	0/0:857:857,0	0/0:927:927,0	0/0:1091:1091,0	0/0:501:501,0	0/0:465:465,0	0/0:389:389,0	0/0:802:802,0	0/0:482:482,0	0/0:542:542,0	0/0:567:567,0	0/0:446:446,0	0/0:1493:1493,0	0/1:1073:571,502	0/0:766:766,0	0/0:847:847,0	0/0:688:688,0	0/0:720:720,0	0/0:411:411,0	0/0:1001:1001,0	0/0:919:919,0	0/0:423:423,0	0/0:931:931,0
chr1_19_17	74998982	6724_3	G	C	.	PASS	NS=30;AF=0.317;locori=p	GT:DP:AD	0/0:21:21,0	0/0:39:39,0	0/0:34:34,0	0/0:30:30,0	0/0:40:40,0	0/0:28:28,0	0/0:29:29,0	0/0:48:48,0	0/0:32:32,0	0/0:37:37,0	0/0:67:67,0	0/0:21:21,0	0/0:31:31,0	0/0:18:18,0	0/0:25:25,0	0/0:111:111,0	0/0:23:23,0	0/0:21:21,0	0/0:26:26,0	0/0:61:61,0	1/1:32:0,32	1/1:30:0,30	0/1:29:11,18	1/1:40:0,40	1/1:36:0,36	1/1:21:0,21	1/1:64:0,64	1/1:59:0,59	1/1:51:0,51	1/1:30:0,30
chr1_19_17	75275785	6729_4	G	C	.	PASS	NS=30;AF=0.300;locori=p	GT:DP:AD	0/0:558:558,0	0/0:618:618,0	0/0:598:598,0	0/0:685:685,0	0/0:535:535,0	0/0:529:529,0	0/0:593:593,0	0/0:787:787,0	0/0:507:507,0	0/0:648:648,0	0/0:484:484,0	0/0:154:154,0	0/0:137:137,0	0/0:111:111,0	0/0:214:214,0	0/0:353:353,0	0/0:162:162,0	0/0:160:160,0	0/0:127:127,0	0/0:473:473,0	1/1:261:0,261	0/1:213:117,96	1/1:206:0,206	1/1:352:0,352	1/1:185:0,185	1/1:130:0,130	1/1:401:0,401	1/1:461:0,461	0/1:471:237,234	1/1:296:0,296
chr1_19_17	75772197	6734_46	A	G	.	PASS	NS=30;AF=0.250;locori=p	GT:DP:AD	0/0:358:358,0	0/0:454:454,0	0/0:400:400,0	0/0:439:439,0	0/0:385:385,0	0/0:328:328,0	0/0:356:356,0	0/0:454:454,0	0/0:418:418,0	0/0:346:346,0	0/0:448:448,0	0/0:109:109,0	0/0:90:90,0	0/0:77:77,0	0/0:151:151,0	0/0:383:383,0	0/0:95:95,0	0/0:81:81,0	0/0:88:88,0	0/0:275:275,0	1/1:235:0,235	1/1:152:0,152	0/1:184:91,93	0/1:221:105,116	0/1:134:75,59	1/1:76:0,76	1/1:268:0,268	0/1:289:152,137	1/1:296:0,296	0/1:201:96,105
chr1_19_17	75780561	6735_39	C	T	.	PASS	NS=30;AF=0.333;locori=p	GT:DP:AD	1/1:876:0,876	1/1:1199:0,1199	1/1:979:0,979	1/1:1027:0,1027	1/1:994:0,994	1/1:782:0,782	1/1:866:0,866	1/1:1099:0,1099	1/1:896:0,896	1/1:1014:0,1014	0/0:1558:1558,0	0/0:405:405,0	0/0:244:244,0	0/0:308:308,0	0/0:612:612,0	0/0:564:564,0	0/0:334:334,0	0/0:358:358,0	0/0:306:306,0	0/0:1192:1192,0	0/0:707:707,0	0/0:500:500,0	0/0:552:552,0	0/0:621:621,0	0/0:493:493,0	0/0:317:317,0	0/0:1117:1117,0	0/0:992:992,0	0/0:1195:1195,0	0/0:558:558,0
chr1_19_17	75890163	6738_43	C	G	.	PASS	NS=30;AF=0.300;locori=p	GT:DP:AD	0/0:36:36,0	0/0:35:35,0	0/0:42:42,0	0/0:33:33,0	0/0:40:40,0	0/0:32:32,0	0/0:24:24,0	0/0:31:31,0	0/0:38:38,0	0/0:31:31,0	0/0:25:25,0	0/0:30:30,0	0/0:19:19,0	0/0:17:17,0	0/0:24:24,0	0/0:44:44,0	0/0:17:17,0	0/0:25:25,0	0/0:22:22,0	0/0:47:47,0	0/1:35:13,22	1/1:35:0,35	0/1:36:20,16	1/1:15:0,15	1/1:31:0,31	1/1:18:0,18	1/1:43:0,43	1/1:27:0,27	1/1:12:0,12	1/1:32:0,32
chr1_19_17	76087965	6743_39	C	T	.	PASS	NS=30;AF=0.333;locori=p	GT:DP:AD	1/1:652:0,652	1/1:703:0,703	1/1:587:0,587	1/1:751:0,751	1/1:687:0,687	1/1:522:0,522	1/1:574:0,574	1/1:793:0,793	1/1:677:0,677	1/1:732:0,732	0/0:941:941,0	0/0:482:482,0	0/0:389:389,0	0/0:336:336,0	0/0:650:650,0	0/0:452:452,0	0/0:430:430,0	0/0:405:405,0	0/0:351:351,0	0/0:1115:1115,0	0/0:810:810,0	0/0:600:600,0	0/0:596:596,0	0/0:604:604,0	0/0:629:629,0	0/0:380:380,0	0/0:1011:1011,0	0/0:935:935,0	0/0:650:650,0	0/0:789:789,0
chr1_19_17	76681591	6758_45	G	T	.	PASS	NS=30;AF=0.217;locori=p	GT:DP:AD	0/1:52:26,26	0/0:56:56,0	1/1:40:0,40	1/1:43:0,43	0/0:41:41,0	1/1:37:0,37	0/1:41:15,26	1/1:50:0,50	0/1:31:13,18	1/1:44:0,44	0/0:87:87,0	0/0:31:31,0	0/0:42:42,0	0/0:26:26,0	0/0:49:49,0	0/0:147:147,0	0/0:30:30,0	0/0:38:38,0	0/0:27:27,0	0/0:73:73,0	0/0:46:46,0	0/0:39:39,0	0/0:46:46,0	0/0:54:54,0	0/0:36:36,0	0/0:21:21,0	0/0:81:81,0	0/0:73:73,0	0/0:74:74,0	0/0:50:50,0
chr1_19_17	76858157	6765_18	T	G	.	PASS	NS=30;AF=0.333;locori=p	GT:DP:AD	1/1:63:0,63	1/1:80:0,80	1/1:55:0,55	1/1:78:0,78	1/1:71:0,71	1/1:55:0,55	1/1:59:0,59	1/1:82:0,82	1/1:60:0,60	1/1:61:0,61	0/0:130:130,0	0/0:47:47,0	0/0:41:41,0	0/0:36:36,0	0/0:64:64,0	0/0:189:189,0	0/0:43:43,0	0/0:45:45,0	0/0:50:50,0	0/0:95:95,0	0/0:61:61,0	0/0:63:63,0	0/0:44:44,0	0/0:74:74,0	0/0:60:60,0	0/0:32:32,0	0/0:87:87,0	0/0:110:110,0	0/0:108:108,0	0/0:67:67,0
chr1_19_17	77202060	6773_41	G	T	.	PASS	NS=30;AF=0.333;locori=m	GT:DP:AD	1/1:29:0,29	1/1:50:0,50	1/1:27:0,27	1/1:36:0,36	1/1:36:0,36	1/1:40:0,40	1/1:30:0,30	1/1:44:0,44	1/1:45:0,45	1/1:30:0,30	0/0:66:66,0	0/0:19:19,0	0/0:25:25,0	0/0:15:15,0	0/0:31:31,0	0/0:115:115,0	0/0:31:31,0	0/0:30:30,0	0/0:33:33,0	0/0:56:56,0	0/0:44:44,0	0/0:36:36,0	0/0:27:27,0	0/0:52:52,0	0/0:30:30,0	0/0:19:19,0	0/0:52:52,0	0/0:70:70,0	0/0:69:69,0	0/0:41:41,0
chr1_19_17	77998899	6789_23	C	A	.	PASS	NS=30;AF=0.033;locori=p	GT:DP:AD	0/0:70:70,0	0/0:84:84,0	0/0:78:78,0	0/0:73:73,0	0/0:79:79,0	0/0:61:61,0	0/0:75:75,0	0/0:91:91,0	0/0:69:69,0	0/0:54:54,0	0/0:111:111,0	0/0:51:51,0	0/0:23:23,0	0/0:39:39,0	0/0:56:56,0	0/0:193:193,0	0/0:34:34,0	0/0:46:46,0	0/0:40:40,0	0/0:101:101,0	0/0:57:57,0	0/0:64:64,0	0/0:45:45,0	0/0:82:82,0	0/0:55:55,0	0/0:31:31,0	0/1:89:48,41	0/1:83:44,39	0/0:95:95,0	0/0:68:68,0
chr1_19_17	78257416	6793_35	G	A	.	PASS	NS=30;AF=0.283;locori=m	GT:DP:AD	1/1:20:0,20	1/1:29:0,29	1/1:12:0,12	0/1:26:9,17	1/1:12:0,12	1/1:23:0,23	0/1:19:9,10	1/1:21:0,21	0/1:29:9,20	1/1:18:0,18	0/0:72:72,0	0/0:59:59,0	0/0:38:38,0	0/0:46:46,0	0/0:48:48,0	0/0:24:24,0	0/0:26:26,0	0/0:38:38,0	0/0:49:49,0	0/0:49:49,0	0/0:38:38,0	0/0:51:51,0	0/0:39:39,0	0/0:40:40,0	0/0:42:42,0	0/0:37:37,0	0/0:44:44,0	0/0:40:40,0	0/0:49:49,0	0/0:22:22,0
chr1_19_17	78362765	6797_48	C	T	.	PASS	NS=30;AF=0.233;locori=p	GT:DP:AD	0/0:615:615,0	0/0:764:764,0	0/0:616:616,0	0/0:683:683,0	0/0:676:676,0	0/0:507:507,0	0/0:554:554,0	0/0:735:735,0	0/0:646:646,0	0/0:642:642,0	0/0:714:714,0	0/0:178:178,0	0/0:130:130,0	0/0:121:121,0	0/0:280:280,0	0/0:438:438,0	0/0:144:144,0	0/0:166:166,0	0/0:134:134,0	0/0:460:460,0	1/1:430:0,430	1/1:272:0,272	1/1:268:0,268	1/1:427:0,427	0/1:218:107,111	0/0:162:162,0	0/1:643:288,355	0/1:495:224,271	1/1:675:0,675	0/1:342:138,204
chr1_19_17	78732382	6810_10	A	C	.	PASS	NS=30;AF=0.067;locori=p	GT:DP:AD	0/0:21:21,0	0/0:29:29,0	0/1:28:17,11	0/0:25:25,0	0/0:27:27,0	0/1:33:14,19	0/0:20:20,0	0/1:26:15,11	0/1:37:18,19	0/0:32:32,0	0/0:56:56,0	0/0:21:21,0	0/0:16:16,0	0/0:17:17,0	0/0:34:34,0	0/0:103:103,0	0/0:22:22,0	0/0:25:25,0	0/0:31:31,0	0/0:45:45,0	0/0:28:28,0	0/0:31:31,0	0/0:20:20,0	0/0:21:21,0	0/0:24:24,0	0/0:20:20,0	0/0:53:53,0	0/0:51:51,0	0/0:52:52,0	0/0:36:36,0
chr1_19_17	79167211	6817_34	G	A	.	PASS	NS=30;AF=0.333;locori=p	GT:DP:AD	1/1:67:0,67	1/1:75:0,75	1/1:68:0,68	1/1:74:0,74	1/1:58:0,58	1/1:49:0,49	1/1:68:0,68	1/1:60:0,60	1/1:55:0,55	1/1:82:0,82	0/0:126:126,0	0/0:61:61,0	0/0:58:58,0	0/0:54:54,0	0/0:54:54,0	0/0:181:181,0	0/0:49:49,0	0/0:47:47,0	0/0:43:43,0	0/0:138:138,0	0/0:48:48,0	0/0:54:54,0	0/0:75:75,0	0/0:45:45,0	0/0:60:60,0	0/0:47:47,0	0/0:81:81,0	0/0:82:82,0	0/0:63:63,0	0/0:65:65,0
chr1_19_17	80956752	6853_9	G	C	.	PASS	NS=30;AF=0.100;locori=m	GT:DP:AD	0/1:87:43,44	0/1:94:49,45	0/1:55:35,20	0/1:91:40,51	0/0:94:94,0	0/1:71:37,34	0/0:70:70,0	0/0:117:117,0	0/1:92:45,47	0/0:100:100,0	0/0:139:139,0	0/0:74:74,0	0/0:104:104,0	0/0:74:74,0	0/0:153:153,0	0/0:276:276,0	0/0:94:94,0	0/0:98:98,0	0/0:72:72,0	0/0:232:232,0	0/0:274:274,0	0/0:184:184,0	0/0:227:227,0	0/0:114:114,0	0/0:216:216,0	0/0:110:110,0	0/0:284:284,0	0/0:188:188,0	0/0:141:141,0	0/0:235:235,0
chr1_19_17	81015813	6857_16	T	G	.	PASS	NS=30;AF=0.133;locori=p	GT:DP:AD	0/1:866:422,444	0/1:1097:526,571	0/1:773:398,375	0/0:888:888,0	0/1:937:472,465	0/1:714:355,359	0/0:949:949,0	0/1:1127:589,538	0/1:836:431,405	0/1:956:527,429	0/0:787:787,0	0/0:224:224,0	0/0:170:170,0	0/0:181:181,0	0/0:371:371,0	0/0:420:420,0	0/0:221:221,0	0/0:218:218,0	0/0:183:183,0	0/0:697:697,0	0/0:641:641,0	0/0:548:548,0	0/0:527:527,0	0/0:594:594,0	0/0:503:503,0	0/0:283:283,0	0/0:975:975,0	0/0:913:913,0	0/0:818:818,0	0/0:764:764,0
chr1_19_17	81690902	6876_17	C	T	.	PASS	NS=30;AF=0.333;locori=p	GT:DP:AD	0/0:39:39,0	0/0:49:49,0	0/0:46:46,0	0/0:55:55,0	0/0:55:55,0	0/0:50:50,0	0/0:51:51,0	0/0:80:80,0	0/0:56:56,0	0/0:63:63,0	0/0:107:107,0	0/0:33:33,0	0/0:39:39,0	0/0:33:33,0	0/0:50:50,0	0/0:159:159,0	0/0:33:33,0	0/0:36:36,0	0/0:17:17,0	0/0:83:83,0	1/1:48:0,48	1/1:50:0,50	1/1:46:0,46	1/1:67:0,67	1/1:42:0,42	1/1:31:0,31	1/1:91:0,91	1/1:89:0,89	1/1:94:0,94	1/1:58:0,58
chr1_19_17	82335811	6911_42	G	A	.	PASS	NS=30;AF=0.333;locori=p	GT:DP:AD	0/0:722:722,0	0/0:984:984,0	0/0:708:708,0	0/0:873:873,0	0/0:778:778,0	0/0:649:649,0	0/0:818:818,0	0/0:931:931,0	0/0:887:887,0	0/0:891:891,0	0/0:1124:1124,0	0/0:318:318,0	0/0:281:281,0	0/0:272:272,0	0/0:442:442,0	0/0:445:445,0	0/0:363:363,0	0/0:413:413,0	0/0:304:304,0	0/0:991:991,0	1/1:581:0,581	1/1:569:0,569	1/1:457:0,457	1/1:648:0,648	1/1:485:0,485	1/1:281:0,281	1/1:892:0,892	1/1:854:0,854	1/1:852:0,852	1/1:565:0,565
chr1_19_17	82940061	6930_40	T	C	.	PASS	NS=30;AF=0.333;locori=m	GT:DP:AD	0/0:805:805,0	0/0:887:887,0	0/0:758:758,0	0/0:472:472,0	0/0:553:553,0	0/0:396:396,0	0/0:790:790,0	0/0:880:880,0	0/0:866:866,0	0/0:865:865,0	1/1:416:0,416	1/1:309:0,309	1/1:248:0,248	1/1:229:0,229	1/1:456:0,456	1/1:235:0,235	1/1:270:0,270	1/1:90:0,90	1/1:240:0,240	1/1:518:0,518	0/0:442:442,0	0/0:354:354,0	0/0:450:450,0	0/0:396:396,0	0/0:379:379,0	0/0:259:259,0	0/0:654:654,0	0/0:561:561,0	0/0:254:254,0	0/0:566:566,0
chr2	263462	8309_19	G	C	.	PASS	NS=30;AF=0.017;locori=m	GT:DP:AD	0/0:704:704,0	0/0:953:953,0	0/0:704:704,0	0/0:809:809,0	0/0:833:833,0	0/0:687:687,0	0/0:793:793,0	0/0:1020:1020,0	0/0:852:852,0	0/0:879:879,0	0/0:1986:1986,0	0/0:605:605,0	0/0:478:478,0	0/0:428:428,0	0/0:884:884,0	0/0:656:656,0	0/0:590:590,0	0/0:553:553,0	0/0:482:482,0	0/0:1529:1529,0	0/0:1031:1031,0	0/0:745:745,0	0/0:805:805,0	0/0:1068:1068,0	0/0:841:841,0	0/0:466:466,0	0/0:1688:1688,0	0/0:1341:1341,0	0/0:1375:1375,0	0/1:984:523,461
chr2	1510180	8268_47	T	G	.	PASS	NS=30;AF=0.033;locori=m	GT:DP:AD	0/0:15:15,0	0/0:40:40,0	0/0:13:13,0	0/0:11:11,0	0/0:28:28,0	0/0:24:24,0	0/0:24:24,0	0/0:38:38,0	0/0:22:22,0	0/0:35:35,0	0/0:54:54,0	0/0:16:16,0	0/0:22:22,0	0/0:18:18,0	0/0:24:24,0	0/0:77:77,0	0/0:15:15,0	0/0:17:17,0	0/0:15:15,0	0/0:55:55,0	0/0:28:28,0	0/0:19:19,0	0/0:40:40,0	0/1:33:13,20	0/1:17:10,7	0/0:19:19,0	0/0:57:57,0	0/0:49:49,0	0/0:39:39,0	0/0:34:34,0
chr2	2030150	8291_2	C	T	.	PASS	NS=30;AF=0.333;locori=p	GT:DP:AD	0/0:52:52,0	0/0:60:60,0	0/0:23:23,0	0/0:50:50,0	0/0:35:35,0	0/0:35:35,0	0/0:34:34,0	0/0:47:47,0	0/0:56:56,0	0/0:40:40,0	1/1:112:0,112	1/1:38:0,38	1/1:33:0,33	1/1:35:0,35	1/1:83:0,83	1/1:345:0,345	1/1:34:0,34	1/1:45:0,45	1/1:21:0,21	1/1:119:0,119	0/0:71:71,0	0/0:66:66,0	0/0:46:46,0	0/0:68:68,0	0/0:55:55,0	0/0:24:24,0	0/0:131:131,0	0/0:67:67,0	0/0:78:78,0	0/0:53:53,0
chr2	2218760	8296_23	A	G	.	PASS	NS=30;AF=0.150;locori=p	GT:DP:AD	0/0:668:668,0	0/0:793:793,0	0/0:563:563,0	0/0:661:661,0	0/0:595:595,0	0/0:584:584,0	0/0:589:589,0	0/0:782:782,0	0/0:588:588,0	0/0:716:716,0	0/0:1181:1181,0	0/0:492:492,0	0/0:368:368,0	0/0:362:362,0	0/0:642:642,0	0/0:585:585,0	0/0:507:507,0	0/0:468:468,0	0/0:415:415,0	0/0:1221:1221,0	0/1:760:387,373	0/0:561:561,0	1/1:673:0,673	1/1:671:0,671	0/0:598:598,0	1/1:344:0,344	0/0:1029:1029,0	0/1:930:507,423	0/0:865:865,0	0/1:831:461,370
chr2	2358588	8298_49	C	A	.	PASS	NS=30;AF=0.333;locori=p	GT:DP:AD	0/0:82:82,0	0/0:139:139,0	0/0:99:99,0	0/0:107:107,0	0/0:116:116,0	0/0:74:74,0	0/0:85:85,0	0/0:119:119,0	0/0:119:119,0	0/0:108:108,0	1/1:154:0,154	1/1:63:0,63	1/1:37:0,37	1/1:43:0,43	1/1:73:0,73	1/1:220:0,220	1/1:43:0,43	1/1:47:0,47	1/1:58:0,58	1/1:129:0,129	0/0:96:96,0	0/0:77:77,0	0/0:76:76,0	0/0:66:66,0	0/0:59:59,0	0/0:33:33,0	0/0:130:130,0	0/0:83:83,0	0/0:90:90,0	0/0:101:101,0
chr2	2451162	8302_20	T	G	.	PASS	NS=30;AF=0.050;locori=p	GT:DP:AD	0/0:218:218,0	0/0:261:261,0	0/0:190:190,0	0/0:248:248,0	0/0:266:266,0	0/0:169:169,0	0/0:205:205,0	0/0:257:257,0	0/0:264:264,0	0/0:258:258,0	0/0:614:614,0	0/0:227:227,0	0/0:218:218,0	0/0:172:172,0	0/0:342:342,0	0/0:465:465,0	0/0:249:249,0	0/0:274:274,0	0/0:220:220,0	0/0:630:630,0	0/0:592:592,0	0/1:303:163,140	0/0:335:335,0	0/1:209:56,153	0/0:362:362,0	0/1:208:122,86	0/0:453:453,0	0/0:392:392,0	0/0:490:490,0	0/0:468:468,0
chr2	2553723	8306_33	C	T	.	PASS	NS=30;AF=0.500;locori=p	GT:DP:AD	1/1:72:0,72	1/1:74:0,74	1/1:39:0,39	1/1:41:0,41	1/1:82:0,82	1/1:62:0,62	1/1:56:0,56	1/1:89:0,89	1/1:90:0,90	1/1:68:0,68	0/0:167:167,0	0/0:52:52,0	0/0:58:58,0	0/0:57:57,0	0/0:65:65,0	0/0:324:324,0	0/0:47:47,0	0/0:76:76,0	0/0:68:68,0	0/0:119:119,0	0/0:114:114,0	1/1:72:0,72	0/1:93:57,36	0/1:113:66,47	0/0:76:76,0	0/0:46:46,0	0/1:147:83,64	1/1:133:0,133	1/1:150:0,150	0/1:111:68,43
chr2	2556883	8307_1	A	C	.	PASS	NS=30;AF=0.100;locori=p	GT:DP:AD	0/0:21:21,0	0/0:46:46,0	0/0:37:37,0	0/0:25:25,0	0/0:16:16,0	0/0:11:11,0	0/0:16:16,0	0/0:28:28,0	0/0:21:21,0	0/0:34:34,0	0/0:16:16,0	0/0:33:33,0	0/0:41:41,0	0/0:10:10,0	0/0:45:45,0	0/0:134:134,0	0/0:34:34,0	0/0:26:26,0	0/0:25:25,0	0/0:76:76,0	0/1:52:23,29	0/0:40:40,0	0/1:27:19,8	0/0:68:68,0	0/0:26:26,0	0/0:16:16,0	0/1:53:17,36	1/1:91:0,91	0/0:31:31,0	0/1:45:26,19
chr2	2863638	8311_41	A	G	.	PASS	NS=30;AF=0.017;locori=m	GT:DP:AD	0/0:18:18,0	0/0:25:25,0	0/0:20:20,0	0/0:22:22,0	0/0:16:16,0	0/0:11:11,0	0/0:12:12,0	0/0:19:19,0	0/0:17:17,0	0/0:19:19,0	0/0:52:52,0	0/0:11:11,0	0/0:10:10,0	0/0:12:12,0	0/0:21:21,0	0/0:85:85,0	0/0:11:11,0	0/0:12:12,0	0/0:12:12,0	0/0:41:41,0	0/0:48:48,0	0/0:35:35,0	0/0:42:42,0	0/0:41:41,0	0/0:43:43,0	0/0:15:15,0	0/0:43:43,0	0/0:89:89,0	0/0:57:57,0	0/1:44:34,10
chr2	3948398	8335_36	G	A	.	PASS	NS=30;AF=0.167;locori=m	GT:DP:AD	0/0:49:49,0	0/0:58:58,0	0/0:36:36,0	0/0:57:57,0	0/0:55:55,0	0/0:51:51,0	0/0:47:47,0	0/0:57:57,0	0/0:72:72,0	0/0:53:53,0	0/0:50:50,0	0/0:32:32,0	0/0:28:28,0	0/0:36:36,0	0/0:58:58,0	0/0:259:259,0	0/0:42:42,0	0/0:41:41,0	0/0:36:36,0	0/0:75:75,0	0/1:67:34,33	1/1:34:0,34	0/1:46:19,27	0/0:23:23,0	0/0:36:36,0	0/1:24:10,14	0/1:75:40,35	0/1:37:22,15	1/1:31:0,31	0/1:49:17,32
chr2	4505095	8350_11	A	C	.	PASS	NS=30;AF=0.367;locori=p	GT:DP:AD	1/1:621:0,621	1/1:708:0,708	1/1:543:0,543	1/1:592:0,592	1/1:608:0,608	1/1:487:0,487	1/1:608:0,608	1/1:769:0,769	1/1:617:0,617	1/1:619:0,619	0/0:322:322,0	0/0:370:370,0	0/0:402:402,0	0/0:327:327,0	0/0:568:568,0	0/0:286:286,0	0/0:388:388,0	0/0:420:420,0	0/0:327:327,0	0/0:818:818,0	0/0:761:761,0	0/0:531:531,0	0/1:559:298,261	0/0:156:156,0	0/0:564:564,0	0/0:378:378,0	0/0:611:611,0	0/1:510:256,254	0/0:77:77,0	0/0:540:540,0
chr2	5177894	8361_2	T	G	.	PASS	NS=30;AF=0.183;locori=m	GT:DP:AD	0/0:755:755,0	0/0:725:725,0	0/0:599:599,0	0/0:775:775,0	0/0:719:719,0	0/0:555:555,0	0/0:710:710,0	0/0:848:848,0	0/0:754:754,0	0/0:803:803,0	0/0:738:738,0	0/0:183:183,0	0/0:168:168,0	0/0:139:139,0	0/0:335:335,0	0/0:405:405,0	0/0:254:254,0	0/0:198:198,0	0/0:192:192,0	0/0:590:590,0	0/1:472:237,235	0/1:328:141,187	1/1:356:0,356	1/1:517:0,517	0/1:308:145,163	0/1:190:92,98	0/0:621:621,0	0/1:593:313,280	0/1:576:285,291	0/1:439:204,235
chr2	5368858	8366_8	C	A	.	PASS	NS=30;AF=0.067;locori=p	GT:DP:AD	0/0:382:382,0	0/0:474:474,0	0/0:425:425,0	0/0:491:491,0	0/0:485:485,0	0/0:393:393,0	0/0:416:416,0	0/0:549:549,0	0/0:501:501,0	0/0:524:524,0	0/0:454:454,0	0/0:127:127,0	0/0:99:99,0	0/0:124:124,0	0/0:184:184,0	0/0:371:371,0	0/0:149:149,0	0/0:124:124,0	0/0:123:123,0	0/0:382:382,0	0/0:232:232,0	0/0:160:160,0	0/1:181:83,98	0/1:264:136,128	0/1:179:86,93	0/0:113:113,0	0/0:332:332,0	0/0:368:368,0	0/1:352:165,187	0/0:220:220,0
chr2	5696628	8369_9	C	T	.	PASS	NS=30;AF=0.367;locori=m	GT:DP:AD	0/0:958:958,0	0/0:1088:1088,0	0/0:793:793,0	0/0:1034:1034,0	0/0:940:940,0	0/0:769:769,0	0/0:801:801,0	0/0:1128:1128,0	0/0:1018:1018,0	0/0:928:928,0	1/1:879:0,879	1/1:545:0,545	1/1:415:0,415	1/1:393:0,393	1/1:699:0,699	0/1:392:180,212	1/1:571:0,571	1/1:461:0,461	1/1:465:0,465	1/1:1203:0,1203	0/1:1014:511,503	0/0:859:859,0	0/0:709:709,0	0/0:519:519,0	0/1:713:378,335	0/0:438:438,0	0/0:867:867,0	0/1:809:413,396	0/0:458:458,0	0/0:720:720,0
chr2	6281391	8385_8	A	G	.	PASS	NS=30;AF=0.350;locori=m	GT:DP:AD	1/1:323:0,323	1/1:363:0,363	1/1:321:0,321	1/1:436:0,436	1/1:358:0,358	1/1:260:0,260	1/1:326:0,326	1/1:477:0,477	1/1:388:0,388	1/1:377:0,377	0/0:1016:1016,0	0/0:295:295,0	0/0:240:240,0	0/0:223:223,0	0/0:465:465,0	0/0:491:491,0	0/0:292:292,0	0/0:284:284,0	0/0:262:262,0	0/0:1030:1030,0	0/0:547:547,0	0/0:430:430,0	0/0:482:482,0	0/0:533:533,0	0/0:460:460,0	0/1:243:118,125	0/0:882:882,0	0/0:683:683,0	0/0:556:556,0	0/0:540:540,0
chr2	6559165	8390_32	T	C	.	PASS	NS=30;AF=0.333;locori=p	GT:DP:AD	1/1:858:0,858	1/1:1090:0,1090	1/1:876:0,876	1/1:907:0,907	1/1:918:0,918	1/1:706:0,706	1/1:929:0,929	1/1:1138:0,1138	1/1:854:0,854	1/1:1024:0,1024	0/0:1749:1749,0	0/0:553:553,0	0/0:509:509,0	0/0:465:465,0	0/0:871:871,0	0/0:568:568,0	0/0:449:449,0	0/0:497:497,0	0/0:467:467,0	0/0:1370:1370,0	0/0:937:937,0	0/0:777:777,0	0/0:728:728,0	0/0:1087:1087,0	0/0:771:771,0	0/0:454:454,0	0/0:1395:1395,0	0/0:1432:1432,0	0/0:1166:1166,0	0/0:1054:1054,0
chr2	7370808	8400_38	C	A	.	PASS	NS=30;AF=0.033;locori=p	GT:DP:AD	0/0:19:19,0	0/0:37:37,0	0/0:28:28,0	0/0:20:20,0	0/0:16:16,0	0/0:28:28,0	0/0:25:25,0	0/0:30:30,0	0/0:36:36,0	0/0:27:27,0	0/0:86:86,0	0/0:50:50,0	0/0:39:39,0	0/0:30:30,0	0/0:42:42,0	0/0:18:18,0	0/0:31:31,0	0/0:41:41,0	0/0:61:61,0	0/0:84:84,0	0/0:43:43,0	0/0:64:64,0	0/0:59:59,0	0/1:44:22,22	0/0:42:42,0	0/1:41:17,24	0/0:70:70,0	0/0:62:62,0	0/0:55:55,0	0/0:33:33,0
chr2	7597770	8404_6	C	T	.	PASS	NS=30;AF=0.033;locori=p	GT:DP:AD	0/0:314:314,0	0/0:373:373,0	0/0:231:231,0	0/0:335:335,0	0/0:312:312,0	0/0:279:279,0	0/0:349:349,0	0/0:392:392,0	0/0:335:335,0	0/0:345:345,0	0/0:653:653,0	0/0:288:288,0	0/0:217:217,0	0/0:229:229,0	0/1:352:178,174	0/0:492:492,0	0/0:227:227,0	0/0:238:238,0	0/0:220:220,0	0/0:773:773,0	0/0:624:624,0	0/1:437:254,183	0/0:368:368,0	0/0:509:509,0	0/0:472:472,0	0/0:216:216,0	0/0:730:730,0	0/0:596:596,0	0/0:477:477,0	0/0:566:566,0
chr2	8082399	8407_3	G	T	.	PASS	NS=30;AF=0.017;locori=m	GT:DP:AD	0/0:54:54,0	0/0:68:68,0	0/0:50:50,0	0/0:56:56,0	0/0:61:61,0	0/0:55:55,0	0/0:55:55,0	0/0:57:57,0	0/0:53:53,0	0/0:72:72,0	0/0:154:154,0	0/0:50:50,0	0/0:40:40,0	0/0:40:40,0	0/0:76:76,0	0/0:241:241,0	0/0:32:32,0	0/0:40:40,0	0/0:42:42,0	0/0:86:86,0	0/1:62:38,24	0/0:49:49,0	0/0:35:35,0	0/0:44:44,0	0/0:55:55,0	0/0:16:16,0	0/0:124:124,0	0/0:119:119,0	0/0:119:119,0	0/0:36:36,0
chr2	8859003	8423_22	T	A	.	PASS	NS=30;AF=0.050;locori=p	GT:DP:AD	0/0:136:136,0	0/0:167:167,0	0/0:109:109,0	0/0:136:136,0	0/0:157:157,0	0/0:108:108,0	0/0:148:148,0	0/0:165:165,0	0/0:126:126,0	0/0:125:125,0	0/0:307:307,0	0/0:123:123,0	0/0:140:140,0	0/0:93:93,0	0/0:231:231,0	0/0:305:305,0	0/0:127:127,0	0/0:134:134,0	0/0:135:135,0	0/0:348:348,0	0/0:254:254,0	0/0:208:208,0	0/1:200:103,97	0/1:163:100,63	0/0:217:217,0	0/0:99:99,0	0/1:329:172,157	0/0:254:254,0	0/0:102:102,0	0/0:224:224,0
chr2	10800662	8198_29	T	C	.	PASS	NS=30;AF=0.267;locori=m	GT:DP:AD	0/0:482:482,0	0/0:649:649,0	0/0:459:459,0	0/0:496:496,0	0/0:502:502,0	0/0:449:449,0	0/0:494:494,0	0/0:659:659,0	0/0:633:633,0	0/0:597:597,0	0/0:531:531,0	0/0:190:190,0	0/0:126:126,0	0/0:109:109,0	0/0:254:254,0	0/0:398:398,0	0/0:135:135,0	0/0:139:139,0	0/0:149:149,0	0/0:394:394,0	1/1:344:0,344	0/1:237:118,119	0/1:221:104,117	0/1:386:182,204	1/1:274:0,274	0/1:143:69,74	1/1:455:0,455	1/1:511:0,511	1/1:256:0,256	1/1:340:0,340
chr2	11109976	8203_23	A	C	.	PASS	NS=30;AF=0.050;locori=m	GT:DP:AD	0/0:428:428,0	0/0:448:448,0	0/0:349:349,0	0/0:446:446,0	0/0:405:405,0	0/0:308:308,0	0/0:353:353,0	0/0:498:498,0	0/0:352:352,0	0/0:417:417,0	0/0:376:376,0	0/0:111:111,0	0/0:87:87,0	0/0:87:87,0	0/0:169:169,0	0/0:339:339,0	0/0:112:112,0	0/0:122:122,0	0/0:104:104,0	0/0:266:266,0	0/0:227:227,0	0/1:167:102,65	0/0:202:202,0	0/0:229:229,0	0/0:182:182,0	0/0:96:96,0	0/1:410:231,179	0/1:319:143,176	0/0:379:379,0	0/0:235:235,0
chr2	11147419	8204_40	G	A	.	PASS	NS=30;AF=0.233;locori=m	GT:DP:AD	0/0:57:57,0	0/0:81:81,0	0/0:54:54,0	0/0:54:54,0	0/0:71:71,0	0/0:54:54,0	0/0:53:53,0	0/0:70:70,0	0/0:62:62,0	0/0:80:80,0	0/0:151:151,0	0/1:40:25,15	0/0:31:31,0	1/1:19:0,19	0/1:65:34,31	1/1:201:0,201	0/1:23:14,9	0/1:39:23,16	0/1:47:22,25	0/1:91:43,48	0/0:77:77,0	0/1:56:34,22	0/0:46:46,0	0/0:75:75,0	0/0:49:49,0	0/0:35:35,0	0/0:109:109,0	0/1:103:51,52	0/1:149:83,66	0/1:86:57,29
chr2	11779855	8214_9	T	C	.	PASS	NS=30;AF=0.017;locori=p	GT:DP:AD	0/0:84:84,0	0/0:136:136,0	0/0:101:101,0	0/0:98:98,0	0/0:115:115,0	0/0:64:64,0	0/0:84:84,0	0/0:102:102,0	0/0:124:124,0	0/0:109:109,0	0/0:288:288,0	0/0:86:86,0	0/0:78:78,0	0/0:72:72,0	0/0:150:150,0	0/0:421:421,0	0/0:96:96,0	0/0:112:112,0	0/0:74:74,0	0/0:260:260,0	0/0:175:175,0	0/0:119:119,0	0/0:217:217,0	0/0:209:209,0	0/0:128:128,0	0/0:74:74,0	0/0:216:216,0	0/0:192:192,0	0/0:296:296,0	0/1:173:73,100
chr2	13885052	8238_0	T	C	.	PASS	NS=30;AF=0.017;locori=p	GT:DP:AD	0/0:35:35,0	0/0:45:45,0	0/0:48:48,0	0/0:80:80,0	0/0:32:32,0	0/0:42:42,0	0/0:66:66,0	0/0:54:54,0	0/0:27:27,0	0/0:41:41,0	0/0:331:331,0	0/0:207:207,0	0/0:107:107,0	0/0:140:140,0	0/0:216:216,0	0/0:203:203,0	0/0:105:105,0	0/0:150:150,0	0/0:157:157,0	0/0:326:326,0	0/0:191:191,0	0/0:341:341,0	0/0:118:118,0	0/0:179:179,0	0/0:247:247,0	0/0:171:171,0	0/0:265:265,0	0/1:332:258,74	0/0:236:236,0	0/0:213:213,0
chr2	14359552	8244_50	A	G	.	PASS	NS=30;AF=0.033;locori=p	GT:DP:AD	0/0:26:26,0	0/0:35:35,0	0/0:17:17,0	0/0:28:28,0	0/0:30:30,0	0/0:36:36,0	0/0:26:26,0	0/0:39:39,0	0/0:28:28,0	0/0:33:33,0	0/0:73:73,0	0/0:12:12,0	0/0:28:28,0	0/0:13:13,0	0/0:35:35,0	0/0:151:151,0	0/0:18:18,0	0/0:16:16,0	0/0:25:25,0	0/0:50:50,0	0/1:25:13,12	0/1:38:23,15	0/0:27:27,0	0/0:45:45,0	0/0:19:19,0	0/0:17:17,0	0/0:84:84,0	0/0:45:45,0	0/0:67:67,0	0/0:30:30,0
chr2	14633957	8257_0	A	G	.	PASS	NS=30;AF=0.050;locori=p	GT:DP:AD	0/0:48:48,0	0/0:71:71,0	0/0:39:39,0	0/0:39:39,0	0/0:45:45,0	0/0:45:45,0	0/0:46:46,0	0/0:61:61,0	0/0:49:49,0	0/0:48:48,0	0/0:98:98,0	0/0:40:40,0	0/0:28:28,0	0/0:21:21,0	0/0:31:31,0	0/0:149:149,0	0/0:35:35,0	0/0:27:27,0	0/0:35:35,0	0/0:79:79,0	0/0:61:61,0	0/0:45:45,0	0/0:51:51,0	0/0:83:83,0	1/1:52:0,52	0/0:37:37,0	0/0:118:118,0	0/0:67:67,0	0/0:44:44,0	0/1:58:31,27
chr2	14792738	8261_20	G	T	.	PASS	NS=30;AF=0.267;locori=p	GT:DP:AD	0/0:33:33,0	0/0:40:40,0	0/0:30:30,0	0/0:33:33,0	0/0:42:42,0	0/0:31:31,0	0/0:35:35,0	0/0:49:49,0	0/0:39:39,0	0/0:36:36,0	0/1:97:48,49	1/1:30:0,30	1/1:18:0,18	1/1:29:0,29	0/1:45:21,24	0/0:131:131,0	0/0:25:25,0	1/1:24:0,24	0/1:25:16,9	0/1:42:22,20	0/0:43:43,0	0/0:28:28,0	0/0:31:31,0	0/1:48:20,28	0/0:27:27,0	0/0:21:21,0	1/1:71:0,71	0/0:55:55,0	0/1:69:35,34	0/0:49:49,0
chr2	15921143	8278_5	A	G	.	PASS	NS=30;AF=0.333;locori=p	GT:DP:AD	1/1:326:0,326	1/1:456:0,456	1/1:330:0,330	1/1:447:0,447	1/1:360:0,360	1/1:300:0,300	1/1:358:0,358	1/1:494:0,494	1/1:438:0,438	1/1:457:0,457	0/0:1087:1087,0	0/0:345:345,0	0/0:277:277,0	0/0:245:245,0	0/0:503:503,0	0/0:479:479,0	0/0:291:291,0	0/0:329:329,0	0/0:248:248,0	0/0:907:907,0	0/0:626:626,0	0/0:479:479,0	0/0:550:550,0	0/0:508:508,0	0/0:484:484,0	0/0:278:278,0	0/0:1002:1002,0	0/0:795:795,0	0/0:645:645,0	0/0:695:695,0
chr21	210677	7239_39	C	T	.	PASS	NS=30;AF=0.333;locori=p	GT:DP:AD	1/1:794:0,794	1/1:883:0,883	1/1:705:0,705	1/1:890:0,890	1/1:790:0,790	1/1:723:0,723	1/1:684:0,684	1/1:951:0,951	1/1:812:0,812	1/1:875:0,875	0/0:1469:1469,0	0/0:372:372,0	0/0:421:421,0	0/0:314:314,0	0/0:591:591,0	0/0:491:491,0	0/0:405:405,0	0/0:399:399,0	0/0:329:329,0	0/0:1107:1107,0	0/0:779:779,0	0/0:590:590,0	0/0:568:568,0	0/0:812:812,0	0/0:699:699,0	0/0:371:371,0	0/0:1160:1160,0	0/0:1051:1051,0	0/0:1213:1213,0	0/0:972:972,0
chr21	821389	7570_32	A	G	.	PASS	NS=30;AF=0.300;locori=p	GT:DP:AD	1/1:572:0,572	1/1:735:0,735	1/1:558:0,558	1/1:728:0,728	1/1:602:0,602	1/1:489:0,489	1/1:566:0,566	1/1:749:0,749	0/0:546:546,0	1/1:618:0,618	0/0:1016:1016,0	0/0:450:450,0	0/0:337:337,0	0/0:289:289,0	0/0:672:672,0	0/0:409:409,0	0/0:374:374,0	0/0:370:370,0	0/0:333:333,0	0/0:1038:1038,0	0/0:709:709,0	0/0:582:582,0	0/0:484:484,0	0/0:790:790,0	0/0:615:615,0	0/0:314:314,0	0/0:1118:1118,0	0/0:875:875,0	0/0:726:726,0	0/0:788:788,0
chr21	934462	7588_39	G	T	.	PASS	NS=30;AF=0.333;locori=p	GT:DP:AD	1/1:88:0,88	1/1:127:0,127	1/1:103:0,103	1/1:98:0,98	1/1:84:0,84	1/1:84:0,84	1/1:91:0,91	1/1:106:0,106	1/1:96:0,96	1/1:107:0,107	0/0:126:126,0	0/0:53:53,0	0/0:34:34,0	0/0:42:42,0	0/0:50:50,0	0/0:209:209,0	0/0:55:55,0	0/0:53:53,0	0/0:30:30,0	0/0:132:132,0	0/0:73:73,0	0/0:55:55,0	0/0:57:57,0	0/0:85:85,0	0/0:55:55,0	0/0:34:34,0	0/0:130:130,0	0/0:119:119,0	0/0:108:108,0	0/0:67:67,0
chr21	1299855	7042_42	T	A	.	PASS	NS=30;AF=0.233;locori=m	GT:DP:AD	0/0:437:437,0	0/0:562:562,0	0/0:478:478,0	0/0:509:509,0	0/0:530:530,0	0/0:420:420,0	0/0:408:408,0	0/0:570:570,0	0/0:469:469,0	0/0:516:516,0	0/0:232:232,0	0/0:87:87,0	0/0:105:105,0	0/0:82:82,0	0/0:175:175,0	0/0:210:210,0	0/0:107:107,0	0/0:115:115,0	0/0:113:113,0	0/0:276:276,0	0/1:199:105,94	0/1:169:81,88	1/1:151:0,151	1/1:195:0,195	0/0:120:120,0	0/1:92:54,38	1/1:261:0,261	1/1:209:0,209	1/1:165:0,165	0/1:188:89,99
chr21	2453051	7329_15	T	G	.	PASS	NS=30;AF=0.483;locori=m	GT:DP:AD	1/1:41:0,41	1/1:51:0,51	1/1:54:0,54	1/1:54:0,54	1/1:47:0,47	1/1:44:0,44	1/1:44:0,44	1/1:54:0,54	1/1:56:0,56	1/1:59:0,59	0/0:121:121,0	0/0:31:31,0	0/0:28:28,0	0/0:28:28,0	0/0:55:55,0	0/0:135:135,0	0/0:33:33,0	0/0:33:33,0	0/0:32:32,0	0/0:76:76,0	0/1:44:23,21	0/1:46:26,20	0/1:54:27,27	1/1:66:0,66	0/0:47:47,0	0/1:28:20,8	0/0:89:89,0	0/1:83:35,48	0/1:70:43,27	0/1:57:35,22
chr21	2937443	7450_17	C	T	.	PASS	NS=30;AF=0.133;locori=m	GT:DP:AD	0/1:102:54,48	1/1:130:0,130	0/0:137:137,0	0/0:142:142,0	0/1:121:61,60	0/0:127:127,0	0/0:124:124,0	1/1:154:0,154	1/1:155:0,155	0/0:125:125,0	0/0:223:223,0	0/0:80:80,0	0/0:60:60,0	0/0:68:68,0	0/0:109:109,0	0/0:248:248,0	0/0:76:76,0	0/0:63:63,0	0/0:54:54,0	0/0:158:158,0	0/0:92:92,0	0/0:78:78,0	0/0:95:95,0	0/0:136:136,0	0/0:83:83,0	0/0:49:49,0	0/0:166:166,0	0/0:171:171,0	0/0:176:176,0	0/0:105:105,0
chr21	3502994	7465_25	G	A	.	PASS	NS=30;AF=0.333;locori=p	GT:DP:AD	1/1:179:0,179	1/1:203:0,203	1/1:149:0,149	1/1:155:0,155	1/1:186:0,186	1/1:156:0,156	1/1:153:0,153	1/1:172:0,172	1/1:157:0,157	1/1:179:0,179	0/0:229:229,0	0/0:75:75,0	0/0:65:65,0	0/0:52:52,0	0/0:104:104,0	0/0:264:264,0	0/0:63:63,0	0/0:67:67,0	0/0:44:44,0	0/0:177:177,0	0/0:103:103,0	0/0:94:94,0	0/0:107:107,0	0/0:147:147,0	0/0:96:96,0	0/0:45:45,0	0/0:184:184,0	0/0:184:184,0	0/0:185:185,0	0/0:119:119,0
chr21	4150484	7473_4	T	G	.	PASS	NS=30;AF=0.450;locori=m	GT:DP:AD	0/0:655:655,0	0/0:727:727,0	0/0:659:659,0	0/0:807:807,0	0/0:762:762,0	0/0:591:591,0	0/0:706:706,0	0/0:855:855,0	0/0:715:715,0	0/0:718:718,0	0/0:885:885,0	0/1:248:125,123	1/1:258:0,258	1/1:293:0,293	0/1:460:212,248	0/0:500:500,0	1/1:308:0,308	0/0:288:288,0	0/0:248:248,0	0/0:760:760,0	1/1:322:0,322	1/1:293:0,293	1/1:291:0,291	1/1:427:0,427	0/1:358:203,155	1/1:65:0,65	1/1:539:0,539	1/1:480:0,480	1/1:474:0,474	1/1:379:0,379
chr21	4475339	7490_31	G	A	.	PASS	NS=30;AF=0.333;locori=p	GT:DP:AD	1/1:23:0,23	1/1:16:0,16	1/1:24:0,24	1/1:28:0,28	1/1:23:0,23	1/1:17:0,17	1/1:20:0,20	1/1:24:0,24	1/1:23:0,23	1/1:29:0,29	0/0:57:57,0	0/0:11:11,0	0/0:27:27,0	0/0:10:10,0	0/0:28:28,0	0/0:86:86,0	0/0:20:20,0	0/0:17:17,0	0/0:13:13,0	0/0:44:44,0	0/0:27:27,0	0/0:31:31,0	0/0:20:20,0	0/0:44:44,0	0/0:27:27,0	0/0:20:20,0	0/0:55:55,0	0/0:53:53,0	0/0:57:57,0	0/0:21:21,0
chr21	4829265	7496_26	G	C	.	PASS	NS=30;AF=0.350;locori=p	GT:DP:AD	0/0:659:659,0	0/0:943:943,0	0/0:722:722,0	0/0:730:730,0	0/0:778:778,0	0/0:672:672,0	0/0:732:732,0	0/0:944:944,0	0/0:721:721,0	0/0:731:731,0	1/1:1239:0,1239	1/1:485:0,485	1/1:395:0,395	1/1:397:0,397	1/1:811:0,811	1/1:437:0,437	1/1:474:0,474	1/1:466:0,466	1/1:414:0,414	1/1:1374:0,1374	0/0:1012:1012,0	0/0:747:747,0	0/0:730:730,0	0/0:803:803,0	0/0:695:695,0	0/1:456:242,214	0/0:1212:1212,0	0/0:944:944,0	0/0:910:910,0	0/0:427:427,0
chr21	5677001	7507_44	C	T	.	PASS	NS=30;AF=0.017;locori=p	GT:DP:AD	0/0:112:112,0	0/0:140:140,0	0/0:116:116,0	0/0:155:155,0	0/0:134:134,0	0/0:133:133,0	0/0:133:133,0	0/0:158:158,0	0/0:147:147,0	0/0:179:179,0	0/0:202:202,0	0/0:83:83,0	0/0:64:64,0	0/0:67:67,0	0/0:97:97,0	0/0:270:270,0	0/0:65:65,0	0/0:47:47,0	0/0:49:49,0	0/0:183:183,0	0/1:91:46,45	0/0:80:80,0	0/0:61:61,0	0/0:139:139,0	0/0:91:91,0	0/0:57:57,0	0/0:163:163,0	0/0:134:134,0	0/0:172:172,0	0/0:123:123,0
chr21	5702871	7510_35	G	C	.	PASS	NS=30;AF=0.033;locori=p	GT:DP:AD	0/0:176:176,0	0/0:214:214,0	0/0:163:163,0	0/0:199:199,0	0/0:175:175,0	0/0:142:142,0	0/0:163:163,0	0/0:216:216,0	0/1:171:92,79	0/1:205:101,104	0/0:259:259,0	0/0:89:89,0	0/0:84:84,0	0/0:78:78,0	0/0:138:138,0	0/0:260:260,0	0/0:65:65,0	0/0:74:74,0	0/0:60:60,0	0/0:188:188,0	0/0:122:122,0	0/0:116:116,0	0/0:109:109,0	0/0:126:126,0	0/0:109:109,0	0/0:80:80,0	0/0:226:226,0	0/0:178:178,0	0/0:170:170,0	0/0:123:123,0
chr21	6210193	7522_41	G	T	.	PASS	NS=30;AF=0.450;locori=p	GT:DP:AD	1/1:22:0,22	1/1:32:0,32	1/1:27:0,27	1/1:30:0,30	1/1:24:0,24	1/1:19:0,19	1/1:30:0,30	1/1:39:0,39	1/1:23:0,23	1/1:31:0,31	0/0:126:126,0	0/0:26:26,0	0/0:33:33,0	0/0:28:28,0	0/0:72:72,0	0/0:287:287,0	0/0:35:35,0	0/0:47:47,0	0/0:27:27,0	0/0:106:106,0	1/1:44:0,44	0/0:53:53,0	0/0:58:58,0	0/1:58:33,25	0/0:66:66,0	0/1:23:10,13	0/0:142:142,0	0/0:74:74,0	0/1:89:63,26	1/1:41:0,41
chr21	6684971	7531_9	G	A	.	PASS	NS=30;AF=0.083;locori=m	GT:DP:AD	0/0:35:35,0	0/0:52:52,0	0/0:22:22,0	0/0:39:39,0	0/0:35:35,0	0/0:33:33,0	0/0:29:29,0	0/0:44:44,0	0/0:33:33,0	0/0:48:48,0	0/0:84:84,0	0/0:26:26,0	0/0:26:26,0	0/0:29:29,0	0/0:51:51,0	0/0:138:138,0	0/0:26:26,0	0/0:38:38,0	0/0:16:16,0	0/0:46:46,0	0/0:37:37,0	0/1:46:23,23	0/1:32:19,13	0/1:54:36,18	0/0:42:42,0	0/0:21:21,0	0/0:70:70,0	0/1:85:39,46	0/0:92:92,0	0/1:49:20,29
chr21	7663254	7550_15	G	A	.	PASS	NS=30;AF=0.333;locori=m	GT:DP:AD	1/1:247:0,247	1/1:277:0,277	1/1:217:0,217	1/1:285:0,285	1/1:229:0,229	1/1:205:0,205	1/1:242:0,242	1/1:317:0,317	1/1:264:0,264	1/1:269:0,269	0/0:841:841,0	0/0:191:191,0	0/0:238:238,0	0/0:186:186,0	0/0:443:443,0	0/0:453:453,0	0/0:242:242,0	0/0:267:267,0	0/0:193:193,0	0/0:598:598,0	0/0:419:419,0	0/0:389:389,0	0/0:314:314,0	0/0:563:563,0	0/0:444:444,0	0/0:171:171,0	0/0:748:748,0	0/0:608:608,0	0/0:600:600,0	0/0:410:410,0
chr21	8092674	7563_1	T	C	.	PASS	NS=30;AF=0.167;locori=p	GT:DP:AD	0/1:383:189,194	1/1:507:0,507	0/1:427:243,184	1/1:508:0,508	0/1:491:236,255	0/0:358:358,0	0/1:407:185,222	0/1:604:280,324	0/1:536:230,306	0/0:512:512,0	0/0:802:802,0	0/0:291:291,0	0/0:228:228,0	0/0:226:226,0	0/0:490:490,0	0/0:390:390,0	0/0:272:272,0	0/0:300:300,0	0/0:274:274,0	0/0:827:827,0	0/0:604:604,0	0/0:465:465,0	0/0:441:441,0	0/0:503:503,0	0/0:432:432,0	0/0:256:256,0	0/0:763:763,0	0/0:744:744,0	0/0:542:542,0	0/0:596:596,0
chr21	8165337	7567_45	A	G	.	PASS	NS=30;AF=0.333;locori=p	GT:DP:AD	1/1:319:0,319	1/1:406:0,406	1/1:298:0,298	1/1:293:0,293	1/1:322:0,322	1/1:291:0,291	1/1:305:0,305	1/1:394:0,394	1/1:378:0,378	1/1:322:0,322	0/0:178:178,0	0/0:73:73,0	0/0:67:67,0	0/0:74:74,0	0/0:98:98,0	0/0:249:249,0	0/0:75:75,0	0/0:60:60,0	0/0:71:71,0	0/0:150:150,0	0/0:136:136,0	0/0:144:144,0	0/0:99:99,0	0/0:142:142,0	0/0:114:114,0	0/0:77:77,0	0/0:196:196,0	0/0:196:196,0	0/0:184:184,0	0/0:160:160,0
chr21	8847421	7582_32	C	T	.	PASS	NS=30;AF=0.083;locori=m	GT:DP:AD	0/0:96:96,0	0/0:106:106,0	0/0:95:95,0	0/0:101:101,0	0/0:99:99,0	0/0:76:76,0	0/0:96:96,0	0/0:115:115,0	0/0:103:103,0	0/0:98:98,0	0/0:141:141,0	0/0:82:82,0	0/0:85:85,0	0/0:81:81,0	0/0:130:130,0	0/0:260:260,0	0/0:75:75,0	0/0:80:80,0	0/0:79:79,0	0/0:248:248,0	0/0:185:185,0	0/1:147:78,69	0/1:139:65,74	0/1:83:48,35	0/1:159:79,80	0/0:71:71,0	0/1:187:105,82	0/0:139:139,0	0/0:109:109,0	0/0:180:180,0
chr21	9479224	7590_49	G	A	.	PASS	NS=30;AF=0.017;locori=m	GT:DP:AD	0/0:34:34,0	0/0:40:40,0	0/0:35:35,0	0/0:52:52,0	0/0:44:44,0	0/0:38:38,0	0/0:31:31,0	0/0:51:51,0	0/0:45:45,0	0/0:48:48,0	0/0:70:70,0	0/0:30:30,0	0/0:17:17,0	0/0:22:22,0	0/0:36:36,0	0/0:106:106,0	0/0:31:31,0	0/0:23:23,0	0/0:22:22,0	0/0:55:55,0	0/0:41:41,0	0/0:39:39,0	0/0:49:49,0	0/1:40:16,24	0/0:29:29,0	0/0:23:23,0	0/0:52:52,0	0/0:70:70,0	0/0:54:54,0	0/0:46:46,0
chr21	10210340	6985_17	G	A	.	PASS	NS=30;AF=0.467;locori=p	GT:DP:AD	1/1:519:0,519	1/1:672:0,672	1/1:542:0,542	1/1:629:0,629	1/1:624:0,624	1/1:435:0,435	1/1:465:0,465	1/1:700:0,700	1/1:602:0,602	1/1:674:0,674	0/0:972:972,0	0/0:386:386,0	0/0:382:382,0	0/0:310:310,0	0/0:630:630,0	0/0:464:464,0	0/0:429:429,0	0/0:373:373,0	0/0:387:387,0	0/0:1230:1230,0	0/0:754:754,0	0/0:594:594,0	0/0:573:573,0	0/1:732:334,398	0/1:621:313,308	1/1:348:0,348	0/1:1037:446,591	0/1:854:381,473	0/1:551:282,269	0/1:674:295,379
chr21	10349930	6987_41	G	T	.	PASS	NS=30;AF=0.417;locori=m	GT:DP:AD	0/0:40:40,0	0/0:53:53,0	0/0:35:35,0	0/0:40:40,0	0/0:35:35,0	0/0:23:23,0	0/0:35:35,0	0/0:42:42,0	0/0:41:41,0	0/0:33:33,0	1/1:49:0,49	1/1:43:0,43	1/1:23:0,23	1/1:16:0,16	1/1:37:0,37	1/1:39:0,39	1/1:19:0,19	1/1:23:0,23	1/1:38:0,38	1/1:42:0,42	0/1:23:16,7	0/0:47:47,0	0/1:45:19,26	0/0:32:32,0	0/0:27:27,0	0/1:34:19,15	0/1:31:15,16	0/0:42:42,0	0/0:48:48,0	0/1:30:13,17
chr21	11159625	7001_49	G	T	.	PASS	NS=30;AF=0.183;locori=p	GT:DP:AD	0/0:71:71,0	0/0:163:163,0	0/0:126:126,0	0/0:130:130,0	0/0:95:95,0	0/0:83:83,0	0/0:99:99,0	0/0:151:151,0	0/0:112:112,0	0/0:178:178,0	0/0:88:88,0	0/1:78:45,33	0/1:51:22,29	0/1:45:26,19	1/1:101:0,101	0/1:101:41,60	0/1:72:29,43	0/1:70:47,23	1/1:51:0,51	0/1:148:69,79	0/0:144:144,0	0/0:187:187,0	0/0:91:91,0	0/0:159:159,0	0/0:96:96,0	0/0:54:54,0	0/0:162:162,0	0/0:184:184,0	0/0:119:119,0	0/0:131:131,0
chr21	11447956	7007_27	G	A	.	PASS	NS=30;AF=0.033;locori=m	GT:DP:AD	0/0:78:78,0	0/0:134:134,0	0/0:57:57,0	0/0:112:112,0	0/0:84:84,0	0/0:49:49,0	0/0:90:90,0	0/0:116:116,0	0/0:99:99,0	0/0:101:101,0	0/1:258:115,143	0/0:96:96,0	0/0:67:67,0	0/1:78:26,52	0/0:130:130,0	0/0:91:91,0	0/0:90:90,0	0/0:50:50,0	0/0:40:40,0	0/0:223:223,0	0/0:190:190,0	0/0:178:178,0	0/0:148:148,0	0/0:229:229,0	0/0:101:101,0	0/0:77:77,0	0/0:301:301,0	0/0:279:279,0	0/0:436:436,0	0/0:154:154,0
chr21	11932518	7017_29	G	A	.	PASS	NS=30;AF=0.050;locori=p	GT:DP:AD	0/0:687:687,0	0/0:788:788,0	0/0:713:713,0	0/0:780:780,0	0/0:757:757,0	0/0:533:533,0	0/0:567:567,0	0/0:817:817,0	0/0:636:636,0	0/0:634:634,0	0/0:519:519,0	0/0:305:305,0	0/0:269:269,0	0/0:184:184,0	0/0:433:433,0	0/0:270:270,0	0/0:321:321,0	0/0:277:277,0	0/0:194:194,0	0/0:662:662,0	0/0:606:606,0	0/0:404:404,0	0/1:391:172,219	0/0:395:395,0	0/0:461:461,0	0/0:230:230,0	0/1:580:299,281	0/0:464:464,0	0/1:275:150,125	0/0:497:497,0
chr21	12268813	7024_41	A	T	.	PASS	NS=30;AF=0.333;locori=m	GT:DP:AD	1/1:584:0,584	1/1:790:0,790	1/1:613:0,613	1/1:722:0,722	1/1:726:0,726	1/1:512:0,512	1/1:643:0,643	1/1:785:0,785	1/1:635:0,635	1/1:799:0,799	0/0:577:577,0	0/0:242:242,0	0/0:151:151,0	0/0:204:204,0	0/0:318:318,0	0/0:311:311,0	0/0:189:189,0	0/0:214:214,0	0/0:204:204,0	0/0:498:498,0	0/0:308:308,0	0/0:193:193,0	0/0:273:273,0	0/0:342:342,0	0/0:260:260,0	0/0:139:139,0	0/0:457:457,0	0/0:389:389,0	0/0:346:346,0	0/0:384:384,0
chr21	12517900	7029_33	G	T	.	PASS	NS=30;AF=0.017;locori=m	GT:DP:AD	0/0:938:938,0	0/0:1049:1049,0	0/0:940:940,0	0/0:1017:1017,0	0/0:983:983,0	0/0:836:836,0	0/0:898:898,0	0/0:1170:1170,0	0/0:930:930,0	0/0:1071:1071,0	0/0:617:617,0	0/0:395:395,0	0/0:294:294,0	0/0:250:250,0	0/0:515:515,0	0/0:375:375,0	0/0:338:338,0	0/0:393:393,0	0/0:377:377,0	0/0:782:782,0	0/0:691:691,0	0/0:530:530,0	0/0:588:588,0	0/0:366:366,0	0/0:504:504,0	0/0:359:359,0	0/0:588:588,0	0/1:524:250,274	0/0:302:302,0	0/0:529:529,0
chr21	13825379	7056_24	T	A	.	PASS	NS=30;AF=0.083;locori=p	GT:DP:AD	0/0:274:274,0	0/0:356:356,0	0/0:285:285,0	0/0:340:340,0	0/0:289:289,0	0/0:239:239,0	0/0:320:320,0	0/0:383:383,0	0/0:344:344,0	0/0:366:366,0	0/0:765:765,0	0/0:299:299,0	0/0:273:273,0	0/0:250:250,0	0/0:533:533,0	0/0:453:453,0	0/0:319:319,0	0/0:335:335,0	0/0:275:275,0	0/0:845:845,0	0/1:588:311,277	0/0:482:482,0	0/0:501:501,0	0/0:480:480,0	0/0:445:445,0	1/1:222:0,222	0/1:795:415,380	0/0:683:683,0	0/0:528:528,0	0/1:691:351,340
chr21	14179979	7059_47	C	G	.	PASS	NS=30;AF=0.333;locori=p	GT:DP:AD	0/0:38:38,0	0/0:46:46,0	0/0:34:34,0	0/0:33:33,0	0/0:42:42,0	0/0:34:34,0	0/0:32:32,0	0/0:34:34,0	0/0:43:43,0	0/0:57:57,0	0/0:82:82,0	0/0:26:26,0	0/0:26:26,0	0/0:20:20,0	0/0:44:44,0	0/0:133:133,0	0/0:30:30,0	0/0:17:17,0	0/0:28:28,0	0/0:74:74,0	1/1:41:0,41	1/1:27:0,27	1/1:29:0,29	1/1:40:0,40	1/1:45:0,45	1/1:19:0,19	1/1:74:0,74	1/1:61:0,61	1/1:80:0,80	1/1:50:0,50
chr21	14879348	7082_50	C	T	.	PASS	NS=30;AF=0.150;locori=m	GT:DP:AD	0/0:220:220,0	0/0:243:243,0	0/0:224:224,0	0/0:291:291,0	0/0:251:251,0	0/0:181:181,0	0/0:219:219,0	0/0:279:279,0	0/0:225:225,0	0/0:240:240,0	0/0:558:558,0	0/0:263:263,0	0/1:234:114,120	0/1:215:94,121	0/1:427:201,226	0/1:445:230,215	0/1:229:104,125	0/1:265:117,148	0/1:195:102,93	1/1:761:0,761	0/0:549:549,0	0/0:369:369,0	0/0:396:396,0	0/0:415:415,0	0/0:378:378,0	0/0:195:195,0	0/0:573:573,0	0/0:430:430,0	0/0:373:373,0	0/0:397:397,0
chr21	15224463	7093_40	G	T	.	PASS	NS=30;AF=0.333;locori=m	GT:DP:AD	1/1:518:0,518	1/1:767:0,767	1/1:483:0,483	1/1:643:0,643	1/1:589:0,589	1/1:436:0,436	1/1:556:0,556	1/1:725:0,725	1/1:566:0,566	1/1:579:0,579	0/0:485:485,0	0/0:150:150,0	0/0:111:111,0	0/0:119:119,0	0/0:227:227,0	0/0:355:355,0	0/0:114:114,0	0/0:146:146,0	0/0:114:114,0	0/0:386:386,0	0/0:266:266,0	0/0:215:215,0	0/0:220:220,0	0/0:308:308,0	0/0:152:152,0	0/0:135:135,0	0/0:361:361,0	0/0:347:347,0	0/0:346:346,0	0/0:239:239,0
chr21	15265066	7094_36	T	C	.	PASS	NS=30;AF=0.083;locori=p	GT:DP:AD	0/0:36:36,0	0/0:53:53,0	0/0:22:22,0	0/0:45:45,0	0/0:49:49,0	0/0:33:33,0	0/0:45:45,0	0/0:30:30,0	0/0:33:33,0	0/0:38:38,0	0/0:62:62,0	0/0:45:45,0	0/0:28:28,0	0/0:22:22,0	0/0:62:62,0	0/0:147:147,0	0/0:33:33,0	0/0:33:33,0	0/0:27:27,0	0/0:66:66,0	0/0:65:65,0	0/1:45:22,23	0/1:55:30,25	0/0:36:36,0	0/0:63:63,0	0/0:24:24,0	0/0:81:81,0	0/1:52:17,35	0/0:21:21,0	1/1:55:0,55
chr21	15434778	7096_0	C	A	.	PASS	NS=30;AF=0.333;locori=m	GT:DP:AD	1/1:504:0,504	1/1:646:0,646	1/1:471:0,471	1/1:554:0,554	1/1:487:0,487	1/1:470:0,470	1/1:529:0,529	1/1:692:0,692	1/1:567:0,567	1/1:595:0,595	0/0:1981:1981,0	0/0:421:421,0	0/0:355:355,0	0/0:345:345,0	0/0:672:672,0	0/0:635:635,0	0/0:446:446,0	0/0:460:460,0	0/0:374:374,0	0/0:1274:1274,0	0/0:880:880,0	0/0:592:592,0	0/0:746:746,0	0/0:1012:1012,0	0/0:596:596,0	0/0:374:374,0	0/0:1405:1405,0	0/0:1333:1333,0	0/0:1302:1302,0	0/0:802:802,0
chr21	15779802	7107_2	A	C	.	PASS	NS=30;AF=0.383;locori=p	GT:DP:AD	1/1:463:0,463	1/1:668:0,668	1/1:591:0,591	1/1:496:0,496	1/1:687:0,687	1/1:430:0,430	1/1:442:0,442	1/1:515:0,515	1/1:516:0,516	1/1:467:0,467	0/0:222:222,0	0/0:150:150,0	0/0:118:118,0	0/0:81:81,0	0/0:221:221,0	0/1:242:112,130	0/1:120:64,56	0/0:157:157,0	0/0:123:123,0	0/1:296:159,137	0/0:210:210,0	0/0:164:164,0	0/0:143:143,0	0/0:106:106,0	0/0:151:151,0	0/0:91:91,0	0/0:207:207,0	0/0:177:177,0	0/0:99:99,0	0/0:210:210,0
chr21	15954346	7112_2	A	C	.	PASS	NS=30;AF=0.100;locori=m	GT:DP:AD	0/0:14:14,0	0/0:19:19,0	0/0:15:15,0	0/0:27:27,0	0/0:14:14,0	0/0:18:18,0	0/0:17:17,0	0/0:14:14,0	0/0:16:16,0	0/0:15:15,0	0/0:37:37,0	0/0:60:60,0	0/0:30:30,0	1/1:34:0,34	0/1:42:15,27	0/0:42:42,0	0/0:17:17,0	0/1:39:18,21	0/0:37:37,0	0/0:57:57,0	0/0:26:26,0	0/0:47:47,0	0/0:43:43,0	0/0:36:36,0	0/0:48:48,0	0/1:34:13,21	0/0:38:38,0	0/0:25:25,0	0/0:46:46,0	0/1:23:14,9
chr21	16040711	7117_28	T	G	.	PASS	NS=30;AF=0.033;locori=m	GT:DP:AD	0/0:310:310,0	0/0:422:422,0	0/0:336:336,0	0/0:266:266,0	0/1:325:169,156	0/0:236:236,0	0/0:334:334,0	0/1:409:195,214	0/0:333:333,0	0/0:354:354,0	0/0:348:348,0	0/0:101:101,0	0/0:107:107,0	0/0:101:101,0	0/0:167:167,0	0/0:233:233,0	0/0:100:100,0	0/0:124:124,0	0/0:103:103,0	0/0:406:406,0	0/0:403:403,0	0/0:224:224,0	0/0:221:221,0	0/0:309:309,0	0/0:179:179,0	0/0:118:118,0	0/0:415:415,0	0/0:260:260,0	0/0:354:354,0	0/0:239:239,0
chr21	16329364	7124_44	T	G	.	PASS	NS=30;AF=0.033;locori=p	GT:DP:AD	0/0:304:304,0	0/0:435:435,0	0/0:367:367,0	0/0:404:404,0	0/0:318:318,0	0/0:324:324,0	0/0:430:430,0	0/0:456:456,0	0/0:391:391,0	0/0:400:400,0	0/0:681:681,0	0/0:336:336,0	0/0:299:299,0	0/0:312:312,0	0/0:508:508,0	0/0:317:317,0	0/0:402:402,0	0/0:390:390,0	0/0:320:320,0	0/0:861:861,0	0/0:657:657,0	0/0:647:647,0	0/0:444:444,0	0/0:440:440,0	0/0:446:446,0	0/0:315:315,0	0/0:702:702,0	1/1:594:0,594	0/0:341:341,0	0/0:691:691,0
chr21	16394277	7125_5	G	C	.	PASS	NS=30;AF=0.333;locori=p	GT:DP:AD	1/1:18:0,18	1/1:24:0,24	1/1:12:0,12	1/1:21:0,21	1/1:20:0,20	1/1:14:0,14	1/1:17:0,17	1/1:24:0,24	1/1:19:0,19	1/1:19:0,19	0/0:56:56,0	0/0:25:25,0	0/0:25:25,0	0/0:16:16,0	0/0:29:29,0	0/0:116:116,0	0/0:11:11,0	0/0:20:20,0	0/0:16:16,0	0/0:45:45,0	0/0:26:26,0	0/0:19:19,0	0/0:19:19,0	0/0:32:32,0	0/0:21:21,0	0/0:19:19,0	0/0:44:44,0	0/0:33:33,0	0/0:64:64,0	0/0:32:32,0
chr21	16758694	7134_36	A	G	.	PASS	NS=30;AF=0.167;locori=m	GT:DP:AD	0/0:199:199,0	0/0:224:224,0	0/0:134:134,0	0/0:187:187,0	0/0:203:203,0	0/0:166:166,0	0/0:174:174,0	0/0:208:208,0	0/0:173:173,0	0/0:183:183,0	0/0:231:231,0	0/0:57:57,0	0/0:78:78,0	0/0:72:72,0	0/0:104:104,0	0/0:282:282,0	0/0:64:64,0	0/0:69:69,0	0/0:80:80,0	0/0:182:182,0	1/1:105:0,105	0/1:70:35,35	0/1:88:46,42	1/1:129:0,129	0/0:125:125,0	0/1:60:30,30	0/1:179:80,99	0/1:177:82,95	0/1:215:123,92	0/0:115:115,0
chr21	16758766	7135_29	A	G	.	PASS	NS=30;AF=0.300;locori=p	GT:DP:AD	0/0:81:81,0	0/0:108:108,0	0/0:85:85,0	0/0:95:95,0	0/0:67:67,0	0/0:58:58,0	0/0:84:84,0	0/0:117:117,0	0/0:62:62,0	0/0:80:80,0	0/0:73:73,0	0/1:56:24,32	0/1:40:19,21	0/0:30:30,0	0/1:48:22,26	1/1:136:0,136	0/1:36:16,20	0/0:38:38,0	0/1:18:11,7	0/1:95:37,58	0/0:67:67,0	0/1:50:23,27	0/1:56:31,25	0/0:58:58,0	1/1:48:0,48	0/1:39:20,19	0/1:88:55,33	0/1:67:26,41	0/1:47:25,22	1/1:93:0,93
chr21	16931016	7141_31	T	G	.	PASS	NS=30;AF=0.067;locori=p	GT:DP:AD	0/0:47:47,0	0/0:49:49,0	0/0:60:60,0	0/0:60:60,0	0/0:47:47,0	0/0:41:41,0	0/0:52:52,0	0/0:80:80,0	0/0:54:54,0	0/0:61:61,0	0/0:125:125,0	0/1:39:19,20	0/1:33:20,13	0/1:49:26,23	0/0:71:71,0	0/1:209:110,99	0/0:22:22,0	0/0:27:27,0	0/0:30:30,0	0/0:106:106,0	0/0:73:73,0	0/0:43:43,0	0/0:55:55,0	0/0:80:80,0	0/0:44:44,0	0/0:28:28,0	0/0:99:99,0	0/0:91:91,0	0/0:91:91,0	0/0:53:53,0
chr21	17142760	7146_48	A	C	.	PASS	NS=30;AF=0.333;locori=m	GT:DP:AD	1/1:325:0,325	1/1:409:0,409	1/1:375:0,375	1/1:412:0,412	1/1:350:0,350	1/1:365:0,365	1/1:408:0,408	1/1:448:0,448	1/1:407:0,407	1/1:427:0,427	0/0:312:312,0	0/0:118:118,0	0/0:97:97,0	0/0:113:113,0	0/0:185:185,0	0/0:294:294,0	0/0:109:109,0	0/0:119:119,0	0/0:125:125,0	0/0:299:299,0	0/0:234:234,0	0/0:203:203,0	0/0:200:200,0	0/0:194:194,0	0/0:170:170,0	0/0:109:109,0	0/0:281:281,0	0/0:316:316,0	0/0:269:269,0	0/0:208:208,0
chr21	17407855	7153_16	A	G	.	PASS	NS=30;AF=0.083;locori=p	GT:DP:AD	0/0:81:81,0	0/0:122:122,0	0/0:90:90,0	0/0:95:95,0	0/0:126:126,0	0/0:72:72,0	0/0:107:107,0	0/0:114:114,0	0/0:91:91,0	0/0:99:99,0	0/1:133:33,100	0/0:44:44,0	0/0:39:39,0	0/0:25:25,0	0/0:53:53,0	0/1:155:53,102	0/0:42:42,0	0/0:18:18,0	0/1:29:12,17	1/1:141:0,141	0/0:55:55,0	0/0:49:49,0	0/0:31:31,0	0/0:40:40,0	0/0:28:28,0	0/0:32:32,0	0/0:59:59,0	0/0:51:51,0	0/0:30:30,0	0/0:40:40,0
chr21	17482670	7156_12	C	G	.	PASS	NS=30;AF=0.333;locori=p	GT:DP:AD	1/1:237:0,237	1/1:308:0,308	1/1:233:0,233	1/1:282:0,282	1/1:290:0,290	1/1:236:0,236	1/1:229:0,229	1/1:303:0,303	1/1:288:0,288	1/1:259:0,259	0/0:269:269,0	0/0:89:89,0	0/0:89:89,0	0/0:95:95,0	0/0:139:139,0	0/0:392:392,0	0/0:81:81,0	0/0:79:79,0	0/0:92:92,0	0/0:202:202,0	0/0:129:129,0	0/0:132:132,0	0/0:105:105,0	0/0:174:174,0	0/0:113:113,0	0/0:70:70,0	0/0:219:219,0	0/0:239:239,0	0/0:234:234,0	0/0:138:138,0
chr21	18263366	7171_0	G	A	.	PASS	NS=30;AF=0.483;locori=p	GT:DP:AD	1/1:11:0,11	1/1:17:0,17	1/1:11:0,11	1/1:16:0,16	1/1:11:0,11	1/1:20:0,20	1/1:16:0,16	1/1:24:0,24	1/1:11:0,11	1/1:11:0,11	0/0:48:48,0	0/0:21:21,0	0/0:19:19,0	0/0:18:18,0	0/0:32:32,0	0/0:30:30,0	0/0:15:15,0	0/0:22:22,0	0/0:20:20,0	0/0:40:40,0	0/1:15:9,6	0/0:30:30,0	1/1:22:0,22	0/1:22:12,10	0/1:20:11,9	0/1:17:8,9	0/1:33:19,14	0/1:19:11,8	0/0:25:25,0	0/1:13:5,8
chr21	18304409	7173_2	T	G	.	PASS	NS=30;AF=0.017;locori=p	GT:DP:AD	0/0:31:31,0	0/0:25:25,0	0/0:14:14,0	0/0:25:25,0	0/0:27:27,0	0/0:21:21,0	0/0:24:24,0	0/0:34:34,0	0/0:26:26,0	0/0:27:27,0	0/0:64:64,0	0/0:28:28,0	0/1:11:8,3	0/0:10:10,0	0/0:34:34,0	0/0:218:218,0	0/0:20:20,0	0/0:24:24,0	0/0:25:25,0	0/0:50:50,0	0/0:25:25,0	0/0:34:34,0	0/0:34:34,0	0/0:38:38,0	0/0:39:39,0	0/0:14:14,0	0/0:63:63,0	0/0:44:44,0	0/0:35:35,0	0/0:28:28,0
[truncated: 295,315 more chars]
