# Supplementary material for: Mitochondrial introgression by ancient admixture between two distant lacustrine fishes in Sulawesi Island
Source: PLoS One. 2021 Jun 10;16(6):e0245316. doi: 10.1371/journal.pone.0245316 (PMC8192020; doi:10.1371/journal.pone.0245316)
Supplement: S6 File — (XLSX) [file pone.0245316.s015.xlsx]

## Sheet: DAF_Osar
d0_0	d0_1	d0_2	d0_3	d0_4	d0_5	d0_6	d0_7	d0_8	d0_9	d0_10	d0_11	d0_12	d0_13	d0_14	d0_15	d0_16	d0_17	d0_18	d0_19	d0_20
238621	261	88	91	58	64	44	40	41	40	31	28	26	33	28	35	28	32	41	69	154

## Sheet: DAF_Oeve
d0_0	d0_1	d0_2	d0_3	d0_4	d0_5	d0_6	d0_7	d0_8	d0_9	d0_10	d0_11	d0_12	d0_13	d0_14	d0_15	d0_16	d0_17	d0_18	d0_19	d0_20
239463	23	18	13	22	11	16	10	19	16	14	6	21	10	13	9	5	11	9	8	136

## Sheet: jointMAFpop1_0
	d0_0	d0_1	d0_2	d0_3	d0_4	d0_5	d0_6	d0_7	d0_8	d0_9	d0_10	d0_11	d0_12	d0_13	d0_14	d0_15	d0_16	d0_17	d0_18	d0_19	d0_20
d1_0	238301	242	77	83	51	61	42	39	38	38	25	25	23	33	28	34	28	31	41	69	154
d1_1	19	2	0	1	0	0	0	0	0	0	0	0	0	0	0	0	0	1	0	0	0
d1_2	14	2	1	0	0	1	0	0	0	0	0	0	0	0	0	0	0	0	0	0	0
d1_3	5	0	2	1	2	0	0	0	1	0	1	0	1	0	0	0	0	0	0	0	0
d1_4	14	1	2	1	1	1	0	0	0	1	0	0	1	0	0	0	0	0	0	0	0
d1_5	6	2	0	0	0	0	0	1	0	0	0	0	1	0	0	1	0	0	0	0	0
d1_6	9	0	1	0	2	0	1	0	1	0	0	2	0	0	0	0	0	0	0	0	0
d1_7	8	0	0	1	0	0	0	0	0	1	0	0	0	0	0	0	0	0	0	0	0
d1_8	14	2	0	0	0	0	0	0	0	0	2	1	0	0	0	0	0	0	0	0	0
d1_9	9	1	0	3	0	0	0	0	0	0	3	0	0	0	0	0	0	0	0	0	0
d1_10	11	1	1	0	1	0	0	0	0	0	0	0	0	0	0	0	0	0	0	0	0
d1_11	5	0	0	0	0	1	0	0	0	0	0	0	0	0	0	0	0	0	0	0	0
d1_12	12	3	3	1	1	0	0	0	1	0	0	0	0	0	0	0	0	0	0	0	0
d1_13	8	1	0	0	0	0	1	0	0	0	0	0	0	0	0	0	0	0	0	0	0
d1_14	13	0	0	0	0	0	0	0	0	0	0	0	0	0	0	0	0	0	0	0	0
d1_15	7	2	0	0	0	0	0	0	0	0	0	0	0	0	0	0	0	0	0	0	0
d1_16	4	1	0	0	0	0	0	0	0	0	0	0	0	0	0	0	0	0	0	0	0
d1_17	9	1	1	0	0	0	0	0	0	0	0	0	0	0	0	0	0	0	0	0	0
d1_18	9	0	0	0	0	0	0	0	0	0	0	0	0	0	0	0	0	0	0	0	0
d1_19	8	0	0	0	0	0	0	0	0	0	0	0	0	0	0	0	0	0	0	0	0
d1_20	136	0	0	0	0	0	0	0	0	0	0	0	0	0	0	0	0	0	0	0	0
